# Supplementary material for: Parallel Genome-wide Profiling of Coding and Non-coding RNAs to Identify Novel Regulatory Elements in Embryonic and Maturated Heart
Source: Mol Ther Nucleic Acids. 2018 May 4;12:158–73. doi: 10.1016/j.omtn.2018.04.018 (PMC6023836; doi:10.1016/j.omtn.2018.04.018)
Supplement: Table S1. DEGs at Different Developmental Stages of the Mouse Heart and in Old Heart Tissue with Respect to Young Heart Tissue (Old) [file mmc2.xls]

## Sheet: day10.5
Table S1. Differential expressed genes (DEGs) at different developmental stages of the mouse heart and in old heart tissue with respect to young heart tissue (10.5)
ID	Symbol	Name	GeneID	logFC	AveExpr	t	P.Value	adj.P.Val	B
1436823_x_at	Hbb-y	hemoglobin Y, beta-like embryonic chain	15135	10.6948	8.43052	26.1924	3.00344e-22	1.187e-19	40.7523
1436717_x_at	Hbb-y	hemoglobin Y, beta-like embryonic chain	15135	10.5054	8.55806	27.5611	6.89706e-23	4.3232e-20	42.1756
1437990_x_at	Hbb-bh1	hemoglobin Z, beta-like embryonic chain	15132	9.65475	6.31442	31.5652	1.33616e-24	2.31346e-21	45.9446
1457435_x_at	Myom2	myomesin 2	17930	-9.3368	8.64287	-26.5064	2.12975e-22	9.78977e-20	41.0856
1437810_a_at	Hbb-bh1	hemoglobin Z, beta-like embryonic chain	15132	9.20384	6.12586	30.9509	2.37082e-24	3.77234e-21	45.4012
1417023_a_at	Fabp4	fatty acid binding protein 4, adipocyte	11770	-9.14593	9.60862	-21.6226	7.1925e-20	1.07199e-17	35.3864
1450736_a_at	Hbb-bh1	hemoglobin Z, beta-like embryonic chain	15132	8.97306	5.0901	28.3485	3.04958e-23	2.39868e-20	42.9612
1451263_a_at	Fabp4	fatty acid binding protein 4, adipocyte	11770	-8.93212	9.42972	-19.3739	1.5735e-18	1.34761e-16	32.3275
1450621_a_at	Hbb-y	hemoglobin Y, beta-like embryonic chain	15135	8.67639	7.32302	21.4045	9.5803e-20	1.34809e-17	35.1032
1418511_at	Dpt	dermatopontin	56429	-8.47285	7.95272	-27.518	7.21637e-23	4.39031e-20	42.1319
1448416_at	Mgp	matrix Gla protein	17313	-7.88031	8.12829	-26.4242	2.32957e-22	1.04755e-19	40.9987
1423405_at	Timp4	tissue inhibitor of metalloproteinase 4	110595	-7.87903	4.40696	-26.2797	2.72859e-22	1.15185e-19	40.8454
1422905_s_at	Fmo2	flavin containing monooxygenase 2	55990	-7.43113	5.91531	-31.7296	1.14808e-24	2.31346e-21	46.088
1419663_at	Ogn	osteoglycin	18295	-7.33698	7.43001	-25.6984	5.19735e-22	1.82216e-19	40.2197
1448716_at	Hba-x	hemoglobin X, alpha-like embryonic chain in Hba complex	15126	7.27358	6.20882	23.3339	8.26202e-21	1.79976e-18	37.5171
1428722_at	Ckmt2	creatine kinase, mitochondrial 2	76722	-7.08689	6.75686	-12.8596	9.47149e-14	1.78432e-12	21.2808
1428111_at	Slc38a4	solute carrier family 38, member 4	69354	6.75094	7.49644	24.1615	3.05168e-21	8.41654e-19	38.4931
1454830_at	Fbn2	fibrillin 2	14119	6.7025	8.10349	23.7433	5.02835e-21	1.22366e-18	38.0041
1450813_a_at	Tnni1	troponin I, skeletal, slow 1	21952	6.68743	8.76275	20.3353	4.05732e-19	4.41107e-17	33.674
1428083_at	Neat1	nuclear paraspeckle assembly transcript 1 (non-protein coding)	66961	-6.68214	8.14597	-30.2412	4.66115e-24	5.69682e-21	44.7584
1450781_at	Hmga2	high mobility group AT-hook 2	15364	6.5973	6.12206	33.5661	2.21423e-25	1.07873e-21	47.6366
1451203_at	Mb	myoglobin	17189	-6.49705	9.00772	-20.8215	2.08791e-19	2.55553e-17	34.3325
1438175_x_at	Myom2	myomesin 2	17930	-6.47163	7.52623	-26.564	2.00053e-22	9.62348e-20	41.1462
1448194_a_at	H19	H19, imprinted maternally expressed transcript	14955	6.4638	10.3681	18.894	3.163e-18	2.38783e-16	31.6323
1417185_at	Ly6a	lymphocyte antigen 6 complex, locus A	110454	-6.44533	5.54803	-21.3825	9.86245e-20	1.36916e-17	35.0745
1448929_at	F13a1	coagulation factor XIII, A1 subunit	74145	-6.43374	7.03361	-32.5188	5.59958e-25	1.64697e-21	46.7654
1417614_at	Ckm	creatine kinase, muscle	12715	-6.39962	7.50847	-17.657	2.05547e-17	1.19767e-15	29.7642
1417426_at	Srgn	serglycin	19073	-6.2811	5.33023	-15.6652	5.32461e-16	2.00978e-14	26.5017
1449461_at	Rbp7	retinol binding protein 7, cellular	63954	-6.23811	4.7835	-16.7701	8.42244e-17	3.97758e-15	28.3523
1422851_at	Hmga2	high mobility group AT-hook 2	15364	6.20712	6.50823	26.2313	2.87756e-22	1.1671e-19	40.7938
1417429_at	Fmo1	flavin containing monooxygenase 1	14261	-6.20656	6.08624	-25.3592	7.61758e-22	2.5011e-19	39.8477
1426208_x_at	Plagl1	pleiomorphic adenoma gene-like 1	22634	6.18716	11.6185	13.9296	1.1986e-14	3.00324e-13	23.367
1420884_at	Sln	sarcolipin	66402	-6.08753	5.89568	-10.0969	3.58889e-11	3.22766e-10	15.2757
1437523_s_at	Sgcg	sarcoglycan, gamma (dystrophin-associated glycoprotein)	24053	-6.05415	5.81308	-27.9089	4.79681e-23	3.22592e-20	42.5255
1427388_at	Lrrc2	leucine rich repeat containing 2	74249	-6.04689	4.92356	-21.4504	9.01786e-20	1.28644e-17	35.163
1460049_s_at	1500015O10Rik	RIKEN cDNA 1500015O10 gene	78896	-5.9963	5.62728	-11.5343	1.45821e-12	1.90184e-11	18.5171
1426278_at	Ifi27l2a	interferon, alpha-inducible protein 27 like 2A	76933	-5.98511	4.6726	-26.5339	2.06719e-22	9.71812e-20	41.1145
1439764_s_at	Igf2bp2	insulin-like growth factor 2 mRNA binding protein 2	319765	5.94967	7.38835	26.1332	3.20572e-22	1.22797e-19	40.689
1422610_s_at	Igf2bp3	insulin-like growth factor 2 mRNA binding protein 3	140488	5.94891	7.56263	46.4719	1.50923e-29	3.12184e-25	56.3042
1436332_at	Hspb6	heat shock protein, alpha-crystallin-related, B6	243912	-5.94873	7.50911	-20.9531	1.74821e-19	2.20133e-17	34.5083
1436790_a_at	Sox11	SRY (sex determining region Y)-box 11	20666	5.92769	6.70765	19.4641	1.38215e-18	1.20632e-16	32.4565
1435370_a_at	Ces1d	carboxylesterase 1D	104158	-5.91749	2.8781	-33.1721	3.12902e-25	1.07873e-21	47.3125
1450884_at	Cd36	CD36 antigen	12491	-5.91491	5.38596	-30.3101	4.36242e-24	5.69682e-21	44.8215
1422430_at	Fignl1	fidgetin-like 1	60530	5.9119	7.56007	23.5	6.74798e-21	1.55091e-18	37.7157
1425425_a_at	Wif1	Wnt inhibitory factor 1	24117	-5.90343	4.45217	-11.6595	1.11652e-12	1.50949e-11	18.7872
1426294_at	Hapln1	hyaluronan and proteoglycan link protein 1	12950	5.86845	4.08866	30.8003	2.7332e-24	4.0383e-21	45.2661
1429295_s_at	Trip13	thyroid hormone receptor interactor 13	69716	5.86517	6.18286	18.6047	4.85396e-18	3.33568e-16	31.2054
1423954_at	C3	complement component 3	12266	-5.79025	4.56921	-19.4721	1.36634e-18	1.20489e-16	32.4679
1426295_at	Hapln1	hyaluronan and proteoglycan link protein 1	12950	5.78814	4.84927	27.2618	9.4587e-23	5.14877e-20	41.8707
1434372_at	AW112010	expressed sequence AW112010	107350	-5.75441	4.35571	-26.5673	1.99348e-22	9.62348e-20	41.1496
1416203_at	Aqp1	aquaporin 1	11826	-5.72271	6.74028	-20.1744	5.0704e-19	5.19214e-17	33.4528
1426599_a_at	Slc2a1	solute carrier family 2 (facilitated glucose transporter), member 1	20525	5.72217	9.76524	31.5604	1.34211e-24	2.31346e-21	45.9404
1428209_at	Bex4	brain expressed gene 4	406217	5.71772	8.65557	22.8433	1.51375e-20	3.03999e-18	36.9223
1424737_at	Thrsp	thyroid hormone responsive	21835	-5.70316	3.42313	-24.0046	3.67729e-21	9.5081e-19	38.3106
1452954_at	Ube2c	ubiquitin-conjugating enzyme E2C	68612	5.70028	7.4399	17.153	4.54747e-17	2.41289e-15	28.9696
1438020_at	Hapln1	hyaluronan and proteoglycan link protein 1	12950	5.68566	5.3961	24.0472	3.4955e-21	9.2698e-19	38.3603
1449218_at	Cox8b	cytochrome c oxidase subunit VIIIb	12869	-5.65292	8.50302	-13.4192	3.16592e-14	6.95755e-13	22.3872
1423607_at	Lum	lumican	17022	-5.64465	6.86133	-12.8628	9.41211e-14	1.77706e-12	21.2872
1453022_at	Gpihbp1	GPI-anchored HDL-binding protein 1	68453	-5.60837	5.98351	-24.0296	3.56924e-21	9.34554e-19	38.3398
1419838_s_at	Plk4	polo-like kinase 4	20873	5.5546	7.79825	29.3486	1.11448e-23	1.15265e-20	43.9264
1416225_at	Adh1	alcohol dehydrogenase 1 (class I)	11522	-5.5503	4.21639	-20.6663	2.57732e-19	2.97832e-17	34.1238
1435749_at	Gda	guanine deaminase	14544	-5.5208	3.93757	-27.2146	9.94512e-23	5.27474e-20	41.8223
1417496_at	Cp	ceruloplasmin	12870	-5.51509	3.74052	-25.0209	1.12044e-21	3.45914e-19	39.4717
1436847_s_at	Cdca8	cell division cycle associated 8	52276	5.5112	8.16104	24.1703	3.02028e-21	8.41654e-19	38.5032
1427371_at	Abca8a	ATP-binding cassette, sub-family A (ABC1), member 8a	217258	-5.49345	5.28961	-20.7652	2.25314e-19	2.67852e-17	34.257
1424234_s_at	Meox2	mesenchyme homeobox 2	17286	-5.48345	5.20893	-20.8094	2.12222e-19	2.58224e-17	34.3163
1451006_at	Xdh	xanthine dehydrogenase	22436	-5.47846	3.97994	-26.245	2.83476e-22	1.1671e-19	40.8084
1449368_at	Dcn	decorin	13179	-5.44485	9.78216	-27.3821	8.32748e-23	4.65551e-20	41.9937
1450917_at	Myom2	myomesin 2	17930	-5.43515	5.99334	-19.9676	6.76776e-19	6.58761e-17	33.1662
1448635_at	Smc2	structural maintenance of chromosomes 2	14211	5.41687	7.25206	17.4824	2.70086e-17	1.50993e-15	29.4911
1419513_a_at	Ect2	ect2 oncogene	13605	5.41195	7.32863	28.9842	1.60222e-23	1.50646e-20	43.5789
1435906_x_at	Gbp2	guanylate binding protein 2	14469	-5.40933	3.12045	-30.1773	4.95734e-24	5.69682e-21	44.6997
1448421_s_at	Aspn	asporin	66695	-5.4033	6.2527	-13.3237	3.80799e-14	8.13601e-13	22.2008
1437726_x_at	C1qb	complement component 1, q subcomponent, beta polypeptide	12260	-5.38388	3.80415	-21.9145	4.92071e-20	8.34303e-18	35.7611
1449824_at	Prg4	proteoglycan 4 (megakaryocyte stimulating factor, articular superficial zone protein)	96875	-5.37986	3.67242	-18.3975	6.61936e-18	4.45998e-16	30.896
1426600_at	Slc2a1	solute carrier family 2 (facilitated glucose transporter), member 1	20525	5.37965	6.99218	23.4232	7.40858e-21	1.68403e-18	37.6241
1427345_a_at	Sult1a1	sulfotransferase family 1A, phenol-preferring, member 1	20887	-5.37803	5.95757	-28.9145	1.71831e-23	1.54536e-20	43.5118
1424046_at	Bub1	budding uninhibited by benzimidazoles 1 homolog (S. cerevisiae)	12235	5.37445	6.53477	25.8594	4.34206e-22	1.54854e-19	40.3944
1450883_a_at	Cd36	CD36 antigen	12491	-5.33811	6.02409	-16.881	7.0372e-17	3.4494e-15	28.5323
1448962_at	Myh11	myosin, heavy polypeptide 11, smooth muscle	17880	-5.33651	5.11486	-20.2496	4.56773e-19	4.7719e-17	33.5564
1437056_x_at	Crispld2	cysteine-rich secretory protein LCCL domain containing 2	78892	-5.33269	7.7097	-21.8037	5.68035e-20	9.17953e-18	35.6195
1417457_at	Cks2	CDC28 protein kinase regulatory subunit 2	66197	5.32947	9.92015	36.8766	1.39959e-26	1.44752e-22	50.1991
1441915_s_at	Plin5	perilipin 5	66968	-5.32249	4.4516	-23.3605	7.99725e-21	1.77874e-18	37.5491
1433438_x_at	Mela	melanoma antigen	17276	-5.28476	6.59924	-12.331	2.7516e-13	4.52439e-12	20.2033
1438531_at	A730054J21Rik	RIKEN cDNA A730054J21 gene	320862	5.27248	6.3864	22.5815	2.10112e-20	4.02423e-18	36.5997
1454472_at	2900092N22Rik	RIKEN cDNA 2900092N22 gene	73107	5.27017	7.2332	23.5258	6.5402e-21	1.52487e-18	37.7464
1416757_at	Zwilch	zwilch kinetochore protein	68014	5.26305	6.77961	21.8194	5.56523e-20	9.17953e-18	35.6397
1422831_at	Fbn2	fibrillin 2	14119	5.25481	9.69692	21.202	1.253e-19	1.66143e-17	34.8378
1453125_at	Sox11	SRY (sex determining region Y)-box 11	20666	5.23443	6.54103	35.6334	3.83535e-26	2.64447e-22	49.2691
1420994_at	B3gnt5	UDP-GlcNAc:betaGal beta-1,3-N-acetylglucosaminyltransferase 5	108105	5.22773	5.28627	19.163	2.13471e-18	1.71149e-16	32.0239
1437033_a_at	Skp2	S-phase kinase-associated protein 2 (p45)	27401	5.22317	6.43528	26.047	3.52599e-22	1.31189e-19	40.5966
1417458_s_at	Cks2	CDC28 protein kinase regulatory subunit 2	66197	5.21972	8.97123	21.4075	9.54222e-20	1.34809e-17	35.1071
1427167_at	Armcx4	armadillo repeat containing, X-linked 4	100503043	5.21286	7.7126	17.8636	1.49264e-17	9.0543e-16	30.084
1417466_at	Rgs5	regulator of G-protein signaling 5	19737	-5.20711	8.69638	-22.1469	3.64849e-20	6.39567e-18	36.0561
1425156_at	Gbp7	guanylate binding protein 7	229900	-5.18375	5.90423	-19.9233	7.20172e-19	6.83338e-17	33.1044
1420941_at	Rgs5	regulator of G-protein signaling 5	19737	-5.18122	7.86314	-17.0533	5.33385e-17	2.76155e-15	28.8099
1434202_a_at	Fam107a	family with sequence similarity 107, member A	268709	-5.16383	4.23199	-11.9052	6.64722e-13	9.56839e-12	19.3116
1440990_at	Kif26b	kinesin family member 26B	269152	5.15215	6.11544	23.5231	6.56096e-21	1.52487e-18	37.7433
1448226_at	Rrm2	ribonucleotide reductase M2	20135	5.14655	6.59261	13.4759	2.838e-14	6.36258e-13	22.4975
1435748_at	Gda	guanine deaminase	14544	-5.12833	4.38983	-26.181	3.04138e-22	1.187e-19	40.7401
1437611_x_at	Kif2c	kinesin family member 2C	73804	5.11558	7.37738	32.3758	6.36972e-25	1.64697e-21	46.6441
1423294_at	Mest	mesoderm specific transcript	17294	5.11319	8.9427	14.9991	1.70238e-15	5.58064e-14	25.333
1419527_at	Comp	cartilage oligomeric matrix protein	12845	-5.10406	4.19618	-13.8188	1.4767e-14	3.60207e-13	23.1566
1437103_at	Igf2bp2	insulin-like growth factor 2 mRNA binding protein 2	319765	5.07705	8.03057	20.1361	5.34811e-19	5.42282e-17	33.3999
1452141_a_at	Sepp1	selenoprotein P, plasma, 1	20363	-5.06192	7.72689	-12.5159	1.88806e-13	3.25725e-12	20.5839
1451105_at	Vash2	vasohibin 2	226841	5.05444	6.92396	18.2986	7.68419e-18	5.09447e-16	30.7471
1426785_s_at	Mgll	monoglyceride lipase	23945	-5.05087	6.93662	-21.6214	7.20362e-20	1.07199e-17	35.3849
1422814_at	Aspm	asp (abnormal spindle)-like, microcephaly associated (Drosophila)	12316	5.04982	7.40833	31.6667	1.21664e-24	2.31346e-21	46.0332
1427054_s_at	Abi3bp	ABI gene family, member 3 (NESH) binding protein	320712	-5.02978	4.86922	-12.2083	3.54033e-13	5.5732e-12	19.9485
1439352_at	Trim7	tripartite motif-containing 7	94089	-5.0255	3.63688	-20.5744	2.92134e-19	3.32022e-17	33.9997
1416625_at	Serping1	serine (or cysteine) peptidase inhibitor, clade G, member 1	12258	-5.02088	6.02021	-19.3725	1.57661e-18	1.34761e-16	32.3255
1434437_x_at	Rrm2	ribonucleotide reductase M2	20135	5.00836	8.85972	20.5989	2.82506e-19	3.22853e-17	34.0329
1439040_at	Cenpe	centromere protein E	229841	5.00553	7.02113	22.9337	1.35278e-20	2.76838e-18	37.0328
1449031_at	Cited1	Cbp/p300-interacting transactivator with Glu/Asp-rich carboxy-terminal domain 1	12705	5.00405	5.90713	8.53294	1.5839e-09	9.24988e-09	11.4436
1425809_at	Fabp4	fatty acid binding protein 4, adipocyte	11770	-5.00133	5.64155	-14.8175	2.35316e-15	7.3306e-14	25.0072
1454694_a_at	Top2a	topoisomerase (DNA) II alpha	21973	4.99361	8.49984	21.6513	6.92738e-20	1.04593e-17	35.4235
1418240_at	Gbp2	guanylate binding protein 2	14469	-4.98744	3.32559	-23.054	1.16539e-20	2.45981e-18	37.1793
1425336_x_at	H2-K1	histocompatibility 2, K1, K region	14972	-4.98047	6.57191	-23.0376	1.18932e-20	2.48496e-18	37.1594
1449398_at	Rpl3l	ribosomal protein L3-like	66211	-4.96428	3.24814	-28.7459	2.0362e-23	1.75495e-20	43.3491
1436991_x_at	Gsn	gelsolin	227753	-4.96185	10.0759	-22.1519	3.62515e-20	6.39567e-18	36.0625
1435459_at	Fmo2	flavin containing monooxygenase 2	55990	-4.95554	3.5581	-24.807	1.43354e-21	4.29751e-19	39.2314
1450079_at	Nrk	Nik related kinase	27206	4.95531	7.0118	15.2179	1.15699e-15	3.92978e-14	25.7215
1418199_at	Hemgn	hemogen	93966	4.94827	2.94988	18.091	1.05301e-17	6.68145e-16	30.4325
1415935_at	Smoc2	SPARC related modular calcium binding 2	64074	-4.90734	4.48078	-15.7734	4.42524e-16	1.70141e-14	26.6876
1419043_a_at	Iigp1	interferon inducible GTPase 1	60440	-4.87543	6.18633	-12.1039	4.39332e-13	6.67714e-12	19.7303
1453552_at	Plet1os	placenta expressed transcript 1, opposite strand	69631	-4.85437	2.8998	-18.4538	6.08281e-18	4.11186e-16	30.9803
1456182_x_at	Mela	melanoma antigen	17276	-4.8527	7.57203	-11.1776	3.15247e-12	3.72836e-11	17.7372
1415964_at	Scd1	stearoyl-Coenzyme A desaturase 1	20249	-4.84133	5.68937	-16.1688	2.26896e-16	9.53933e-15	27.3583
1421633_a_at	Hapln1	hyaluronan and proteoglycan link protein 1	12950	4.84074	3.49247	20.0712	5.85407e-19	5.82171e-17	33.3102
1450391_a_at	Mgll	monoglyceride lipase	23945	-4.8303	6.20426	-16.8193	7.77554e-17	3.72308e-15	28.4323
1450047_at	Hs6st2	heparan sulfate 6-O-sulfotransferase 2	50786	4.82668	5.56895	20.7183	2.40137e-19	2.82229e-17	34.1939
1418264_at	Cenpk	centromere protein K	60411	4.82479	6.56185	26.3471	2.53445e-22	1.11543e-19	40.917
1419292_at	Htra3	HtrA serine peptidase 3	78558	-4.8154	6.33104	-25.4075	7.21169e-22	2.44547e-19	39.901
1453304_s_at	Ly6e	lymphocyte antigen 6 complex, locus E	17069	-4.81369	4.25733	-17.1873	4.30605e-17	2.30877e-15	29.0243
1419662_at	Ogn	osteoglycin	18295	-4.81319	4.61366	-12.6777	1.36225e-13	2.42915e-12	20.9137
1417541_at	Hells	helicase, lymphoid specific	15201	4.7956	6.57424	22.798	1.60176e-20	3.15547e-18	36.8667
1434366_x_at	C1qb	complement component 1, q subcomponent, beta polypeptide	12260	-4.79549	5.53326	-20.9943	1.65415e-19	2.1385e-17	34.563
1434380_at	Gbp7	guanylate binding protein 7	229900	-4.79527	5.06159	-15.7714	4.44e-16	1.70392e-14	26.6842
1450429_at	Capn6	calpain 6	12338	4.76491	8.22706	20.56	2.9793e-19	3.34929e-17	33.9802
1424105_a_at	Pttg1	pituitary tumor-transforming gene 1	30939	4.75841	5.90603	12.5151	1.89112e-13	3.25888e-12	20.5823
1427146_at	Carns1	carnosine synthase 1	107239	-4.75543	7.96998	-17.7601	1.75138e-17	1.04703e-15	29.9242
1437218_at	Fn1	fibronectin 1	14268	4.74362	6.24952	16.2306	2.04652e-16	8.71036e-15	27.4619
1448314_at	Cdk1	cyclin-dependent kinase 1	12534	4.74059	7.33225	20.7092	2.43121e-19	2.84122e-17	34.1817
1436363_a_at	Nfix	nuclear factor I/X	18032	-4.73555	9.04702	-24.2724	2.67664e-21	7.58443e-19	38.6214
1426649_at	Tmeff1	transmembrane protein with EGF-like and two follistatin-like domains 1	230157	4.73087	5.95163	17.4295	2.93505e-17	1.63643e-15	29.4079
1450876_at	Cfh	complement component factor h	12628	-4.72696	3.17701	-19.5399	1.23995e-18	1.11032e-16	32.5645
1416321_s_at	Prelp	proline arginine-rich end leucine-rich repeat	116847	-4.7267	3.90495	-18.8711	3.27135e-18	2.46065e-16	31.5987
1456795_at	Bend4	BEN domain containing 4	666938	4.7098	7.40158	18.0147	1.18325e-17	7.37216e-16	30.3161
1416698_a_at	Cks1b	CDC28 protein kinase 1b	54124	4.70268	9.90308	28.3897	2.92395e-23	2.39868e-20	43.0017
1427256_at	Vcan	versican	13003	4.70177	9.49734	15.8802	3.69001e-16	1.4511e-14	26.8701
1415812_at	Gsn	gelsolin	227753	-4.69828	8.09574	-10.456	1.57348e-11	1.53816e-10	16.1102
1417867_at	Cfd	complement factor D (adipsin)	11537	-4.69416	3.73055	-9.96161	4.9176e-11	4.20506e-10	14.9569
1448961_at	Plscr2	phospholipid scramblase 2	18828	-4.68129	5.57503	-14.4296	4.74819e-15	1.34175e-13	24.3002
1416006_at	Mdk	midkine	17242	4.68012	6.6876	26.3272	2.59028e-22	1.11625e-19	40.8958
1426210_x_at	Parp3	poly (ADP-ribose) polymerase family, member 3	235587	-4.67744	3.79083	-21.6763	6.70475e-20	1.02732e-17	35.4558
1434013_at	Ablim3	actin binding LIM protein family, member 3	319713	-4.67592	5.07672	-23.2061	9.66223e-21	2.08191e-18	37.3634
1449699_s_at	C330027C09Rik	RIKEN cDNA C330027C09 gene	224171	4.6758	6.59301	19.3097	1.72593e-18	1.44538e-16	32.2355
1456456_x_at	Mela	melanoma antigen	17276	-4.67529	7.33696	-8.50211	1.71218e-09	9.90949e-09	11.3648
1427638_at	Zbtb16	zinc finger and BTB domain containing 16	235320	-4.66406	5.81528	-12.6064	1.57254e-13	2.7778e-12	20.7687
1450920_at	Ccnb2	cyclin B2	12442	4.66042	5.79686	19.183	2.0734e-18	1.68852e-16	32.0529
1424233_at	Meox2	mesenchyme homeobox 2	17286	-4.64391	3.94398	-15.5465	6.53133e-16	2.37853e-14	26.2964
1423166_at	Cd36	CD36 antigen	12491	-4.6362	7.93937	-16.0082	2.97135e-16	1.20989e-14	27.0876
1418674_at	Osmr	oncostatin M receptor	18414	-4.63527	5.76257	-15.112	1.39405e-15	4.65096e-14	25.534
1449145_a_at	Cav1	caveolin 1, caveolae protein	12389	-4.63371	9.92657	-19.0883	2.37963e-18	1.87159e-16	31.9158
1434502_x_at	Slc4a1	solute carrier family 4 (anion exchanger), member 1	20533	4.63361	6.26387	7.55282	1.99879e-08	8.83804e-08	8.88215
1449547_at	Asb14	ankyrin repeat and SOCS box-containing 14	142687	-4.6312	3.24925	-20.319	4.14933e-19	4.44709e-17	33.6517
1437195_x_at	Mapk10	mitogen-activated protein kinase 10	26414	-4.6262	3.82218	-16.8722	7.13809e-17	3.49058e-15	28.5181
1416688_at	Snap91	synaptosomal-associated protein 91	20616	4.60554	7.35552	15.9948	3.03941e-16	1.23034e-14	27.0649
1437171_x_at	Gsn	gelsolin	227753	-4.59996	10.0122	-17.0303	5.53415e-17	2.83351e-15	28.773
1427539_a_at	Zwint	ZW10 interactor	52696	4.59766	6.83925	16.3222	1.75729e-16	7.58862e-15	27.6148
1419062_at	Epb4.1l3	erythrocyte protein band 4.1-like 3	13823	4.5932	7.74026	25.5459	6.16883e-22	2.1267e-19	40.053
1424278_a_at	Birc5	baculoviral IAP repeat-containing 5	11799	4.58823	6.22644	19.1735	2.10237e-18	1.69873e-16	32.0391
1434773_a_at	Slc2a1	solute carrier family 2 (facilitated glucose transporter), member 1	20525	4.58436	10.5092	27.9014	4.8346e-23	3.22592e-20	42.518
1417494_a_at	Cp	ceruloplasmin	12870	-4.58249	4.17505	-17.6366	2.12193e-17	1.22947e-15	29.7323
1456341_a_at	Klf9	Kruppel-like factor 9	16601	-4.57795	8.63584	-16.4227	1.48769e-16	6.56138e-15	27.7819
1440635_at	Palld	palladin, cytoskeletal associated protein	72333	4.57139	7.30665	14.1096	8.56358e-15	2.21977e-13	23.7059
1425039_at	Itgbl1	integrin, beta-like 1	223272	-4.56709	3.71576	-16.0751	2.65482e-16	1.09392e-14	27.2007
1423153_x_at	Cfh	complement component factor h	12628	-4.56558	2.89488	-18.1429	9.73035e-18	6.25069e-16	30.5114
1417373_a_at	Tuba4a	tubulin, alpha 4A	22145	-4.56538	9.323	-33.1947	3.06728e-25	1.07873e-21	47.3312
1439012_a_at	Dck	deoxycytidine kinase	13178	4.5497	7.63146	18.2055	8.84728e-18	5.73686e-16	30.6064
1439836_at	Asb15	ankyrin repeat and SOCS box-containing 15	78910	-4.54378	3.45848	-17.946	1.31488e-17	8.09474e-16	30.2107
1444504_at	Dhrs7c	dehydrogenase/reductase (SDR family) member 7C	68460	-4.53751	5.08232	-17.066	5.22589e-17	2.71602e-15	28.8304
1450770_at	3632451O06Rik	RIKEN cDNA 3632451O06 gene	67419	4.5291	7.78642	17.5081	2.59384e-17	1.46377e-15	29.5315
1436000_a_at	Skp2	S-phase kinase-associated protein 2 (p45)	27401	4.52632	6.34027	21.713	6.39156e-20	9.86637e-18	35.503
1424408_at	Lims2	LIM and senescent cell antigen like domains 2	225341	-4.51851	7.1246	-27.7628	5.58453e-23	3.60987e-20	42.3791
1418723_at	Lpar3	lysophosphatidic acid receptor 3	65086	4.51035	5.42422	13.404	3.25968e-14	7.1125e-13	22.3577
1417910_at	Ccna2	cyclin A2	12428	4.502	7.01354	21.4969	8.48246e-20	1.23563e-17	35.2235
1438211_s_at	Dbp	D site albumin promoter binding protein	13170	-4.49567	7.01305	-19.0474	2.52617e-18	1.97931e-16	31.8562
1422637_at	Rassf5	Ras association (RalGDS/AF-6) domain family member 5	54354	4.48972	3.47795	16.7902	8.15131e-17	3.85835e-15	28.3851
1456609_at	Camk2n1	calcium/calmodulin-dependent protein kinase II inhibitor 1	66259	-4.48511	6.43643	-26.8698	1.43752e-22	7.25247e-20	41.4662
1419042_at	Iigp1	interferon inducible GTPase 1	60440	-4.4745	5.9949	-10.7473	8.15816e-12	8.65837e-11	16.775
1444432_at	D330040H18Rik	RIKEN cDNA D330040H18 gene	320847	4.46607	5.68618	14.9003	2.02943e-15	6.44834e-14	25.1561
1422638_s_at	Rassf5	Ras association (RalGDS/AF-6) domain family member 5	54354	4.45321	6.13315	23.3624	7.97928e-21	1.77874e-18	37.5513
1452242_at	Cep55	centrosomal protein 55	74107	4.45169	6.8267	18.0309	1.15433e-17	7.23557e-16	30.3408
1419872_at	Csf1r	colony stimulating factor 1 receptor	12978	-4.45014	7.58955	-22.9264	1.36512e-20	2.76838e-18	37.0239
1417355_at	Peg3	paternally expressed 3	18616	4.43699	9.12401	22.3815	2.70519e-20	5.04116e-18	36.3509
1451336_at	Lgals4	lectin, galactose binding, soluble 4	16855	-4.43652	6.25836	-20.7972	2.15767e-19	2.61003e-17	34.2999
1455280_at	Frem1	Fras1 related extracellular matrix protein 1	329872	4.43338	5.11678	16.7629	8.52142e-17	4.00603e-15	28.3406
1416114_at	Sparcl1	SPARC-like 1	13602	-4.42109	8.71248	-11.4296	1.82574e-12	2.31018e-11	18.2898
1423547_at	Lyz2	lysozyme 2	17105	-4.4154	5.75455	-20.9498	1.75595e-19	2.20133e-17	34.5039
1422438_at	Ephx1	epoxide hydrolase 1, microsomal	13849	-4.41423	4.72319	-23.3335	8.26577e-21	1.79976e-18	37.5167
1419153_at	2810417H13Rik	RIKEN cDNA 2810417H13 gene	68026	4.4085	7.97061	23.818	4.59657e-21	1.14554e-18	38.0921
1434889_at	Plekha7	pleckstrin homology domain containing, family A member 7	233765	4.40541	7.1972	21.2122	1.23608e-19	1.64956e-17	34.8513
1435943_at	Dpep1	dipeptidase 1 (renal)	13479	-4.40443	5.42804	-16.9282	6.52067e-17	3.25797e-15	28.6087
1417450_a_at	Tacc3	transforming, acidic coiled-coil containing protein 3	21335	4.4036	6.70324	24.4235	2.24098e-21	6.52883e-19	38.7951
1422264_s_at	Klf9	Kruppel-like factor 9	16601	-4.40141	3.23766	-16.7939	8.10285e-17	3.84421e-15	28.391
1421694_a_at	Vcan	versican	13003	4.39116	7.38223	15.4519	7.69229e-16	2.76722e-14	26.132
1428289_at	Klf9	Kruppel-like factor 9	16601	-4.38962	8.43021	-21.7227	6.31168e-20	9.81632e-18	35.5154
1438183_x_at	Sord	sorbitol dehydrogenase	20322	-4.38833	7.40191	-28.3228	3.13098e-23	2.39868e-20	42.9359
1423754_at	Ifitm3	interferon induced transmembrane protein 3	66141	-4.38628	7.58711	-20.7716	2.2337e-19	2.67075e-17	34.2656
1427257_at	Vcan	versican	13003	4.37617	7.16248	12.9806	7.45261e-14	1.44477e-12	21.5229
1441836_x_at	Gtsf1	gametocyte specific factor 1	74174	4.36394	8.05951	17.9853	1.23785e-17	7.66613e-16	30.271
1451527_at	Pcolce2	procollagen C-endopeptidase enhancer 2	76477	-4.35793	3.95944	-18.6539	4.51106e-18	3.15241e-16	31.2784
1452534_a_at	Hmgb2	high mobility group box 2	97165	4.3571	8.67336	18.6946	4.24651e-18	2.98772e-16	31.3387
1456318_at	Clec1a	C-type lectin domain family 1, member a	243653	-4.35621	5.43756	-22.0087	4.35741e-20	7.57421e-18	35.8811
1422710_a_at	Cacna1h	calcium channel, voltage-dependent, T type, alpha 1H subunit	58226	4.35605	6.58919	25.1249	9.94546e-22	3.15736e-19	39.5879
1429703_at	2900072G11Rik	RIKEN cDNA 2900072G11 gene	73005	4.35507	7.59405	20.2507	4.56069e-19	4.7719e-17	33.558
1417381_at	C1qa	complement component 1, q subcomponent, alpha polypeptide	12259	-4.35216	4.58605	-20.1397	5.32086e-19	5.42177e-17	33.405
1423422_at	Asb4	ankyrin repeat and SOCS box-containing 4	65255	4.35181	6.02563	16.1509	2.33822e-16	9.81055e-15	27.3282
1429171_a_at	Ncapg	non-SMC condensin I complex, subunit G	54392	4.34208	5.54997	25.9809	3.79385e-22	1.37677e-19	40.5255
1437409_s_at	Gpr126	G protein-coupled receptor 126	215798	4.33146	5.44785	12.2795	3.05793e-13	4.94553e-12	20.0966
1435290_x_at	H2-Aa	histocompatibility 2, class II antigen A, alpha	14960	-4.33083	3.78734	-11.7521	9.17481e-13	1.27541e-11	18.9858
1423860_at	Ptgds	prostaglandin D2 synthase (brain)	19215	-4.32884	5.03636	-17.0994	4.95409e-17	2.59431e-15	28.8839
1424659_at	Slit2	slit homolog 2 (Drosophila)	20563	4.32815	7.06639	11.3337	2.24537e-12	2.76296e-11	18.0805
1419186_a_at	St8sia4	ST8 alpha-N-acetyl-neuraminide alpha-2,8-sialyltransferase 4	20452	-4.32587	4.40139	-25.1687	9.45996e-22	3.05749e-19	39.6367
1448595_a_at	Bex1	brain expressed gene 1	19716	4.31938	11.3203	18.6252	4.70813e-18	3.25711e-16	31.2358
1453238_s_at	A130040M12Rik	RIKEN cDNA A130040M12 gene	319269	-4.30961	9.1881	-19.9361	7.07355e-19	6.74269e-17	33.1223
1424797_a_at	Pitx2	paired-like homeodomain transcription factor 2	18741	4.30174	5.71759	21.1115	1.41372e-19	1.85081e-17	34.7184
1453435_a_at	Fmo2	flavin containing monooxygenase 2	55990	-4.30051	3.03286	-18.5291	5.4334e-18	3.69703e-16	31.0929
1433924_at	Peg3	paternally expressed 3	18616	4.2978	9.22198	16.7972	8.05992e-17	3.83263e-15	28.3964
1418106_at	Hey2	hairy/enhancer-of-split related with YRPW motif 2	15214	4.291	7.37615	15.901	3.56228e-16	1.40622e-14	26.9055
1422603_at	Rnase4	ribonuclease, RNase A family 4	58809	-4.28653	7.45881	-16.5262	1.25459e-16	5.64157e-15	27.9528
1436568_at	Jam2	junction adhesion molecule 2	67374	-4.28464	4.78426	-16.607	1.09886e-16	5.0066e-15	28.0857
1450990_at	Gpc3	glypican 3	14734	4.28278	7.26799	10.8134	7.03952e-12	7.62769e-11	16.9243
1419435_at	Aox1	aldehyde oxidase 1	11761	-4.28017	4.81216	-22.2902	3.03827e-20	5.46492e-18	36.2365
1450430_at	Mrc1	mannose receptor, C type 1	17533	-4.27735	5.2566	-12.3605	2.59055e-13	4.28e-12	20.2643
1426215_at	Ddc	dopa decarboxylase	13195	4.27647	7.14269	16.6661	9.97623e-17	4.61652e-15	28.1826
1418595_at	Plin4	perilipin 4	57435	-4.26917	6.06687	-19.3204	1.69945e-18	1.43482e-16	32.2509
1441055_at	Palm2	paralemmin 2	242481	4.26537	7.04298	15.3577	9.06214e-16	3.18252e-14	25.9672
1460403_at	Psip1	PC4 and SFRS1 interacting protein 1	101739	4.25968	7.66838	15.3097	9.85248e-16	3.40231e-14	25.8831
1417066_at	Adck3	aarF domain containing kinase 3	67426	-4.24926	6.54615	-24.1402	3.12962e-21	8.51792e-19	38.4685
1435306_a_at	Kif11	kinesin family member 11	16551	4.24507	5.11378	13.466	2.8925e-14	6.45429e-13	22.4783
1451784_x_at	H2-D1	histocompatibility 2, D region locus 1	14964	-4.23933	5.71124	-11.5012	1.56531e-12	2.02414e-11	18.4454
1450798_at	Tnxb	tenascin XB	81877	-4.23116	5.54004	-19.8166	8.36966e-19	7.79849e-17	32.9551
1425538_x_at	Ceacam1	carcinoembryonic antigen-related cell adhesion molecule 1	26365	-4.22623	5.36771	-14.6091	3.42483e-15	1.01059e-13	24.6293
1438511_a_at	Rgcc	regulator of cell cycle	66214	-4.21765	5.93584	-14.0128	1.02569e-14	2.61932e-13	23.524
1448735_at	Cp	ceruloplasmin	12870	-4.21289	2.93504	-21.4626	8.8735e-20	1.27464e-17	35.1789
1438833_at	Casc5	cancer susceptibility candidate 5	76464	4.21076	6.39298	20.6527	2.62552e-19	3.01717e-17	34.1055
1426180_a_at	Smr2	submaxillary gland androgen regulated protein 2	20600	-4.2097	5.86723	-15.9504	3.27591e-16	1.30815e-14	26.9896
1455238_at	Mum1l1	melanoma associated antigen (mutated) 1-like 1	245631	4.20751	6.14867	17.6733	2.00427e-17	1.17446e-15	29.7894
1435371_x_at	Ces1d	carboxylesterase 1D	104158	-4.20665	2.54988	-19.471	1.36864e-18	1.20489e-16	32.4662
1439695_a_at	Kif20b	kinesin family member 20B	240641	4.20587	7.06466	17.5017	2.61997e-17	1.46867e-15	29.5215
1424374_at	Gimap4	GTPase, IMAP family member 4	107526	-4.20523	5.02127	-17.3708	3.21926e-17	1.78049e-15	29.3154
1433919_at	Asb4	ankyrin repeat and SOCS box-containing 4	65255	4.20401	6.31205	16.6574	1.01188e-16	4.67202e-15	28.1683
1439397_at	Fmn1	formin 1	14260	-4.20156	5.90922	-29.2188	1.26774e-23	1.24873e-20	43.8031
1417649_at	Cdkn1c	cyclin-dependent kinase inhibitor 1C (P57)	12577	4.19011	10.0568	20.0897	5.70502e-19	5.70088e-17	33.3358
1453416_at	Gas2l3	growth arrest-specific 2 like 3	237436	4.18802	6.70071	23.1465	1.03974e-20	2.21722e-18	37.2914
1436871_at	Srsf7	serine/arginine-rich splicing factor 7	225027	4.18781	6.32009	13.9194	1.22182e-14	3.04866e-13	23.3476
1421253_at	Nrap	nebulin-related anchoring protein	18175	-4.1866	7.44865	-21.3174	1.07501e-19	1.45337e-17	34.9893
1454926_at	Sphkap	SPHK1 interactor, AKAP domain containing	77629	4.18393	5.90201	21.9656	4.60642e-20	7.87469e-18	35.8262
1452771_s_at	Acsl3	acyl-CoA synthetase long-chain family member 3	74205	4.17876	6.56238	11.6969	1.03133e-12	1.40812e-11	18.8675
1456174_x_at	Ndrg1	N-myc downstream regulated gene 1	17988	-4.16166	7.64823	-21.8708	5.20665e-20	8.75606e-18	35.7054
1421466_at	Asb10	ankyrin repeat and SOCS box-containing 10	117590	-4.15909	5.42038	-19.5505	1.22135e-18	1.09842e-16	32.5795
1423630_at	Cygb	cytoglobin	114886	-4.15761	5.75722	-16.8033	7.97965e-17	3.8032e-15	28.4064
1423804_a_at	Idi1	isopentenyl-diphosphate delta isomerase	319554	4.15749	4.98018	9.49234	1.49361e-10	1.12592e-09	13.8325
1450567_a_at	Col2a1	collagen, type II, alpha 1	12824	4.15587	4.84858	19.2565	1.86388e-18	1.54218e-16	32.159
1434767_at	Mis18bp1	MIS18 binding protein 1	217653	4.1463	6.10643	18.9838	2.77233e-18	2.13181e-16	31.7636
1454764_s_at	Slc38a1	solute carrier family 38, member 1	105727	4.14624	8.10338	25.3931	7.33016e-22	2.44555e-19	39.8851
1429538_a_at	Pnisr	PNN interacting serine/arginine-rich	66625	4.14213	7.85531	14.178	7.5426e-15	1.98497e-13	23.8339
1439839_at	D130051D11Rik	RIKEN cDNA D130051D11 gene	319737	-4.14123	6.5987	-18.0515	1.11858e-17	7.05424e-16	30.3722
1450078_at	Nrk	Nik related kinase	27206	4.13997	8.07482	18.0366	1.14437e-17	7.19491e-16	30.3494
1429310_at	Flrt3	fibronectin leucine rich transmembrane protein 3	71436	4.13946	6.17656	16.3626	1.64329e-16	7.14105e-15	27.6821
1423145_a_at	Tcap	titin-cap	21393	-4.13528	7.19512	-20.7576	2.27651e-19	2.69083e-17	34.2468
1416464_at	Slc4a1	solute carrier family 4 (anion exchanger), member 1	20533	4.13489	6.3248	6.33572	5.43766e-07	1.75363e-06	5.55546
1451991_at	Epha7	Eph receptor A7	13841	4.13258	6.95317	9.27341	2.53291e-10	1.79552e-09	13.2979
1418545_at	Wasf1	WAS protein family, member 1	83767	4.12612	5.32326	11.1544	3.31611e-12	3.89737e-11	17.686
1436275_at	Kcnip2	Kv channel-interacting protein 2	80906	-4.12303	5.5372	-23.7017	5.28662e-21	1.27155e-18	37.9551
1424111_at	Igf2r	insulin-like growth factor 2 receptor	16004	4.11852	9.35838	16.7542	8.6417e-17	4.05337e-15	28.3265
1433893_s_at	Spag5	sperm associated antigen 5	54141	4.10746	6.10589	27.9087	4.79771e-23	3.22592e-20	42.5253
1416164_at	Fbln5	fibulin 5	23876	-4.10655	8.11887	-12.2685	3.12827e-13	5.04351e-12	20.0736
1428481_s_at	Cdca8	cell division cycle associated 8	52276	4.10647	7.43554	14.8858	2.08261e-15	6.57691e-14	25.1301
1437226_x_at	Marcksl1	MARCKS-like 1	17357	4.09942	9.76241	19.0922	2.36614e-18	1.86807e-16	31.9214
1428401_at	Zcchc3	zinc finger, CCHC domain containing 3	67917	4.0981	7.42913	21.0661	1.50215e-19	1.95421e-17	34.6584
1424292_at	Depdc1a	DEP domain containing 1a	76131	4.09342	4.61864	11.5626	1.3726e-12	1.80439e-11	18.5783
1415931_at	Igf2	insulin-like growth factor 2	16002	4.08979	6.71056	25.1137	1.00742e-21	3.15736e-19	39.5754
1426852_x_at	Nov	nephroblastoma overexpressed gene	18133	-4.08902	5.29236	-14.6159	3.38334e-15	9.99778e-14	24.6416
1445897_s_at	Ifi35	interferon-induced protein 35	70110	-4.08683	7.36562	-14.7533	2.64033e-15	8.09115e-14	24.8912
1428288_at	Klf9	Kruppel-like factor 9	16601	-4.08605	7.38862	-19.6859	1.00717e-18	9.21827e-17	32.7712
1436530_at	Wfdc17	WAP four-disulfide core domain 17	100034251	-4.08262	5.32379	-16.1006	2.54394e-16	1.05673e-14	27.2435
1418969_at	Skp2	S-phase kinase-associated protein 2 (p45)	27401	4.08072	5.23603	15.2386	1.11587e-15	3.8026e-14	25.7579
1418454_at	Mfap5	microfibrillar associated protein 5	50530	-4.07818	4.97926	-16.5199	1.26761e-16	5.68775e-15	27.9424
1418392_a_at	Gbp3	guanylate binding protein 3	55932	-4.07765	4.77769	-14.4147	4.87897e-15	1.36565e-13	24.2729
1452210_at	Dna2	DNA replication helicase 2 homolog (yeast)	327762	4.07707	6.69754	21.7748	5.89752e-20	9.38387e-18	35.5824
1424711_at	Tmem2	transmembrane protein 2	83921	4.07494	7.64689	19.5507	1.22108e-18	1.09842e-16	32.5797
1452040_a_at	Cdca3	cell division cycle associated 3	14793	4.06698	7.29768	30.2085	4.81059e-24	5.69682e-21	44.7284
1451500_at	Ushbp1	Usher syndrome 1C binding protein 1	234395	-4.06678	6.15167	-20.9896	1.66449e-19	2.1385e-17	34.5568
1456280_at	Clspn	claspin	269582	4.06523	6.01921	27.0493	1.18604e-22	6.13331e-20	41.6521
1417063_at	C1qb	complement component 1, q subcomponent, beta polypeptide	12260	-4.06481	3.34898	-15.561	6.3701e-16	2.33627e-14	26.3215
1441952_x_at	Lynx1	Ly6/neurotoxin 1	23936	-4.06139	7.37783	-20.9714	1.70567e-19	2.17789e-17	34.5327
1418334_at	Dbf4	DBF4 homolog (S. cerevisiae)	27214	4.05405	7.12735	18.7653	3.82425e-18	2.80073e-16	31.4431
1427231_at	Robo1	roundabout homolog 1 (Drosophila)	19876	4.05278	7.35093	20.5687	2.94417e-19	3.32787e-17	33.992
1449210_at	Igf2bp1	insulin-like growth factor 2 mRNA binding protein 1	140486	4.04179	5.4398	24.9031	1.28293e-21	3.90257e-19	39.3397
1448126_at	Fam60a	family with sequence similarity 60, member A	56306	4.03178	7.24216	21.3541	1.02397e-19	1.4027e-17	35.0374
1419759_at	Abcb1a	ATP-binding cassette, sub-family B (MDR/TAP), member 1A	18671	-4.03026	4.11298	-16.973	6.06703e-17	3.07589e-15	28.6809
1426817_at	Mki67	antigen identified by monoclonal antibody Ki 67	17345	4.02572	8.79056	17.9491	1.30851e-17	8.07959e-16	30.2155
1460248_at	Cpxm2	carboxypeptidase X 2 (M14 family)	55987	-4.0252	3.76965	-15.3471	9.2311e-16	3.22543e-14	25.9486
1453839_a_at	Pi16	peptidase inhibitor 16	74116	-4.02213	4.63317	-19.7851	8.75144e-19	8.08141e-17	32.9108
1438390_s_at	Pttg1	pituitary tumor-transforming gene 1	30939	4.01649	9.71393	18.764	3.83179e-18	2.80073e-16	31.4411
1422904_at	Fmo2	flavin containing monooxygenase 2	55990	-4.01398	5.16235	-17.9103	1.38904e-17	8.47559e-16	30.1559
1452682_at	Fam122b	family with sequence similarity 122, member B	78755	4.01246	6.94712	20.2715	4.43131e-19	4.71915e-17	33.5865
1418450_at	Islr	immunoglobulin superfamily containing leucine-rich repeat	26968	-4.00686	5.79221	-9.34995	2.10433e-10	1.52146e-09	13.4855
1417552_at	Fap	fibroblast activation protein	14089	-4.00568	4.1329	-18.6321	4.65979e-18	3.23449e-16	31.2461
1456288_at	Slfn5	schlafen 5	327978	-4.00545	4.75392	-16.3716	1.61892e-16	7.07976e-15	27.6971
1455223_at	Igf2bp1	insulin-like growth factor 2 mRNA binding protein 1	140486	4.00346	5.539	16.5119	1.28445e-16	5.75083e-15	27.9292
1456793_at	Cytl1	cytokine-like 1	231162	-4.00219	5.21424	-14.1147	8.48259e-15	2.20153e-13	23.7155
1419144_at	Cd163	CD163 antigen	93671	-3.99734	3.27881	-16.6459	1.03109e-16	4.73959e-15	28.1495
1427053_at	Abi3bp	ABI gene family, member 3 (NESH) binding protein	320712	-3.99638	3.49548	-7.56206	1.9505e-08	8.63942e-08	8.90683
1435701_at	Cyyr1	cysteine and tyrosine-rich protein 1	224405	-3.99526	5.22288	-13.4169	3.17982e-14	6.97503e-13	22.3828
1416214_at	Mcm4	minichromosome maintenance deficient 4 homolog (S. cerevisiae)	17217	3.99285	6.97604	12.9177	8.44048e-14	1.6136e-12	21.3972
1418509_at	Cbr2	carbonyl reductase 2	12409	-3.99195	3.8497	-20.3245	4.1179e-19	4.43639e-17	33.6593
1438266_at	Adamtsl5	ADAMTS-like 5	66548	-3.99116	5.45494	-16.5931	1.12415e-16	5.11058e-15	28.0628
1452458_s_at	Lrr1	leucine rich repeat protein 1	69706	3.98652	5.36002	12.6615	1.40746e-13	2.5033e-12	20.8807
1436364_x_at	Nfix	nuclear factor I/X	18032	-3.97851	8.41917	-21.1159	1.40555e-19	1.85081e-17	34.7242
1418990_at	Ms4a4d	membrane-spanning 4-domains, subfamily A, member 4D	66607	-3.97682	4.30076	-11.7196	9.82872e-13	1.35484e-11	18.9161
1422962_a_at	Psmb8	proteasome (prosome, macropain) subunit, beta type 8 (large multifunctional peptidase 7)	16913	-3.97559	3.71008	-15.6642	5.33415e-16	2.00978e-14	26.4999
1434678_at	Mbnl3	muscleblind-like 3 (Drosophila)	171170	3.97144	5.68735	19.8416	8.0798e-19	7.59685e-17	32.9902
1436186_at	E2f8	E2F transcription factor 8	108961	3.96667	7.46617	15.1745	1.24868e-15	4.22043e-14	25.6448
1417266_at	Ccl6	chemokine (C-C motif) ligand 6	20305	-3.966	3.62812	-20.3329	4.07043e-19	4.41107e-17	33.6708
1426301_at	Alcam	activated leukocyte cell adhesion molecule	11658	3.96575	7.51876	19.1052	2.32191e-18	1.84018e-16	31.9402
1424375_s_at	Gimap4	GTPase, IMAP family member 4	107526	-3.96472	8.02771	-18.7142	4.12509e-18	2.95003e-16	31.3676
1448889_at	Slc38a4	solute carrier family 38, member 4	69354	3.96281	6.77057	11.6104	1.23949e-12	1.65199e-11	18.6815
1460247_a_at	Skp2	S-phase kinase-associated protein 2 (p45)	27401	3.95879	6.69927	21.7826	5.83837e-20	9.36176e-18	35.5924
1452730_at	Rps4l	ribosomal protein S4-like	66184	3.95369	7.47268	9.74855	8.11454e-11	6.54638e-10	14.45
1435285_at	Mpped2	metallophosphoesterase domain containing 2	77015	3.95074	4.62473	12.2483	3.26087e-13	5.22831e-12	20.0317
1455978_a_at	Matn2	matrilin 2	17181	-3.94191	5.05467	-10.6792	9.50285e-12	9.92052e-11	16.6206
1448441_at	Cks1b	CDC28 protein kinase 1b	54124	3.94092	6.04535	13.1407	5.4386e-14	1.10076e-12	21.841
1436791_at	Wnt5a	wingless-type MMTV integration site family, member 5A	22418	3.93007	6.34415	16.1005	2.54412e-16	1.05673e-14	27.2435
1415810_at	Uhrf1	ubiquitin-like, containing PHD and RING finger domains, 1	18140	3.92455	6.58279	16.9217	6.59016e-17	3.28476e-15	28.5981
1426206_at	Robo4	roundabout homolog 4 (Drosophila)	74144	-3.91595	5.68716	-20.6996	2.46302e-19	2.86222e-17	34.1688
1439377_x_at	Cdc20	cell division cycle 20	107995	3.91289	8.9833	28.0253	4.25189e-23	3.14109e-20	42.6416
1432750_at	Zfp711	zinc finger protein 711	245595	3.90621	5.95262	16.9154	6.65651e-17	3.30985e-15	28.588
1456735_x_at	Pxylp1	2-phosphoxylose phosphatase 1	235534	3.90619	7.8418	9.97661	4.74822e-11	4.08047e-10	14.9924
1422153_a_at	Asb11	ankyrin repeat and SOCS box-containing 11	68854	-3.90117	6.16648	-16.2911	1.85032e-16	7.94065e-15	27.563
1419032_at	Stk26	serine/threonine kinase 26	70415	3.90094	4.61088	13.1601	5.23603e-14	1.06392e-12	21.8793
1451372_a_at	Art1	ADP-ribosyltransferase 1	11870	-3.89504	4.44326	-16.89	6.93601e-17	3.41598e-15	28.5468
1429974_at	Tbx18	T-box18	76365	3.88873	6.0171	10.8648	6.27839e-12	6.87863e-11	17.0401
1451128_s_at	Kif22	kinesin family member 22	110033	3.88711	6.14903	23.5511	6.34246e-21	1.50797e-18	37.7765
1428386_at	Acsl3	acyl-CoA synthetase long-chain family member 3	74205	3.88503	5.0586	10.6413	1.03469e-11	1.06533e-10	16.5345
1416042_s_at	Nasp	nuclear autoantigenic sperm protein (histone-binding)	50927	3.88468	7.94206	30.053	5.59026e-24	6.08603e-21	44.5852
1452679_at	Tubb2b	tubulin, beta 2B class IIB	73710	3.8737	8.86438	13.3242	3.80403e-14	8.13601e-13	22.2019
1451931_x_at	H2-K1	histocompatibility 2, K1, K region	14972	-3.87162	5.77847	-11.3807	2.02875e-12	2.5387e-11	18.1831
1416118_at	Trim59	tripartite motif-containing 59	66949	3.87084	6.52539	15.7365	4.71342e-16	1.79223e-14	26.6242
1418003_at	Rgcc	regulator of cell cycle	66214	-3.8636	5.26232	-11.8385	7.64643e-13	1.0893e-11	19.17
1429900_at	5330406M23Rik	RIKEN cDNA 5330406M23 gene	76671	-3.86148	5.41312	-20.2687	4.4488e-19	4.71915e-17	33.5826
1419665_a_at	Nupr1	nuclear protein transcription regulator 1	56312	-3.86132	5.06981	-15.6216	5.7395e-16	2.13145e-14	26.4263
1418580_at	Rtp4	receptor transporter protein 4	67775	-3.85789	5.24939	-14.5827	3.593e-15	1.0453e-13	24.581
1418761_at	Igf2bp1	insulin-like growth factor 2 mRNA binding protein 1	140486	3.85756	4.30088	15.0637	1.5183e-15	5.01694e-14	25.4481
1450496_a_at	Ska1	spindle and kinetochore associated complex subunit 1	66468	3.85687	5.16947	20.8576	1.98846e-19	2.4483e-17	34.3808
1437716_x_at	Kif22	kinesin family member 22	110033	3.85222	9.65541	23.8237	4.5654e-21	1.14554e-18	38.0988
1443867_at	Ankrd12	ankyrin repeat domain 12	106585	-3.84907	7.47059	-12.3495	2.64956e-13	4.36703e-12	20.2415
1423859_a_at	Ptgds	prostaglandin D2 synthase (brain)	19215	-3.84294	7.86596	-15.32	9.67791e-16	3.34762e-14	25.9011
1436707_x_at	Ncaph	non-SMC condensin I complex, subunit H	215387	3.84171	8.58036	19.9398	7.03721e-19	6.74269e-17	33.1274
1456061_at	Gimap8	GTPase, IMAP family member 8	243374	-3.84131	5.73254	-20.4796	3.3265e-19	3.67961e-17	33.8709
1435807_at	Cdc42	cell division cycle 42	12540	3.83916	6.24768	9.51723	1.4071e-10	1.06929e-09	13.8928
1421546_a_at	Racgap1	Rac GTPase-activating protein 1	26934	3.83405	5.92097	13.8054	1.51445e-14	3.66392e-13	23.1311
1424629_at	Brca1	breast cancer 1	12189	3.83264	5.26382	16.4158	1.50492e-16	6.62325e-15	27.7703
1438307_at	Hmgb2	high mobility group box 2	97165	3.83141	5.65661	19.2247	1.95178e-18	1.60209e-16	32.1131
1455393_at	Cp	ceruloplasmin	12870	-3.82893	3.7437	-18.2751	7.96129e-18	5.2347e-16	30.7117
1423233_at	Cebpd	CCAAT/enhancer binding protein (C/EBP), delta	12609	-3.823	5.16323	-9.89603	5.73358e-11	4.82306e-10	14.8015
1419758_at	Abcb1a	ATP-binding cassette, sub-family B (MDR/TAP), member 1A	18671	-3.82127	3.2586	-16.8257	7.69578e-17	3.69344e-15	28.4427
1419196_at	Hamp	hepcidin antimicrobial peptide	84506	-3.81953	2.80709	-9.38595	1.92916e-10	1.4162e-09	13.5735
1428909_at	A130040M12Rik	RIKEN cDNA A130040M12 gene	319269	-3.81848	4.68089	-11.5303	1.47059e-12	1.91677e-11	18.5086
1437967_at	Ccdc141	coiled-coil domain containing 141	545428	3.81828	7.36131	19.3999	1.51572e-18	1.30637e-16	32.3647
1421731_a_at	Fen1	flap structure specific endonuclease 1	14156	3.81398	5.29051	10.6003	1.13498e-11	1.15936e-10	16.4409
1455246_at	Smarcc1	SWI/SNF related, matrix associated, actin dependent regulator of chromatin, subfamily c, member 1	20588	3.81366	8.37365	22.8333	1.53264e-20	3.04833e-18	36.9101
1424882_a_at	Nt5dc2	5'-nucleotidase domain containing 2	70021	3.81006	5.7686	13.1015	5.87316e-14	1.17492e-12	21.7634
1424542_at	S100a4	S100 calcium binding protein A4	20198	-3.80193	3.39456	-21.5562	7.84587e-20	1.15101e-17	35.3006
1424112_at	Igf2r	insulin-like growth factor 2 receptor	16004	3.79867	11.1294	23.7851	4.78175e-21	1.17751e-18	38.0534
1416925_at	Kpnb1	karyopherin (importin) beta 1	16211	3.79544	7.44358	15.1567	1.2885e-15	4.34081e-14	25.6132
1418910_at	Bmp7	bone morphogenetic protein 7	12162	3.79287	5.19229	16.3186	1.76769e-16	7.61765e-15	27.6089
1429051_s_at	Sox11	SRY (sex determining region Y)-box 11	20666	3.78179	6.81292	17.0407	5.44221e-17	2.80631e-15	28.7898
1422439_a_at	Cdk4	cyclin-dependent kinase 4	12567	3.78011	7.58064	14.9243	1.94455e-15	6.24013e-14	25.1991
1437675_at	Slc8a1	solute carrier family 8 (sodium/calcium exchanger), member 1	20541	3.78007	7.51101	11.9915	5.54983e-13	8.20573e-12	19.4941
1455425_at	Tet1	tet methylcytosine dioxygenase 1	52463	3.77686	5.70555	12.8241	1.0166e-13	1.88933e-12	21.2094
1419666_x_at	Nupr1	nuclear protein transcription regulator 1	56312	-3.7755	4.34032	-15.1031	1.41625e-15	4.71742e-14	25.5181
1429702_at	2900072G11Rik	RIKEN cDNA 2900072G11 gene	73005	3.77027	7.89327	19.5733	1.18235e-18	1.07267e-16	32.6118
1436222_at	Gas5	growth arrest specific 5	14455	3.7685	6.10542	9.93816	5.19472e-11	4.41379e-10	14.9014
1423775_s_at	Prc1	protein regulator of cytokinesis 1	233406	3.76696	7.47335	18.1602	9.47733e-18	6.10712e-16	30.5377
1426851_a_at	Nov	nephroblastoma overexpressed gene	18133	-3.76468	3.74852	-11.029	4.36626e-12	4.95697e-11	17.4076
1437467_at	Alcam	activated leukocyte cell adhesion molecule	11658	3.76307	7.52721	16.9597	6.19852e-17	3.13481e-15	28.6595
1436905_x_at	Laptm5	lysosomal-associated protein transmembrane 5	16792	-3.76066	5.54336	-17.5717	2.3482e-17	1.34178e-15	29.631
1422460_at	Mad2l1	MAD2 mitotic arrest deficient-like 1	56150	3.76028	7.86526	14.4154	4.87257e-15	1.36565e-13	24.2742
1434564_at	E2f3	E2F transcription factor 3	13557	3.76015	6.61592	17.0114	5.70403e-17	2.91328e-15	28.7427
1422533_at	Cyp51	cytochrome P450, family 51	13121	3.75915	5.02582	10.0952	3.60315e-11	3.23626e-10	15.2717
1426010_a_at	Epb4.1l3	erythrocyte protein band 4.1-like 3	13823	3.75681	8.09233	17.3475	3.34004e-17	1.84237e-15	29.2785
1424143_a_at	Cdt1	chromatin licensing and DNA replication factor 1	67177	3.75515	8.87266	26.0405	3.55164e-22	1.31189e-19	40.5896
1454743_at	Nup205	nucleoporin 205	70699	3.75364	6.93431	15.3408	9.33187e-16	3.25514e-14	25.9377
1449207_a_at	Kif20a	kinesin family member 20A	19348	3.75142	4.42871	12.477	2.04325e-13	3.48717e-12	20.5041
1418174_at	Dbp	D site albumin promoter binding protein	13170	-3.74979	4.01604	-16.0812	2.62794e-16	1.08558e-14	27.2109
1460603_at	Samd9l	sterile alpha motif domain containing 9-like	209086	-3.7493	5.14263	-19.955	6.88845e-19	6.6583e-17	33.1486
1460417_at	Lincpint	long intergenic non-protein coding RNA, Trp53 induced transcript	232685	-3.74001	3.23544	-19.4695	1.37159e-18	1.20489e-16	32.4641
1456326_at	Fndc3c1	fibronectin type III domain containing 3C1	333564	3.73999	4.06492	19.3159	1.71058e-18	1.43835e-16	32.2444
1424354_at	Tmem140	transmembrane protein 140	68487	-3.72574	3.36286	-20.4876	3.29018e-19	3.659e-17	33.8818
1417374_at	Tuba4a	tubulin, alpha 4A	22145	-3.72331	6.62261	-18.9234	3.02938e-18	2.29534e-16	31.6753
1451418_a_at	Spsb4	splA/ryanodine receptor domain and SOCS box containing 4	211949	3.72089	6.3669	13.639	2.07678e-14	4.82676e-13	22.8126
1424144_at	Cdt1	chromatin licensing and DNA replication factor 1	67177	3.70928	5.21076	11.9083	6.6042e-13	9.52635e-12	19.3182
1421072_at	Irx5	Iroquois related homeobox 5 (Drosophila)	54352	3.70531	7.15285	15.8624	3.80278e-16	1.49261e-14	26.8399
1420641_a_at	Sqrdl	sulfide quinone reductase-like (yeast)	59010	-3.70132	4.70879	-19.8051	8.50695e-19	7.89086e-17	32.939
1434758_at	Crispld2	cysteine-rich secretory protein LCCL domain containing 2	78892	-3.69704	5.18442	-13.7202	1.77974e-14	4.22177e-13	22.9683
1437632_at	Med14	mediator complex subunit 14	26896	3.6965	5.01397	9.07279	4.13265e-10	2.76826e-09	12.8026
1454806_at	Fam49a	family with sequence similarity 49, member A	76820	3.69557	5.58991	10.9556	5.13435e-12	5.70847e-11	17.2436
1435005_at	Cenpe	centromere protein E	229841	3.69496	6.58074	22.9271	1.36393e-20	2.76838e-18	37.0247
1415822_at	Scd2	stearoyl-Coenzyme A desaturase 2	20250	3.69279	8.77205	9.4642	1.59796e-10	1.1976e-09	13.7641
1417961_a_at	Trim30a	tripartite motif-containing 30A	20128	-3.69093	4.41388	-20.1972	4.91228e-19	5.08543e-17	33.4843
1438651_a_at	Aplnr	apelin receptor	23796	-3.68978	9.06465	-15.4551	7.65061e-16	2.75702e-14	26.1374
1415993_at	Sqle	squalene epoxidase	20775	3.68801	5.61004	12.285	3.02364e-13	4.89772e-12	20.108
1433110_at	5830474E16Rik	RIKEN cDNA 5830474E16 gene	76094	3.68622	6.37983	20.4111	3.65484e-19	4.0213e-17	33.7776
1448152_at	Igf2	insulin-like growth factor 2	16002	3.68577	9.94285	13.8156	1.48549e-14	3.60985e-13	23.1506
1431094_at	1110006E14Rik	RIKEN cDNA 1110006E14 gene	76286	3.68356	5.86764	12.5829	1.64895e-13	2.88323e-12	20.7207
1430462_at	2310002L09Rik	RIKEN cDNA 2310002L09 gene	71886	-3.6819	2.58323	-12.3047	2.90418e-13	4.72643e-12	20.1488
1455522_at	Arhgef15	Rho guanine nucleotide exchange factor (GEF) 15	442801	-3.67962	5.30668	-12.7426	1.19619e-13	2.17618e-12	21.045
1422529_s_at	Casq2	calsequestrin 2	12373	-3.67952	9.68423	-16.6338	1.05168e-16	4.82348e-15	28.1297
1434188_at	Slc16a12	solute carrier family 16 (monocarboxylic acid transporters), member 12	240638	3.67811	6.01336	10.7663	7.81964e-12	8.35482e-11	16.8179
1417936_at	Ccl9	chemokine (C-C motif) ligand 9	20308	-3.67643	3.49695	-14.4132	4.89202e-15	1.36745e-13	24.2702
1415922_s_at	Marcksl1	MARCKS-like 1	17357	3.67574	8.0761	11.2599	2.63533e-12	3.17668e-11	17.9185
1443702_at	Map4	microtubule-associated protein 4	17758	-3.6697	8.4108	-14.1055	8.6293e-15	2.23401e-13	23.6982
1448429_at	Gyg	glycogenin	27357	3.66675	8.69467	8.61112	1.30077e-09	7.74573e-09	11.6427
1450677_at	Chek1	checkpoint kinase 1	12649	3.66096	4.23629	11.62	1.21454e-12	1.62396e-11	18.7021
1455038_at	5730471H19Rik	RIKEN cDNA 5730471H19 gene	632764	3.66002	5.25206	22.2365	3.25373e-20	5.80202e-18	36.169
1450780_s_at	Hmga2	high mobility group AT-hook 2	15364	3.65981	5.85877	14.5888	3.55343e-15	1.03671e-13	24.5922
1420028_s_at	Mcm3	minichromosome maintenance deficient 3 (S. cerevisiae)	17215	3.65923	6.90171	13.7701	1.61902e-14	3.8896e-13	23.0638
1426300_at	Alcam	activated leukocyte cell adhesion molecule	11658	3.65885	5.56351	22.6394	1.95364e-20	3.81236e-18	36.6713
1455496_at	Pfas	phosphoribosylformylglycinamidine synthase (FGAR amidotransferase)	237823	3.65569	6.42046	19.9381	7.05425e-19	6.74269e-17	33.125
1431751_a_at	Mpped2	metallophosphoesterase domain containing 2	77015	3.65554	8.14288	18.6581	4.4834e-18	3.1437e-16	31.2846
1422768_at	Syncrip	synaptotagmin binding, cytoplasmic RNA interacting protein	56403	3.65376	6.43975	13.63	2.11271e-14	4.89927e-13	22.7953
1424155_at	Fabp4	fatty acid binding protein 4, adipocyte	11770	-3.65284	5.27956	-15.5595	6.38727e-16	2.33842e-14	26.3188
1449176_a_at	Dck	deoxycytidine kinase	13178	3.6491	4.2372	12.2707	3.114e-13	5.02834e-12	20.0782
1436058_at	Rsad2	radical S-adenosyl methionine domain containing 2	58185	-3.64904	5.15331	-8.94288	5.69007e-10	3.68731e-09	12.479
1424030_at	Grhl1	grainyhead-like 1 (Drosophila)	195733	3.64885	4.91024	13.9639	1.12394e-14	2.84213e-13	23.4318
1429660_s_at	Smc2	structural maintenance of chromosomes 2	14211	3.64854	7.00388	18.6464	4.56196e-18	3.17724e-16	31.2673
1449708_s_at	Chek1	checkpoint kinase 1	12649	3.64837	7.12514	24.5566	1.91761e-21	5.66654e-19	38.9473
1448777_at	Mcm2	minichromosome maintenance deficient 2 mitotin (S. cerevisiae)	17216	3.64494	5.65624	13.1918	4.92217e-14	1.01409e-12	21.9418
1448591_at	Ctss	cathepsin S	13040	-3.64164	5.22363	-15.0175	1.64758e-15	5.42677e-14	25.3659
1458374_at	Mis18bp1	MIS18 binding protein 1	217653	3.64098	7.38183	13.0289	6.77534e-14	1.32968e-12	21.6191
1441667_s_at	Smyd1	SET and MYND domain containing 1	12180	3.64068	7.51296	12.1552	3.95084e-13	6.10786e-12	19.8376
1416342_at	Tnc	tenascin C	21923	3.6382	6.16881	16.3141	1.78107e-16	7.65933e-15	27.6013
1457128_at	Ror2	receptor tyrosine kinase-like orphan receptor 2	26564	3.63795	6.09656	14.6004	3.4796e-15	1.02019e-13	24.6133
1460251_at	Fas	Fas (TNF receptor superfamily member 6)	14102	-3.63479	3.83998	-18.7449	3.94171e-18	2.86085e-16	31.413
1435595_at	1810011O10Rik	RIKEN cDNA 1810011O10 gene	69068	-3.63105	7.1298	-14.1168	8.44982e-15	2.19579e-13	23.7194
1417356_at	Peg3	paternally expressed 3	18616	3.62962	5.00832	12.4815	2.02448e-13	3.46085e-12	20.5134
1440104_at	Ranbp2	RAN binding protein 2	19386	3.62907	4.88487	10.9337	5.38843e-12	5.96999e-11	17.1948
1429764_at	Fam101b	family with sequence similarity 101, member B	76566	-3.62352	6.56433	-20.9613	1.72906e-19	2.19421e-17	34.5192
1427630_x_at	Ceacam1	carcinoembryonic antigen-related cell adhesion molecule 1	26365	-3.6192	5.3923	-12.4152	2.31703e-13	3.88393e-12	20.377
1424118_a_at	Spc25	SPC25, NDC80 kinetochore complex component, homolog (S. cerevisiae)	66442	3.61899	6.27023	14.8456	2.23796e-15	7.00337e-14	25.0577
1436708_x_at	Mcm4	minichromosome maintenance deficient 4 homolog (S. cerevisiae)	17217	3.61782	8.53008	15.976	3.13748e-16	1.26508e-14	27.033
1436233_at	Btnl9	butyrophilin-like 9	237754	-3.61444	6.8425	-9.9384	5.1918e-11	4.41379e-10	14.902
1447845_s_at	Vnn1	vanin 1	22361	3.61102	3.39674	13.3833	3.39308e-14	7.36472e-13	22.3173
1419754_at	Myo5a	myosin VA	17918	3.60985	5.07434	13.1335	5.51643e-14	1.11433e-12	21.8267
1437370_at	Sgol2a	shugoshin-like 2a (S. pombe)	68549	3.60661	6.62639	13.7169	1.79101e-14	4.23396e-13	22.9619
1449396_at	Aoc3	amine oxidase, copper containing 3	11754	-3.60209	6.31997	-15.9966	3.03036e-16	1.22908e-14	27.0679
1416746_at	H2afx	H2A histone family, member X	15270	3.60042	7.44877	14.2723	6.33678e-15	1.72242e-13	24.0094
1422771_at	Smad6	SMAD family member 6	17130	3.59289	7.4049	13.36	3.54902e-14	7.655e-13	22.2719
1434079_s_at	Mcm2	minichromosome maintenance deficient 2 mitotin (S. cerevisiae)	17216	3.59089	8.26864	18.6977	4.22729e-18	2.98435e-16	31.3432
1449401_at	C1qc	complement component 1, q subcomponent, C chain	12262	-3.5898	4.02737	-13.1727	5.10879e-14	1.04216e-12	21.9042
1424890_at	Bnc1	basonuclin 1	12173	3.58919	3.94788	10.824	6.87527e-12	7.46927e-11	16.9482
1424128_x_at	Aurkb	aurora kinase B	20877	3.58622	4.34142	15.4656	7.51219e-16	2.71186e-14	26.1558
1449860_at	Higd1b	HIG1 domain family, member 1B	75689	-3.58415	3.78964	-11.6485	1.14299e-12	1.54325e-11	18.7635
1433696_at	Hn1l	hematological and neurological expressed 1-like	52009	3.58127	5.56492	9.88362	5.90293e-11	4.94665e-10	14.772
1433807_at	Bora	bora, aurora kinase A activator	77744	3.57865	6.25758	16.0809	2.62933e-16	1.08558e-14	27.2104
1453321_at	Fndc1	fibronectin type III domain containing 1	68655	-3.57801	4.59267	-11.4895	1.60513e-12	2.06481e-11	18.42
1449155_at	Polr3g	polymerase (RNA) III (DNA directed) polypeptide G	67486	3.57792	4.96857	18.2722	7.99693e-18	5.2347e-16	30.7073
1416194_at	Cyp4b1	cytochrome P450, family 4, subfamily b, polypeptide 1	13120	-3.57645	4.08644	-18.1239	1.00152e-17	6.41376e-16	30.4826
1434788_at	Fzd3	frizzled homolog 3 (Drosophila)	14365	3.57338	5.25215	12.9972	7.21243e-14	1.40479e-12	21.556
1456603_at	Fam101b	family with sequence similarity 101, member B	76566	-3.57245	7.07229	-27.4533	7.72475e-23	4.43851e-20	42.0662
1430228_at	Dtl	denticleless homolog (Drosophila)	76843	3.57116	4.65071	13.4691	2.87544e-14	6.43707e-13	22.4843
1423261_at	1500015O10Rik	RIKEN cDNA 1500015O10 gene	78896	-3.56904	4.39215	-11.0785	3.91613e-12	4.47542e-11	17.5177
1439740_s_at	Uck2	uridine-cytidine kinase 2	80914	3.56464	6.4391	11.8863	6.91587e-13	9.92747e-12	19.2716
1429400_at	Clcn5	chloride channel 5	12728	3.56274	7.57552	22.6116	2.023e-20	3.91082e-18	36.637
1418379_s_at	Gpr124	G protein-coupled receptor 124	78560	3.56219	7.26922	18.3323	7.30238e-18	4.87257e-16	30.798
1456424_s_at	Pltp	phospholipid transfer protein	18830	-3.56214	7.69551	-15.1622	1.27615e-15	4.30624e-14	25.6229
1428480_at	Cdca8	cell division cycle associated 8	52276	3.56039	4.79334	11.7666	8.8989e-13	1.24374e-11	19.0166
1425458_a_at	Grb10	growth factor receptor bound protein 10	14783	3.56036	9.62058	13.5274	2.571e-14	5.8505e-13	22.5972
1421114_a_at	Epyc	epiphycan	13516	-3.55829	3.60552	-8.77149	8.70649e-10	5.41798e-09	12.0488
1437313_x_at	Hmgb2	high mobility group box 2	97165	3.55824	9.35501	15.5327	6.68912e-16	2.43171e-14	26.2724
1437187_at	E2f7	E2F transcription factor 7	52679	3.55612	5.98174	16.9582	6.21355e-17	3.13481e-15	28.657
1431890_a_at	Mllt3	myeloid/lymphoid or mixed-lineage leukemia (trithorax homolog, Drosophila); translocated to, 3	70122	3.55537	5.47237	19.4679	1.37469e-18	1.20489e-16	32.4619
1416652_at	Aspn	asporin	66695	-3.5537	4.74012	-11.9434	6.13625e-13	8.95123e-12	19.3925
1428834_at	Dusp4	dual specificity phosphatase 4	319520	3.55209	4.4749	13.9017	1.26325e-14	3.13886e-13	23.314
1450126_at	Gata5	GATA binding protein 5	14464	3.55178	4.40962	21.2487	1.17748e-19	1.58157e-17	34.8993
1423982_at	Srsf10	serine/arginine-rich splicing factor 10	14105	3.54735	8.07033	15.1286	1.35377e-15	4.53118e-14	25.5635
1422611_s_at	Igf2bp3	insulin-like growth factor 2 mRNA binding protein 3	140488	3.54711	4.65096	10.4444	1.61566e-11	1.57196e-10	16.0835
1423470_at	Ptbp2	polypyrimidine tract binding protein 2	56195	3.54468	8.18804	13.6601	1.99492e-14	4.65219e-13	22.8532
1429332_at	4632427E13Rik	RIKEN cDNA 4632427E13 gene	666737	3.5419	6.22157	9.29291	2.41592e-10	1.72441e-09	13.3458
1436174_at	Atad2	ATPase family, AAA domain containing 2	70472	3.53898	8.13658	15.9445	3.30882e-16	1.31875e-14	26.9796
1422502_at	Parp1	poly (ADP-ribose) polymerase family, member 1	11545	3.53762	6.88251	12.0444	4.97067e-13	7.44521e-12	19.6055
1417388_at	Bex2	brain expressed X-linked 2	12069	3.53697	5.02551	21.8042	5.67619e-20	9.17953e-18	35.6202
1428727_at	Cep192	centrosomal protein 192	70799	3.53348	6.03645	10.4133	1.73415e-11	1.67621e-10	16.0118
1450842_a_at	Cenpa	centromere protein A	12615	3.53099	7.39441	11.8302	7.78226e-13	1.10322e-11	19.1522
1435640_x_at	A130040M12Rik	RIKEN cDNA A130040M12 gene	319269	-3.53011	4.49313	-14.693	2.94349e-15	8.87081e-14	24.7818
1419814_s_at	S100a1	S100 calcium binding protein A1	20193	-3.52713	7.4703	-12.7821	1.10524e-13	2.03216e-12	21.1249
1451969_s_at	Parp3	poly (ADP-ribose) polymerase family, member 3	235587	-3.52142	4.09585	-16.9382	6.41708e-17	3.22178e-15	28.6247
1454136_a_at	4921524J17Rik	RIKEN cDNA 4921524J17 gene	66714	3.51788	7.41469	11.1731	3.18394e-12	3.76341e-11	17.7271
1448752_at	Car2	carbonic anhydrase 2	12349	3.51606	6.74567	9.57443	1.22725e-10	9.46164e-10	14.0312
1419687_at	Macrod1	MACRO domain containing 1	107227	-3.51519	6.56873	-13.5045	2.68643e-14	6.0731e-13	22.5529
1442033_at	C1qtnf9	C1q and tumor necrosis factor related protein 9	239126	-3.51059	4.06535	-19.1548	2.16006e-18	1.72513e-16	32.0122
1418059_at	Eltd1	EGF, latrophilin seven transmembrane domain containing 1	170757	-3.50999	5.0848	-11.7878	8.5095e-13	1.19741e-11	19.0619
1449171_at	Ttk	Ttk protein kinase	22137	3.50597	5.97825	19.6085	1.12442e-18	1.02461e-16	32.6617
1415994_at	Cyp2e1	cytochrome P450, family 2, subfamily e, polypeptide 1	13106	-3.50088	3.04346	-11.9523	6.02397e-13	8.8123e-12	19.4112
1460125_at	Ccdc141	coiled-coil domain containing 141	545428	3.49927	7.37607	9.30625	2.33902e-10	1.67356e-09	13.3785
1441937_s_at	Pink1	PTEN induced putative kinase 1	68943	-3.49767	7.88072	-21.3956	9.69271e-20	1.35469e-17	35.0917
1441111_at	Mylk4	myosin light chain kinase family, member 4	238564	-3.4965	3.12358	-10.1672	3.04968e-11	2.78634e-10	15.4405
1428531_at	Ints7	integrator complex subunit 7	77065	3.49222	6.62245	24.3435	2.46169e-21	7.07222e-19	38.7032
1447363_s_at	Bub1b	budding uninhibited by benzimidazoles 1 homolog, beta (S. cerevisiae)	12236	3.48989	7.00113	17.7906	1.6708e-17	1.00493e-15	29.9713
1426283_at	Ntm	neurotrimin	235106	3.48832	5.33145	13.1618	5.21942e-14	1.06159e-12	21.8826
1436948_a_at	Tmem255a	transmembrane protein 255A	245386	3.48831	8.24532	10.0273	4.21863e-11	3.68178e-10	15.112
1434695_at	Dtl	denticleless homolog (Drosophila)	76843	3.48778	5.64822	13.8145	1.48862e-14	3.60985e-13	23.1485
1449080_at	Hdac2	histone deacetylase 2	15182	3.48418	8.28011	12.3191	2.81943e-13	4.61392e-12	20.1787
1429787_x_at	Zwint	ZW10 interactor	52696	3.48249	6.48445	20.5348	3.08389e-19	3.44812e-17	33.946
1457797_at	AI605517	expressed sequence AI605517	106622	3.48216	7.69545	11.3071	2.37848e-12	2.90088e-11	18.0222
1433836_a_at	8430408G22Rik	RIKEN cDNA 8430408G22 gene	213393	-3.48201	7.37666	-16.5823	1.14421e-16	5.19035e-15	28.0451
1451122_at	Idi1	isopentenyl-diphosphate delta isomerase	319554	3.48193	6.16258	11.1853	3.10013e-12	3.67758e-11	17.7541
1429294_at	Trip13	thyroid hormone receptor interactor 13	69716	3.47784	3.78946	13.5514	2.4552e-14	5.63035e-13	22.6437
1441588_at	Kcnq1ot1	KCNQ1 overlapping transcript 1	63830	3.47454	4.85455	10.4597	1.5602e-11	1.52807e-10	16.1188
1416892_s_at	Fam107b	family with sequence similarity 107, member B	66540	3.47276	7.59822	17.1869	4.30837e-17	2.30877e-15	29.0237
1455048_at	Igsf3	immunoglobulin superfamily, member 3	78908	3.46997	7.20941	12.8903	8.91196e-14	1.69123e-12	21.3423
1455087_at	Snhg14	small nucleolar RNA host gene 14	52480	3.46955	4.34764	11.7527	9.16458e-13	1.27484e-11	18.9869
1427866_x_at	Hbb-b2	hemoglobin, beta adult minor chain	15130	-3.46786	4.05517	-6.88283	1.2086e-07	4.46919e-07	7.06794
1418769_at	Myoz2	myozenin 2	59006	-3.46206	7.95553	-15.5659	6.31674e-16	2.32202e-14	26.33
1416641_at	Lig1	ligase I, DNA, ATP-dependent	16881	3.45478	7.26845	22.5537	2.176e-20	4.1294e-18	36.5653
1434736_at	Hlf	hepatic leukemia factor	217082	-3.45477	6.08385	-18.1946	8.99467e-18	5.81421e-16	30.5899
1425505_at	Mylk	myosin, light polypeptide kinase	107589	-3.44364	6.85913	-21.6616	6.83488e-20	1.03955e-17	35.4368
1423104_at	Irs1	insulin receptor substrate 1	16367	3.44062	8.72421	14.1411	8.07684e-15	2.10946e-13	23.7649
1460458_at	Crispld2	cysteine-rich secretory protein LCCL domain containing 2	78892	-3.44056	5.01665	-13.8679	1.34615e-14	3.31491e-13	23.2499
1436692_at	E130308A19Rik	RIKEN cDNA E130308A19 gene	230259	3.43299	5.44657	14.4776	4.34963e-15	1.24158e-13	24.3885
1437285_at	Nadk2	NAD kinase 2, mitochondrial	68646	3.42969	4.23126	13.8181	1.47856e-14	3.60236e-13	23.1553
1426002_a_at	Cdc7	cell division cycle 7 (S. cerevisiae)	12545	3.42746	6.03051	10.7445	8.20935e-12	8.70376e-11	16.7687
1450757_at	Cdh11	cadherin 11	12552	3.42498	7.71529	6.65562	2.24927e-07	7.85611e-07	6.44277
1424156_at	Rbl1	retinoblastoma-like 1 (p107)	19650	3.42491	6.12943	12.2326	3.36768e-13	5.35026e-12	19.9991
1452241_at	Topbp1	topoisomerase (DNA) II binding protein 1	235559	3.42022	6.9291	12.1355	4.11466e-13	6.31393e-12	19.7966
1440924_at	Kif20b	kinesin family member 20B	240641	3.41635	6.12083	11.3929	1.97576e-12	2.4829e-11	18.2099
1436763_a_at	Klf9	Kruppel-like factor 9	16601	-3.416	3.52311	-13.4795	2.81869e-14	6.33057e-13	22.5044
1422440_at	Cdk4	cyclin-dependent kinase 4	12567	3.41569	6.3072	13.6328	2.10153e-14	4.87881e-13	22.8006
1452598_at	Gins1	GINS complex subunit 1 (Psf1 homolog)	69270	3.41411	5.65984	18.799	3.63837e-18	2.69748e-16	31.4928
1417404_at	Elovl6	ELOVL family member 6, elongation of long chain fatty acids (yeast)	170439	3.4137	5.55049	13.2184	4.67266e-14	9.6654e-13	21.9943
1427707_a_at	Stil	Scl/Tal1 interrupting locus	20460	3.41217	4.95637	17.3224	3.47486e-17	1.90657e-15	29.2389
1436600_at	Tox3	TOX high mobility group box family member 3	244579	3.41179	7.87208	15.2235	1.14579e-15	3.89815e-14	25.7313
1448627_s_at	Pbk	PDZ binding kinase	52033	3.41033	7.42741	14.1965	7.28862e-15	1.93289e-13	23.8684
1424041_s_at	C1s1	complement component 1, s subcomponent 1	50908	-3.41031	3.65455	-15.8025	4.2112e-16	1.63125e-14	26.7374
1435477_s_at	Fcgr2b	Fc receptor, IgG, low affinity IIb	14130	-3.40882	2.96894	-14.6723	3.05529e-15	9.18586e-14	24.7443
1440225_at	Gpr116	G protein-coupled receptor 116	224792	-3.40538	6.97971	-13.1742	5.09437e-14	1.04025e-12	21.907
1424367_a_at	Homer2	homer homolog 2 (Drosophila)	26557	3.40306	6.75582	10.1684	3.04153e-11	2.78135e-10	15.4432
1450958_at	Tm4sf1	transmembrane 4 superfamily member 1	17112	-3.39976	6.37124	-7.83519	9.51052e-09	4.55277e-08	9.63201
1418039_at	Rabl3	RAB, member RAS oncogene family-like 3	67657	3.39901	6.46494	15.9974	3.02594e-16	1.22908e-14	27.0693
1422462_at	Ube2t	ubiquitin-conjugating enzyme E2T (putative)	67196	3.39802	5.49038	17.3388	3.38622e-17	1.86287e-15	29.2648
1441058_at	Itpkb	inositol 1,4,5-trisphosphate 3-kinase B	320404	-3.39275	6.58652	-16.732	8.96008e-17	4.19283e-15	28.2902
1429156_at	Cenpw	centromere protein W	66311	3.39043	6.62867	13.7072	1.82402e-14	4.29236e-13	22.9435
1430575_a_at	Tpp2	tripeptidyl peptidase II	22019	3.38336	5.91074	10.4968	1.43432e-11	1.42229e-10	16.204
1455400_at	Ddah1	dimethylarginine dimethylaminohydrolase 1	69219	3.38238	5.01533	13.2563	4.34022e-14	9.07759e-13	22.0688
1419477_at	Clec2d	C-type lectin domain family 2, member d	93694	-3.38219	3.42676	-14.4156	4.87059e-15	1.36565e-13	24.2746
1452459_at	Aspm	asp (abnormal spindle)-like, microcephaly associated (Drosophila)	12316	3.38064	7.28045	18.5942	4.93039e-18	3.37699e-16	31.1898
1458140_at	Slit2	slit homolog 2 (Drosophila)	20563	3.38003	5.52323	12.6911	1.32617e-13	2.38331e-12	20.9408
1418733_at	Twist1	twist basic helix-loop-helix transcription factor 1	22160	3.37762	5.56359	14.7475	2.66832e-15	8.15275e-14	24.8806
1455422_x_at	Sept4	septin 4	18952	-3.37689	5.51372	-19.0308	2.58825e-18	2.01271e-16	31.8321
1440830_at	Gpr116	G protein-coupled receptor 116	224792	-3.37667	7.861	-16.8397	7.52332e-17	3.63598e-15	28.4654
1440250_at	Col4a4	collagen, type IV, alpha 4	12829	-3.37383	5.50355	-11.5351	1.45556e-12	1.89958e-11	18.519
1449077_at	Ahsp	alpha hemoglobin stabilizing protein	170812	3.36881	6.78058	5.30273	9.86162e-06	2.4807e-05	2.65526
1436996_x_at	Lyz1	lysozyme 1	17110	-3.36682	7.11123	-9.11817	3.69768e-10	2.50776e-09	12.9151
1448191_at	Plk1	polo-like kinase 1	18817	3.36475	6.08962	13.5344	2.53645e-14	5.79099e-13	22.6109
1438673_at	Slc4a7	solute carrier family 4, sodium bicarbonate cotransporter, member 7	218756	3.36241	6.42599	12.7976	1.07175e-13	1.9794e-12	21.156
1433857_at	Fat1	FAT tumor suppressor homolog 1 (Drosophila)	14107	3.36232	7.68385	10.78	7.58294e-12	8.13976e-11	16.849
1418021_at	C4b	complement component 4B (Chido blood group)	12268	-3.36132	5.38723	-12.6677	1.39011e-13	2.47669e-12	20.8933
1453287_at	Ankrd33b	ankyrin repeat domain 33B	67434	-3.36082	6.60391	-13.2979	4.0031e-14	8.50145e-13	22.1504
1457633_x_at	Cox6a2	cytochrome c oxidase subunit VIa polypeptide 2	12862	-3.35867	10.2566	-23.8329	4.51529e-21	1.14554e-18	38.1096
1433879_a_at	Mapk1ip1l	mitogen-activated protein kinase 1 interacting protein 1-like	218975	3.35779	7.72632	11.1041	3.70222e-12	4.27766e-11	17.5745
1448147_at	Tnfrsf19	tumor necrosis factor receptor superfamily, member 19	29820	3.35507	6.30555	12.3965	2.40716e-13	4.01873e-12	20.3385
1417495_x_at	Cp	ceruloplasmin	12870	-3.35475	2.767	-14.5558	3.7723e-15	1.09593e-13	24.532
1452314_at	Kif11	kinesin family member 11	16551	3.34968	5.4719	15.3877	8.59969e-16	3.04935e-14	26.0199
1436808_x_at	Mcm5	minichromosome maintenance deficient 5, cell division cycle 46 (S. cerevisiae)	17218	3.34618	7.95885	17.6263	2.15631e-17	1.24243e-15	29.7163
1455851_at	Bmp5	bone morphogenetic protein 5	12160	3.34172	5.66917	20.1965	4.91702e-19	5.08543e-17	33.4833
1419442_at	Matn2	matrilin 2	17181	-3.34113	4.33267	-9.67814	9.58754e-11	7.61026e-10	14.2811
1416915_at	Msh6	mutS homolog 6 (E. coli)	17688	3.33876	6.22044	11.7561	9.09789e-13	1.26642e-11	18.9943
1416619_at	4632428N05Rik	RIKEN cDNA 4632428N05 gene	74048	-3.3368	4.90978	-12.381	2.48455e-13	4.13458e-12	20.3065
1449872_at	Hspb3	heat shock protein 3	56534	3.33527	6.81527	13.2987	3.99678e-14	8.49676e-13	22.152
1421344_a_at	Ajuba	ajuba LIM protein	16475	3.33461	5.25861	15.3939	8.5084e-16	3.02399e-14	26.0306
1419040_at	Cyp2d22	cytochrome P450, family 2, subfamily d, polypeptide 22	56448	-3.32793	4.46277	-15.6592	5.38015e-16	2.02343e-14	26.4913
1439019_at	Fras1	Fraser syndrome 1 homolog (human)	231470	3.32675	6.52719	16.7307	8.97956e-17	4.19283e-15	28.2881
1433086_at	5930427J20Rik	RIKEN cDNA 5930427J20 gene	77112	3.32668	5.9143	15.3977	8.45251e-16	3.0093e-14	26.0372
1448323_a_at	Bgn	biglycan	12111	-3.3248	8.80979	-17.875	1.46651e-17	8.92201e-16	30.1016
1425639_at	Adap2	ArfGAP with dual PH domains 2	216991	-3.32209	5.26756	-15.2605	1.07389e-15	3.67163e-14	25.7965
1418186_at	Gstt1	glutathione S-transferase, theta 1	14871	-3.32171	5.6148	-15.6427	5.53447e-16	2.07769e-14	26.4629
1428571_at	Col9a1	collagen, type IX, alpha 1	12839	3.31683	6.84615	10.7021	9.0282e-12	9.46041e-11	16.6725
1423700_at	Rfc3	replication factor C (activator 1) 3	69263	3.31683	3.8794	11.7335	9.54358e-13	1.32059e-11	18.9459
1417911_at	Ccna2	cyclin A2	12428	3.31557	5.79785	11.6748	1.08093e-12	1.46713e-11	18.8199
1433854_at	Tmem164	transmembrane protein 164	209497	3.31517	7.58155	17.103	4.92536e-17	2.58582e-15	28.8897
1448938_at	Rpa3	replication protein A3	68240	3.31489	7.19402	9.6961	9.18771e-11	7.32926e-10	14.3242
1438858_x_at	H2-Aa	histocompatibility 2, class II antigen A, alpha	14960	-3.3144	4.09674	-11.3195	2.31552e-12	2.83244e-11	18.0494
1422866_at	Col13a1	collagen, type XIII, alpha 1	12817	3.31395	5.57154	21.8199	5.56186e-20	9.17953e-18	35.6403
1447584_s_at	Myct1	myc target 1	68632	-3.31378	5.94659	-13.756	1.66291e-14	3.97656e-13	23.0368
1430164_a_at	Grb10	growth factor receptor bound protein 10	14783	3.31222	7.96592	17.6594	2.04809e-17	1.19674e-15	29.7677
1426652_at	Mcm3	minichromosome maintenance deficient 3 (S. cerevisiae)	17215	3.31181	5.29212	11.8299	7.78677e-13	1.10322e-11	19.1516
1423266_at	Fam213b	family with sequence similarity 213, member B	66469	-3.31157	6.20866	-15.0804	1.47405e-15	4.90206e-14	25.4779
1428402_at	Zcchc3	zinc finger, CCHC domain containing 3	67917	3.31091	4.78467	11.8382	7.65174e-13	1.08931e-11	19.1693
1433864_at	Lrp12	low density lipoprotein-related protein 12	239393	3.31081	5.4031	12.1558	3.94529e-13	6.10384e-12	19.8391
1416299_at	Shcbp1	Shc SH2-domain binding protein 1	20419	3.30937	6.59951	18.3647	6.95446e-18	4.67055e-16	30.8467
1451860_a_at	Trim30a	tripartite motif-containing 30A	20128	-3.30914	3.18348	-15.4882	7.22434e-16	2.61251e-14	26.1951
1417019_a_at	Cdc6	cell division cycle 6	23834	3.30529	3.46216	12.1958	3.6326e-13	5.70542e-12	19.9225
1451246_s_at	Aurkb	aurora kinase B	20877	3.3048	4.27927	9.44225	1.68452e-10	1.2561e-09	13.7107
1447862_x_at	Thbs2	thrombospondin 2	21826	-3.30438	6.52673	-13.4359	3.06537e-14	6.78878e-13	22.4198
1433837_at	8430408G22Rik	RIKEN cDNA 8430408G22 gene	213393	-3.30295	6.672	-12.9284	8.26263e-14	1.58687e-12	21.4187
1436654_at	Gen1	Gen homolog 1, endonuclease (Drosophila)	209334	3.30159	5.11498	12.3146	2.84574e-13	4.65329e-12	20.1693
1421818_at	Bcl6	B cell leukemia/lymphoma 6	12053	-3.30057	3.75999	-14.8645	2.16347e-15	6.80111e-14	25.0918
1436520_at	Ahnak2	AHNAK nucleoprotein 2	100041194	-3.3003	4.56856	-13.3005	3.98323e-14	8.47665e-13	22.1554
1448594_at	Wisp1	WNT1 inducible signaling pathway protein 1	22402	3.29859	5.74884	12.2586	3.19236e-13	5.12687e-12	20.0531
1460677_at	Spats2	spermatogenesis associated, serine-rich 2	72572	3.29832	7.43215	20.1324	5.37522e-19	5.42373e-17	33.3949
1436044_at	Scn7a	sodium channel, voltage-gated, type VII, alpha	20272	-3.29779	4.41279	-15.0722	1.49548e-15	4.96534e-14	25.4634
1455607_at	Rspo3	R-spondin 3 homolog (Xenopus laevis)	72780	3.29403	4.26423	13.5097	2.65968e-14	6.0192e-13	22.563
1426306_a_at	Maged2	melanoma antigen, family D, 2	80884	3.29355	6.19388	7.79317	1.06153e-08	5.0289e-08	9.52102
1454757_s_at	Ifi27	interferon, alpha-inducible protein 27	52668	-3.29342	6.14587	-21.7229	6.30959e-20	9.81632e-18	35.5158
1438641_x_at	Fam57b	family with sequence similarity 57, member B	68952	-3.29295	4.77003	-14.6462	3.2029e-15	9.54639e-14	24.6968
1418486_at	Vnn1	vanin 1	22361	3.2918	3.80327	11.6981	1.02871e-12	1.40733e-11	18.87
1454607_s_at	Psat1	phosphoserine aminotransferase 1	107272	3.29091	6.94222	12.0558	4.85463e-13	7.30844e-12	19.6294
1450533_a_at	Plagl1	pleiomorphic adenoma gene-like 1	22634	3.28806	3.83779	9.53256	1.35642e-10	1.03724e-09	13.93
1429390_at	Pxylp1	2-phosphoxylose phosphatase 1	235534	3.28687	6.13853	10.1136	3.45228e-11	3.117e-10	15.315
1417327_at	Cav2	caveolin 2	12390	-3.28549	8.04835	-17.0741	5.15892e-17	2.68796e-15	28.8433
1437052_s_at	Slc2a3	solute carrier family 2 (facilitated glucose transporter), member 3	20527	3.2845	6.89391	19.3028	1.74317e-18	1.45393e-16	32.2256
1427229_at	Hmgcr	3-hydroxy-3-methylglutaryl-Coenzyme A reductase	15357	3.28405	4.17634	11.6474	1.14564e-12	1.54583e-11	18.7611
1450862_at	Rad54l	RAD54 like (S. cerevisiae)	19366	3.28346	5.88135	18.7321	4.01708e-18	2.90536e-16	31.3941
1445481_at	AI317158	expressed sequence AI317158	106549	3.28137	9.28633	17.9317	1.34403e-17	8.24966e-16	30.1888
1450687_at	Igf2bp3	insulin-like growth factor 2 mRNA binding protein 3	140488	3.28003	3.46748	12.4824	2.02088e-13	3.45756e-12	20.5152
1434449_at	Aqp4	aquaporin 4	11829	3.27989	5.92861	18.7218	4.07855e-18	2.93954e-16	31.3789
1417959_at	Pdlim7	PDZ and LIM domain 7	67399	3.27817	7.91853	14.1239	8.33917e-15	2.16976e-13	23.7327
1452146_a_at	Cox15	cytochrome c oxidase assembly protein 15	226139	3.277	5.81124	8.51512	1.65682e-09	9.61932e-09	11.398
1427467_a_at	Rpgr	retinitis pigmentosa GTPase regulator	19893	3.27502	5.67109	11.599	1.27007e-12	1.68623e-11	18.6569
1428104_at	Tpx2	TPX2, microtubule-associated protein homolog (Xenopus laevis)	72119	3.27389	6.12746	13.1901	4.93833e-14	1.0154e-12	21.9384
1435114_at	Wdhd1	WD repeat and HMG-box DNA binding protein 1	218973	3.27205	5.38096	18.7679	3.80976e-18	2.80073e-16	31.4469
1452431_s_at	H2-Aa	histocompatibility 2, class II antigen A, alpha	14960	-3.2719	3.16226	-10.0192	4.29957e-11	3.73213e-10	15.0928
1422836_at	Mbnl3	muscleblind-like 3 (Drosophila)	171170	3.27185	4.13648	13.1772	5.06475e-14	1.03522e-12	21.9129
1429178_at	Tenm3	teneurin transmembrane protein 3	23965	3.27095	4.96371	17.6924	1.94549e-17	1.14651e-15	29.8191
1460426_at	Pde4dip	phosphodiesterase 4D interacting protein (myomegalin)	83679	-3.2684	8.23162	-14.2013	7.22439e-15	1.92078e-13	23.8773
1435989_x_at	Krt8	keratin 8	16691	3.26748	4.3737	18.9664	2.8441e-18	2.17085e-16	31.7382
1420647_a_at	Krt8	keratin 8	16691	3.265	5.396	16.5465	1.21339e-16	5.4921e-15	27.9863
1418058_at	Eltd1	EGF, latrophilin seven transmembrane domain containing 1	170757	-3.26494	5.42123	-14.2563	6.52631e-15	1.76236e-13	23.9797
1416309_at	Nusap1	nucleolar and spindle associated protein 1	108907	3.26483	6.12605	11.3564	2.1377e-12	2.64939e-11	18.1302
1426554_a_at	Pgam1	phosphoglycerate mutase 1	18648	3.26461	7.92792	13.2835	4.11703e-14	8.69874e-13	22.1221
1422441_x_at	Cdk4	cyclin-dependent kinase 4	12567	3.26266	8.1262	15.9727	3.15496e-16	1.26966e-14	27.0274
1441927_at	Syt7	synaptotagmin VII	54525	-3.26071	5.6232	-18.7124	4.13589e-18	2.95003e-16	31.365
1419518_at	Tuba8	tubulin, alpha 8	53857	-3.26046	3.91213	-14.235	6.78854e-15	1.8284e-13	23.94
1430352_at	Adamts9	a disintegrin-like and metallopeptidase (reprolysin type) with thrombospondin type 1 motif, 9	101401	3.25918	6.04177	5.52022	5.33629e-06	1.41642e-05	3.26789
1426934_at	Nhsl1	NHS-like 1	215819	3.25865	6.93967	13.3961	3.30978e-14	7.2066e-13	22.3423
1432466_a_at	Apoe	apolipoprotein E	11816	-3.25838	5.9556	-10.3721	1.90507e-11	1.82352e-10	15.9167
1455834_x_at	Tacc3	transforming, acidic coiled-coil containing protein 3	21335	3.25568	5.45886	17.2255	4.05202e-17	2.1999e-15	29.0851
1422128_at	Rpl14	ribosomal protein L14	67115	3.25298	7.20992	8.73109	9.63001e-10	5.93731e-09	11.9468
1450792_at	Tyrobp	TYRO protein tyrosine kinase binding protein	22177	-3.25189	4.58379	-16.142	2.3733e-16	9.93758e-15	27.3132
1429372_at	Sox11	SRY (sex determining region Y)-box 11	20666	3.25008	5.17896	12.3007	2.92767e-13	4.76092e-12	20.1406
1436723_at	Cenpi	centromere protein I	102920	3.24995	5.14862	11.5983	1.27189e-12	1.68755e-11	18.6554
1448720_at	Lrrc40	leucine rich repeat containing 40	67144	3.24926	6.93807	15.7482	4.61942e-16	1.76408e-14	26.6444
1421009_at	Rsad2	radical S-adenosyl methionine domain containing 2	58185	-3.24923	3.29417	-8.0279	5.76123e-09	2.91872e-08	10.1383
1421375_a_at	S100a6	S100 calcium binding protein A6 (calcyclin)	20200	-3.24842	5.88615	-8.61549	1.28655e-09	7.67591e-09	11.6538
1452352_at	Ctla2b	cytotoxic T lymphocyte-associated protein 2 beta	13025	-3.24385	6.12983	-14.2043	7.18496e-15	1.91275e-13	23.8828
1454878_at	Dzip3	DAZ interacting protein 3, zinc finger	224170	3.24333	6.67401	11.1097	3.65748e-12	4.23838e-11	17.5868
1433543_at	Anln	anillin, actin binding protein	68743	3.24085	6.80796	11.0531	4.14112e-12	4.71431e-11	17.4612
1426755_at	Ckap4	cytoskeleton-associated protein 4	216197	3.23499	7.61507	18.8666	3.29303e-18	2.46798e-16	31.5922
1456748_a_at	Nipsnap1	4-nitrophenylphosphatase domain and non-neuronal SNAP25-like protein homolog 1 (C. elegans)	18082	3.23454	5.46884	13.9448	1.16489e-14	2.93494e-13	23.3957
1455878_at	Dancr	differentiation antagonizing non-protein coding RNA	70036	3.23412	6.39864	11.8157	8.0223e-13	1.13503e-11	19.1215
1433581_at	1190002N15Rik	RIKEN cDNA 1190002N15 gene	68861	3.23353	6.83243	9.27213	2.54082e-10	1.79928e-09	13.2948
1442169_at	Vldlr	very low density lipoprotein receptor	22359	-3.23351	7.9725	-18.2739	7.9762e-18	5.2347e-16	30.7099
1455343_at	Plekha7	pleckstrin homology domain containing, family A member 7	233765	3.23247	5.13722	13.6108	2.19175e-14	5.07118e-13	22.7582
1415780_a_at	Armcx2	armadillo repeat containing, X-linked 2	67416	3.23219	7.51024	10.0941	3.61242e-11	3.24318e-10	15.2691
1451564_at	Parp14	poly (ADP-ribose) polymerase family, member 14	547253	-3.23136	4.46193	-14.631	3.29206e-15	9.78394e-14	24.6691
1435436_at	Epas1	endothelial PAS domain protein 1	13819	-3.23011	7.20971	-9.47209	1.56795e-10	1.17682e-09	13.7833
1456632_at	Bcl11a	B cell CLL/lymphoma 11A (zinc finger protein)	14025	3.23002	5.66565	20.0602	5.94514e-19	5.88399e-17	33.2948
1438320_s_at	Mcm7	minichromosome maintenance deficient 7 (S. cerevisiae)	17220	3.22929	9.40031	14.7101	2.85372e-15	8.64263e-14	24.813
1438161_s_at	Rfc4	replication factor C (activator 1) 4	106344	3.22874	6.8241	12.8223	1.02017e-13	1.89428e-12	21.2058
1416544_at	Ezh2	enhancer of zeste homolog 2 (Drosophila)	14056	3.22871	7.15079	14.9486	1.86219e-15	6.00927e-14	25.2427
1450992_a_at	Meis1	Meis homeobox 1	17268	3.21967	6.71227	18.5701	5.11123e-18	3.4893e-16	31.1539
1438458_a_at	Sfpq	splicing factor proline/glutamine rich (polypyrimidine tract binding protein associated)	71514	3.21882	7.27674	11.899	6.73449e-13	9.68054e-12	19.2985
1437466_at	Alcam	activated leukocyte cell adhesion molecule	11658	3.21734	4.51832	11.2271	2.83003e-12	3.39555e-11	17.8463
1429759_at	Rps6ka6	ribosomal protein S6 kinase polypeptide 6	67071	3.21725	3.31534	8.63628	1.2211e-09	7.33408e-09	11.7066
1449408_at	Jam2	junction adhesion molecule 2	67374	-3.21679	5.48281	-18.2841	7.85371e-18	5.19022e-16	30.7253
1452438_s_at	Taf4a	TAF4A RNA polymerase II, TATA box binding protein (TBP)-associated factor	228980	3.21419	5.32653	11.6041	1.25631e-12	1.66903e-11	18.6679
1456629_at	Kank3	KN motif and ankyrin repeat domains 3	80880	-3.21415	5.72901	-14.1768	7.56019e-15	1.98707e-13	23.8315
1428799_at	Lca5	Leber congenital amaurosis 5 (human)	75782	3.21374	5.2737	8.58157	1.40117e-09	8.2691e-09	11.5675
1416558_at	Melk	maternal embryonic leucine zipper kinase	17279	3.2132	4.63612	13.8618	1.36166e-14	3.3491e-13	23.2384
1416635_at	Smpdl3a	sphingomyelin phosphodiesterase, acid-like 3A	57319	-3.21221	6.04387	-16.0373	2.82956e-16	1.1613e-14	27.1367
1440693_at	Palld	palladin, cytoskeletal associated protein	72333	3.21143	5.96663	14.2669	6.40104e-15	1.73306e-13	23.9993
1455049_at	Igsf3	immunoglobulin superfamily, member 3	78908	3.21015	5.92341	13.4649	2.89881e-14	6.4614e-13	22.4761
1452430_s_at	Srsf1	serine/arginine-rich splicing factor 1	110809	3.20814	5.66192	10.0413	4.08328e-11	3.58832e-10	15.1451
1419454_x_at	Pias2	protein inhibitor of activated STAT 2	17344	3.20802	5.56668	14.7705	2.55996e-15	7.87987e-14	24.9224
1453687_at	Slc4a3	solute carrier family 4 (anion exchanger), member 3	20536	-3.2047	5.23955	-13.5099	2.65877e-14	6.0192e-13	22.5634
1443824_s_at	Car7	carbonic anhydrase 7	12354	-3.20452	5.11529	-11.6676	1.09752e-12	1.48672e-11	18.8045
1433445_x_at	Hmgcs1	3-hydroxy-3-methylglutaryl-Coenzyme A synthase 1	208715	3.20355	7.47458	9.43735	1.70451e-10	1.27009e-09	13.6988
1454741_s_at	Tmem164	transmembrane protein 164	209497	3.20238	7.3011	14.3972	5.0376e-15	1.40246e-13	24.2406
1415945_at	Mcm5	minichromosome maintenance deficient 5, cell division cycle 46 (S. cerevisiae)	17218	3.20161	4.82146	11.708	1.00722e-12	1.38159e-11	18.8914
1443816_s_at	Pik3r6	phosphoinositide-3-kinase, regulatory subunit 6	104709	-3.19795	6.69058	-19.9768	6.6815e-19	6.55008e-17	33.1789
1418155_at	Myot	myotilin	58916	-3.19399	2.80296	-10.4105	1.74525e-11	1.68536e-10	16.0054
1439260_a_at	Enpp3	ectonucleotide pyrophosphatase/phosphodiesterase 3	209558	-3.19303	4.81734	-12.0048	5.39843e-13	7.99332e-12	19.522
1435645_at	Mmd	monocyte to macrophage differentiation-associated	67468	3.19209	7.38026	14.7775	2.52804e-15	7.79321e-14	24.935
1420249_s_at	Ccl6	chemokine (C-C motif) ligand 6	20305	-3.19205	3.08575	-16.8952	6.87761e-17	3.40343e-15	28.5553
1454901_at	Ypel2	yippee-like 2 (Drosophila)	77864	3.19135	6.71565	11.6928	1.04036e-12	1.41951e-11	18.8586
1437360_at	Pcdh19	protocadherin 19	279653	-3.18851	3.88627	-10.6918	9.23852e-12	9.6661e-11	16.6492
1448143_at	Aldh2	aldehyde dehydrogenase 2, mitochondrial	11669	-3.18785	6.97722	-19.437	1.4369e-18	1.24361e-16	32.4178
1421851_at	Map1b	microtubule-associated protein 1B	17755	3.18706	3.93208	9.12207	3.66257e-10	2.48802e-09	12.9248
1434404_at	Fam73a	family with sequence similarity 73, member A	215708	3.18483	5.15647	12.4425	2.19148e-13	3.70652e-12	20.4333
1438852_x_at	Mcm6	minichromosome maintenance deficient 6 (MIS5 homolog, S. pombe) (S. cerevisiae)	17219	3.18416	6.37222	8.71059	1.01364e-09	6.21129e-09	11.895
1434187_at	Alg11	asparagine-linked glycosylation 11 (alpha-1,2-mannosyltransferase)	207958	3.18413	4.96294	14.1891	7.38996e-15	1.95725e-13	23.8545
1452305_s_at	Cenpn	centromere protein N	72155	3.18118	4.80523	14.4814	4.31916e-15	1.23652e-13	24.3956
1425065_at	Oas2	2'-5' oligoadenylate synthetase 2	246728	-3.17931	4.53104	-15.9276	3.40514e-16	1.35192e-14	26.9508
1421498_a_at	2010204K13Rik	RIKEN cDNA 2010204K13 gene	68355	3.17896	4.74881	10.1825	2.94437e-11	2.70325e-10	15.476
1437216_at	Ccdc88a	coiled coil domain containing 88A	108686	3.17572	6.94154	12.2921	2.98026e-13	4.83124e-12	20.1226
1450268_at	Fign	fidgetin	60344	3.17458	4.6021	10.579	1.1908e-11	1.20981e-10	16.3923
1425677_a_at	Ank1	ankyrin 1, erythroid	11733	-3.1727	5.37345	-15.8061	4.18544e-16	1.62431e-14	26.7436
1429658_a_at	Smc2	structural maintenance of chromosomes 2	14211	3.17229	6.91089	17.7638	1.74155e-17	1.04417e-15	29.9298
1416258_at	Tk1	thymidine kinase 1	21877	3.17141	5.93927	14.8557	2.19768e-15	6.88773e-14	25.076
1422892_s_at	H2-Ea-ps	histocompatibility 2, class II antigen E alpha, pseudogene	100504404	-3.17135	3.22374	-13.7831	1.57963e-14	3.80824e-13	23.0886
1417129_a_at	Meis2	Meis homeobox 2	17536	3.1711	7.23614	12.7518	1.17432e-13	2.14016e-12	21.0637
1448638_at	Mtbp	Mdm2, transformed 3T3 cell double minute p53 binding protein	105837	3.169	5.78773	17.2166	4.10957e-17	2.2253e-15	29.071
1451821_a_at	Sp100	nuclear antigen Sp100	20684	-3.16707	3.16692	-18.8462	3.39344e-18	2.53406e-16	31.5622
1434394_at	N4bp2	NEDD4 binding protein 2	333789	3.16693	6.52003	10.5872	1.16885e-11	1.19102e-10	16.4111
1417376_a_at	Cadm1	cell adhesion molecule 1	54725	3.16624	5.20651	14.6021	3.46849e-15	1.01912e-13	24.6165
1423848_at	Mphosph6	M phase phosphoprotein 6	68533	3.1637	5.46849	12.7257	1.23726e-13	2.24498e-12	21.0109
1417933_at	Igfbp6	insulin-like growth factor binding protein 6	16012	-3.15898	4.42893	-9.60149	1.15053e-10	8.94034e-10	14.0966
1434418_at	Cers6	ceramide synthase 6	241447	3.15843	5.56525	15.0046	1.68566e-15	5.54339e-14	25.3429
1417947_at	Pcna	proliferating cell nuclear antigen	18538	3.15624	8.38711	11.8486	7.48712e-13	1.06955e-11	19.1913
1424873_at	Rnf2	ring finger protein 2	19821	3.15589	7.2619	12.8375	9.89744e-14	1.84773e-12	21.2364
1429478_at	Bora	bora, aurora kinase A activator	77744	3.15567	5.2821	5.97896	1.46956e-06	4.33202e-06	4.55801
1423520_at	Lmnb1	lamin B1	16906	3.15559	5.59371	14.9436	1.87876e-15	6.05328e-14	25.2338
1438789_s_at	Dpysl3	dihydropyrimidinase-like 3	22240	3.15424	7.9738	21.6024	7.38493e-20	1.09112e-17	35.3604
1417680_at	Kcna5	potassium voltage-gated channel, shaker-related subfamily, member 5	16493	-3.15225	5.49203	-8.38984	2.27603e-09	1.27934e-08	11.077
1425506_at	Mylk	myosin, light polypeptide kinase	107589	-3.15112	6.75475	-17.6403	2.10969e-17	1.22581e-15	29.7381
1450974_at	Timp4	tissue inhibitor of metalloproteinase 4	110595	-3.15022	3.62401	-12.1626	3.89086e-13	6.0375e-12	19.8531
1441890_x_at	Tmeff1	transmembrane protein with EGF-like and two follistatin-like domains 1	230157	3.14989	4.95865	10.2188	2.70746e-11	2.51251e-10	15.5609
1422645_at	Hfe	hemochromatosis	15216	-3.14939	4.13187	-16.2058	2.13285e-16	9.04057e-15	27.4204
1418259_a_at	Entpd2	ectonucleoside triphosphate diphosphohydrolase 2	12496	-3.14619	5.36194	-15.5656	6.32002e-16	2.32202e-14	26.3295
1437983_at	Sall1	sal-like 1 (Drosophila)	58198	3.14619	5.08853	11.9881	5.58947e-13	8.25254e-12	19.4869
1453361_at	Hells	helicase, lymphoid specific	15201	3.14556	5.24871	16.6902	9.59156e-17	4.4685e-15	28.222
1419185_a_at	Mlxipl	MLX interacting protein-like	58805	-3.143	4.67475	-13.717	1.7904e-14	4.23396e-13	22.9623
1427168_a_at	Col14a1	collagen, type XIV, alpha 1	12818	-3.13869	5.74682	-8.1491	4.21343e-09	2.20255e-08	10.4545
1428512_at	Bhlhb9	basic helix-loop-helix domain containing, class B9	70237	3.13614	8.02709	8.80538	8.00176e-10	5.01717e-09	12.1341
1449169_at	Has2	hyaluronan synthase 2	15117	3.13572	4.38138	13.6731	1.9462e-14	4.55397e-13	22.8781
1449297_at	Casp12	caspase 12	12364	-3.13477	3.70003	-13.4011	3.27806e-14	7.14505e-13	22.3521
1428538_s_at	Rarres2	retinoic acid receptor responder (tazarotene induced) 2	71660	-3.13386	5.31107	-11.3899	1.98858e-12	2.4975e-11	18.2033
1451348_at	Deptor	DEP domain containing MTOR-interacting protein	97998	-3.13321	2.74051	-13.02	6.89453e-14	1.3505e-12	21.6015
1452968_at	Cthrc1	collagen triple helix repeat containing 1	68588	3.13312	4.76829	8.34784	2.53281e-09	1.40497e-08	10.9689
1416802_a_at	Cdca5	cell division cycle associated 5	67849	3.13226	6.4444	13.1128	5.74506e-14	1.15263e-12	21.7857
1450914_at	Ppp1r14b	protein phosphatase 1, regulatory (inhibitor) subunit 14B	18938	3.13068	8.30654	14.6189	3.36511e-15	9.97238e-14	24.647
1428543_at	Ppat	phosphoribosyl pyrophosphate amidotransferase	231327	3.12927	5.83495	13.2526	4.37171e-14	9.12501e-13	22.0615
1419397_at	Pola1	polymerase (DNA directed), alpha 1	18968	3.12848	5.9879	13.3627	3.53085e-14	7.63173e-13	22.2771
1434352_at	B630005N14Rik	RIKEN cDNA B630005N14 gene	101148	3.12824	6.23688	9.14559	3.45787e-10	2.36371e-09	12.983
1423180_at	Kcnb1	potassium voltage gated channel, Shab-related subfamily, member 1	16500	-3.12222	4.85642	-17.0913	5.01857e-17	2.62144e-15	28.8709
1460292_a_at	Smarca1	SWI/SNF related, matrix associated, actin dependent regulator of chromatin, subfamily a, member 1	93761	3.12123	7.00114	14.4664	4.43941e-15	1.26139e-13	24.368
1423413_at	Ndrg1	N-myc downstream regulated gene 1	17988	-3.11565	4.45573	-11.4316	1.81789e-12	2.30269e-11	18.2941
1416335_at	Mif	macrophage migration inhibitory factor	17319	3.11339	10.3717	9.72538	8.57186e-11	6.89114e-10	14.3945
1417741_at	Pygl	liver glycogen phosphorylase	110095	3.11249	5.38671	8.09938	4.78934e-09	2.47607e-08	10.325
1455267_at	Esrrg	estrogen-related receptor gamma	26381	3.1123	5.38043	9.84316	6.49177e-11	5.38332e-10	14.6758
1451152_a_at	Atp1b1	ATPase, Na+/K+ transporting, beta 1 polypeptide	11931	3.11163	10.372	10.9813	4.85081e-12	5.43843e-11	17.3011
1435627_x_at	Marcksl1	MARCKS-like 1	17357	3.11113	6.50569	14.859	2.18471e-15	6.85748e-14	25.0819
1455218_at	Ccp110	centriolar coiled coil protein 110	101565	3.1109	5.04736	8.84802	7.19702e-10	4.54705e-09	12.2414
1451756_at	Flt1	FMS-like tyrosine kinase 1	14254	-3.10978	6.81763	-14.2154	7.03858e-15	1.88348e-13	23.9036
1449240_at	Ppp1r17	protein phosphatase 1, regulatory subunit 17	19051	3.10923	3.91223	14.2949	6.07918e-15	1.66333e-13	24.0513
1416405_at	Bgn	biglycan	12111	-3.10629	8.53964	-10.7977	7.28905e-12	7.88155e-11	16.889
1457528_at	Slc4a7	solute carrier family 4, sodium bicarbonate cotransporter, member 7	218756	3.10465	5.87775	10.1229	3.37902e-11	3.0602e-10	15.3367
1442865_at	Dgkk	diacylglycerol kinase kappa	331374	3.10455	4.79729	14.4477	4.59324e-15	1.30152e-13	24.3336
1426758_s_at	Meg3	maternally expressed 3	17263	3.10307	9.26806	14.6674	3.08234e-15	9.25372e-14	24.7354
1416569_at	Actl6a	actin-like 6A	56456	3.10095	6.46532	8.92981	5.87692e-10	3.79769e-09	12.4464
1428982_at	Atad2b	ATPase family, AAA domain containing 2B	320817	3.09965	7.15186	12.858	9.50202e-14	1.78681e-12	21.2776
1447676_x_at	S100a16	S100 calcium binding protein A16	67860	-3.09879	7.62798	-19.3294	1.67765e-18	1.42345e-16	32.2637
1455591_at	Zfp618	zinc finger protein 618	72701	3.0974	6.51959	21.991	4.45795e-20	7.6844e-18	35.8586
1433575_at	Sox4	SRY (sex determining region Y)-box 4	20677	3.0944	9.83849	13.7659	1.63204e-14	3.91633e-13	23.0557
1437325_x_at	Aldh18a1	aldehyde dehydrogenase 18 family, member A1	56454	3.09166	8.4975	13.259	4.31767e-14	9.03957e-13	22.074
1438839_a_at	Ywhae	tyrosine 3-monooxygenase/tryptophan 5-monooxygenase activation protein, epsilon polypeptide	22627	3.09123	8.25622	8.40724	2.17758e-09	1.22867e-08	11.1217
1435797_at	Ept1	ethanolaminephosphotransferase 1 (CDP-ethanolamine-specific)	28042	3.08977	5.46035	11.0588	4.08931e-12	4.6579e-11	17.4739
1449335_at	Timp3	tissue inhibitor of metalloproteinase 3	21859	-3.08973	8.55181	-8.59242	1.36341e-09	8.06464e-09	11.5952
1427312_at	Cmya5	cardiomyopathy associated 5	76469	-3.08923	6.7838	-14.9238	1.94637e-15	6.24013e-14	25.1982
1423519_at	Abhd17c	abhydrolase domain containing 17C	70178	3.08918	6.38077	13.5674	2.38117e-14	5.47882e-13	22.6746
1419033_at	Stk26	serine/threonine kinase 26	70415	3.08856	6.43841	11.1209	3.56829e-12	4.1513e-11	17.6118
1434243_s_at	Tomm70a	translocase of outer mitochondrial membrane 70 homolog A (yeast)	28185	3.08827	6.14833	14.765	2.58568e-15	7.94723e-14	24.9123
1423847_at	Ncapd2	non-SMC condensin I complex, subunit D2	68298	3.08707	6.17778	20.7916	2.17385e-19	2.61431e-17	34.2925
1451103_at	Haus4	HAUS augmin-like complex, subunit 4	219072	3.08697	5.40805	14.7169	2.81903e-15	8.56265e-14	24.8253
1417145_at	Nfxl1	nuclear transcription factor, X-box binding-like 1	100978	3.08431	6.5251	13.1891	4.94789e-14	1.01557e-12	21.9365
1435981_at	Nav2	neuron navigator 2	78286	3.08273	6.41329	12.8502	9.65108e-14	1.80663e-12	21.2619
1438434_at	Arhgap11a	Rho GTPase activating protein 11A	228482	3.08161	7.03847	17.7386	1.81096e-17	1.07643e-15	29.8908
1451883_at	BC002189	cDNA sequence BC002189	620316	3.08044	9.24097	20.8874	1.90992e-19	2.36567e-17	34.4207
1433444_at	Hmgcs1	3-hydroxy-3-methylglutaryl-Coenzyme A synthase 1	208715	3.0775	6.06077	7.74448	1.20606e-08	5.63909e-08	9.39212
1435705_at	Zscan18	zinc finger and SCAN domain containing 18	232875	3.07725	4.47389	12.0183	5.24898e-13	7.81678e-12	19.5504
1418826_at	Ms4a6b	membrane-spanning 4-domains, subfamily A, member 6B	69774	-3.07724	3.28224	-18.9584	2.87741e-18	2.18821e-16	31.7266
1436025_at	Ccdc88a	coiled coil domain containing 88A	108686	3.07543	6.0713	10.6121	1.10523e-11	1.13233e-10	16.4678
1455898_x_at	Slc2a3	solute carrier family 2 (facilitated glucose transporter), member 3	20527	3.07426	6.59593	14.2852	6.18828e-15	1.68871e-13	24.0333
1424113_at	Lamb1	laminin B1	16777	3.07319	6.54993	12.1784	3.76603e-13	5.87926e-12	19.8861
1424010_at	Mfap4	microfibrillar-associated protein 4	76293	-3.07265	6.72922	-12.0132	5.3045e-13	7.87864e-12	19.5398
1436738_at	Pif1	PIF1 5'-to-3' DNA helicase homolog (S. cerevisiae)	208084	3.07174	5.63369	12.9673	7.65026e-14	1.47595e-12	21.4965
1417155_at	Mycn	v-myc myelocytomatosis viral related oncogene, neuroblastoma derived (avian)	18109	3.07036	6.52075	8.18345	3.85728e-09	2.038e-08	10.5437
1418981_at	Casp12	caspase 12	12364	-3.06973	5.13342	-17.0314	5.52437e-17	2.83351e-15	28.7748
1452280_at	Farp1	FERM, RhoGEF (Arhgef) and pleckstrin domain protein 1 (chondrocyte-derived)	223254	3.06789	6.8174	18.826	3.49607e-18	2.60131e-16	31.5325
1424047_at	Dera	2-deoxyribose-5-phosphate aldolase homolog (C. elegans)	232449	3.0675	6.14535	13.7475	1.69002e-14	4.03672e-13	23.0205
1460371_at	Hspa12b	heat shock protein 12B	72630	-3.06323	5.43499	-15.9765	3.13465e-16	1.26508e-14	27.0339
1456077_x_at	Cdc25c	cell division cycle 25C	12532	3.06294	6.01504	17.3061	3.56613e-17	1.94632e-15	29.213
1424131_at	Col6a3	collagen, type VI, alpha 3	12835	-3.06279	7.02796	-8.94516	5.65809e-10	3.67004e-09	12.4847
1434336_s_at	Rcor1	REST corepressor 1	217864	3.06204	7.19287	10.7737	7.6901e-12	8.24195e-11	16.8348
1434039_at	Appbp2	amyloid beta precursor protein (cytoplasmic tail) binding protein 2	66884	3.06199	6.96016	8.74715	9.2516e-10	5.71764e-09	11.9873
1423192_at	Pspc1	paraspeckle protein 1	66645	3.06038	6.83394	11.2109	2.93173e-12	3.50509e-11	17.8106
1437105_at	Kdm5a	lysine (K)-specific demethylase 5A	214899	3.06002	5.70017	6.88187	1.21175e-07	4.47671e-07	7.06531
1428105_at	Tpx2	TPX2, microtubule-associated protein homolog (Xenopus laevis)	72119	3.05953	4.18373	10.0653	3.86175e-11	3.43231e-10	15.2015
1423890_x_at	Atp1b1	ATPase, Na+/K+ transporting, beta 1 polypeptide	11931	3.05939	10.0513	11.4642	1.69486e-12	2.16417e-11	18.365
1435783_at	Fam169a	family with sequence similarity 169, member A	320557	3.05839	5.56866	20.3325	4.07307e-19	4.41107e-17	33.6701
1427134_at	Srek1	splicing regulatory glutamine/lysine-rich protein 1	218543	3.05737	7.29346	14.6575	3.13827e-15	9.38079e-14	24.7173
1428967_at	Igf1r	insulin-like growth factor I receptor	16001	3.05619	7.69156	13.428	3.11263e-14	6.88504e-13	22.4043
1439520_at	Dtl	denticleless homolog (Drosophila)	76843	3.05615	5.7603	11.0223	4.4312e-12	5.01968e-11	17.3927
1449626_s_at	Acbd4	acyl-Coenzyme A binding domain containing 4	67131	-3.05587	6.059	-16.766	8.47784e-17	3.99463e-15	28.3457
1455028_at	Mapt	microtubule-associated protein tau	17762	-3.05487	3.42012	-10.4311	1.66531e-11	1.61571e-10	16.0528
1418678_at	Has2	hyaluronan synthase 2	15117	3.05443	5.33042	13.0962	5.93463e-14	1.18264e-12	21.7529
1454729_at	Tmem108	transmembrane protein 108	81907	3.05357	5.70522	9.31621	2.28329e-10	1.63822e-09	13.4029
1425140_at	Lactb2	lactamase, beta 2	212442	3.05344	5.47924	13.4522	2.97072e-14	6.60745e-13	22.4514
1426612_at	Tipin	timeless interacting protein	66131	3.05056	6.81633	12.8555	9.54867e-14	1.79281e-12	21.2726
1422946_a_at	Dnmt1	DNA methyltransferase (cytosine-5) 1	13433	3.04995	8.10493	16.8664	7.20473e-17	3.49836e-15	28.5087
1438452_at	Nebl	nebulette	74103	3.04816	8.78249	11.9415	6.1615e-13	8.9754e-12	19.3884
1424857_a_at	Trim34a	tripartite motif-containing 34A	94094	-3.04806	4.18654	-7.03279	8.04425e-08	3.074e-07	7.47799
1436287_at	Apela	apelin receptor early endogenous ligand	100038489	3.04738	4.13514	12.8274	1.00986e-13	1.8785e-12	21.2161
1438975_x_at	Zdhhc14	zinc finger, DHHC domain containing 14	224454	-3.04652	5.97411	-18.0251	1.16469e-17	7.27841e-16	30.3319
1417616_at	St6galnac2	ST6 (alpha-N-acetyl-neuraminyl-2,3-beta-galactosyl-1,3)-N-acetylgalactosaminide alpha-2,6-sialyltransferase 2	20446	-3.04615	3.77354	-17.1378	4.65953e-17	2.46502e-15	28.9453
1458447_at	Cenpf	centromere protein F	108000	3.04496	6.77417	12.7391	1.20454e-13	2.18945e-12	21.038
1435742_at	Smek1	SMEK homolog 1, suppressor of mek1 (Dictyostelium)	68734	3.04409	7.15289	19.8487	7.99953e-19	7.55572e-17	33.0001
1424397_at	Dhx36	DEAH (Asp-Glu-Ala-His) box polypeptide 36	72162	3.04206	5.96151	10.0536	3.96843e-11	3.50649e-10	15.1739
1449214_a_at	Opa1	optic atrophy 1	74143	3.04186	3.83151	9.88774	5.84613e-11	4.90908e-10	14.7818
1452899_at	Rian	RNA imprinted and accumulated in nucleus	75745	3.04176	6.53484	11.011	4.54308e-12	5.13236e-11	17.3674
1416390_at	Rcbtb2	regulator of chromosome condensation (RCC1) and BTB (POZ) domain containing protein 2	105670	3.0412	5.36156	10.0126	4.36552e-11	3.78303e-10	15.0774
1428224_at	Hnrnpdl	heterogeneous nuclear ribonucleoprotein D-like	50926	3.04028	6.28338	5.82688	2.2509e-06	6.42382e-06	4.13096
1455736_at	Mybpc2	myosin binding protein C, fast-type	233199	-3.03854	3.71693	-9.42868	1.74043e-10	1.29221e-09	13.6777
1429203_at	Rec114	REC114 meiotic recombination protein	73673	3.037	3.75042	10.3457	2.02354e-11	1.92623e-10	15.8556
1435136_at	Whsc1	Wolf-Hirschhorn syndrome candidate 1 (human)	107823	3.03621	6.11973	13.3844	3.38587e-14	7.36453e-13	22.3194
1458056_at	Srek1	splicing regulatory glutamine/lysine-rich protein 1	218543	3.03574	6.70082	13.6618	1.98848e-14	4.64239e-13	22.8564
1423096_at	Capn7	calpain 7	12339	3.03497	7.51943	11.8512	7.44509e-13	1.06428e-11	19.197
1437658_a_at	Snhg1	small nucleolar RNA host gene 1	83673	3.03223	5.80054	11.1903	3.06619e-12	3.64506e-11	17.7653
1428672_at	Snrpf	small nuclear ribonucleoprotein polypeptide F	69878	3.03217	8.92725	13.4684	2.87958e-14	6.43937e-13	22.4828
1448330_at	Gstm1	glutathione S-transferase, mu 1	14862	-3.02941	5.82756	-17.3981	3.08372e-17	1.7147e-15	29.3584
1451846_at	Nebl	nebulette	74103	3.02859	5.09988	10.7128	8.81241e-12	9.27185e-11	16.697
1422973_a_at	Thrsp	thyroid hormone responsive	21835	-3.02835	4.06021	-17.1766	4.38023e-17	2.34122e-15	29.0072
1415860_at	Kpna2	karyopherin (importin) alpha 2	16647	3.02786	8.24511	10.0624	3.88813e-11	3.45028e-10	15.1946
1437902_s_at	Rarres2	retinoic acid receptor responder (tazarotene induced) 2	71660	-3.02686	6.13684	-13.3451	3.65307e-14	7.86303e-13	22.2427
1449466_at	Clec3b	C-type lectin domain family 3, member b	21922	-3.02586	5.30287	-12.8853	9.00006e-14	1.70482e-12	21.3324
1423331_a_at	Pvrl3	poliovirus receptor-related 3	58998	3.02503	4.76026	8.67584	1.10575e-09	6.70549e-09	11.807
1434790_a_at	Lta4h	leukotriene A4 hydrolase	16993	3.02419	7.50579	15.3805	8.70913e-16	3.07683e-14	26.0071
1454739_at	Cdc27	cell division cycle 27	217232	3.02378	7.49504	16.344	1.69482e-16	7.34954e-15	27.6511
1436999_at	Pid1	phosphotyrosine interaction domain containing 1	98496	-3.0226	4.70687	-13.808	1.50719e-14	3.65062e-13	23.1359
1428055_at	Rian	RNA imprinted and accumulated in nucleus	75745	3.02214	5.95966	12.7069	1.28471e-13	2.31886e-12	20.9729
1423691_x_at	Krt8	keratin 8	16691	3.01862	4.78405	13.9293	1.19926e-14	3.00324e-13	23.3664
1423241_a_at	Tfdp1	transcription factor Dp 1	21781	3.01567	7.39914	12.6931	1.32083e-13	2.37785e-12	20.9449
1443698_at	Xaf1	XIAP associated factor 1	327959	-3.01376	5.56087	-10.5666	1.22465e-11	1.23449e-10	16.3639
1416200_at	Il33	interleukin 33	77125	-3.01314	4.38506	-11.183	3.11528e-12	3.69069e-11	17.7492
1418530_at	Nup160	nucleoporin 160	59015	3.01291	6.58547	11.9296	6.316e-13	9.15532e-12	19.3633
1417037_at	Orc6	origin recognition complex, subunit 6	56452	3.01052	6.20064	18.5116	5.57803e-18	3.783e-16	31.0667
1460039_at	Clec1a	C-type lectin domain family 1, member a	243653	-3.01033	4.24929	-9.19804	3.04244e-10	2.11397e-09	13.1125
1428670_at	2610305J24Rik	RIKEN cDNA 2610305J24 gene	100034733	3.00843	5.56984	8.57787	1.41427e-09	8.33692e-09	11.5581
1457632_s_at	Meis2	Meis homeobox 2	17536	3.00524	8.4957	12.5602	1.72646e-13	3.00352e-12	20.6743
1415996_at	Txnip	thioredoxin interacting protein	56338	-3.00475	8.33227	-11.697	1.03101e-12	1.40812e-11	18.8678
1422692_at	Sub1	SUB1 homolog (S. cerevisiae)	20024	3.00463	4.81255	9.26785	2.5673e-10	1.8143e-09	13.2843
1435386_at	Vwf	Von Willebrand factor homolog	22371	-3.00431	5.78878	-11.2225	2.85861e-12	3.42784e-11	17.8362
1451204_at	Scara5	scavenger receptor class A, member 5 (putative)	71145	-3.00391	4.14534	-10.727	8.53746e-12	9.01467e-11	16.729
1439163_at	Zbtb16	zinc finger and BTB domain containing 16	235320	-3.00242	6.38048	-8.09836	4.80201e-09	2.482e-08	10.3224
1425179_at	Shmt1	serine hydroxymethyltransferase 1 (soluble)	20425	2.99967	5.57754	11.1612	3.26744e-12	3.84454e-11	17.7009
1428593_at	Tex30	testis expressed 30	75623	2.99657	5.59658	10.9839	4.82343e-12	5.41654e-11	17.3068
1426913_at	Lss	lanosterol synthase	16987	2.9952	4.68773	14.9892	1.73249e-15	5.62584e-14	25.3153
1416961_at	Bub1b	budding uninhibited by benzimidazoles 1 homolog, beta (S. cerevisiae)	12236	2.99389	5.68504	12.7625	1.14937e-13	2.10024e-12	21.0854
1429734_at	Ddias	DNA damage-induced apoptosis suppressor	74041	2.99321	5.53422	15.6225	5.73047e-16	2.13145e-14	26.4279
1418485_at	Slc4a3	solute carrier family 4 (anion exchanger), member 3	20536	-2.99308	7.85312	-13.7845	1.57549e-14	3.80269e-13	23.0912
1460168_at	Slbp	stem-loop binding protein	20492	2.99295	8.04377	12.3057	2.89828e-13	4.72054e-12	20.1508
1449015_at	Retnla	resistin like alpha	57262	-2.99238	3.65016	-8.21992	3.51258e-09	1.87165e-08	10.6384
1448277_at	Pold2	polymerase (DNA directed), delta 2, regulatory subunit	18972	2.98674	5.91024	9.83303	6.64825e-11	5.48978e-10	14.6517
1450696_at	Psmb9	proteasome (prosome, macropain) subunit, beta type 9 (large multifunctional peptidase 2)	16912	-2.98666	4.02422	-12.1714	3.82067e-13	5.94214e-12	19.8715
1422535_at	Ccne2	cyclin E2	12448	2.98646	3.83007	14.7776	2.52758e-15	7.79321e-14	24.9352
1416286_at	Rgs4	regulator of G-protein signaling 4	19736	-2.98559	3.25513	-19.0405	2.5517e-18	1.99177e-16	31.8462
1454794_at	Spast	spastin	50850	2.98554	6.89444	15.4909	7.19065e-16	2.60488e-14	26.1998
1439505_at	Clic5	chloride intracellular channel 5	224796	-2.98406	5.32141	-9.59636	1.16468e-10	9.03314e-10	14.0842
1448519_at	Tead2	TEA domain family member 2	21677	2.9819	7.01738	19.2934	1.76717e-18	1.46803e-16	32.212
1448953_at	Blm	Bloom syndrome, RecQ helicase-like	12144	2.98039	6.44007	14.721	2.79831e-15	8.5122e-14	24.8327
1455814_x_at	Ddx39	DEAD (Asp-Glu-Ala-Asp) box polypeptide 39	68278	2.9802	8.68847	20.2639	4.47817e-19	4.72606e-17	33.5761
1432583_at	2900042E19Rik	RIKEN cDNA 2900042E19 gene	72941	2.98015	5.55279	12.2429	3.29704e-13	5.26623e-12	20.0205
1417839_at	Cldn5	claudin 5	12741	-2.97973	6.16013	-13.7125	1.80587e-14	4.25934e-13	22.9536
1439673_at	E230008O15Rik	RIKEN cDNA E230008O15 gene	319862	2.97965	6.15918	11.9168	6.48859e-13	9.38531e-12	19.3361
1416177_at	Rbmxl1	RNA binding motif protein, X linked-like-1	19656	2.979	8.34035	16.6739	9.84963e-17	4.56815e-15	28.1954
1454733_at	Nod1	nucleotide-binding oligomerization domain containing 1	107607	-2.97867	5.59901	-17.7053	1.90691e-17	1.12699e-15	29.8392
1424321_at	Rfc4	replication factor C (activator 1) 4	106344	2.97858	4.4064	8.47275	1.84422e-09	1.05819e-08	11.2897
1449314_at	Zfpm2	zinc finger protein, multitype 2	22762	2.97682	5.6726	8.10702	4.69596e-09	2.43265e-08	10.3449
1445684_s_at	Hdac2	histone deacetylase 2	15182	2.97556	9.33543	14.6387	3.24651e-15	9.66245e-14	24.6831
1428908_at	Rbm25	RNA binding motif protein 25	67039	2.97292	6.54181	11.7703	8.82867e-13	1.2356e-11	19.0246
1426937_at	Medag	mesenteric estrogen dependent adipogenesis	70717	-2.97242	3.42348	-8.68873	1.07062e-09	6.51733e-09	11.8396
1449025_at	Ifit3	interferon-induced protein with tetratricopeptide repeats 3	15959	-2.97183	3.81122	-13.2072	4.7758e-14	9.85903e-13	21.9722
1433582_at	1190002N15Rik	RIKEN cDNA 1190002N15 gene	68861	2.97059	7.35695	13.7223	1.77264e-14	4.20976e-13	22.9723
1444583_at	Nasp	nuclear autoantigenic sperm protein (histone-binding)	50927	2.96901	5.14409	14.4108	4.91429e-15	1.37182e-13	24.2656
1450886_at	Gsg2	germ cell-specific gene 2	14841	2.969	4.40425	10.3703	1.91264e-11	1.82992e-10	15.9127
1456147_at	St8sia6	ST8 alpha-N-acetyl-neuraminide alpha-2,8-sialyltransferase 6	241230	-2.96857	4.60252	-9.16483	3.29914e-10	2.26816e-09	13.0305
1456377_x_at	Limd2	LIM domain containing 2	67803	2.96774	8.51761	14.9923	1.72315e-15	5.62584e-14	25.3208
1423555_a_at	Ifi44	interferon-induced protein 44	99899	-2.96599	3.00443	-14.5976	3.49746e-15	1.02327e-13	24.6082
1426255_at	Nefl	neurofilament, light polypeptide	18039	2.96582	3.66971	14.2591	6.49335e-15	1.75575e-13	23.9848
1456498_at	Itga4	integrin alpha 4	16401	2.96471	4.8126	12.7628	1.14881e-13	2.10024e-12	21.0859
1426946_at	Ipo5	importin 5	70572	2.96379	7.78878	8.52755	1.60561e-09	9.35812e-09	11.4298
1434291_a_at	Serf1	small EDRK-rich factor 1	20365	2.96374	7.33487	10.7498	8.11234e-12	8.62301e-11	16.7807
1455940_x_at	Wdr6	WD repeat domain 6	83669	2.96151	9.23028	15.291	1.0181e-15	3.49242e-14	25.8501
1427201_at	Mustn1	musculoskeletal, embryonic nuclear protein 1	66175	-2.96126	4.63697	-12.1359	4.11188e-13	6.31393e-12	19.7973
1420916_at	Prpf40a	PRP40 pre-mRNA processing factor 40 homolog A (yeast)	56194	2.96113	5.39332	14.9584	1.82991e-15	5.93287e-14	25.2603
1423521_at	Lmnb1	lamin B1	16906	2.95965	7.6989	15.2999	1.00237e-15	3.45568e-14	25.8658
1429205_at	Mllt3	myeloid/lymphoid or mixed-lineage leukemia (trithorax homolog, Drosophila); translocated to, 3	70122	2.95919	5.85396	21.3582	1.01842e-19	1.4027e-17	35.0428
1437759_at	Pfkp	phosphofructokinase, platelet	56421	2.95433	4.96464	7.25384	4.43417e-08	1.80233e-07	8.07834
1418070_at	Cdyl	chromodomain protein, Y chromosome-like	12593	2.95249	4.29915	7.6165	1.68912e-08	7.6038e-08	9.05205
1448547_at	Rassf3	Ras association (RalGDS/AF-6) domain family member 3	192678	-2.95185	6.95672	-15.695	5.06025e-16	1.92057e-14	26.5529
1456652_at	Dtl	denticleless homolog (Drosophila)	76843	2.95085	5.34146	11.3954	1.96502e-12	2.47091e-11	18.2154
1440595_at	Epb4.1l3	erythrocyte protein band 4.1-like 3	13823	2.95014	5.91188	13.4515	2.97451e-14	6.60879e-13	22.4501
1452264_at	Tenc1	tensin like C1 domain-containing phosphatase	209039	-2.95005	6.94994	-22.3568	2.79168e-20	5.11026e-18	36.3199
1436916_at	Tmem108	transmembrane protein 108	81907	2.94893	4.29566	10.0044	4.45024e-11	3.85321e-10	15.058
1428265_at	Ppp2r1b	protein phosphatase 2, regulatory subunit A, beta	73699	2.94837	7.58342	19.1765	2.09323e-18	1.69798e-16	32.0434
1440975_at	Mxra7	matrix-remodelling associated 7	67622	-2.94835	4.90918	-13.2742	4.19148e-14	8.829e-13	22.104
1452912_at	Dscc1	defective in sister chromatid cohesion 1 homolog (S. cerevisiae)	72107	2.9455	3.78928	11.8377	7.65991e-13	1.08972e-11	19.1682
1450783_at	Ifit1	interferon-induced protein with tetratricopeptide repeats 1	15957	-2.94476	3.31104	-16.9364	6.43569e-17	3.2233e-15	28.6218
1443954_at	Rad18	RAD18 homolog (S. cerevisiae)	58186	2.94375	5.23169	15.9655	3.1934e-16	1.28263e-14	27.0152
1433769_at	Als2cl	ALS2 C-terminal like	235633	-2.94166	4.08104	-12.969	7.6252e-14	1.47271e-12	21.4998
1417445_at	Ndc80	NDC80 homolog, kinetochore complex component (S. cerevisiae)	67052	2.94121	6.39582	15.9541	3.25549e-16	1.30251e-14	26.9959
1455195_at	Rps24	ribosomal protein S24	20088	2.93811	6.47154	10.1983	2.8389e-11	2.62007e-10	15.513
1424826_s_at	Mtss1	metastasis suppressor 1	211401	2.9353	6.65705	10.0542	3.96302e-11	3.50565e-10	15.1753
1451428_x_at	Egfl7	EGF-like domain 7	353156	-2.93446	7.24745	-13.2713	4.21587e-14	8.87133e-13	22.0981
1455488_at	Haus6	HAUS augmin-like complex, subunit 6	230376	2.93381	5.80111	13.0325	6.72735e-14	1.32151e-12	21.6263
1454752_at	Rbm24	RNA binding motif protein 24	666794	2.93315	8.91755	10.7843	7.51044e-12	8.0787e-11	16.8587
1420942_s_at	Rgs5	regulator of G-protein signaling 5	19737	-2.93287	3.04177	-10.5766	1.19723e-11	1.21515e-10	16.3868
1451604_a_at	Acvrl1	activin A receptor, type II-like 1	11482	-2.93218	4.07978	-16.0873	2.60128e-16	1.07831e-14	27.2211
1426782_at	Gpr125	G protein-coupled receptor 125	70693	2.93197	7.09301	13.1595	5.2426e-14	1.06421e-12	21.8781
1418061_at	Ltbp2	latent transforming growth factor beta binding protein 2	16997	-2.93187	5.41631	-9.15104	3.41211e-10	2.33707e-09	12.9964
1436613_at	Coro6	coronin 6	216961	-2.93165	8.40786	-14.8244	2.32424e-15	7.26238e-14	25.0196
1454966_at	Itga8	integrin alpha 8	241226	-2.93156	7.25963	-6.97732	9.34906e-08	3.527e-07	7.32655
1448460_at	Acvr1	activin A receptor, type 1	11477	2.93012	7.20177	7.80204	1.03716e-08	4.92621e-08	9.54448
1427640_a_at	Runx1t1	runt-related transcription factor 1; translocated to, 1 (cyclin D-related)	12395	2.92984	6.36011	14.5022	4.15925e-15	1.19992e-13	24.4336
1423493_a_at	Nfix	nuclear factor I/X	18032	-2.92617	5.7421	-16.2286	2.05318e-16	8.72076e-15	27.4586
1433966_x_at	Asns	asparagine synthetase	27053	2.92506	4.33088	13.5481	2.4708e-14	5.65985e-13	22.6373
1449566_at	Nkx2-5	NK2 homeobox 5	18091	2.92506	7.35147	17.1876	4.30377e-17	2.30877e-15	29.0248
1427535_s_at	Obsl1	obscurin-like 1	98733	2.92472	8.27018	15.3266	9.56583e-16	3.31439e-14	25.9128
1459971_at	Kcnt2	potassium channel, subfamily T, member 2	240776	-2.92217	4.4378	-9.17039	3.25467e-10	2.24036e-09	13.0442
1420938_at	Hs6st2	heparan sulfate 6-O-sulfotransferase 2	50786	2.92203	3.90342	14.6501	3.18031e-15	9.49274e-14	24.7039
1417926_at	Ncapg2	non-SMC condensin II complex, subunit G2	76044	2.92156	6.57417	9.90334	5.63612e-11	4.75074e-10	14.8188
1457671_at	Homer2	homer homolog 2 (Drosophila)	26557	2.92036	5.63028	14.2434	6.68373e-15	1.80252e-13	23.9557
1433647_s_at	Rhobtb3	Rho-related BTB domain containing 3	73296	2.91764	7.48865	11.0627	4.05417e-12	4.62041e-11	17.4827
1436202_at	Malat1	metastasis associated lung adenocarcinoma transcript 1 (non-coding RNA)	72289	2.91577	9.45483	9.50799	1.43861e-10	1.08923e-09	13.8704
1420760_s_at	Ndrg1	N-myc downstream regulated gene 1	17988	-2.91551	6.18189	-13.5108	2.65406e-14	6.0192e-13	22.5651
1431808_a_at	Itih4	inter alpha-trypsin inhibitor, heavy chain 4	16427	-2.9132	3.64845	-13.6831	1.90977e-14	4.47886e-13	22.8972
1416152_a_at	Srsf3	serine/arginine-rich splicing factor 3	20383	2.91308	7.2769	8.3661	2.41773e-09	1.35018e-08	11.0159
1423796_at	Sfpq	splicing factor proline/glutamine rich (polypyrimidine tract binding protein associated)	71514	2.91047	5.78244	7.83314	9.5615e-09	4.574e-08	9.62661
1438966_x_at	Fmod	fibromodulin	14264	-2.90881	5.95508	-11.2439	2.72818e-12	3.28095e-11	17.8834
1435951_at	Grip1	glutamate receptor interacting protein 1	74053	2.90839	4.0593	11.7759	8.72471e-13	1.22353e-11	19.0366
1419874_x_at	Zbtb16	zinc finger and BTB domain containing 16	235320	-2.9072	5.39596	-6.95066	1.00505e-07	3.771e-07	7.25367
1420127_s_at	Ccpg1	cell cycle progression 1	72278	-2.90658	5.14766	-11.619	1.21694e-12	1.62613e-11	18.7001
1455647_at	Ar	androgen receptor	11835	-2.90467	3.11011	-9.7343	8.39268e-11	6.75496e-10	14.4158
1428603_at	Umad1	UMAP1-MVP12 associated (UMA) domain containing 1	100036521	2.90374	5.59828	8.09042	4.90148e-09	2.52764e-08	10.3016
1416410_at	Pafah1b3	platelet-activating factor acetylhydrolase, isoform 1b, subunit 3	18476	2.90341	5.96315	12.3084	2.88229e-13	4.70389e-12	20.1564
1436515_at	Bach2	BTB and CNC homology 2	12014	2.90195	6.57138	13.9917	1.06704e-14	2.71484e-13	23.4842
1417403_at	Elovl6	ELOVL family member 6, elongation of long chain fatty acids (yeast)	170439	2.90192	4.4055	9.94505	5.1117e-11	4.34946e-10	14.9177
1456789_at	Zfp462	zinc finger protein 462	242466	2.90161	6.01154	10.7892	7.42971e-12	8.0127e-11	16.8697
1453102_at	Flrt3	fibronectin leucine rich transmembrane protein 3	71436	2.89833	5.308	16.814	7.84329e-17	3.74685e-15	28.4237
1457040_at	Lgi2	leucine-rich repeat LGI family, member 2	246316	2.8979	4.7491	11.6718	1.08775e-12	1.47541e-11	18.8136
1452183_a_at	Meg3	maternally expressed 3	17263	2.8966	10.2225	12.553	1.75144e-13	3.0393e-12	20.6598
1433862_at	Espl1	extra spindle pole bodies 1 (S. cerevisiae)	105988	2.89643	6.07566	20.1197	5.47113e-19	5.49371e-17	33.3773
1427141_at	2700099C18Rik	NDC80 homolog, kinetochore complex component pseudogene	77022	2.89622	5.63708	14.3615	5.37891e-15	1.48747e-13	24.1746
1419873_s_at	Csf1r	colony stimulating factor 1 receptor	12978	-2.89371	5.50129	-17.199	4.22654e-17	2.28266e-15	29.0429
1443114_at	A730059M13Rik	RIKEN cDNA A730059M13 gene	319543	2.89313	6.05011	11.4453	1.76512e-12	2.24134e-11	18.3239
1452792_at	Dzip1	DAZ interacting protein 1	66573	2.89225	4.97028	11.0764	3.93421e-12	4.49361e-11	17.513
1448729_a_at	Sept4	septin 4	18952	-2.88988	5.16756	-11.3781	2.04009e-12	2.5452e-11	18.1775
1439006_x_at	Tmem255a	transmembrane protein 255A	245386	2.8896	5.12075	7.52222	2.16761e-08	9.49937e-08	8.80032
1452787_a_at	Prmt1	protein arginine N-methyltransferase 1	15469	2.88877	8.20882	10.1148	3.44306e-11	3.11003e-10	15.3177
1436824_x_at	Rnf26	ring finger protein 26	213211	2.88824	7.86097	14.1742	7.59616e-15	1.99399e-13	23.8268
1433813_at	Ndc1	NDC1 transmembrane nucleoporin	72787	2.88512	5.55981	11.2943	2.4457e-12	2.96712e-11	17.994
1418925_at	Celsr1	cadherin, EGF LAG seven-pass G-type receptor 1 (flamingo homolog, Drosophila)	12614	2.88495	5.30007	13.9418	1.17161e-14	2.94828e-13	23.3899
1427418_a_at	Hif1a	hypoxia inducible factor 1, alpha subunit	15251	2.88252	9.74526	13.4459	3.00703e-14	6.66671e-13	22.4391
1453035_at	Lnp	limb and neural patterns	69605	2.88145	4.38871	8.24016	3.33494e-09	1.78806e-08	10.6908
1441112_at	Zbed6	zinc finger, BED domain containing 6	667118	2.88128	5.86518	11.4178	1.87249e-12	2.36173e-11	18.2642
1417444_at	E2f5	E2F transcription factor 5	13559	2.87937	4.67118	10.7961	7.31635e-12	7.89868e-11	16.8852
1449306_at	Hsf2	heat shock factor 2	15500	2.87749	4.04676	8.40725	2.17751e-09	1.22867e-08	11.1217
1448785_at	Runx1t1	runt-related transcription factor 1; translocated to, 1 (cyclin D-related)	12395	2.87747	7.29227	14.3476	5.5177e-15	1.51774e-13	24.1489
1416416_x_at	Gstm1	glutathione S-transferase, mu 1	14862	-2.87528	6.41139	-17.2503	3.89577e-17	2.12063e-15	29.1245
1449217_at	Casp8ap2	caspase 8 associated protein 2	26885	2.87448	8.23288	15.5899	6.06039e-16	2.24256e-14	26.3716
1433474_at	Edil3	EGF-like repeats and discoidin I-like domains 3	13612	2.87445	3.57613	11.9822	5.65884e-13	8.32525e-12	19.4744
1429177_x_at	Sox17	SRY (sex determining region Y)-box 17	20671	-2.87123	6.72665	-12.328	2.7689e-13	4.54923e-12	20.197
1437152_at	Mex3b	mex3 homolog B (C. elegans)	108797	2.87091	5.32274	8.68425	1.08271e-09	6.58313e-09	11.8283
1419656_at	Slc25a36	solute carrier family 25, member 36	192287	2.86965	5.56826	10.2511	2.51358e-11	2.34733e-10	15.6361
1453064_at	Etaa1	Ewing tumor-associated antigen 1	68145	2.86953	5.24511	14.2891	6.14404e-15	1.67886e-13	24.0406
1433453_a_at	Abtb2	ankyrin repeat and BTB (POZ) domain containing 2	99382	2.86854	7.35719	9.91773	5.4493e-11	4.61206e-10	14.853
1457072_at	Bcl11a	B cell CLL/lymphoma 11A (zinc finger protein)	14025	2.86713	5.42595	13.5196	2.60963e-14	5.92539e-13	22.5822
1418697_at	Inmt	indolethylamine N-methyltransferase	21743	-2.86673	3.29235	-14.8887	2.07188e-15	6.55302e-14	25.1353
1416251_at	Mcm6	minichromosome maintenance deficient 6 (MIS5 homolog, S. pombe) (S. cerevisiae)	17219	2.8663	7.0463	8.54109	1.55165e-09	9.06665e-09	11.4644
1419181_at	Zfp326	zinc finger protein 326	54367	2.86619	7.2055	11.0839	3.87041e-12	4.43542e-11	17.5296
1427382_a_at	Suv39h1	suppressor of variegation 3-9 homolog 1 (Drosophila)	20937	2.86449	5.40319	13.7086	1.81938e-14	4.28631e-13	22.9461
1422537_a_at	Id2	inhibitor of DNA binding 2	15902	2.86405	7.77559	12.0131	5.30575e-13	7.87864e-12	19.5395
1426693_x_at	Cox15	cytochrome c oxidase assembly protein 15	226139	2.86329	5.45154	6.65315	2.26455e-07	7.90319e-07	6.43596
1434621_at	Tmem204	transmembrane protein 204	407831	-2.86238	5.65203	-15.3871	8.60924e-16	3.04935e-14	26.0187
1417719_at	Sap30	sin3 associated polypeptide	60406	2.86127	8.21994	17.6211	2.174e-17	1.24914e-15	29.7081
1456084_x_at	Fmod	fibromodulin	14264	-2.86104	8.68399	-7.70643	1.33281e-08	6.15795e-08	9.29123
1452872_at	Ank3	ankyrin 3, epithelial	11735	2.85995	6.19277	12.6145	1.54721e-13	2.73772e-12	20.7851
1439773_at	Ly6e	lymphocyte antigen 6 complex, locus E	17069	-2.85892	5.00316	-12.9897	7.31944e-14	1.42296e-12	21.5411
1456315_a_at	Hacd1	3-hydroxyacyl-CoA dehydratase 1	30963	2.8585	8.11276	11.4505	1.74543e-12	2.21771e-11	18.3353
1433628_at	Coq10a	coenzyme Q10 homolog A (yeast)	210582	-2.85775	5.00499	-11.6974	1.03033e-12	1.40812e-11	18.8684
1447259_at	Ank3	ankyrin 3, epithelial	11735	2.85528	5.79155	12.8209	1.02304e-13	1.89791e-12	21.203
1446810_at	A730062M13Rik	RIKEN cDNA A730062M13 gene	403346	2.8552	4.77374	13.0468	6.54021e-14	1.28842e-12	21.6548
1428715_at	Gfpt1	glutamine fructose-6-phosphate transaminase 1	14583	2.85406	7.60338	10.7117	8.83413e-12	9.28088e-11	16.6945
1425815_a_at	Hmmr	hyaluronan mediated motility receptor (RHAMM)	15366	2.85354	7.53713	16.193	2.17916e-16	9.21797e-15	27.3989
1437614_x_at	Zdhhc14	zinc finger, DHHC domain containing 14	224454	-2.85274	6.07146	-16.8569	7.3164e-17	3.54426e-15	28.4933
1437894_at	Prox1	prospero homeobox 1	19130	2.85213	5.21351	9.52011	1.39746e-10	1.06328e-09	13.8998
1437667_a_at	Bach2	BTB and CNC homology 2	12014	2.84934	6.00771	10.3973	1.79836e-11	1.72939e-10	15.975
1437889_x_at	Bgn	biglycan	12111	-2.849	7.5827	-17.5056	2.60438e-17	1.4639e-15	29.5274
1426473_at	Dnajc9	DnaJ (Hsp40) homolog, subfamily C, member 9	108671	2.8476	6.9086	12.8361	9.92594e-14	1.84851e-12	21.2335
1415785_a_at	Cct8	chaperonin containing Tcp1, subunit 8 (theta)	12469	2.84709	7.25186	10.2564	2.48322e-11	2.32107e-10	15.6484
1448471_a_at	Ctla2a	cytotoxic T lymphocyte-associated protein 2 alpha	13024	-2.84617	8.21902	-9.3213	2.25533e-10	1.62041e-09	13.4154
1450922_a_at	Tgfb2	transforming growth factor, beta 2	21808	2.84523	5.42051	7.43788	2.71186e-08	1.15779e-07	8.57429
1452740_at	Myh10	myosin, heavy polypeptide 10, non-muscle	77579	2.845	10.1879	15.4427	7.81689e-16	2.79745e-14	26.1158
1450405_at	Mrpl19	mitochondrial ribosomal protein L19	56284	2.84416	4.34685	8.2946	2.90135e-09	1.58266e-08	10.8316
1455529_at	Mex3a	mex3 homolog A (C. elegans)	72640	2.8439	7.01035	13.9294	1.19922e-14	3.00324e-13	23.3665
1419270_a_at	Dut	deoxyuridine triphosphatase	110074	2.84289	6.27608	10.4049	1.76774e-11	1.7031e-10	15.9924
1453628_s_at	Lrrc2	leucine rich repeat containing 2	74249	-2.84208	3.50112	-14.9041	2.01577e-15	6.42236e-14	25.1629
1437621_x_at	Phgdh	3-phosphoglycerate dehydrogenase	236539	2.84151	7.26082	15.2476	1.09839e-15	3.74921e-14	25.7738
1460430_at	Rap2c	RAP2C, member of RAS oncogene family	72065	2.83944	6.75739	8.91892	6.03725e-10	3.88431e-09	12.4191
1418393_a_at	Itga7	integrin alpha 7	16404	-2.8393	4.56662	-12.6877	1.3353e-13	2.39555e-12	20.9339
1423784_at	Gars	glycyl-tRNA synthetase	353172	2.83726	8.43597	11.07	3.99012e-12	4.55244e-11	17.4988
1449140_at	Nudcd2	NudC domain containing 2	52653	2.83718	6.1546	9.26797	2.5666e-10	1.8143e-09	13.2846
1417921_at	Pbdc1	polysaccharide biosynthesis domain containing 1	67683	2.83676	7.01981	9.96802	4.84443e-11	4.14764e-10	14.972
1418129_at	Dhcr24	24-dehydrocholesterol reductase	74754	2.83508	5.3297	10.0707	3.81366e-11	3.39731e-10	15.2142
1438278_a_at	Cwc22	CWC22 spliceosome-associated protein homolog (S. cerevisiae)	80744	2.83444	5.506	10.9753	4.91577e-12	5.4938e-11	17.2877
1434644_at	Tbl1x	transducin (beta)-like 1 X-linked	21372	2.83418	5.29066	11.1323	3.48033e-12	4.06038e-11	17.6371
1415977_at	Isyna1	myo-inositol 1-phosphate synthase A1	71780	2.83259	5.97997	15.6365	5.5936e-16	2.09229e-14	26.4522
1437065_at	Zbtb20	zinc finger and BTB domain containing 20	56490	-2.83173	4.89158	-16.908	6.73674e-17	3.34171e-15	28.576
1450646_at	Cyp51	cytochrome P450, family 51	13121	2.82989	4.35383	9.46464	1.59626e-10	1.19676e-09	13.7652
1419089_at	Timp3	tissue inhibitor of metalloproteinase 3	21859	-2.82896	8.41356	-11.4672	1.68379e-12	2.15527e-11	18.3716
1438168_x_at	Ddx39	DEAD (Asp-Glu-Ala-Asp) box polypeptide 39	68278	2.82871	8.86202	18.7703	3.79581e-18	2.80073e-16	31.4505
1422651_at	Adipoq	adiponectin, C1Q and collagen domain containing	11450	-2.82796	2.68975	-7.45836	2.56806e-08	1.10254e-07	8.62926
1439925_at	Tm4sf1	transmembrane 4 superfamily member 1	17112	-2.82793	3.69582	-12.0493	4.92103e-13	7.39227e-12	19.6157
1436071_at	Ankrd26	ankyrin repeat domain 26	232339	2.82755	4.61148	10.5685	1.2195e-11	1.23111e-10	16.3682
1450938_at	Pnn	pinin	18949	2.82635	4.70387	5.62738	3.94507e-06	1.07289e-05	3.56966
1417131_at	Cdc25a	cell division cycle 25A	12530	2.82542	7.22721	22.3597	2.78119e-20	5.11026e-18	36.3236
1456822_at	Rad23b	RAD23b homolog (S. cerevisiae)	19359	2.82516	5.90756	9.18565	3.13571e-10	2.16858e-09	13.0819
1447707_s_at	Pde2a	phosphodiesterase 2A, cGMP-stimulated	207728	-2.82513	8.35382	-19.1293	2.24179e-18	1.78352e-16	31.9752
1437907_a_at	Tbca	tubulin cofactor A	21371	2.82479	9.51717	11.722	9.77887e-13	1.34941e-11	18.9213
1441071_at	Kcnq5	potassium voltage-gated channel, subfamily Q, member 5	226922	2.82217	5.61688	7.64631	1.56138e-08	7.09121e-08	9.13143
1416958_at	Nr1d2	nuclear receptor subfamily 1, group D, member 2	353187	-2.82136	6.83831	-10.3451	2.02634e-11	1.92712e-10	15.8542
1425493_at	Bmpr1a	bone morphogenetic protein receptor, type 1A	12166	2.82041	5.20469	10.3747	1.89386e-11	1.81447e-10	15.9227
1434949_at	Armc8	armadillo repeat containing 8	74125	2.81994	3.9639	8.26581	3.12298e-09	1.68534e-08	10.7572
1448650_a_at	Pole	polymerase (DNA directed), epsilon	18973	2.81898	6.25049	18.2242	8.60025e-18	5.59422e-16	30.6347
1428842_a_at	Ngfrap1	nerve growth factor receptor (TNFRSF16) associated protein 1	12070	2.81706	8.60655	12.1842	3.72125e-13	5.82254e-12	19.8982
1443518_at	Sgce	sarcoglycan, epsilon	20392	2.81406	5.08042	15.38	8.71656e-16	3.07683e-14	26.0063
1450052_at	Kif2a	kinesin family member 2A	16563	2.81208	5.38009	11.9484	6.07293e-13	8.87764e-12	19.403
1452340_at	Zfp518b	zinc finger protein 518B	100515	2.81196	6.56947	16.3865	1.57946e-16	6.92187e-15	27.7218
1417125_at	Ahcy	S-adenosylhomocysteine hydrolase	269378	2.81149	8.33052	15.5665	6.31033e-16	2.32202e-14	26.331
1454137_s_at	Hfe2	hemochromatosis type 2 (juvenile) (human homolog)	69585	-2.81041	5.99602	-12.2139	3.49984e-13	5.52628e-12	19.9602
1451346_at	Mtap	methylthioadenosine phosphorylase	66902	2.8087	5.93909	11.4653	1.69081e-12	2.16158e-11	18.3674
1419197_x_at	Hamp	hepcidin antimicrobial peptide	84506	-2.80807	3.31131	-7.24813	4.50255e-08	1.82726e-07	8.06291
1416832_at	Slc39a8	solute carrier family 39 (metal ion transporter), member 8	67547	2.80606	5.9294	9.92597	5.34516e-11	4.52763e-10	14.8725
1459909_at	Nfix	nuclear factor I/X	18032	-2.8053	4.44326	-10.4093	1.74973e-11	1.688e-10	16.0028
1435493_at	Dsp	desmoplakin	109620	-2.80491	9.86703	-12.3676	2.55341e-13	4.23609e-12	20.2788
1434748_at	Ckap2	cytoskeleton associated protein 2	80986	2.80479	5.94421	14.453	4.54939e-15	1.29087e-13	24.3433
1431004_at	Loxl2	lysyl oxidase-like 2	94352	2.80419	8.18452	7.05593	7.55605e-08	2.90893e-07	7.54107
1437956_at	Pik3r6	phosphoinositide-3-kinase, regulatory subunit 6	104709	-2.80401	3.8548	-15.0329	1.60328e-15	5.2893e-14	25.3933
1440193_at	Ankrd12	ankyrin repeat domain 12	106585	-2.80215	7.83452	-14.2051	7.17365e-15	1.9122e-13	23.8844
1427253_s_at	Suz12	suppressor of zeste 12 homolog (Drosophila)	52615	2.80155	6.95221	7.47352	2.46664e-08	1.06608e-07	8.66991
1435743_at	Klhl23	kelch-like 23	277396	2.80096	7.39983	12.3246	2.78781e-13	4.56941e-12	20.1901
1425560_a_at	S100a16	S100 calcium binding protein A16	67860	-2.80087	7.20855	-13.8173	1.48087e-14	3.60373e-13	23.1537
1426951_at	Crim1	cysteine rich transmembrane BMP regulator 1 (chordin like)	50766	-2.80049	6.39312	-13.9154	1.23097e-14	3.06778e-13	23.3401
1448183_a_at	Hif1a	hypoxia inducible factor 1, alpha subunit	15251	2.79876	5.26434	12.1197	4.25126e-13	6.49464e-12	19.7636
1433674_a_at	Snhg1	small nucleolar RNA host gene 1	83673	2.79687	6.86283	9.2755	2.52011e-10	1.79013e-09	13.3031
1429633_at	Lcor	ligand dependent nuclear receptor corepressor	212391	2.7964	6.62186	10.6419	1.0335e-11	1.06464e-10	16.5357
1450095_a_at	Acyp1	acylphosphatase 1, erythrocyte (common) type	66204	2.79425	5.78045	8.75919	8.97764e-10	5.56162e-09	12.0177
1460081_at	Syt7	synaptotagmin VII	54525	-2.79416	7.18607	-14.8846	2.08702e-15	6.5808e-14	25.128
1423643_at	Ddx39	DEAD (Asp-Glu-Ala-Asp) box polypeptide 39	68278	2.79267	6.21478	11.4257	1.84101e-12	2.32771e-11	18.2813
1417071_s_at	Cyp4v3	cytochrome P450, family 4, subfamily v, polypeptide 3	102294	-2.79232	4.10422	-11.5433	1.43052e-12	1.8728e-11	18.5365
1433960_at	Isg20l2	interferon stimulated exonuclease gene 20-like 2	229504	2.79111	7.01817	14.1613	7.77994e-15	2.03964e-13	23.8027
1433933_s_at	Slco2b1	solute carrier organic anion transporter family, member 2b1	101488	-2.78941	4.03736	-15.3306	9.5001e-16	3.29714e-14	25.9197
1436508_at	Mlec	malectin	109154	2.78659	4.71897	15.3553	9.09947e-16	3.19021e-14	25.9631
1418260_at	Hunk	hormonally upregulated Neu-associated kinase	26559	2.78546	4.84479	12.569	1.69577e-13	2.9551e-12	20.6924
1452870_at	Apaf1	apoptotic peptidase activating factor 1	11783	2.78545	5.28123	7.00555	8.66008e-08	3.28987e-07	7.40367
1424101_at	Hnrnpl	heterogeneous nuclear ribonucleoprotein L	15388	2.78497	8.98316	14.5521	3.79834e-15	1.10194e-13	24.525
1427486_at	Ptprb	protein tyrosine phosphatase, receptor type, B	19263	-2.78471	7.64645	-19.1654	2.12716e-18	1.71149e-16	32.0274
1451077_at	Rpl5	ribosomal protein L5	100503670	2.78447	5.03619	7.71321	1.30926e-08	6.06539e-08	9.30923
1421968_a_at	Nipa2	non imprinted in Prader-Willi/Angelman syndrome 2 homolog (human)	93790	2.78352	4.35043	10.897	5.84535e-12	6.44515e-11	17.1124
1419254_at	Mthfd2	methylenetetrahydrofolate dehydrogenase (NAD+ dependent), methenyltetrahydrofolate cyclohydrolase	17768	2.7834	6.03392	14.4849	4.29228e-15	1.23143e-13	24.4019
1443869_at	Pde12	phosphodiesterase 12	211948	2.78314	3.90268	13.7359	1.72746e-14	4.11664e-13	22.9984
1418171_at	Tceal8	transcription elongation factor A (SII)-like 8	66684	2.78091	7.57959	8.94869	5.6091e-10	3.64055e-09	12.4935
1435001_at	Plaa	phospholipase A2, activating protein	18786	2.77978	5.58224	9.93932	5.18069e-11	4.40636e-10	14.9041
1441359_at	Zcchc11	zinc finger, CCHC domain containing 11	230594	2.77945	6.16371	11.407	1.91673e-12	2.41166e-11	18.2406
1416693_at	Foxc2	forkhead box C2	14234	2.77942	7.11219	14.4726	4.38974e-15	1.25071e-13	24.3793
1428648_at	Cand1	cullin associated and neddylation disassociated 1	71902	2.77825	6.48475	9.57426	1.22774e-10	9.46189e-10	14.0308
1439027_at	Naa25	N(alpha)-acetyltransferase 25, NatB auxiliary subunit	231713	2.77795	6.39268	11.8124	8.07919e-13	1.14152e-11	19.1144
1451770_s_at	Dhx9	DEAH (Asp-Glu-Ala-His) box polypeptide 9	13211	2.77685	9.18784	12.6891	1.33167e-13	2.39111e-12	20.9366
1437841_x_at	Csdc2	cold shock domain containing C2, RNA binding	105859	-2.77641	5.00408	-9.42384	1.76081e-10	1.30593e-09	13.6659
1455508_at	Slc35e2	solute carrier family 35, member E2	320541	2.77624	6.29326	11.3462	2.18562e-12	2.70231e-11	18.1078
1415849_s_at	Stmn1	stathmin 1	16765	2.77452	10.6117	12.1019	4.41111e-13	6.69925e-12	19.7262
1452436_at	Loxl2	lysyl oxidase-like 2	94352	2.77382	5.12185	8.11432	4.60842e-09	2.3927e-08	10.3639
1439269_x_at	Mcm7	minichromosome maintenance deficient 7 (S. cerevisiae)	17220	2.77267	7.42436	15.8146	4.12548e-16	1.60707e-14	26.758
1453135_at	Fndc5	fibronectin type III domain containing 5	384061	-2.77171	5.14177	-12.8586	9.49017e-14	1.78621e-12	21.2788
1424157_at	Ehd2	EH-domain containing 2	259300	-2.7709	6.71691	-11.0811	3.89391e-12	4.45742e-11	17.5235
1442280_at	Knstrn	kinetochore-localized astrin/SPAG5 binding	51944	2.77057	5.10271	15.6869	5.13037e-16	1.94362e-14	26.539
1456873_at	Clic5	chloride intracellular channel 5	224796	-2.77027	4.94409	-10.3398	2.05073e-11	1.94674e-10	15.8421
1460573_at	Suco	SUN domain containing ossification factor	226551	2.76861	6.60799	8.39781	2.23038e-09	1.25607e-08	11.0975
1423097_s_at	Capn7	calpain 7	12339	2.76722	8.20613	13.7628	1.64145e-14	3.93434e-13	23.0499
1446096_at	2310001H17Rik	RIKEN cDNA 2310001H17 gene	76432	-2.76692	3.76503	-10.6205	1.08444e-11	1.11323e-10	16.487
1431060_at	Peli1	pellino 1	67245	2.76614	4.80061	9.15818	3.35318e-10	2.30204e-09	13.0141
1432331_a_at	Prrx2	paired related homeobox 2	20204	2.76572	5.0547	13.3159	3.8658e-14	8.23522e-13	22.1856
1428304_at	Esco2	establishment of cohesion 1 homolog 2 (S. cerevisiae)	71988	2.76539	3.37265	7.82152	9.85654e-09	4.70317e-08	9.59592
1423818_a_at	Arl6ip1	ADP-ribosylation factor-like 6 interacting protein 1	54208	2.76508	7.66814	8.02152	5.85717e-09	2.96224e-08	10.1217
1450690_at	Ranbp2	RAN binding protein 2	19386	2.76478	7.63239	8.36912	2.39921e-09	1.34165e-08	11.0237
1438153_x_at	Coq10a	coenzyme Q10 homolog A (yeast)	210582	-2.76413	6.2941	-17.6315	2.13908e-17	1.23595e-15	29.7243
1433430_s_at	Cdc23	CDC23 cell division cycle 23	52563	2.76144	7.05267	12.0396	5.02117e-13	7.50998e-12	19.5953
1446147_at	Rbm39	RNA binding motif protein 39	170791	2.7608	7.37984	6.34562	5.29043e-07	1.70935e-06	5.58303
1451064_a_at	Psat1	phosphoserine aminotransferase 1	107272	2.76021	5.22733	8.7023	1.03487e-09	6.32758e-09	11.874
1438172_x_at	Eri2	exoribonuclease 2	71151	2.75997	6.04506	13.8148	1.48793e-14	3.60985e-13	23.1489
1428968_at	Cep57	centrosomal protein 57	74360	2.7576	6.3928	16.4559	1.40853e-16	6.26568e-15	27.8367
1415939_at	Fmod	fibromodulin	14264	-2.75753	5.09472	-8.74905	9.20775e-10	5.69394e-09	11.9921
1450723_at	Isl1	ISL1 transcription factor, LIM/homeodomain	16392	2.75584	3.81078	11.386	2.00532e-12	2.51547e-11	18.1949
1422134_at	Fosb	FBJ osteosarcoma oncogene B	14282	2.75421	3.90938	4.84076	3.63783e-05	8.20951e-05	1.35778
1434140_at	Mcf2l	mcf.2 transforming sequence-like	17207	-2.75313	6.7557	-12.6865	1.33842e-13	2.39709e-12	20.9315
1423078_a_at	Msmo1	methylsterol monoxygenase 1	66234	2.75199	4.74811	8.01371	5.97688e-09	3.01467e-08	10.1012
1447858_x_at	Il4ra	interleukin 4 receptor, alpha	16190	-2.75093	4.22016	-11.8436	7.56593e-13	1.07858e-11	19.1807
1452244_at	Medag	mesenteric estrogen dependent adipogenesis	70717	-2.75014	3.97496	-9.95017	5.0508e-11	4.30473e-10	14.9298
1436698_x_at	Tmem204	transmembrane protein 204	407831	-2.75006	7.68183	-22.3259	2.90352e-20	5.26837e-18	36.2812
1457434_s_at	Hacd1	3-hydroxyacyl-CoA dehydratase 1	30963	2.74854	10.8434	18.6214	4.73456e-18	3.26448e-16	31.2302
1434764_at	Akap11	A kinase (PRKA) anchor protein 11	219181	2.74779	7.16879	9.42603	1.75155e-10	1.29953e-09	13.6712
1433891_at	Lgr4	leucine-rich repeat-containing G protein-coupled receptor 4	107515	2.74778	6.87347	8.59255	1.36296e-09	8.0643e-09	11.5955
1459522_s_at	Gyg	glycogenin	27357	2.74763	10.664	9.81451	6.94456e-11	5.70033e-10	14.6075
1449871_at	Tbx18	T-box18	76365	2.74762	4.04	9.99829	4.51397e-11	3.90023e-10	15.0436
1431339_a_at	Efhd2	EF hand domain containing 2	27984	2.74747	7.06362	13.2214	4.64531e-14	9.61843e-13	22.0002
1439284_at	Epb4.1l5	erythrocyte protein band 4.1-like 5	226352	2.74743	4.7906	11.4554	1.72693e-12	2.19555e-11	18.346
1449345_at	Ccdc34	coiled-coil domain containing 34	68201	2.74453	6.35885	13.4598	2.92728e-14	6.51784e-13	22.4663
1455980_a_at	Gas2l3	growth arrest-specific 2 like 3	237436	2.74404	4.98714	7.66048	1.50415e-08	6.85616e-08	9.16913
1453212_at	Zfp383	zinc finger protein 383	73729	2.74159	5.95847	10.4562	1.57284e-11	1.53816e-10	16.1107
1458492_x_at	Ntm	neurotrimin	235106	2.7388	6.60897	10.5732	1.20641e-11	1.22181e-10	16.3791
1416889_at	Tnni2	troponin I, skeletal, fast 2	21953	2.73765	4.95704	8.15052	4.19809e-09	2.19731e-08	10.4582
1427482_a_at	Car8	carbonic anhydrase 8	12319	-2.73606	5.72519	-8.98318	5.1514e-10	3.37312e-09	12.5797
1452250_a_at	Col6a2	collagen, type VI, alpha 2	12834	-2.73588	8.43976	-12.2479	3.26311e-13	5.22831e-12	20.031
1418026_at	Exo1	exonuclease 1	26909	2.73565	4.03445	16.868	7.18593e-17	3.49769e-15	28.5114
1436367_at	Ptprb	protein tyrosine phosphatase, receptor type, B	19263	-2.73509	5.62283	-13.2702	4.22431e-14	8.88008e-13	22.0961
1418828_at	Eri1	exoribonuclease 1	67276	2.73458	4.79689	8.39235	2.26156e-09	1.27224e-08	11.0834
1452831_s_at	Ppat	phosphoribosyl pyrophosphate amidotransferase	231327	2.7337	5.93744	8.98912	5.07661e-10	3.32941e-09	12.5945
1417948_s_at	Ilf2	interleukin enhancer binding factor 2	67781	2.73177	6.19631	10.4823	1.48233e-11	1.46149e-10	16.1706
1436247_at	Ints2	integrator complex subunit 2	70422	2.7309	5.98225	9.35392	2.08423e-10	1.51006e-09	13.4953
1433892_at	Spag5	sperm associated antigen 5	54141	2.7302	4.85973	13.1874	4.96438e-14	1.01742e-12	21.9331
1417073_a_at	Qk	quaking	19317	-2.72995	6.13599	-7.97114	6.67453e-09	3.32361e-08	9.98968
1420441_at	Cenpc1	centromere protein C1	12617	2.7297	6.50442	9.76166	7.86683e-11	6.37638e-10	14.4813
1416155_at	Hmgb3	high mobility group box 3	15354	2.72875	7.80006	10.9749	4.92005e-12	5.49521e-11	17.2868
1418127_a_at	Aifm1	apoptosis-inducing factor, mitochondrion-associated 1	26926	2.72747	8.17896	12.1564	3.94067e-13	6.10125e-12	19.8403
1428335_a_at	Scfd1	Sec1 family domain containing 1	76983	2.72672	5.15071	7.97755	6.5644e-09	3.27665e-08	10.0065
1459885_s_at	Cox7c	cytochrome c oxidase subunit VIIc	12867	2.72648	5.13438	10.5173	1.36912e-11	1.36221e-10	16.2511
1434641_x_at	Sez6l2	seizure related 6 homolog like 2	233878	-2.72583	4.24174	-10.9894	4.76468e-12	5.35347e-11	17.3192
1422654_at	Sgca	sarcoglycan, alpha (dystrophin-associated glycoprotein)	20391	-2.72533	6.49195	-12.5506	1.76007e-13	3.05172e-12	20.6548
1434191_at	Agmo	alkylglycerol monooxygenase	319660	-2.72504	2.4802	-21.8152	5.59616e-20	9.17953e-18	35.6342
1424291_at	Nup93	nucleoporin 93	71805	2.72414	6.82485	20.0465	6.0601e-19	5.9692e-17	33.2758
1450754_at	Cacna2d2	calcium channel, voltage-dependent, alpha 2/delta subunit 2	56808	2.72217	7.44649	14.6283	3.30821e-15	9.81784e-14	24.6642
1457058_at	Adamts2	a disintegrin-like and metallopeptidase (reprolysin type) with thrombospondin type 1 motif, 2	216725	-2.72152	6.81032	-13.6752	1.93871e-14	4.54158e-13	22.882
1451230_a_at	Wbp5	WW domain binding protein 5	22381	2.7212	11.0746	14.9223	1.95158e-15	6.24013e-14	25.1955
1428291_at	Exosc8	exosome component 8	69639	2.72102	7.47983	15.9377	3.34742e-16	1.33157e-14	26.9679
1425142_a_at	Hnrnpd	heterogeneous nuclear ribonucleoprotein D	11991	2.72042	9.84707	14.1843	7.45551e-15	1.96957e-13	23.8456
1442640_at	Slfn5	schlafen 5	327978	-2.72007	3.66447	-13.5295	2.56061e-14	5.8333e-13	22.6013
1418893_at	Pbx2	pre B cell leukemia homeobox 2	18515	2.71919	7.05051	17.0394	5.45389e-17	2.80631e-15	28.7876
1428639_at	Lin9	lin-9 homolog (C. elegans)	72568	2.71895	6.12557	13.9715	1.10819e-14	2.80918e-13	23.446
1426218_at	Glcci1	glucocorticoid induced transcript 1	170772	2.71787	5.28744	8.69769	1.04688e-09	6.39724e-09	11.8623
1429210_at	Col23a1	collagen, type XXIII, alpha 1	237759	2.71748	4.93614	9.88352	5.90441e-11	4.94665e-10	14.7718
1450129_a_at	Socs6	suppressor of cytokine signaling 6	54607	2.71709	4.51383	7.96819	6.72574e-09	3.34669e-08	9.98196
1428572_at	Basp1	brain abundant, membrane attached signal protein 1	70350	2.7169	7.90841	16.2426	2.00585e-16	8.55483e-15	27.482
1457883_at	Pm20d2	peptidase M20 domain containing 2	242377	-2.71635	4.56661	-10.4954	1.43863e-11	1.42519e-10	16.2009
1415903_at	Slc38a1	solute carrier family 38, member 1	105727	2.71612	7.31919	17.5226	2.53569e-17	1.43701e-15	29.5542
1441531_at	Plcb4	phospholipase C, beta 4	18798	-2.71513	6.03493	-15.8354	3.98139e-16	1.55681e-14	26.7938
1458381_at	Clic5	chloride intracellular channel 5	224796	-2.71464	5.47905	-9.13225	3.57247e-10	2.43379e-09	12.95
1426276_at	Ifih1	interferon induced with helicase C domain 1	71586	-2.71225	4.58799	-16.2828	1.87622e-16	8.03511e-15	27.5491
1424281_at	Ubap2	ubiquitin-associated protein 2	68926	2.71188	7.02032	17.9241	1.35972e-17	8.32122e-16	30.1772
1456739_x_at	Armcx2	armadillo repeat containing, X-linked 2	67416	2.71093	10.154	19.4703	1.36999e-18	1.20489e-16	32.4653
1439510_at	Sgol1	shugoshin-like 1 (S. pombe)	72415	2.71007	4.79658	9.84306	6.4933e-11	5.38332e-10	14.6755
1455022_at	Strn	striatin, calmodulin binding protein	268980	2.70948	6.852	12.4789	2.03529e-13	3.47647e-12	20.508
1437039_at	Cops2	COP9 (constitutive photomorphogenic) homolog, subunit 2 (Arabidopsis thaliana)	12848	2.70846	6.36139	8.84691	7.21684e-10	4.55591e-09	12.2386
1428533_at	Cnot11	CCR4-NOT transcription complex, subunit 11	52846	2.70732	5.33624	12.1776	3.77184e-13	5.8839e-12	19.8845
1454159_a_at	Igfbp2	insulin-like growth factor binding protein 2	16008	2.70722	4.36409	9.75651	7.96326e-11	6.44445e-10	14.469
1452154_at	Iars	isoleucine-tRNA synthetase	105148	2.70632	4.56848	7.0719	7.23682e-08	2.79749e-07	7.58457
1452635_x_at	Taf1d	TATA box binding protein (Tbp)-associated factor, RNA polymerase I, D	75316	2.7062	7.0977	14.9219	1.95278e-15	6.24013e-14	25.1949
1420569_at	Chad	chondroadherin	12643	-2.70596	2.99347	-13.8034	1.52031e-14	3.67378e-13	23.1272
1451427_a_at	Egfl7	EGF-like domain 7	353156	-2.70577	6.8056	-10.8368	6.68206e-12	7.27849e-11	16.977
1440801_s_at	Adrbk2	adrenergic receptor kinase, beta 2	320129	2.70574	6.46318	8.46812	1.86599e-09	1.06713e-08	11.2778
1426528_at	Nrp2	neuropilin 2	18187	-2.70566	6.55252	-17.8423	1.54236e-17	9.32858e-16	30.0512
1454958_at	Gsk3b	glycogen synthase kinase 3 beta	56637	2.70534	7.50253	15.8007	4.22404e-16	1.63317e-14	26.7343
1451148_at	Pink1	PTEN induced putative kinase 1	68943	-2.70515	7.03353	-12.3613	2.58621e-13	4.27965e-12	20.2659
1449705_x_at	Mcm3	minichromosome maintenance deficient 3 (S. cerevisiae)	17215	2.70412	6.48153	14.8112	2.38001e-15	7.39197e-14	24.9957
1434078_at	Ubfd1	ubiquitin family domain containing 1	28018	2.70349	7.5848	15.1525	1.2981e-15	4.36605e-14	25.6058
1425202_a_at	Ank3	ankyrin 3, epithelial	11735	2.70285	6.06425	16.2577	1.95621e-16	8.36038e-15	27.5072
1420940_x_at	Rgs5	regulator of G-protein signaling 5	19737	-2.70231	5.44003	-10.5501	1.27108e-11	1.27385e-10	16.3263
1435479_at	Bmp7	bone morphogenetic protein 7	12162	2.70213	6.31432	10.5383	1.30539e-11	1.30381e-10	16.2993
1450422_a_at	Kdelc1	KDEL (Lys-Asp-Glu-Leu) containing 1	72050	2.70153	6.22501	12.982	7.43204e-14	1.44214e-12	21.5257
1416030_a_at	Mcm7	minichromosome maintenance deficient 7 (S. cerevisiae)	17220	2.70084	5.39051	8.24597	3.28572e-09	1.76487e-08	10.7058
1425678_a_at	Snrk	SNF related kinase	20623	-2.69903	7.52795	-18.0949	1.04677e-17	6.6623e-16	30.4385
1424465_at	Ccdc58	coiled-coil domain containing 58	381045	2.69878	6.44288	12.557	1.73738e-13	3.01998e-12	20.668
1437260_at	Mmrn1	multimerin 1	70945	-2.69777	4.29462	-11.4774	1.64733e-12	2.11121e-11	18.3938
1424495_a_at	Cklf	chemokine-like factor	75458	2.69749	4.24564	9.4825	1.52928e-10	1.15155e-09	13.8086
1451513_x_at	Serpina1b	serine (or cysteine) preptidase inhibitor, clade A, member 1B	20701	-2.6966	2.98747	-9.61505	1.11395e-10	8.70501e-10	14.1293
1459878_a_at	Cped1	cadherin-like and PC-esterase domain containing 1	214642	-2.69607	5.59589	-11.0844	3.86596e-12	4.43278e-11	17.5307
1439568_at	Greb1	gene regulated by estrogen in breast cancer protein	268527	2.69584	3.36785	13.1156	5.71355e-14	1.14956e-12	21.7912
1426385_x_at	Ywhae	tyrosine 3-monooxygenase/tryptophan 5-monooxygenase activation protein, epsilon polypeptide	22627	2.695	8.17719	7.09322	6.83191e-08	2.65735e-07	7.64259
1415869_a_at	Trim28	tripartite motif-containing 28	21849	2.69467	7.7959	12.5009	1.9467e-13	3.34171e-12	20.553
1455688_at	Ddr2	discoidin domain receptor family, member 2	18214	-2.69421	5.41181	-12.1877	3.69381e-13	5.78836e-12	19.9056
1431893_a_at	Pdss1	prenyl (solanesyl) diphosphate synthase, subunit 1	56075	2.69331	6.31438	11.5626	1.37264e-12	1.80439e-11	18.5783
1422016_a_at	Cenph	centromere protein H	26886	2.69245	4.17041	14.44	4.65851e-15	1.31821e-13	24.3194
1460197_a_at	Steap4	STEAP family member 4	117167	-2.69013	3.36416	-11.5495	1.41143e-12	1.85015e-11	18.5501
1448673_at	Pvrl3	poliovirus receptor-related 3	58998	2.68506	6.6523	9.2744	2.52682e-10	1.79243e-09	13.3004
1448620_at	Fcgr3	Fc receptor, IgG, low affinity III	14131	-2.68414	4.20423	-10.412	1.73929e-11	1.68039e-10	16.0088
1417323_at	Psrc1	proline/serine-rich coiled-coil 1	56742	2.68401	6.55781	14.2002	7.23891e-15	1.92217e-13	23.8753
1418527_a_at	Srsf10	serine/arginine-rich splicing factor 10	14105	2.68373	5.59118	13.4988	2.71613e-14	6.12685e-13	22.5418
1453581_at	Cep170	centrosomal protein 170	545389	2.6837	4.72507	8.83219	7.48562e-10	4.71068e-09	12.2016
1416779_at	Sdpr	serum deprivation response	20324	-2.6836	9.6415	-16.1257	2.43885e-16	1.01914e-14	27.2859
1452416_at	Il6ra	interleukin 6 receptor, alpha	16194	-2.68336	3.93238	-12.6205	1.5284e-13	2.70675e-12	20.7974
1426343_at	Stt3b	STT3, subunit of the oligosaccharyltransferase complex, homolog B (S. cerevisiae)	68292	2.68175	5.65454	15.0663	1.51125e-15	5.00163e-14	25.4528
1429722_at	Zbtb4	zinc finger and BTB domain containing 4	75580	-2.68103	7.45486	-15.6058	5.89678e-16	2.18593e-14	26.3991
1416069_at	Pfkp	phosphofructokinase, platelet	56421	2.67931	8.58103	14.2676	6.39248e-15	1.73301e-13	24.0006
1423063_at	Dnmt3a	DNA methyltransferase 3A	13435	2.67929	7.3363	14.5171	4.04736e-15	1.16927e-13	24.4611
1433768_at	Palld	palladin, cytoskeletal associated protein	72333	2.67914	9.30922	12.1822	3.73615e-13	5.84144e-12	19.8941
1424020_at	Arl6ip6	ADP-ribosylation factor-like 6 interacting protein 6	65103	2.67898	7.74083	13.7181	1.78677e-14	4.2336e-13	22.9643
1423824_at	Wls	wntless homolog (Drosophila)	68151	2.67823	7.29978	5.44486	6.60087e-06	1.71295e-05	3.0556
1449324_at	Ero1l	ERO1-like (S. cerevisiae)	50527	2.67753	6.91574	13.3217	3.82266e-14	8.15173e-13	22.1969
1437828_s_at	Wdr46	WD repeat domain 46	57315	2.67741	6.70304	11.3093	2.36723e-12	2.88886e-11	18.027
1434462_at	Cep44	centrosomal protein 44	382010	2.67717	5.888	9.08673	3.99372e-10	2.68738e-09	12.8372
1437928_at	Pcdh12	protocadherin 12	53601	-2.67649	4.76282	-11.3746	2.05536e-12	2.5627e-11	18.1699
1428113_at	Tmtc4	transmembrane and tetratricopeptide repeat containing 4	70551	2.67625	6.57762	10.0288	4.20446e-11	3.67182e-10	15.1155
1421830_at	Ak4	adenylate kinase 4	11639	2.67624	4.3011	8.17328	3.95938e-09	2.08502e-08	10.5173
1423795_at	Sfpq	splicing factor proline/glutamine rich (polypyrimidine tract binding protein associated)	71514	2.67569	9.18872	13.3605	3.54591e-14	7.655e-13	22.2728
1425350_a_at	Myef2	myelin basic protein expression factor 2, repressor	17876	2.67387	7.33098	11.584	1.31142e-12	1.73333e-11	18.6245
1428945_at	Uba6	ubiquitin-like modifier activating enzyme 6	231380	2.67384	5.83992	8.92788	5.90505e-10	3.80992e-09	12.4415
1449591_at	Casp4	caspase 4, apoptosis-related cysteine peptidase	12363	-2.67379	3.72484	-13.4187	3.16849e-14	6.95755e-13	22.3864
1455181_at	Rasa2	RAS p21 protein activator 2	114713	2.67333	7.08071	8.75963	8.9678e-10	5.55885e-09	12.0189
1417765_a_at	Amy1	amylase 1, salivary	11722	-2.67275	3.95552	-13.2481	4.41054e-14	9.19678e-13	22.0525
1448182_a_at	Cd24a	CD24a antigen	12484	2.67274	6.11389	6.58488	2.73194e-07	9.37152e-07	6.24723
1422903_at	Ly86	lymphocyte antigen 86	17084	-2.67157	4.48276	-12.9164	8.46165e-14	1.61518e-12	21.3947
1427052_at	Acacb	acetyl-Coenzyme A carboxylase beta	100705	-2.66987	6.89945	-14.6177	3.37211e-15	9.97884e-14	24.6449
1434099_at	Ppargc1a	peroxisome proliferative activated receptor, gamma, coactivator 1 alpha	19017	2.66898	7.40431	13.0259	6.81435e-14	1.33607e-12	21.6133
1426365_at	2810403A07Rik	RIKEN cDNA 2810403A07 gene	74200	2.66772	7.76119	13.7266	1.75831e-14	4.18053e-13	22.9805
1439897_at	Nebl	nebulette	74103	2.66706	7.73822	13.1905	4.93433e-14	1.0154e-12	21.9393
1435823_x_at	Egfl7	EGF-like domain 7	353156	-2.66662	6.56019	-11.0824	3.88333e-12	4.44777e-11	17.5262
1435597_at	Atad5	ATPase family, AAA domain containing 5	237877	2.66481	4.89062	15.7754	4.41031e-16	1.69883e-14	26.691
1451065_a_at	Ddx39	DEAD (Asp-Glu-Ala-Asp) box polypeptide 39	68278	2.66399	8.70455	11.932	6.28509e-13	9.1233e-12	19.3683
1416371_at	Apod	apolipoprotein D	11815	-2.66388	3.76831	-7.28541	4.07434e-08	1.6745e-07	8.16368
1435176_a_at	Id2	inhibitor of DNA binding 2	15902	2.66325	8.53947	7.77464	1.11434e-08	5.2494e-08	9.47199
1416041_at	Sgk1	serum/glucocorticoid regulated kinase 1	20393	-2.66275	6.93181	-8.06927	5.17651e-09	2.65237e-08	10.2465
1415878_at	Rrm1	ribonucleotide reductase M1	20133	2.66221	6.75353	8.60751	1.31262e-09	7.80218e-09	11.6335
1423946_at	Pdlim2	PDZ and LIM domain 2	213019	-2.66215	4.24004	-12.8509	9.63623e-14	1.80587e-12	21.2634
1426580_at	Plk4	polo-like kinase 4	20873	2.66182	5.33011	13.4237	3.13825e-14	6.92792e-13	22.396
1423749_s_at	Rangap1	RAN GTPase activating protein 1	19387	2.6615	6.4806	12.4656	2.09092e-13	3.5568e-12	20.4808
1417667_a_at	Pter	phosphotriesterase related	19212	2.66147	5.25309	11.3871	2.00053e-12	2.51098e-11	18.1973
1451967_x_at	Kpnb1	karyopherin (importin) beta 1	16211	2.66021	10.3359	15.0672	1.50892e-15	5.00163e-14	25.4544
1423179_at	Kcnb1	potassium voltage gated channel, Shab-related subfamily, member 1	16500	-2.65975	5.51849	-12.7836	1.1021e-13	2.0282e-12	21.1278
1416034_at	Cd24a	CD24a antigen	12484	2.65858	5.16346	6.27656	6.40804e-07	2.03736e-06	5.39057
1423041_a_at	Bzw1	basic leucine zipper and W2 domains 1	66882	2.65825	7.6916	9.56913	1.24287e-10	9.56427e-10	14.0184
1427161_at	Cenpf	centromere protein F	108000	2.65804	7.63178	13.2676	4.24632e-14	8.91728e-13	22.0908
1451144_at	Brix1	BRX1, biogenesis of ribosomes, homolog (S. cerevisiae)	67832	2.65706	7.15029	14.725	2.77844e-15	8.46421e-14	24.8399
1440248_at	Casc4	cancer susceptibility candidate 4	319996	2.65556	5.54524	11.1674	3.22385e-12	3.80407e-11	17.7145
1438732_at	Nhsl2	NHS-like 2	100042480	2.65549	3.82638	13.7144	1.79938e-14	4.24888e-13	22.9572
1437506_at	Adamts6	a disintegrin-like and metallopeptidase (reprolysin type) with thrombospondin type 1 motif, 6	108154	2.6553	6.25366	10.9412	5.29979e-12	5.87492e-11	17.2115
1428694_at	Mir17hg	Mir17 host gene (non-protein coding)	75957	2.65383	6.02889	9.92895	5.30799e-11	4.49983e-10	14.8796
1415698_at	Golm1	golgi membrane protein 1	105348	2.65267	8.77989	18.9722	2.81993e-18	2.16038e-16	31.7467
1429379_at	Lyve1	lymphatic vessel endothelial hyaluronan receptor 1	114332	-2.65051	5.46057	-7.76078	1.15556e-08	5.42752e-08	9.43531
1426964_at	Abracl	ABRA C-terminal like	73112	2.64691	9.49771	14.8127	2.37352e-15	7.38289e-14	24.9985
1453651_a_at	Mpc1	mitochondrial pyruvate carrier 1	55951	-2.64612	6.19052	-6.95894	9.82697e-08	3.69114e-07	7.27633
1429095_at	Cenpp	centromere protein P	66336	2.64376	4.71253	11.5613	1.37642e-12	1.80769e-11	18.5755
1453128_at	Lyve1	lymphatic vessel endothelial hyaluronan receptor 1	114332	-2.64267	5.88008	-13.499	2.71496e-14	6.12685e-13	22.5423
1451478_at	Angptl7	angiopoietin-like 7	654812	-2.64212	5.39516	-11.2808	2.51847e-12	3.04468e-11	17.9644
1444058_at	Dzip3	DAZ interacting protein 3, zinc finger	224170	2.64081	5.83535	12.0801	4.61533e-13	6.97867e-12	19.6805
1423682_a_at	Cdca4	cell division cycle associated 4	71963	2.63876	7.38853	11.1717	3.19332e-12	3.77235e-11	17.7242
1437480_at	Ska2	spindle and kinetochore associated complex subunit 2	66140	2.63727	6.84894	16.8921	6.91181e-17	3.41219e-15	28.5503
1460672_at	2410002F23Rik	RIKEN cDNA 2410002F23 gene	668661	2.63646	7.20608	13.9104	1.24265e-14	3.09316e-13	23.3306
1453012_at	Tsc22d2	TSC22 domain family, member 2	72033	2.63611	7.25027	11.9325	6.27852e-13	9.12017e-12	19.3693
1441955_s_at	Paip1	polyadenylate binding protein-interacting protein 1	218693	2.63602	4.90912	7.36982	3.25115e-08	1.36354e-07	8.39132
1452202_at	Pde2a	phosphodiesterase 2A, cGMP-stimulated	207728	-2.63591	5.25938	-13.6144	2.17661e-14	5.04178e-13	22.7652
1448491_at	Ech1	enoyl coenzyme A hydratase 1, peroxisomal	51798	-2.6358	8.29275	-8.63202	1.23423e-09	7.40214e-09	11.6958
1419645_at	Cstf2	cleavage stimulation factor, 3' pre-RNA subunit 2	108062	2.63516	7.03343	11.0046	4.60737e-12	5.19647e-11	17.3532
1424186_at	Ccdc80	coiled-coil domain containing 80	67896	-2.63465	6.94222	-8.66554	1.13466e-09	6.86674e-09	11.7809
1446512_at	Zc3h15	zinc finger CCCH-type containing 15	69082	2.63391	5.0533	11.6873	1.05247e-12	1.4332e-11	18.8469
1434944_at	Dmpk	dystrophia myotonica-protein kinase	13400	-2.63322	7.08677	-12.0651	4.76126e-13	7.17833e-12	19.649
1450648_s_at	H2-Ab1	histocompatibility 2, class II antigen A, beta 1	14961	-2.63161	3.51177	-11.3469	2.18216e-12	2.69964e-11	18.1094
1424223_at	Mtfp1	mitochondrial fission process 1	67900	-2.63044	5.52202	-13.2026	4.81964e-14	9.93961e-13	21.963
1420650_at	Zfhx3	zinc finger homeobox 3	11906	2.63043	5.88769	9.23291	2.79479e-10	1.96033e-09	13.1984
1433531_at	Acsl4	acyl-CoA synthetase long-chain family member 4	50790	2.63013	6.43834	7.64572	1.56378e-08	7.09733e-08	9.12988
1450735_at	Pno1	partner of NOB1 homolog (S. cerevisiae)	66249	2.62902	5.73609	7.33211	3.59574e-08	1.49024e-07	8.2897
1459903_at	Sema7a	sema domain, immunoglobulin domain (Ig), and GPI membrane anchor, (semaphorin) 7A	20361	-2.62859	5.85373	-10.3016	2.2382e-11	2.11113e-10	15.7536
1456475_s_at	Prkar2b	protein kinase, cAMP dependent regulatory, type II beta	19088	2.6273	4.77745	7.29496	3.97144e-08	1.63579e-07	8.18948
1418760_at	Rdh11	retinol dehydrogenase 11	17252	2.62659	4.75524	8.08601	4.95751e-09	2.55181e-08	10.2902
1438619_x_at	Zdhhc14	zinc finger, DHHC domain containing 14	224454	-2.62642	5.70547	-16.1103	2.50261e-16	1.04368e-14	27.26
1428498_at	Rnf219	ring finger protein 219	72486	2.62602	5.80733	10.3797	1.87207e-11	1.79443e-10	15.9344
1429159_at	Itih5	inter-alpha (globulin) inhibitor H5	209378	-2.62558	6.75158	-8.28442	2.97782e-09	1.61797e-08	10.8053
1429395_at	Gstcd	glutathione S-transferase, C-terminal domain containing	67553	2.62485	5.67718	13.9006	1.26582e-14	3.13951e-13	23.3119
1425006_a_at	Vrk1	vaccinia related kinase 1	22367	2.62351	6.85791	15.3503	9.17853e-16	3.21249e-14	25.9544
1440581_at	Pirt	phosphoinositide-interacting regulator of transient receptor potential channels	193003	2.62274	5.26418	8.62974	1.24131e-09	7.43383e-09	11.69
1434434_s_at	Tcerg1	transcription elongation regulator 1 (CA150)	56070	2.62259	8.33032	14.5852	3.57671e-15	1.04203e-13	24.5856
1452418_at	Gm20186	predicted gene, 20186	100504344	-2.62239	8.16004	-9.56713	1.24882e-10	9.5889e-10	14.0136
1426234_s_at	Ap1ar	adaptor-related protein complex 1 associated regulatory protein	211556	2.62097	7.17685	12.2425	3.29951e-13	5.26623e-12	20.0198
1429298_at	Ddah1	dimethylarginine dimethylaminohydrolase 1	69219	2.62066	5.92494	12.519	1.87652e-13	3.24138e-12	20.5901
1434261_at	Sipa1l2	signal-induced proliferation-associated 1 like 2	244668	2.62045	6.51147	10.95	5.19821e-12	5.7685e-11	17.2311
1428154_s_at	Ppapdc1b	phosphatidic acid phosphatase type 2 domain containing 1B	71910	2.62015	6.77484	10.3926	1.81773e-11	1.74639e-10	15.9642
1436942_at	A930035D04Rik	RIKEN cDNA A930035D04 gene	320946	2.61998	4.60629	9.79188	7.32518e-11	5.98189e-10	14.5535
1433940_at	Spag7	sperm associated antigen 7	216873	2.61967	6.7069	8.24837	3.26558e-09	1.75633e-08	10.7121
1433955_at	Brwd1	bromodomain and WD repeat domain containing 1	93871	2.61932	5.66277	7.43115	2.76086e-08	1.17556e-07	8.55622
1437685_x_at	Fmod	fibromodulin	14264	-2.61859	5.94797	-8.87384	6.75035e-10	4.28765e-09	12.3062
1420895_at	Tgfbr1	transforming growth factor, beta receptor I	21812	2.61795	7.70397	12.059	4.82187e-13	7.26441e-12	19.6362
1436042_at	Tln1	talin 1	21894	2.6174	6.70537	9.67923	9.5629e-11	7.59926e-10	14.2837
1450845_a_at	Bzw1	basic leucine zipper and W2 domains 1	66882	2.61715	7.87689	15.8991	3.57361e-16	1.408e-14	26.9023
1431777_a_at	Hmgn3	high mobility group nucleosomal binding domain 3	94353	2.61698	7.06997	9.22124	2.87531e-10	2.01135e-09	13.1696
1417626_at	Pde4dip	phosphodiesterase 4D interacting protein (myomegalin)	83679	-2.6169	8.05893	-14.4773	4.35167e-15	1.24158e-13	24.3881
1457273_at	Tenm2	teneurin transmembrane protein 2	23964	2.61589	4.49074	12.2121	3.51318e-13	5.54311e-12	19.9563
1419376_at	Fibin	fin bud initiation factor homolog (zebrafish)	67606	-2.61573	5.02558	-10.3382	2.05833e-11	1.95216e-10	15.8384
1422571_at	Thbs2	thrombospondin 2	21826	-2.61548	4.94024	-7.16939	5.56354e-08	2.20463e-07	7.84959
1434170_at	Dcaf12l1	DDB1 and CUL4 associated factor 12-like 1	245404	2.61352	3.68522	8.98372	5.14465e-10	3.36976e-09	12.581
1447547_at	Ltbp1	latent transforming growth factor beta binding protein 1	268977	2.60961	3.65199	9.82885	6.71396e-11	5.5352e-10	14.6417
1436802_at	Ilf3	interleukin enhancer binding factor 3	16201	2.60784	5.4885	7.98496	6.4394e-09	3.21892e-08	10.0259
1418656_at	Lsm5	LSM5 homolog, U6 small nuclear RNA associated (S. cerevisiae)	66373	2.60404	7.28339	11.0864	3.84906e-12	4.42075e-11	17.5352
1435264_at	Emilin2	elastin microfibril interfacer 2	246707	2.60398	5.83289	10.2578	2.47527e-11	2.31573e-10	15.6517
1415877_at	Dpysl3	dihydropyrimidinase-like 3	22240	2.60352	7.48948	7.60414	1.74516e-08	7.83901e-08	9.01911
1435758_at	B4galt6	UDP-Gal:betaGlcNAc beta 1,4-galactosyltransferase, polypeptide 6	56386	2.60161	7.71968	10.8259	6.84533e-12	7.44456e-11	16.9526
1433626_at	Plscr4	phospholipid scramblase 4	235527	-2.60149	2.68235	-12.7793	1.11147e-13	2.04e-12	21.1192
1423092_at	Incenp	inner centromere protein	16319	2.6013	5.7466	11.8347	7.70816e-13	1.09357e-11	19.1619
1429418_at	Cdc14b	CDC14 cell division cycle 14B	218294	2.60012	5.61696	8.47025	1.85593e-09	1.06314e-08	11.2833
1440879_at	Abca9	ATP-binding cassette, sub-family A (ABC1), member 9	217262	-2.59992	4.47693	-11.3277	2.27464e-12	2.79565e-11	18.0674
1451528_at	Tmem82	transmembrane protein 82	213989	-2.59869	3.81765	-11.9474	6.08587e-13	8.89026e-12	19.4009
1417192_at	Tomm70a	translocase of outer mitochondrial membrane 70 homolog A (yeast)	28185	2.5983	5.90571	9.48107	1.53452e-10	1.15466e-09	13.8051
1434770_at	Iqcb1	IQ calmodulin-binding motif containing 1	320299	2.59708	5.20077	10.7246	8.58251e-12	9.05761e-11	16.7237
1440091_at	Meis2	Meis homeobox 2	17536	2.59543	6.26551	10.8775	6.10398e-12	6.70174e-11	17.0686
1454923_at	Iws1	IWS1 homolog (S. cerevisiae)	73473	2.59463	5.53137	7.91573	7.70855e-09	3.77578e-08	9.84418
1443832_s_at	Sdpr	serum deprivation response	20324	-2.59258	10.1039	-19.0173	2.63979e-18	2.0451e-16	31.8124
1445765_at	9430011C21Rik	RIKEN cDNA 9430011C21 gene	319791	2.59194	5.83398	7.87068	8.66872e-09	4.18368e-08	9.72561
1421551_s_at	Ifi202b	interferon activated gene 202B	26388	-2.59142	3.18554	-8.26628	3.11923e-09	1.68375e-08	10.7584
1439815_at	Heatr5b	HEAT repeat containing 5B	320473	2.59088	6.00013	11.0125	4.52812e-12	5.11826e-11	17.3708
1451219_at	Ormdl1	ORM1-like 1 (S. cerevisiae)	227102	2.59056	4.98528	7.84361	9.30347e-09	4.46295e-08	9.65424
1445387_at	Senp6	SUMO/sentrin specific peptidase 6	215351	2.58941	5.18674	8.7042	1.02996e-09	6.30315e-09	11.8788
1445328_at	Col4a4	collagen, type IV, alpha 4	12829	-2.58871	4.4863	-9.66115	9.98231e-11	7.89894e-10	14.2403
1418440_at	Col8a1	collagen, type VIII, alpha 1	12837	-2.58832	4.1616	-8.42523	2.08034e-09	1.1809e-08	11.1679
1435227_at	Bcl11b	B cell leukemia/lymphoma 11B	58208	2.5851	5.74028	16.3686	1.62717e-16	7.10083e-15	27.692
1443823_s_at	Atp1a2	ATPase, Na+/K+ transporting, alpha 2 polypeptide	98660	-2.58508	8.19905	-12.3078	2.88578e-13	4.70389e-12	20.1552
1438824_at	Slc20a1	solute carrier family 20, member 1	20515	2.58373	5.3302	9.36763	2.01635e-10	1.46963e-09	13.5288
1416928_at	Rbm12	RNA binding motif protein 12	75710	2.58202	5.57995	6.76354	1.67355e-07	5.9954e-07	6.74027
1418979_at	Akr1c14	aldo-keto reductase family 1, member C14	105387	-2.58146	3.72535	-8.66289	1.14223e-09	6.91049e-09	11.7742
1422398_at	Hist1h1e	histone cluster 1, H1e	50709	2.5789	5.45204	6.9779	9.33421e-08	3.52204e-07	7.32815
1425914_a_at	Armcx1	armadillo repeat containing, X-linked 1	78248	2.57735	6.63234	9.13108	3.58274e-10	2.4386e-09	12.9471
1421205_at	Atm	ataxia telangiectasia mutated	11920	2.57691	5.40692	12.7856	1.09756e-13	2.02164e-12	21.132
1417378_at	Cadm1	cell adhesion molecule 1	54725	2.57598	6.65584	9.76457	7.81292e-11	6.33766e-10	14.4883
1428835_at	Myh14	myosin, heavy polypeptide 14	71960	-2.57489	4.86689	-11.6248	1.20196e-12	1.61056e-11	18.7126
1423516_a_at	Nid2	nidogen 2	18074	2.57476	7.11922	9.5153	1.41365e-10	1.07347e-09	13.8881
1428522_at	Ttf2	transcription termination factor, RNA polymerase II	74044	2.57455	4.56632	14.1796	7.52048e-15	1.98167e-13	23.8368
1419109_at	Hrc	histidine rich calcium binding protein	15464	-2.57326	8.45191	-15.1382	1.33118e-15	4.4628e-14	25.5804
1441624_at	Sorbs2	sorbin and SH3 domain containing 2	234214	2.57314	9.08566	9.99332	4.56668e-11	3.93426e-10	15.0318
1417793_at	Irgm2	immunity-related GTPase family M member 2	54396	-2.57301	3.03138	-10.5903	1.16071e-11	1.18448e-10	16.4182
1416684_at	Fbl	fibrillarin	14113	2.57297	6.09754	7.94799	7.08821e-09	3.51016e-08	9.92893
1439825_at	Dtx3l	deltex 3-like (Drosophila)	209200	-2.57229	4.80707	-13.6896	1.88633e-14	4.4289e-13	22.9096
1428100_at	Srsf1	serine/arginine-rich splicing factor 1	110809	2.57165	7.03116	8.16405	4.05446e-09	2.13123e-08	10.4934
1416792_at	Ppm1g	protein phosphatase 1G (formerly 2C), magnesium-dependent, gamma isoform	14208	2.57012	6.69748	18.3156	7.48914e-18	4.98112e-16	30.7728
1434400_at	Tgif2	TGFB-induced factor homeobox 2	228839	2.56994	5.95799	19.75	9.19634e-19	8.4545e-17	32.8615
1449315_at	Tenm3	teneurin transmembrane protein 3	23965	2.56791	6.10973	7.96579	6.76777e-09	3.36518e-08	9.97567
1434645_at	C530008M17Rik	RIKEN cDNA C530008M17 gene	320827	2.56753	4.16399	5.32314	9.30907e-06	2.34999e-05	2.71273
1452197_at	Smc4	structural maintenance of chromosomes 4	70099	2.56704	8.18799	16.0144	2.94083e-16	1.19982e-14	27.098
1419593_at	Greb1	gene regulated by estrogen in breast cancer protein	268527	2.56683	3.25291	16.3919	1.56542e-16	6.8749e-15	27.7308
1452072_at	Myct1	myc target 1	68632	-2.56675	5.55057	-13.2853	4.10236e-14	8.68072e-13	22.1257
1425675_s_at	Ceacam1	carcinoembryonic antigen-related cell adhesion molecule 1	26365	-2.56607	4.47202	-9.01905	4.71593e-10	3.11758e-09	12.669
1454685_at	Gpr146	G protein-coupled receptor 146	80290	-2.565	3.63981	-13.3422	3.67354e-14	7.89887e-13	22.2371
1422124_a_at	Ptprc	protein tyrosine phosphatase, receptor type, C	19264	-2.56474	3.49499	-7.87639	8.54072e-09	4.12672e-08	9.74063
1450773_at	Kcnd2	potassium voltage-gated channel, Shal-related family, member 2	16508	-2.56246	4.06323	-13.1848	4.98977e-14	1.0209e-12	21.928
1448218_s_at	Ywhaz	tyrosine 3-monooxygenase/tryptophan 5-monooxygenase activation protein, zeta polypeptide	22631	2.56214	5.32216	8.19702	3.72514e-09	1.97677e-08	10.579
1416749_at	Htra1	HtrA serine peptidase 1	56213	-2.56099	5.83326	-9.67687	9.61645e-11	7.63008e-10	14.2781
1459377_at	Palm2	paralemmin 2	242481	2.55992	6.27874	7.34211	3.50086e-08	1.45497e-07	8.31667
1457296_at	Cilp	cartilage intermediate layer protein, nucleotide pyrophosphohydrolase	214425	-2.55969	2.98119	-6.29211	6.13727e-07	1.9597e-06	5.43392
1442348_at	Katnal1	katanin p60 subunit A-like 1	231912	2.55857	5.69981	11.0855	3.85653e-12	4.42442e-11	17.5332
1433482_a_at	Fubp1	far upstream element (FUSE) binding protein 1	51886	2.55824	6.37288	10.4766	1.5014e-11	1.47677e-10	16.1577
1453722_s_at	Srsf1	serine/arginine-rich splicing factor 1	110809	2.55759	8.66241	14.3132	5.87793e-15	1.6104e-13	24.0852
1438075_at	Fem1c	fem-1 homolog c (C.elegans)	240263	2.557	3.87315	9.95566	4.98646e-11	4.25691e-10	14.9428
1426813_at	Ltv1	LTV1 homolog (S. cerevisiae)	353258	2.55679	7.08665	16.5406	1.22517e-16	5.52125e-15	27.9766
1426754_x_at	Ckap4	cytoskeleton-associated protein 4	216197	2.55606	7.44917	10.6124	1.10427e-11	1.1319e-10	16.4686
1455506_at	Slc25a34	solute carrier family 25, member 34	384071	-2.55589	5.19519	-12.2963	2.95474e-13	4.79739e-12	20.1313
1455627_at	Col8a1	collagen, type VIII, alpha 1	12837	-2.55493	4.67884	-10.4791	1.49299e-11	1.4692e-10	16.1634
1418282_x_at	Serpina1b	serine (or cysteine) preptidase inhibitor, clade A, member 1B	20701	-2.55481	2.66704	-7.88529	8.34471e-09	4.05189e-08	9.76408
1433656_a_at	Gnl3	guanine nucleotide binding protein-like 3 (nucleolar)	30877	2.55453	8.37776	15.6326	5.63122e-16	2.10256e-14	26.4454
1421033_a_at	Tcerg1	transcription elongation regulator 1 (CA150)	56070	2.55452	5.92718	11.7466	9.28306e-13	1.28959e-11	18.9739
1435655_at	Rpl12	ribosomal protein L12	269261	2.55358	7.2769	14.2316	6.83161e-15	1.83522e-13	23.9337
1423213_at	Plxnc1	plexin C1	54712	2.55297	5.75508	8.48678	1.77988e-09	1.02583e-08	11.3256
1423723_s_at	Tardbp	TAR DNA binding protein	230908	2.55284	7.80401	12.2087	3.53725e-13	5.57259e-12	19.9494
1417603_at	Per2	period circadian clock 2	18627	-2.55282	4.58483	-10.9991	4.66431e-12	5.25211e-11	17.3408
1427912_at	Cbr3	carbonyl reductase 3	109857	-2.55271	3.93262	-10.8398	6.6376e-12	7.23387e-11	16.9838
1422792_at	Pafah1b2	platelet-activating factor acetylhydrolase, isoform 1b, subunit 2	18475	2.55179	6.90482	10.7878	7.45228e-12	8.03285e-11	16.8666
1422791_at	Pafah1b2	platelet-activating factor acetylhydrolase, isoform 1b, subunit 2	18475	2.55103	4.63847	9.08093	4.05091e-10	2.71614e-09	12.8228
1430020_x_at	Hnrnpa1	heterogeneous nuclear ribonucleoprotein A1	15382	2.55081	8.77384	17.1528	4.54933e-17	2.41289e-15	28.9692
1444886_at	Appbp2	amyloid beta precursor protein (cytoplasmic tail) binding protein 2	66884	2.55071	6.05852	8.23131	3.4115e-09	1.82466e-08	10.6679
1427076_at	Mpeg1	macrophage expressed gene 1	17476	-2.54824	4.52009	-11.7601	9.02087e-13	1.25739e-11	19.0029
1426774_at	Parp12	poly (ADP-ribose) polymerase family, member 12	243771	-2.54764	4.56659	-9.51106	1.42808e-10	1.08324e-09	13.8779
1448788_at	Cd200	CD200 antigen	17470	-2.54652	6.04504	-14.6	3.482e-15	1.02019e-13	24.6126
1449082_at	Mfap5	microfibrillar associated protein 5	50530	-2.54643	4.11404	-11.4848	1.62123e-12	2.08292e-11	18.4099
1454424_at	Tenm2	teneurin transmembrane protein 2	23964	2.54625	3.83765	11.0908	3.81201e-12	4.3855e-11	17.545
1454742_at	Rasgef1b	RasGEF domain family, member 1B	320292	2.5462	5.64228	9.74904	8.10514e-11	6.5439e-10	14.4511
1427246_at	Magi1	membrane associated guanylate kinase, WW and PDZ domain containing 1	14924	2.54592	5.27627	12.2778	3.06869e-13	4.95905e-12	20.0931
1416234_at	Lrrc59	leucine rich repeat containing 59	98238	2.54471	7.43218	7.80313	1.03422e-08	4.91339e-08	9.54734
1417971_at	Nrm	nurim (nuclear envelope membrane protein)	106582	2.54349	5.3452	11.1402	3.42132e-12	4.0051e-11	17.6544
1423813_at	Kif22	kinesin family member 22	110033	2.54326	5.30697	11.1008	3.72902e-12	4.30439e-11	17.5672
1417421_at	S100a1	S100 calcium binding protein A1	20193	-2.54234	4.08692	-11.285	2.49561e-12	3.01882e-11	17.9736
1457035_at	AI607873	expressed sequence AI607873	226691	-2.53978	2.49442	-9.84137	6.51903e-11	5.39816e-10	14.6715
1428764_at	Meg3	maternally expressed 3	17263	2.5397	6.07881	9.40866	1.82635e-10	1.35018e-09	13.6289
1418237_s_at	Col18a1	collagen, type XVIII, alpha 1	12822	2.53944	7.73202	12.665	1.39758e-13	2.48787e-12	20.8878
1420843_at	Ptprf	protein tyrosine phosphatase, receptor type, F	19268	2.5389	8.26183	14.4259	4.78027e-15	1.34714e-13	24.2934
1423577_at	Ankrd32	ankyrin repeat domain 32	105377	2.53833	4.35266	9.49831	1.47237e-10	1.11153e-09	13.847
1448884_at	Gtf2e2	general transcription factor II E, polypeptide 2 (beta subunit)	68153	2.53806	6.38584	8.11604	4.588e-09	2.3833e-08	10.3684
1455154_at	Gli3	GLI-Kruppel family member GLI3	14634	2.53765	5.325	11.9574	5.95981e-13	8.73697e-12	19.422
1437580_s_at	Nek2	NIMA (never in mitosis gene a)-related expressed kinase 2	18005	2.53611	4.92506	8.80637	7.98207e-10	5.00786e-09	12.1366
1460182_at	Snx4	sorting nexin 4	69150	2.53313	6.87927	9.92671	5.33588e-11	4.52162e-10	14.8742
1460389_at	Cdk8	cyclin-dependent kinase 8	264064	2.53137	7.65288	8.3145	2.75758e-09	1.51422e-08	10.883
1419440_at	Trim54	tripartite motif-containing 54	58522	-2.53098	4.70729	-8.41143	2.15453e-09	1.21833e-08	11.1325
1454819_at	Plekha8	pleckstrin homology domain containing, family A (phosphoinositide binding specific) member 8	231999	2.53094	6.72044	10.2514	2.51165e-11	2.34659e-10	15.6369
1460356_at	Esam	endothelial cell-specific adhesion molecule	69524	-2.53004	6.75158	-9.74887	8.10838e-11	6.54396e-10	14.4507
1452226_at	Rcc2	regulator of chromosome condensation 2	108911	2.52515	5.70943	13.0639	6.32393e-14	1.25297e-12	21.6888
1429313_at	Ror1	receptor tyrosine kinase-like orphan receptor 1	26563	2.52426	6.69863	9.33017	2.20743e-10	1.58951e-09	13.4371
1455070_at	Dcp2	DCP2 decapping enzyme homolog (S. cerevisiae)	70640	2.52424	6.78166	10.8012	7.23324e-12	7.82529e-11	16.8968
1423377_at	Igfbpl1	insulin-like growth factor binding protein-like 1	75426	2.52394	5.89776	11.6366	1.17229e-12	1.5746e-11	18.7379
1428284_at	Nol4l	nucleolar protein 4-like	329540	2.52292	6.12585	11.7165	9.89346e-13	1.36159e-11	18.9095
1427094_at	Pole2	polymerase (DNA directed), epsilon 2 (p59 subunit)	18974	2.52247	4.92428	13.1218	5.64428e-14	1.13793e-12	21.8036
1424107_at	Kif18a	kinesin family member 18A	228421	2.52243	3.85996	8.91842	6.04483e-10	3.88798e-09	12.4179
1459823_at	Ehd2	EH-domain containing 2	259300	-2.52054	6.50016	-14.6991	2.91108e-15	8.79062e-14	24.793
1416031_s_at	Mcm7	minichromosome maintenance deficient 7 (S. cerevisiae)	17220	2.52048	6.38927	8.98549	5.1222e-10	3.35619e-09	12.5854
1460210_at	Pkd1	polycystic kidney disease 1 homolog	18763	-2.5203	5.90957	-13.243	4.45419e-14	9.26911e-13	22.0426
1419550_a_at	Stk39	serine/threonine kinase 39	53416	2.52014	5.21046	11.9854	5.62128e-13	8.28768e-12	19.4811
1418057_at	Tiam1	T cell lymphoma invasion and metastasis 1	21844	2.5197	5.23011	12.2822	3.04111e-13	4.92217e-12	20.1022
1457587_at	Kcnq5	potassium voltage-gated channel, subfamily Q, member 5	226922	2.51966	5.98435	8.85411	7.089e-10	4.4884e-09	12.2567
1429521_at	Alkbh8	alkB, alkylation repair homolog 8 (E. coli)	67667	2.51929	5.36247	7.57065	1.90667e-08	8.46885e-08	8.92977
1423417_at	Smarcc1	SWI/SNF related, matrix associated, actin dependent regulator of chromatin, subfamily c, member 1	20588	2.51887	7.37568	12.8769	9.15107e-14	1.73184e-12	21.3156
1420592_a_at	Anp32e	acidic (leucine-rich) nuclear phosphoprotein 32 family, member E	66471	2.51799	8.85388	15.558	6.40286e-16	2.33998e-14	26.3164
1417261_at	Mbtd1	mbt domain containing 1	103537	2.51778	5.63716	9.58614	1.19342e-10	9.22489e-10	14.0595
1421933_at	Cbx5	chromobox 5	12419	2.51773	6.0528	8.52839	1.6022e-09	9.34618e-09	11.4319
1425087_at	Hypk	huntingtin interacting protein K	67693	2.51611	5.03404	8.53194	1.58791e-09	9.26877e-09	11.441
1419169_at	Mapk6	mitogen-activated protein kinase 6	50772	2.51582	7.30674	16.4761	1.36227e-16	6.07295e-15	27.8702
1423774_a_at	Prc1	protein regulator of cytokinesis 1	233406	2.51579	5.79029	9.75307	8.0283e-11	6.48693e-10	14.4608
1437689_x_at	Clu	clusterin	12759	-2.51465	9.38057	-10.0628	3.88415e-11	3.44822e-10	15.1957
1437539_at	Prkaa1	protein kinase, AMP-activated, alpha 1 catalytic subunit	105787	2.51461	4.3915	8.51697	1.64909e-09	9.58457e-09	11.4028
1447861_x_at	Meis2	Meis homeobox 2	17536	2.50958	6.56342	10.9752	4.91614e-12	5.4938e-11	17.2876
1438922_x_at	Slc25a5	solute carrier family 25 (mitochondrial carrier, adenine nucleotide translocator), member 5	11740	2.50947	7.45691	5.82019	2.29358e-06	6.5312e-06	4.11216
1456060_at	Maf	avian musculoaponeurotic fibrosarcoma (v-maf) AS42 oncogene homolog	17132	-2.5088	6.45651	-11.2901	2.46782e-12	2.99044e-11	17.9849
1436921_at	Atp7a	ATPase, Cu++ transporting, alpha polypeptide	11977	2.50816	7.65996	15.5522	6.46821e-16	2.3597e-14	26.3062
1439380_x_at	Meg3	maternally expressed 3	17263	2.50797	10.6957	12.6865	1.33848e-13	2.39709e-12	20.9315
1428622_at	Deptor	DEP domain containing MTOR-interacting protein	97998	-2.50793	3.71389	-10.5641	1.23168e-11	1.24038e-10	16.3581
1416818_at	Parva	parvin, alpha	57342	2.50788	4.0019	10.4092	1.75043e-11	1.688e-10	16.0024
1425166_at	Rbl1	retinoblastoma-like 1 (p107)	19650	2.50742	4.91591	9.27317	2.53438e-10	1.79595e-09	13.2974
1452333_at	Smarca2	SWI/SNF related, matrix associated, actin dependent regulator of chromatin, subfamily a, member 2	67155	-2.5055	6.69431	-8.56144	1.47404e-09	8.64735e-09	11.5162
1441477_at	Calu	calumenin	12321	2.50535	6.03409	9.77602	7.60463e-11	6.18912e-10	14.5156
1448754_at	Rbp1	retinol binding protein 1, cellular	19659	-2.50285	6.39479	-7.72787	1.25981e-08	5.86787e-08	9.3481
1434316_at	Chsy1	chondroitin sulfate synthase 1	269941	2.50213	8.38756	10.1636	3.07547e-11	2.80742e-10	15.4319
1425978_at	Myocd	myocardin	214384	2.50062	9.5197	15.8456	3.91347e-16	1.53315e-14	26.811
1418526_at	Srsf10	serine/arginine-rich splicing factor 10	14105	2.5	5.95772	12.6277	1.50635e-13	2.67e-12	20.8121
1423551_at	Cdh13	cadherin 13	12554	-2.49984	5.75732	-10.6998	9.07288e-12	9.4976e-11	16.6675
1430536_a_at	Erh	enhancer of rudimentary homolog (Drosophila)	13877	2.49973	7.44052	8.15347	4.1664e-09	2.18294e-08	10.4658
1449018_at	Pfn1	profilin 1	18643	2.49971	8.00256	11.7097	1.00373e-12	1.37787e-11	18.8949
1435517_x_at	Ralb	v-ral simian leukemia viral oncogene homolog B (ras related)	64143	2.49923	8.16036	12.8071	1.05149e-13	1.94719e-12	21.1753
1437251_at	Cdca2	cell division cycle associated 2	108912	2.49909	6.70826	13.9615	1.12903e-14	2.84805e-13	23.4273
1437811_x_at	Cotl1	coactosin-like 1 (Dictyostelium)	72042	2.49907	5.76955	11.1227	3.55496e-12	4.14044e-11	17.6156
1450986_at	Nop58	NOP58 ribonucleoprotein	55989	2.49816	7.86668	17.5073	2.59708e-17	1.46377e-15	29.5303
1432384_a_at	Mettl6	methyltransferase like 6	67011	2.49762	4.02437	11.4576	1.71878e-12	2.18788e-11	18.3508
1426751_s_at	Nup107	nucleoporin 107	103468	2.49698	6.82205	13.2609	4.30207e-14	9.01604e-13	22.0777
1417219_s_at	Tmsb10	thymosin, beta 10	19240	2.49685	8.07995	9.43279	1.72328e-10	1.28223e-09	13.6877
1435446_a_at	Chpt1	choline phosphotransferase 1	212862	-2.49646	5.9821	-9.64837	1.02902e-10	8.09944e-10	14.2095
1418314_a_at	Rbfox1	RNA binding protein, fox-1 homolog (C. elegans) 1	268859	-2.49633	5.17447	-11.1852	3.10087e-12	3.67758e-11	17.7539
1436778_at	Cybb	cytochrome b-245, beta polypeptide	13058	-2.49574	3.65335	-8.76621	8.82188e-10	5.48585e-09	12.0354
1450850_at	Ezr	ezrin	22350	2.49549	6.67985	5.77835	2.57964e-06	7.2628e-06	3.99452
1451648_a_at	Folr2	folate receptor 2 (fetal)	14276	-2.49528	4.68124	-11.6468	1.14711e-12	1.54681e-11	18.7598
1435562_at	Pdzd8	PDZ domain containing 8	107368	2.4944	4.90546	10.1983	2.83846e-11	2.62007e-10	15.5131
1422546_at	Ilf3	interleukin enhancer binding factor 3	16201	2.4941	6.90077	11.1849	3.10243e-12	3.67758e-11	17.7534
1427305_at	Piga	phosphatidylinositol glycan anchor biosynthesis, class A	18700	2.49391	4.70519	8.47938	1.81352e-09	1.04231e-08	11.3067
1424719_a_at	Mapt	microtubule-associated protein tau	17762	-2.49327	3.40428	-10.6111	1.10773e-11	1.13433e-10	16.4655
1420821_at	Sgpp1	sphingosine-1-phosphate phosphatase 1	81535	2.49327	3.6367	6.82565	1.41239e-07	5.14896e-07	6.91105
1431199_at	Ggnbp1	gametogenetin binding protein 1	70772	-2.49321	5.19677	-11.1429	3.40092e-12	3.98347e-11	17.6604
1429786_a_at	Zwint	ZW10 interactor	52696	2.49273	3.29535	8.69197	1.06199e-09	6.47429e-09	11.8478
1438018_at	Hook1	hook homolog 1 (Drosophila)	77963	2.49149	4.62111	7.46768	2.50526e-08	1.07894e-07	8.65424
1426142_a_at	Trdn	triadin	76757	-2.49134	10.8668	-12.602	1.5866e-13	2.79813e-12	20.7597
1417695_a_at	Soat1	sterol O-acyltransferase 1	20652	2.49094	7.36612	13.5782	2.33266e-14	5.37317e-13	22.6954
1443814_x_at	Ctsh	cathepsin H	13036	-2.49025	4.32617	-11.4589	1.71413e-12	2.18465e-11	18.3536
1435291_at	Lemd3	LEM domain containing 3	380664	2.49018	6.50562	10.2127	2.74612e-11	2.54496e-10	15.5466
1416421_a_at	Ssb	Sjogren syndrome antigen B	20823	2.48965	7.05848	13.9013	1.26404e-14	3.13886e-13	23.3134
1416043_at	Nasp	nuclear autoantigenic sperm protein (histone-binding)	50927	2.48726	3.69234	12.3913	2.43288e-13	4.0584e-12	20.3277
1428099_a_at	Srsf1	serine/arginine-rich splicing factor 1	110809	2.48646	10.8063	17.7253	1.84845e-17	1.09556e-15	29.8703
1416212_at	Magoh	mago-nashi homolog, proliferation-associated (Drosophila)	17149	2.48631	8.47823	8.18584	3.83362e-09	2.02758e-08	10.55
1448529_at	Thbd	thrombomodulin	21824	-2.48581	5.23587	-9.56712	1.24885e-10	9.5889e-10	14.0136
1427058_at	Eif4a1	eukaryotic translation initiation factor 4A1	13681	2.48559	9.16624	9.89263	5.77949e-11	4.85773e-10	14.7934
1429621_at	Cand2	cullin-associated and neddylation-dissociated 2 (putative)	67088	2.48452	7.35668	10.5885	1.16564e-11	1.18891e-10	16.4139
1456538_at	Sdccag8	serologically defined colon cancer antigen 8	76816	-2.48407	6.95407	-7.56642	1.92812e-08	8.54969e-08	8.91848
1424705_at	Rbmx2	RNA binding motif protein, X-linked 2	209003	2.48406	4.82273	10.4452	1.61239e-11	1.56952e-10	16.0855
1428618_at	Hcfc2	host cell factor C2	67933	2.48299	5.98408	14.3436	5.55775e-15	1.52672e-13	24.1416
1434100_x_at	Ppargc1a	peroxisome proliferative activated receptor, gamma, coactivator 1 alpha	19017	2.48267	7.16208	13.0597	6.37682e-14	1.25983e-12	21.6803
1424300_at	Gemin6	gem (nuclear organelle) associated protein 6	67242	2.48232	5.55929	8.47239	1.84589e-09	1.05856e-08	11.2888
1416256_a_at	Tubb5	tubulin, beta 5 class I	22154	2.4821	10.3823	9.02395	4.65935e-10	3.0851e-09	12.6812
1439128_at	Zbtb20	zinc finger and BTB domain containing 20	56490	-2.48125	7.90244	-16.8329	7.60692e-17	3.66781e-15	28.4543
1452120_at	Naa40	N(alpha)-acetyltransferase 40, NatD catalytic subunit, homolog (S. cerevisiae)	70999	2.47986	5.95339	9.7784	7.56194e-11	6.16064e-10	14.5213
1454659_at	Dctd	dCMP deaminase	320685	2.47904	5.01556	10.2942	2.27693e-11	2.14571e-10	15.7362
1455990_at	Kif23	kinesin family member 23	71819	2.47782	7.27994	14.727	2.76857e-15	8.44659e-14	24.8435
1416664_at	Cdc20	cell division cycle 20	107995	2.47743	6.6686	10.1217	3.3887e-11	3.06763e-10	15.3338
1429172_a_at	Ncapg	non-SMC condensin I complex, subunit G	54392	2.47684	7.21342	10.8545	6.42416e-12	7.01604e-11	17.0168
1418640_at	Sirt1	sirtuin 1	93759	2.47664	6.84327	10.7571	7.98195e-12	8.50627e-11	16.7971
1435415_x_at	Marcksl1	MARCKS-like 1	17357	2.47597	6.62943	10.1654	3.06285e-11	2.79713e-10	15.4361
1436190_at	Zfp618	zinc finger protein 618	72701	2.47499	5.52727	9.03944	4.48533e-10	2.98183e-09	12.7197
1446618_at	A130088B03Rik	RIKEN cDNA A130088B03 gene	432971	-2.47496	6.06579	-13.2798	4.1466e-14	8.74336e-13	22.1148
1451458_at	Tmem2	transmembrane protein 2	83921	2.47451	8.37256	11.139	3.4298e-12	4.01049e-11	17.6519
1436043_at	Scn7a	sodium channel, voltage-gated, type VII, alpha	20272	-2.47427	4.74253	-11.508	1.54279e-12	1.99828e-11	18.4601
1454951_at	Zfp606	zinc finger protein 606	67370	2.47382	5.98132	8.18632	3.82893e-09	2.02613e-08	10.5512
1436088_at	Fam49b	family with sequence similarity 49, member B	223601	2.47368	4.69382	7.07667	7.1441e-08	2.76785e-07	7.59756
1415839_a_at	Npm1	nucleophosmin 1	18148	2.47315	10.5436	11.9882	5.58848e-13	8.25254e-12	19.4871
1424632_a_at	Rev3l	REV3-like, catalytic subunit of DNA polymerase zeta RAD54 like (S. cerevisiae)	19714	2.47088	8.47454	18.9971	2.71884e-18	2.09848e-16	31.783
1451287_s_at	Aif1l	allograft inflammatory factor 1-like	108897	2.47058	4.72048	11.6404	1.1627e-12	1.56375e-11	18.7462
1435327_at	Lpgat1	lysophosphatidylglycerol acyltransferase 1	226856	2.47053	5.63226	6.94693	1.01528e-07	3.80661e-07	7.24347
1435080_x_at	Pnisr	PNN interacting serine/arginine-rich	66625	2.46965	8.02477	13.9633	1.12537e-14	2.84227e-13	23.4305
1451888_a_at	Tenm4	teneurin transmembrane protein 4	23966	2.46861	6.48269	14.1865	7.42567e-15	1.96419e-13	23.8496
1419539_at	Irx4	Iroquois related homeobox 4 (Drosophila)	50916	2.46829	6.22083	13.5326	2.5452e-14	5.80456e-13	22.6074
1426642_at	Fn1	fibronectin 1	14268	2.46828	9.13941	7.91585	7.7061e-09	3.77548e-08	9.8445
1448501_at	Tspan6	tetraspanin 6	56496	2.46823	6.69552	6.9703	9.52865e-08	3.58886e-07	7.30738
1449839_at	Casp3	caspase 3	12367	2.46811	7.78087	19.2401	1.90857e-18	1.57286e-16	32.1354
1420081_s_at	Knstrn	kinetochore-localized astrin/SPAG5 binding	51944	2.46762	5.62922	11.212	2.92495e-12	3.5013e-11	17.813
1437904_at	Rbm45	RNA binding motif protein 45	241490	2.46684	7.82959	8.46392	1.88591e-09	1.07762e-08	11.2671
1448324_at	Rnps1	ribonucleic acid binding protein S1	19826	2.46562	6.90086	10.5828	1.18075e-11	1.20078e-10	16.4009
1434850_at	Iqgap3	IQ motif containing GTPase activating protein 3	404710	2.46508	5.50816	11.7256	9.70474e-13	1.34007e-11	18.929
1417398_at	Rras2	related RAS viral (r-ras) oncogene homolog 2	66922	2.46482	5.76077	10.4096	1.74879e-11	1.68799e-10	16.0033
1418532_at	Fzd2	frizzled homolog 2 (Drosophila)	57265	2.46201	5.13197	8.6155	1.28653e-09	7.67591e-09	11.6538
1437700_at	Schip1	schwannomin interacting protein 1	30953	2.46199	5.55863	10.9824	4.83931e-12	5.43142e-11	17.3035
1434506_at	Arid2	AT rich interactive domain 2 (ARID, RFX-like)	77044	2.46192	6.01685	7.5501	2.01325e-08	8.8964e-08	8.87487
1451358_a_at	Racgap1	Rac GTPase-activating protein 1	26934	2.46119	5.42988	14.9555	1.83948e-15	5.95457e-14	25.255
1459457_at	Camk2d	calcium/calmodulin-dependent protein kinase II, delta	108058	2.4611	7.47465	9.81308	6.968e-11	5.71503e-10	14.6041
1453571_at	Deptor	DEP domain containing MTOR-interacting protein	97998	-2.46065	5.81313	-10.982	4.84302e-12	5.43264e-11	17.3027
1448274_at	C1qbp	complement component 1, q subcomponent binding protein	12261	2.46011	7.93428	6.41164	4.40637e-07	1.44676e-06	5.76671
1430955_at	2810403A07Rik	RIKEN cDNA 2810403A07 gene	74200	2.4585	5.48739	10.48	1.4901e-11	1.46775e-10	16.1654
1448809_at	Cse1l	chromosome segregation 1-like (S. cerevisiae)	110750	2.45724	7.15208	9.04743	4.39807e-10	2.92992e-09	12.7396
1417238_at	Ewsr1	Ewing sarcoma breakpoint region 1	14030	2.45714	7.03749	12.1884	3.68871e-13	5.78477e-12	19.907
1451381_at	Aamdc	adipogenesis associated Mth938 domain containing	66273	-2.4571	5.29681	-10.574	1.20421e-11	1.22047e-10	16.381
1433529_at	Pamr1	peptidase domain containing associated with muscle regeneration 1	210622	-2.457	3.41128	-11.2718	2.56763e-12	3.09688e-11	17.9448
1454937_at	B630005N14Rik	RIKEN cDNA B630005N14 gene	101148	2.45686	6.90005	11.0192	4.46211e-12	5.04916e-11	17.3856
1424883_s_at	Srsf7	serine/arginine-rich splicing factor 7	225027	2.45654	9.79363	14.8059	2.40266e-15	7.45114e-14	24.9862
1447877_x_at	Dnmt1	DNA methyltransferase (cytosine-5) 1	13433	2.45612	7.29114	16.0211	2.90765e-16	1.18863e-14	27.1094
1424200_s_at	Seh1l	SEH1-like (S. cerevisiae	72124	2.45586	6.79376	8.17367	3.95543e-09	2.08401e-08	10.5184
1455727_at	Zrsr2	zinc finger (CCCH type), RNA binding motif and serine/arginine rich 2	22184	2.455	5.66215	11.3808	2.02825e-12	2.5387e-11	18.1834
1438402_at	Fam171a1	family with sequence similarity 171, member A1	269233	2.45447	4.53914	9.89822	5.70421e-11	4.80031e-10	14.8067
1455121_at	Lcor	ligand dependent nuclear receptor corepressor	212391	2.45432	3.74258	6.88832	1.19065e-07	4.41045e-07	7.08301
1455345_at	Jade2	jade family PHD finger 2	76901	-2.45404	4.23012	-14.041	9.73086e-15	2.50352e-13	23.5771
1423334_at	Ergic1	endoplasmic reticulum-golgi intermediate compartment (ERGIC) 1	67458	2.45397	4.90676	11.7171	9.8812e-13	1.3608e-11	18.9107
1422678_at	Dgat2	diacylglycerol O-acyltransferase 2	67800	-2.45371	6.21889	-13.0707	6.24031e-14	1.23878e-12	21.7022
1429428_at	Tcf7l2	transcription factor 7 like 2, T cell specific, HMG box	21416	2.45371	5.35	8.92941	5.88266e-10	3.80021e-09	12.4454
1417681_at	Nudt21	nudix (nucleoside diphosphate linked moiety X)-type motif 21	68219	2.45277	7.37296	7.79402	1.05919e-08	5.02047e-08	9.52325
1448136_at	Enpp2	ectonucleotide pyrophosphatase/phosphodiesterase 2	18606	-2.45036	4.93719	-9.56806	1.24606e-10	9.57996e-10	14.0159
1450923_at	Tgfb2	transforming growth factor, beta 2	21808	2.45002	7.0908	7.97282	6.64545e-09	3.31072e-08	9.99409
1452261_at	Shprh	SNF2 histone linker PHD RING helicase	268281	2.44981	4.62799	7.46925	2.49478e-08	1.07532e-07	8.65847
1432947_at	4921519G19Rik	RIKEN cDNA 4921519G19 gene	70872	-2.44951	4.21273	-10.8083	7.11999e-12	7.7068e-11	16.9128
1416978_at	Fcgrt	Fc receptor, IgG, alpha chain transporter	14132	-2.44893	5.14824	-13.5555	2.436e-14	5.59874e-13	22.6516
1459560_at	Spopl	speckle-type POZ protein-like	76857	2.44867	5.19044	9.41186	1.81235e-10	1.34127e-09	13.6367
1424099_at	Gpx8	glutathione peroxidase 8 (putative)	69590	2.44825	8.33441	9.0904	3.95793e-10	2.66503e-09	12.8463
1418844_at	Alg9	asparagine-linked glycosylation 9 (alpha 1,2 mannosyltransferase)	102580	2.44759	5.11152	12.3252	2.78433e-13	4.56732e-12	20.1913
1419741_at	Supt16	suppressor of Ty 16	114741	2.44713	8.5961	16.3665	1.63282e-16	7.11048e-15	27.6885
1437067_at	Phtf2	putative homeodomain transcription factor 2	68770	2.4466	8.01314	10.2347	2.61051e-11	2.43127e-10	15.5979
1416135_at	Apex1	apurinic/apyrimidinic endonuclease 1	11792	2.44626	6.79275	11.2985	2.42342e-12	2.94526e-11	18.0033
1423821_at	Tmem168	transmembrane protein 168	101118	2.44624	4.57178	5.72009	3.03879e-06	8.44063e-06	3.83063
1423488_at	Mmd	monocyte to macrophage differentiation-associated	67468	2.44585	6.98163	7.17459	5.48629e-08	2.17903e-07	7.86368
1417166_at	Psip1	PC4 and SFRS1 interacting protein 1	101739	2.44537	6.7159	7.71586	1.30017e-08	6.03142e-08	9.31626
1418022_at	Naa15	N(alpha)-acetyltransferase 15, NatA auxiliary subunit	74838	2.44482	8.20466	12.5655	1.70775e-13	2.97346e-12	20.6853
1416433_at	Rpa2	replication protein A2	19891	2.44468	5.43321	9.31468	2.29174e-10	1.64257e-09	13.3992
1437238_x_at	Nmd3	NMD3 homolog (S. cerevisiae)	97112	2.44462	6.81678	15.0005	1.69812e-15	5.57548e-14	25.3355
1433992_at	Shroom2	shroom family member 2	110380	2.44447	5.39509	11.1099	3.65575e-12	4.23838e-11	17.5873
1425315_at	Dock7	dedicator of cytokinesis 7	67299	2.44412	5.78333	6.75943	1.69247e-07	6.05478e-07	6.72895
1436737_a_at	Sorbs1	sorbin and SH3 domain containing 1	20411	-2.44406	9.64973	-13.845	1.4054e-14	3.44031e-13	23.2065
1432509_at	5033430I15Rik	RIKEN cDNA 5033430I15 gene	76000	2.44325	4.77968	11.3675	2.08706e-12	2.59285e-11	18.1544
1428976_at	Tmpo	thymopoietin	21917	2.44322	6.59666	5.94239	1.62801e-06	4.75707e-06	4.45541
1417884_at	Slc16a6	solute carrier family 16 (monocarboxylic acid transporters), member 6	104681	2.44307	5.39342	10.6641	9.83125e-12	1.01832e-10	16.5862
1437206_at	Setd5	SET domain containing 5	72895	2.44255	7.74408	16.8851	6.99041e-17	3.4346e-15	28.539
1423299_at	Txnl1	thioredoxin-like 1	53382	2.44158	6.63409	8.04558	5.50353e-09	2.80027e-08	10.1846
1421201_a_at	Tro	trophinin	56191	2.44153	6.09073	14.5181	4.0402e-15	1.16883e-13	24.4629
1434909_at	Rragd	Ras-related GTP binding D	52187	2.44111	7.91928	9.70112	9.07894e-11	7.25181e-10	14.3363
1447493_at	Pirt	phosphoinositide-interacting regulator of transient receptor potential channels	193003	2.44038	5.5808	13.9398	1.17591e-14	2.95549e-13	23.3862
1416007_at	Satb1	special AT-rich sequence binding protein 1	20230	2.43967	6.38489	9.22719	2.83401e-10	1.98515e-09	13.1843
1420937_at	Cpsf2	cleavage and polyadenylation specific factor 2	51786	2.43658	6.27912	9.01856	4.72162e-10	3.12034e-09	12.6678
1435753_a_at	Nucks1	nuclear casein kinase and cyclin-dependent kinase substrate 1	98415	2.43649	6.34136	9.51467	1.41578e-10	1.0747e-09	13.8866
1427941_at	Dicer1	dicer 1, ribonuclease type III	192119	2.43577	6.40307	12.5081	1.91823e-13	3.2983e-12	20.5679
1436789_at	Ccnjl	cyclin J-like	380694	2.4356	5.62221	13.8935	1.28285e-14	3.17794e-13	23.2985
1418709_at	Cox7a1	cytochrome c oxidase subunit VIIa 1	12865	-2.43472	9.40526	-6.30564	5.91098e-07	1.89153e-06	5.47164
1425185_at	Desi2	desumoylating isopeptidase 2	78825	2.43462	6.91294	10.0886	3.65879e-11	3.27628e-10	15.2562
1455845_at	Wscd1	WSC domain containing 1	216881	-2.43285	3.54348	-11.1503	3.34619e-12	3.92604e-11	17.6768
1437849_x_at	Armcx2	armadillo repeat containing, X-linked 2	67416	2.43214	7.76536	14.4196	4.83531e-15	1.36001e-13	24.2819
1424136_a_at	Ppih	peptidyl prolyl isomerase H	66101	2.43206	5.58455	7.65443	1.52829e-08	6.957e-08	9.15306
1450897_at	Arhgap5	Rho GTPase activating protein 5	11855	2.43169	7.26819	11.6071	1.24821e-12	1.6604e-11	18.6744
1452115_a_at	Plk4	polo-like kinase 4	20873	2.4316	5.55871	14.4192	4.83909e-15	1.36001e-13	24.2811
1428025_s_at	Pitpnc1	phosphatidylinositol transfer protein, cytoplasmic 1	71795	-2.4291	5.64972	-11.4434	1.77208e-12	2.24881e-11	18.3199
1424443_at	Tm6sf1	transmembrane 6 superfamily member 1	107769	2.42905	6.87352	8.39084	2.27026e-09	1.27644e-08	11.0796
1430053_a_at	Ola1	Obg-like ATPase 1	67059	2.42803	4.94774	9.08841	3.97725e-10	2.67717e-09	12.8414
1453313_at	Sesn3	sestrin 3	75747	2.42614	5.48044	10.6483	1.0186e-11	1.05086e-10	16.5504
1459861_s_at	Kdm2b	lysine (K)-specific demethylase 2B	30841	2.42566	7.89971	19.2171	1.97351e-18	1.61352e-16	32.1021
1425349_a_at	Myef2	myelin basic protein expression factor 2, repressor	17876	2.4256	4.14001	10.7236	8.60233e-12	9.0737e-11	16.7214
1434599_a_at	Tjp2	tight junction protein 2	21873	2.42513	6.83508	12.9059	8.6393e-14	1.6425e-12	21.3737
1452157_at	Eprs	glutamyl-prolyl-tRNA synthetase	107508	2.42419	7.71629	12.2062	3.55568e-13	5.59309e-12	19.9442
1420922_at	Usp9x	ubiquitin specific peptidase 9, X chromosome	22284	2.42358	6.08795	5.59616	4.30776e-06	1.16281e-05	3.48177
1437718_x_at	Fmod	fibromodulin	14264	-2.42228	5.9993	-8.05496	5.3716e-09	2.74146e-08	10.2091
1417770_s_at	Psmc6	proteasome (prosome, macropain) 26S subunit, ATPase, 6	67089	2.42145	7.91877	8.73375	9.56635e-10	5.90158e-09	11.9535
1456415_at	Zfp451	zinc finger protein 451	98403	2.4208	5.1709	10.0429	4.06821e-11	3.57936e-10	15.1488
1425995_s_at	Wt1	Wilms tumor 1 homolog	22431	2.42015	5.49032	8.9657	5.37845e-10	3.50846e-09	12.536
1438096_a_at	Dtymk	deoxythymidylate kinase	21915	2.41979	8.69957	14.4024	4.98986e-15	1.39104e-13	24.2502
1433631_at	Eif5	eukaryotic translation initiation factor 5	217869	2.4197	7.78954	12.5491	1.76532e-13	3.05827e-12	20.6518
1423136_at	Fgf1	fibroblast growth factor 1	14164	-2.41915	4.91493	-11.2898	2.46942e-12	2.99063e-11	17.9842
1417343_at	Fxyd6	FXYD domain-containing ion transport regulator 6	59095	-2.41842	4.3823	-10.5731	1.20675e-11	1.22181e-10	16.3788
1419300_at	Flt1	FMS-like tyrosine kinase 1	14254	-2.41613	7.83975	-14.8219	2.3346e-15	7.28373e-14	25.0151
1453422_a_at	Nadk2	NAD kinase 2, mitochondrial	68646	2.41605	3.87742	11.5122	1.52902e-12	1.98293e-11	18.4692
1453849_s_at	Hnrnpab	heterogeneous nuclear ribonucleoprotein A/B	15384	2.41595	8.19455	8.74566	9.28586e-10	5.73538e-09	11.9836
1448026_at	Chd7	chromodomain helicase DNA binding protein 7	320790	2.41591	6.22073	12.9144	8.49513e-14	1.61795e-12	21.3907
1452717_at	Slc25a24	solute carrier family 25 (mitochondrial carrier, phosphate carrier), member 24	229731	2.41466	7.12874	10.9507	5.19018e-12	5.76268e-11	17.2327
1436041_at	Hand2	heart and neural crest derivatives expressed transcript 2	15111	2.4144	8.55518	13.2398	4.48206e-14	9.31393e-13	22.0363
1429508_at	2310057M21Rik	RIKEN cDNA 2310057M21 gene	68277	2.4143	6.17772	12.2587	3.19154e-13	5.12687e-12	20.0534
1434294_at	Fam199x	family with sequence similarity 199, X-linked	245622	2.4134	6.2773	14.4927	4.23177e-15	1.21914e-13	24.4162
1450062_a_at	Maged1	melanoma antigen, family D, 1	94275	2.41235	7.63142	8.19874	3.70877e-09	1.96859e-08	10.5834
1456914_at	Slc16a4	solute carrier family 16 (monocarboxylic acid transporters), member 4	229699	2.4115	6.2212	8.56513	1.46041e-09	8.57954e-09	11.5256
1445025_at	AU015536	expressed sequence AU015536	101232	-2.41095	2.90292	-9.11824	3.69711e-10	2.50776e-09	12.9153
1446990_at	Nfia	nuclear factor I/A	18027	-2.41092	9.79101	-10.4551	1.57649e-11	1.54017e-10	16.1083
1434887_at	Ncs1	neuronal calcium sensor 1	14299	2.41024	5.81777	9.3535	2.08635e-10	1.51107e-09	13.4942
1434577_at	BC052040	cDNA sequence BC052040	399568	2.40898	6.69745	18.7031	4.1933e-18	2.9705e-16	31.3513
1447915_x_at	Tmem204	transmembrane protein 204	407831	-2.40865	5.32776	-15.1861	1.22359e-15	4.14917e-14	25.6652
1416308_at	Ugdh	UDP-glucose dehydrogenase	22235	2.40825	8.41085	10.188	2.90692e-11	2.67243e-10	15.489
1418365_at	Ctsh	cathepsin H	13036	-2.40736	5.05741	-7.80096	1.04012e-08	4.93912e-08	9.5416
1451161_a_at	Emr1	EGF-like module containing, mucin-like, hormone receptor-like sequence 1	13733	-2.40697	5.58506	-14.019	1.01399e-14	2.59584e-13	23.5356
1455655_a_at	Tardbp	TAR DNA binding protein	230908	2.40642	7.49785	13.0399	6.63001e-14	1.30363e-12	21.641
1426015_s_at	Asph	aspartate-beta-hydroxylase	65973	2.4064	6.94761	6.40873	4.44196e-07	1.45775e-06	5.75863
1422547_at	Ranbp1	RAN binding protein 1	19385	2.40535	8.33827	13.189	4.94897e-14	1.01557e-12	21.9363
1435122_x_at	Dnmt1	DNA methyltransferase (cytosine-5) 1	13433	2.4038	8.70762	16.8291	7.65381e-17	3.68184e-15	28.4482
1416468_at	Aldh1a1	aldehyde dehydrogenase family 1, subfamily A1	11668	-2.40267	4.81698	-7.17441	5.48898e-08	2.17968e-07	7.86319
1425927_a_at	Atf5	activating transcription factor 5	107503	-2.4022	6.15885	-12.9162	8.46435e-14	1.61518e-12	21.3944
1447849_s_at	Maf	avian musculoaponeurotic fibrosarcoma (v-maf) AS42 oncogene homolog	17132	-2.40143	3.42307	-7.13675	6.07493e-08	2.38806e-07	7.76095
1423526_at	Arid3b	AT rich interactive domain 3B (BRIGHT-like)	56380	2.40128	4.35391	13.0599	6.37367e-14	1.25983e-12	21.6808
1456483_at	Zfp9	zinc finger protein 9	22750	2.40125	5.89681	7.99846	6.21782e-09	3.12249e-08	10.0613
1415904_at	Lpl	lipoprotein lipase	16956	-2.40007	11.1726	-11.7928	8.41962e-13	1.18638e-11	19.0726
1448117_at	Kitl	kit ligand	17311	-2.39865	6.63516	-8.70161	1.03665e-09	6.33664e-09	11.8722
1438251_x_at	Htra1	HtrA serine peptidase 1	56213	-2.39836	8.04723	-12.1589	3.92014e-13	6.07401e-12	19.8455
1434672_at	Gpr22	G protein-coupled receptor 22	73010	2.39804	5.45902	10.0781	3.74927e-11	3.34571e-10	15.2314
1428112_at	Manf	mesencephalic astrocyte-derived neurotrophic factor	74840	2.39743	7.30231	6.91331	1.11241e-07	4.143e-07	7.15145
1433779_at	Casc4	cancer susceptibility candidate 4	319996	2.39712	7.75435	9.68599	9.41069e-11	7.49269e-10	14.3
1418515_at	Mtf2	metal response element binding transcription factor 2	17765	2.39553	7.22327	12.1005	4.42421e-13	6.71421e-12	19.7232
1442368_at	Kctd12b	potassium channel tetramerisation domain containing 12b	207474	-2.39517	4.96708	-7.09059	6.88048e-08	2.67323e-07	7.63545
1425627_x_at	Gstm1	glutathione S-transferase, mu 1	14862	-2.39464	5.40978	-13.4912	2.75573e-14	6.20263e-13	22.5272
1418494_at	Ebf2	early B cell factor 2	13592	-2.39388	3.63026	-9.00752	4.85165e-10	3.19708e-09	12.6403
1430530_s_at	Nmral1	NmrA-like family domain containing 1	67824	2.39313	5.13769	10.128	3.33928e-11	3.02819e-10	15.3486
1417005_at	Klc1	kinesin light chain 1	16593	2.3927	6.69381	8.45197	1.94393e-09	1.10802e-08	11.2365
1416814_at	Tia1	cytotoxic granule-associated RNA binding protein 1	21841	2.39251	6.93909	7.47081	2.48448e-08	1.07211e-07	8.66264
1427937_at	Vma21	VMA21 vacuolar H+-ATPase homolog (S. cerevisiae)	67048	2.39125	5.69701	9.3293	2.21207e-10	1.59154e-09	13.435
1420411_a_at	Pi4k2b	phosphatidylinositol 4-kinase type 2 beta	67073	2.39083	4.34835	7.62856	1.63619e-08	7.37997e-08	9.08419
1436920_at	Pcdh17	protocadherin 17	219228	-2.39051	5.17244	-10.5084	1.39692e-11	1.38787e-10	16.2307
1415770_at	Wdr6	WD repeat domain 6	83669	2.39019	7.15207	14.0393	9.76134e-15	2.50824e-13	23.574
1418744_s_at	Tesc	tescalcin	57816	-2.39008	8.19137	-10.4544	1.57926e-11	1.54162e-10	16.1065
1458053_at	Abi2	abl-interactor 2	329165	2.38884	5.9533	13.1151	5.71861e-14	1.14956e-12	21.7903
1452358_at	Rai2	retinoic acid induced 2	24004	-2.38855	3.17848	-8.9602	5.45195e-10	3.54746e-09	12.5223
1433928_a_at	Rpl13a	ribosomal protein L13A	22121	2.38673	9.05728	17.7904	1.67123e-17	1.00493e-15	29.971
1452823_at	Gstk1	glutathione S-transferase kappa 1	76263	-2.38672	4.6475	-7.16998	5.55478e-08	2.20201e-07	7.85117
1429946_at	Ccdc141	coiled-coil domain containing 141	545428	2.38661	7.89266	9.81434	6.94746e-11	5.70044e-10	14.6071
1432361_a_at	Cenpp	centromere protein P	66336	2.38622	4.20739	7.22723	4.76232e-08	1.918e-07	8.00635
1438690_at	Tyms	thymidylate synthase	22171	2.38607	3.95516	9.27172	2.54329e-10	1.80041e-09	13.2938
1418442_at	Xpo1	exportin 1, CRM1 homolog (yeast)	103573	2.38515	7.98452	11.0292	4.36443e-12	4.95697e-11	17.408
1454161_s_at	0610007P14Rik	RIKEN cDNA 0610007P14 gene	58520	2.38482	5.48699	7.64101	1.58335e-08	7.17135e-08	9.11733
1428124_at	Gtf2e1	general transcription factor II E, polypeptide 1 (alpha subunit)	74197	2.3838	4.08447	7.22539	4.78596e-08	1.9264e-07	8.00136
1438360_x_at	Slc25a5	solute carrier family 25 (mitochondrial carrier, adenine nucleotide translocator), member 5	11740	2.38365	8.26624	5.99719	1.39645e-06	4.1336e-06	4.60915
1417114_at	Gmcl1	germ cell-less homolog 1 (Drosophila)	23885	2.38314	3.74019	6.6529	2.26612e-07	7.90733e-07	6.43526
1430388_a_at	Sulf2	sulfatase 2	72043	2.38236	7.09896	9.10866	3.78482e-10	2.56098e-09	12.8916
1428772_at	Xpot	exportin, tRNA (nuclear export receptor for tRNAs)	73192	2.38194	6.41354	10.4528	1.58487e-11	1.54564e-10	16.103
1435115_at	Fndc5	fibronectin type III domain containing 5	384061	-2.38181	4.23452	-12.9145	8.4927e-14	1.61795e-12	21.391
1450643_s_at	Acsl1	acyl-CoA synthetase long-chain family member 1	14081	-2.38145	6.04078	-13.0825	6.09646e-14	1.21255e-12	21.7257
1454807_a_at	Snx12	sorting nexin 12	55988	2.3811	5.96488	9.37302	1.99028e-10	1.45268e-09	13.5419
1428796_at	Bbx	bobby sox homolog (Drosophila)	70508	2.38058	5.83183	9.55157	1.29614e-10	9.93726e-10	13.976
1434240_at	Ddias	DNA damage-induced apoptosis suppressor	74041	2.37962	4.299	12.1372	4.10065e-13	6.31116e-12	19.8
1430535_at	Tsc22d2	TSC22 domain family, member 2	72033	2.37848	7.59742	12.7655	1.14251e-13	2.09141e-12	21.0914
1423222_at	Cap2	CAP, adenylate cyclase-associated protein, 2 (yeast)	67252	2.37847	6.52758	6.61103	2.54237e-07	8.77653e-07	6.31956
1422498_at	Mageh1	melanoma antigen, family H, 1	75625	2.3781	5.53604	9.5168	1.40856e-10	1.07e-09	13.8918
1423537_at	Gap43	growth associated protein 43	14432	2.3779	6.35685	10.46	1.55919e-11	1.5278e-10	16.1195
1450755_at	Pafah1b2	platelet-activating factor acetylhydrolase, isoform 1b, subunit 2	18475	2.3776	5.18429	6.67374	2.1402e-07	7.5072e-07	6.49278
1435382_at	Ndn	necdin	17984	2.3766	7.18343	4.88298	3.22917e-05	7.36038e-05	1.47593
1429499_at	Fbxo5	F-box protein 5	67141	2.37653	6.91867	17.1318	4.70457e-17	2.47619e-15	28.9356
1431037_a_at	Elavl1	ELAV (embryonic lethal, abnormal vision)-like 1 (Hu antigen R)	15568	2.3761	6.37973	12.1639	3.88019e-13	6.02566e-12	19.8559
1423532_at	Rnf44	ring finger protein 44	105239	2.37577	7.24677	11.4637	1.6965e-12	2.16484e-11	18.364
1440740_at	Ctdspl2	CTD (carboxy-terminal domain, RNA polymerase II, polypeptide A) small phosphatase like 2	329506	2.37559	7.34199	14.0593	9.40512e-15	2.42273e-13	23.6114
1452428_a_at	B2m	beta-2 microglobulin	12010	-2.37483	7.70191	-5.96507	1.5278e-06	4.48964e-06	4.51906
1424007_at	Gdf10	growth differentiation factor 10	14560	-2.37482	4.08559	-6.22259	7.44534e-07	2.33733e-06	5.23996
1457781_at	Kcnq1ot1	KCNQ1 overlapping transcript 1	63830	2.3745	7.80077	10.6703	9.69578e-12	1.00732e-10	16.6003
1415728_at	Pabpn1	poly(A) binding protein, nuclear 1	54196	2.37386	8.4492	14.3791	5.2081e-15	1.44216e-13	24.2071
1450905_at	Plxnc1	plexin C1	54712	2.37285	4.09662	10.5863	1.17138e-11	1.19301e-10	16.4089
1417399_at	Gas6	growth arrest specific 6	14456	-2.37273	8.59031	-14.1828	7.47625e-15	1.97253e-13	23.8428
1445708_x_at	3110021A11Rik	RIKEN cDNA 3110021A11 gene	67289	-2.37181	7.23071	-8.42017	2.10723e-09	1.19452e-08	11.1549
1441946_at	Itih5	inter-alpha (globulin) inhibitor H5	209378	-2.37151	5.39037	-6.84573	1.33715e-07	4.89973e-07	6.96616
1424353_at	Lrpprc	leucine-rich PPR-motif containing	72416	2.3715	5.8701	5.05024	2.01323e-05	4.77236e-05	1.94502
1450494_x_at	Ceacam1	carcinoembryonic antigen-related cell adhesion molecule 1	26365	-2.37086	5.71431	-10.7107	8.85542e-12	9.29819e-11	16.692
1437395_at	Zcchc11	zinc finger, CCHC domain containing 11	230594	2.37075	7.02759	8.08066	5.02644e-09	2.58379e-08	10.2762
1460570_at	Pgbd5	piggyBac transposable element derived 5	209966	2.37012	5.03899	13.2826	4.12403e-14	8.70464e-13	22.1203
1417283_at	Lynx1	Ly6/neurotoxin 1	23936	-2.36931	5.30674	-11.4996	1.57084e-12	2.02953e-11	18.4419
1439300_at	Chic1	cysteine-rich hydrophobic domain 1	12212	2.36799	4.87231	11.3046	2.39153e-12	2.91385e-11	18.0167
1437458_x_at	Clu	clusterin	12759	-2.36725	9.82345	-12.9177	8.43996e-14	1.6136e-12	21.3973
1457218_at	Strbp	spermatid perinuclear RNA binding protein	20744	2.36705	7.57514	16.6081	1.0968e-16	5.0066e-15	28.0876
1435002_at	Zfp507	zinc finger protein 507	668501	2.36701	6.99817	14.3793	5.206e-15	1.44216e-13	24.2075
1425473_at	Med17	mediator complex subunit 17	234959	2.36651	5.24787	9.16434	3.30309e-10	2.26991e-09	13.0293
1455084_x_at	Shmt2	serine hydroxymethyltransferase 2 (mitochondrial)	108037	2.36593	7.43045	11.4295	1.82603e-12	2.31018e-11	18.2896
1423428_at	Ror2	receptor tyrosine kinase-like orphan receptor 2	26564	2.36536	6.05159	9.00076	4.93314e-10	3.24354e-09	12.6235
1456669_at	1110018N20Rik	RIKEN cDNA 1110018N20 gene	68941	-2.36521	3.46967	-10.5472	1.27953e-11	1.2817e-10	16.3195
1429096_at	2810455D13Rik	RIKEN cDNA 2810455D13 gene	72810	2.3649	5.444	10.6712	9.67577e-12	1.00575e-10	16.6024
1435135_at	Nceh1	neutral cholesterol ester hydrolase 1	320024	-2.36462	7.03839	-12.7618	1.15102e-13	2.1014e-12	21.0839
1428614_at	Ldhd	lactate dehydrogenase D	52815	-2.36451	3.65006	-11.179	3.14273e-12	3.71896e-11	17.7403
1452830_s_at	Cad	carbamoyl-phosphate synthetase 2, aspartate transcarbamylase, and dihydroorotase	69719	2.36361	6.24607	12.3131	2.85446e-13	4.66386e-12	20.1662
1433751_at	Slc39a10	solute carrier family 39 (zinc transporter), member 10	227059	2.36315	7.16637	6.82114	1.42989e-07	5.19979e-07	6.89865
1455618_x_at	Tspan33	tetraspanin 33	232670	2.36278	4.90706	11.043	4.23445e-12	4.81791e-11	17.4386
1436030_at	Cachd1	cache domain containing 1	320508	2.36274	7.7322	8.92864	5.89397e-10	3.80633e-09	12.4434
1424470_a_at	Rapgef3	Rap guanine nucleotide exchange factor (GEF) 3	223864	-2.3625	6.08535	-11.8791	7.02099e-13	1.00714e-11	19.2563
1434149_at	Tcf4	transcription factor 4	21413	-2.36234	7.87926	-14.8974	2.04008e-15	6.46233e-14	25.1509
1429718_at	Slitrk5	SLIT and NTRK-like family, member 5	75409	2.36131	5.52895	10.0546	3.95968e-11	3.50475e-10	15.1762
1423127_at	Impa1	inositol (myo)-1(or 4)-monophosphatase 1	55980	2.36041	6.47606	5.56927	4.64698e-06	1.24705e-05	3.40603
1417978_at	Eif4e3	eukaryotic translation initiation factor 4E member 3	66892	-2.36034	5.76193	-15.5832	6.13072e-16	2.26453e-14	26.36
1434264_at	Ank2	ankyrin 2, brain	109676	2.36026	6.14961	5.84152	2.16023e-06	6.18468e-06	4.17212
1446148_x_at	Rbm39	RNA binding motif protein 39	170791	2.36016	7.28617	6.04311	1.22816e-06	3.67169e-06	4.73788
1447602_x_at	Sulf2	sulfatase 2	72043	2.36	10.3556	13.8867	1.29936e-14	3.21498e-13	23.2856
1418036_at	Prim2	DNA primase, p58 subunit	19076	2.35992	5.30099	10.1901	2.89276e-11	2.66177e-10	15.4939
1442264_at	Rasgrp2	RAS, guanyl releasing protein 2	19395	-2.35906	4.70058	-11.4189	1.86829e-12	2.35787e-11	18.2665
1451651_at	Vsig4	V-set and immunoglobulin domain containing 4	278180	-2.3582	3.18411	-7.9639	6.80121e-09	3.38018e-08	9.97069
1415700_a_at	Ssr3	signal sequence receptor, gamma	67437	2.35778	8.64111	8.30706	2.81051e-09	1.53879e-08	10.8638
1426749_at	Prmt3	protein arginine N-methyltransferase 3	71974	2.35679	6.42096	11.5732	1.34197e-12	1.76857e-11	18.6012
1430978_at	Rps25	ribosomal protein S25	75617	2.35622	7.44185	12.433	2.23452e-13	3.76393e-12	20.4137
1437123_at	Mmrn2	multimerin 2	105450	-2.35614	5.90502	-9.05739	4.29181e-10	2.86652e-09	12.7644
1452970_at	Zmym2	zinc finger, MYM-type 2	76007	2.35614	7.28576	12.2985	2.94127e-13	4.77927e-12	20.1359
1435458_at	Pim1	proviral integration site 1	18712	2.35604	6.33267	11.1391	3.42907e-12	4.01049e-11	17.6521
1453775_at	Rictor	RPTOR independent companion of MTOR, complex 2	78757	2.35521	3.55756	7.22468	4.79515e-08	1.92874e-07	7.99943
1460495_s_at	Htra2	HtrA serine peptidase 2	64704	2.3552	6.22455	12.0721	4.69326e-13	7.08097e-12	19.6636
1431074_a_at	Pitpnc1	phosphatidylinositol transfer protein, cytoplasmic 1	71795	-2.3547	6.41657	-11.5165	1.5148e-12	1.96572e-11	18.4786
1418533_s_at	Fzd2	frizzled homolog 2 (Drosophila)	57265	2.35408	6.24935	7.95684	6.92694e-09	3.43936e-08	9.95218
1448333_at	Adprh	ADP-ribosylarginine hydrolase	11544	2.35375	7.49868	7.60747	1.72985e-08	7.77363e-08	9.028
1433500_at	Dennd2a	DENN/MADD domain containing 2A	209773	2.35366	5.63645	11.5383	1.44587e-12	1.88932e-11	18.5257
1439680_at	Tnfsf10	tumor necrosis factor (ligand) superfamily, member 10	22035	-2.35277	3.24186	-10.815	7.01332e-12	7.60328e-11	16.9281
1455111_at	Yipf6	Yip1 domain family, member 6	77929	2.35213	6.11064	9.71728	8.73788e-11	7.01098e-10	14.375
1424062_at	Ube2d1	ubiquitin-conjugating enzyme E2D 1	216080	2.35198	4.7736	6.71125	1.93102e-07	6.83491e-07	6.59626
1453753_at	Dtl	denticleless homolog (Drosophila)	76843	2.35142	5.54358	8.75689	9.02939e-10	5.592e-09	12.0119
1453252_at	Dus4l	dihydrouridine synthase 4-like (S. cerevisiae)	71916	2.35059	3.84501	8.42505	2.08128e-09	1.1811e-08	11.1674
1451137_a_at	Brd8	bromodomain containing 8	78656	2.35038	5.82984	10.7234	8.60652e-12	9.0737e-11	16.7209
1417769_at	Psmc6	proteasome (prosome, macropain) 26S subunit, ATPase, 6	67089	2.34995	4.21926	7.87694	8.52841e-09	4.12173e-08	9.74209
1416015_s_at	Abce1	ATP-binding cassette, sub-family E (OABP), member 1	24015	2.34991	7.16413	8.10094	4.77016e-09	2.46677e-08	10.3291
1454995_at	Ddah1	dimethylarginine dimethylaminohydrolase 1	69219	2.34832	4.77366	11.4843	1.62327e-12	2.08426e-11	18.4087
1451261_s_at	Stap2	signal transducing adaptor family member 2	106766	-2.34811	5.52524	-11.8228	7.90385e-13	1.11904e-11	19.1365
1449188_at	Midn	midnolin	59090	2.34765	7.34238	12.1361	4.11009e-13	6.31393e-12	19.7977
1416301_a_at	Ebf1	early B cell factor 1	13591	-2.3475	7.36859	-11.3552	2.14342e-12	2.65489e-11	18.1275
1451356_at	Anp32e	acidic (leucine-rich) nuclear phosphoprotein 32 family, member E	66471	2.34659	8.07899	9.6474	1.03139e-10	8.115e-10	14.2072
1443128_at	Ints6	integrator complex subunit 6	18130	2.34623	5.7566	11.0899	3.81933e-12	4.39149e-11	17.543
1418290_a_at	Ezh1	enhancer of zeste homolog 1 (Drosophila)	14055	-2.34537	5.54028	-11.1858	3.09633e-12	3.67667e-11	17.7554
1434797_at	Kirrel	kin of IRRE like (Drosophila)	170643	2.34528	5.74976	10.8345	6.71519e-12	7.30688e-11	16.972
1441831_x_at	Clcn5	chloride channel 5	12728	2.34506	4.73082	11.039	4.27101e-12	4.85683e-11	17.4299
1460037_at	Fam98b	family with sequence similarity 98, member B	68215	2.34485	8.15609	11.5953	1.28014e-12	1.69633e-11	18.6489
1434115_at	Cdh13	cadherin 13	12554	-2.34454	6.02247	-8.91795	6.05181e-10	3.89125e-09	12.4167
1452276_at	Smarcad1	SWI/SNF-related, matrix-associated actin-dependent regulator of chromatin, subfamily a, containing DEAD/H box 1	13990	2.34438	6.33392	12.7235	1.24274e-13	2.24901e-12	21.0065
1417928_at	Pdlim4	PDZ and LIM domain 4	30794	-2.34435	3.96815	-11.0656	4.02914e-12	4.59442e-11	17.4889
1426063_a_at	Gem	GTP binding protein (gene overexpressed in skeletal muscle)	14579	2.34418	4.29792	6.32025	5.67603e-07	1.82283e-06	5.51237
1429556_at	Tead1	TEA domain family member 1	21676	2.34326	9.15842	12.3845	2.46645e-13	4.10777e-12	20.3139
1434513_at	Atp13a3	ATPase type 13A3	224088	2.34322	6.93673	7.68603	1.40626e-08	6.46409e-08	9.23707
1420609_at	March7	membrane-associated ring finger (C3HC4) 7	57438	2.34205	8.44288	8.0525	5.40583e-09	2.75689e-08	10.2027
1452217_at	Ahnak	AHNAK nucleoprotein (desmoyokin)	66395	-2.34172	8.49665	-8.0221	5.84827e-09	2.95846e-08	10.1232
1423811_at	Sf3a3	splicing factor 3a, subunit 3	75062	2.34162	6.86368	10.5568	1.25202e-11	1.25719e-10	16.3415
1437110_at	2810474O19Rik	RIKEN cDNA 2810474O19 gene	67246	-2.34153	8.1449	-9.17887	3.18804e-10	2.19889e-09	13.0652
1428506_at	Atic	5-aminoimidazole-4-carboxamide ribonucleotide formyltransferase/IMP cyclohydrolase	108147	2.34087	6.65874	13.4757	2.83909e-14	6.36258e-13	22.4971
1453175_at	Zbtb25	zinc finger and BTB domain containing 25	109929	2.34057	4.74858	8.95952	5.46106e-10	3.55227e-09	12.5206
1416146_at	Hspa4	heat shock protein 4	15525	2.34025	8.74682	13.4945	2.73872e-14	6.17106e-13	22.5335
1456307_s_at	Adcy7	adenylate cyclase 7	11513	-2.34013	6.66477	-9.17844	3.19139e-10	2.20046e-09	13.0641
1436358_at	Atpaf1	ATP synthase mitochondrial F1 complex assembly factor 1	230649	2.3399	6.91524	10.6301	1.06117e-11	1.09074e-10	16.5089
1452713_a_at	Snrnp40	small nuclear ribonucleoprotein 40 (U5)	66585	2.33976	9.81885	12.686	1.33979e-13	2.39736e-12	20.9305
1455396_at	Atp8b1	ATPase, class I, type 8B, member 1	54670	-2.33914	3.57523	-6.71116	1.9315e-07	6.83544e-07	6.59601
1418023_at	Naa15	N(alpha)-acetyltransferase 15, NatA auxiliary subunit	74838	2.33873	7.15878	10.8826	6.03529e-12	6.63337e-11	17.08
1433725_at	Acvr1b	activin A receptor, type 1B	11479	2.33847	8.41775	15.4071	8.31551e-16	2.96563e-14	26.0536
1428791_at	Ube2h	ubiquitin-conjugating enzyme E2H	22214	2.33801	6.90425	7.62189	1.66525e-08	7.50124e-08	9.06642
1429771_at	3110073H01Rik	RIKEN cDNA 3110073H01 gene	73201	2.337	7.00197	8.60809	1.31074e-09	7.79545e-09	11.635
1452922_at	Ppp1r3d	protein phosphatase 1, regulatory subunit 3D	228966	2.33694	7.00832	13.4191	3.16636e-14	6.95755e-13	22.387
1422670_at	Rnd2	Rho family GTPase 2	11858	2.33678	5.23796	6.55925	2.93171e-07	9.98229e-07	6.17627
1428905_at	Rraga	Ras-related GTP binding A	68441	2.33587	6.41898	6.256	6.78491e-07	2.14826e-06	5.33319
1439044_at	Zfp354c	zinc finger protein 354C	30944	2.33566	6.38809	13.2541	4.35913e-14	9.10794e-13	22.0644
1416723_at	Tcf4	transcription factor 4	21413	-2.33565	8.83369	-12.7527	1.17222e-13	2.13822e-12	21.0655
1454944_at	Hic2	hypermethylated in cancer 2	58180	2.33508	5.79024	12.5972	1.60217e-13	2.81571e-12	20.7498
1437286_x_at	Nadk2	NAD kinase 2, mitochondrial	68646	2.33469	5.28973	8.36208	2.44258e-09	1.36112e-08	11.0056
1449116_a_at	Dtymk	deoxythymidylate kinase	21915	2.33434	5.93711	9.0078	4.84826e-10	3.19586e-09	12.641
1448734_at	Cp	ceruloplasmin	12870	-2.33394	2.4467	-10.8095	7.10105e-12	7.69033e-11	16.9155
1449434_at	Car3	carbonic anhydrase 3	12350	-2.33372	7.44757	-5.22503	1.22835e-05	3.02842e-05	2.43651
1428549_at	Ccdc3	coiled-coil domain containing 3	74186	-2.33371	5.31572	-10.219	2.70628e-11	2.51251e-10	15.5614
1460239_at	Tspan13	tetraspanin 13	66109	-2.33344	5.95244	-7.88604	8.32852e-09	4.04783e-08	9.76605
1440001_at	Rian	RNA imprinted and accumulated in nucleus	75745	2.33329	5.75069	7.31498	3.76429e-08	1.55511e-07	8.2435
1423755_at	Zcchc8	zinc finger, CCHC domain containing 8	70650	2.33321	6.7526	16.0233	2.89699e-16	1.18662e-14	27.1131
1424674_at	Slc39a6	solute carrier family 39 (metal ion transporter), member 6	106957	2.33201	6.04606	6.11927	9.92881e-07	3.0323e-06	4.95113
1452884_at	Scaf11	SR-related CTD-associated factor 11	72193	2.33197	7.49521	11.9551	5.98804e-13	8.77213e-12	19.4172
1436833_x_at	Ttll1	tubulin tyrosine ligase-like 1	319953	-2.33168	6.48565	-7.38908	3.08831e-08	1.30265e-07	8.44315
1442238_a_at	Kif6	kinesin family member 6	319991	-2.33036	3.78562	-9.41869	1.78279e-10	1.32176e-09	13.6533
1424500_at	Utp6	UTP6, small subunit (SSU) processome component, homolog (yeast)	216987	2.32984	4.76895	8.76613	8.82351e-10	5.48585e-09	12.0353
1433778_at	Tnks	tankyrase, TRF1-interacting ankyrin-related ADP-ribose polymerase	21951	2.32962	5.83803	9.77001	7.7132e-11	6.26413e-10	14.5013
1422554_at	Ndnl2	necdin-like 2	66647	2.32951	5.75962	6.27583	6.42107e-07	2.04118e-06	5.38853
1439399_a_at	Snhg1	small nucleolar RNA host gene 1	83673	2.32922	9.00114	12.2234	3.43223e-13	5.44028e-12	19.9799
1433890_a_at	Bag6	BCL2-associated athanogene 6	224727	2.32906	7.15652	13.9257	1.20743e-14	3.02005e-13	23.3596
1418281_at	Rad51	RAD51 homolog	19361	2.32902	4.99685	10.9554	5.13583e-12	5.70847e-11	17.2433
1433973_at	Sephs1	selenophosphate synthetase 1	109079	2.32875	5.6337	8.22059	3.50651e-09	1.86939e-08	10.6401
1450053_at	Kif2a	kinesin family member 2A	16563	2.32868	5.96854	8.79283	8.25575e-10	5.16703e-09	12.1025
1448942_at	Gng11	guanine nucleotide binding protein (G protein), gamma 11	66066	-2.32814	8.90333	-14.428	4.76136e-15	1.34364e-13	24.2974
1422570_at	Yy1	YY1 transcription factor	22632	2.32798	5.65549	12.1852	3.7133e-13	5.8145e-12	19.9003
1451899_a_at	Gtf2ird1	general transcription factor II I repeat domain-containing 1	57080	2.32717	7.59327	14.0842	8.97911e-15	2.31876e-13	23.6582
1439066_at	Angpt1	angiopoietin 1	11600	2.32706	6.38613	5.72604	2.98832e-06	8.31607e-06	3.84739
1457172_at	Arhgef15	Rho guanine nucleotide exchange factor (GEF) 15	442801	-2.32699	4.95881	-7.54693	2.03022e-08	8.96372e-08	8.8664
1436677_at	1810032O08Rik	RIKEN cDNA 1810032O08 gene	66293	2.3269	5.18598	10.0333	4.16059e-11	3.6436e-10	15.1261
1456360_at	Tes3-ps	testis derived transcript 3, pseudogene	54339	2.32674	6.47461	13.3233	3.81085e-14	8.13601e-13	22.2001
1418292_at	Asna1	arsA arsenite transporter, ATP-binding, homolog 1 (bacterial)	56495	2.32647	5.01689	8.80963	7.91762e-10	4.96893e-09	12.1448
1438418_at	Ap5m1	adaptor-related protein complex 5, mu 1 subunit	74385	2.32639	5.79674	12.1183	4.26369e-13	6.50881e-12	19.7606
1452856_at	Crebzf	CREB/ATF bZIP transcription factor	233490	2.32625	6.39991	7.5667	1.92669e-08	8.54676e-08	8.91923
1429599_a_at	Mthfd2l	methylenetetrahydrofolate dehydrogenase (NADP+ dependent) 2-like	665563	2.32589	6.51737	14.1306	8.23658e-15	2.14847e-13	23.7452
1437324_x_at	Fmod	fibromodulin	14264	-2.32553	6.09474	-10.5873	1.16859e-11	1.19102e-10	16.4113
1450846_at	Bzw1	basic leucine zipper and W2 domains 1	66882	2.32549	4.8028	9.83695	6.58719e-11	5.44588e-10	14.661
1454631_at	Gtf2a1	general transcription factor II A, 1	83602	2.32506	4.35569	6.67386	2.13949e-07	7.50599e-07	6.49311
1448353_x_at	Rpn1	ribophorin I	103963	2.32326	8.77672	10.1248	3.36387e-11	3.04781e-10	15.3412
1433901_at	Caprin1	cell cycle associated protein 1	53872	2.32269	8.99637	9.34994	2.10437e-10	1.52146e-09	13.4855
1451347_at	Ino80e	INO80 complex subunit E	233875	2.32216	3.5683	10.0405	4.09171e-11	3.59241e-10	15.143
1418443_at	Xpo1	exportin 1, CRM1 homolog (yeast)	103573	2.32182	8.29418	13.3457	3.64911e-14	7.8627e-13	22.2438
1435537_at	Ptprd	protein tyrosine phosphatase, receptor type, D	19266	2.32097	6.75046	10.6065	1.1192e-11	1.14551e-10	16.455
1428233_at	Cpsf6	cleavage and polyadenylation specific factor 6	432508	2.3209	5.58856	10.0922	3.62805e-11	3.25522e-10	15.2647
1422752_at	Polr3k	polymerase (RNA) III (DNA directed) polypeptide K	67005	2.32071	4.4895	6.96879	9.56794e-08	3.60234e-07	7.30324
1426682_at	Cnot6	CCR4-NOT transcription complex, subunit 6	104625	2.32009	9.13495	11.5968	1.27597e-12	1.69189e-11	18.6522
1454395_at	4632404M16Rik	RIKEN cDNA 4632404M16 gene	74348	-2.32007	6.7441	-11.7096	1.00384e-12	1.37787e-11	18.8948
1429598_at	Perm1	PPARGC1 and ESRR induced regulator, muscle 1	74183	-2.31921	3.96741	-9.57516	1.2251e-10	9.44858e-10	14.033
1438951_x_at	Nup54	nucleoporin 54	269113	2.31901	8.77823	12.5974	1.60131e-13	2.81571e-12	20.7504
1428010_at	Timm9	translocase of inner mitochondrial membrane 9	30056	2.31745	5.4433	7.55819	1.9706e-08	8.72284e-08	8.89648
1433789_at	Snhg3	small nucleolar RNA host gene 3	399101	2.31678	5.62017	7.10186	6.67442e-08	2.59968e-07	7.66609
1455389_s_at	Ago2	argonaute RISC catalytic subunit 2	239528	2.31626	8.27362	11.2732	2.55994e-12	3.0894e-11	17.9478
1435600_s_at	Ccm2l	cerebral cavernous malformation 2-like	228788	-2.31613	5.73157	-10.3294	2.10023e-11	1.98643e-10	15.818
1450431_a_at	Nedd4	neural precursor cell expressed, developmentally down-regulated 4	17999	2.3161	9.93042	7.62582	1.64806e-08	7.43027e-08	9.07689
1456885_at	Sept8	septin 8	20362	-2.31596	4.0647	-11.6427	1.15719e-12	1.55836e-11	18.751
1452956_a_at	Ifi27	interferon, alpha-inducible protein 27	52668	-2.31573	4.03759	-12.8508	9.63829e-14	1.80587e-12	21.2632
1426949_s_at	Tpr	translocated promoter region, nuclear basket protein	108989	2.31535	7.91689	11.383	2.0186e-12	2.52905e-11	18.1882
1433532_a_at	Mbp	myelin basic protein	17196	-2.3147	3.10501	-8.59691	1.34811e-09	7.98328e-09	11.6066
1424083_at	Ptbp3	polypyrimidine tract binding protein 3	230257	2.31456	3.92554	12.3769	2.50503e-13	4.16196e-12	20.2982
1447883_x_at	Map1lc3a	microtubule-associated protein 1 light chain 3 alpha	66734	-2.31299	10.375	-17.6139	2.1983e-17	1.25961e-15	29.697
1433758_at	Nisch	nischarin	64652	2.31205	8.01964	8.92017	6.01873e-10	3.8748e-09	12.4222
1439794_at	Ntn4	netrin 4	57764	-2.31174	6.97993	-7.8776	8.51372e-09	4.1156e-08	9.74383
1452432_at	Tfpi	tissue factor pathway inhibitor	21788	2.31164	5.79724	13.5996	2.23894e-14	5.17458e-13	22.7368
1436308_at	Zfp292	zinc finger protein 292	30046	2.31134	6.28279	10.3414	2.04344e-11	1.9407e-10	15.8457
1429383_at	Csnk1g3	casein kinase 1, gamma 3	70425	2.31115	7.4591	12.928	8.26998e-14	1.58687e-12	21.4178
1416287_at	Rgs4	regulator of G-protein signaling 4	19736	-2.3108	4.76628	-10.5306	1.32834e-11	1.32418e-10	16.2817
1449122_at	Ubxn2b	UBX domain protein 2B	68053	2.31049	4.35735	8.0758	5.09003e-09	2.61194e-08	10.2635
1435813_at	Mypn	myopalladin	68802	-2.31012	5.55002	-8.08445	4.9776e-09	2.5606e-08	10.2861
1417852_x_at	Clca3a1	chloride channel calcium activated 3A1	12722	2.30996	6.88321	7.97652	6.58194e-09	3.28383e-08	10.0038
1440849_at	Rasgrf2	RAS protein-specific guanine nucleotide-releasing factor 2	19418	-2.30995	3.6888	-10.6363	1.04645e-11	1.07691e-10	16.5231
1438835_a_at	Eftud2	elongation factor Tu GTP binding domain containing 2	20624	2.30979	7.34501	9.05127	4.35675e-10	2.90614e-09	12.7492
1428080_at	Pgam5	phosphoglycerate mutase family member 5	72542	2.30956	6.33913	7.74319	1.21015e-08	5.65439e-08	9.3887
1436509_at	Mlec	malectin	109154	2.30925	6.65211	12.245	3.2831e-13	5.25219e-12	20.0248
1424208_at	Ptger4	prostaglandin E receptor 4 (subtype EP4)	19219	-2.30812	5.88925	-9.1191	3.68927e-10	2.50451e-09	12.9174
1450423_s_at	Rpf2	ribosome production factor 2 homolog (S. cerevisiae)	67239	2.30763	4.95528	10.3624	1.94764e-11	1.86169e-10	15.8943
1449028_at	Rhou	ras homolog gene family, member U	69581	2.30746	6.76802	13.0719	6.2257e-14	1.23707e-12	21.7046
1451109_a_at	Nedd4	neural precursor cell expressed, developmentally down-regulated 4	17999	2.30714	9.00303	16.868	7.18645e-17	3.49769e-15	28.5113
1428101_at	Rnf38	ring finger protein 38	73469	2.30711	5.70548	7.91956	7.63221e-09	3.74282e-08	9.85424
1419971_s_at	Slc35a5	solute carrier family 35, member A5	74102	2.30648	4.51911	7.64392	1.57122e-08	7.12423e-08	9.12509
1448499_a_at	Ephx2	epoxide hydrolase 2, cytoplasmic	13850	-2.30618	6.26021	-10.4332	1.65711e-11	1.60851e-10	16.0578
1423430_at	Mybbp1a	MYB binding protein (P160) 1a	18432	2.30538	5.76866	12.5861	1.63821e-13	2.87059e-12	20.7273
1416470_a_at	Rpn1	ribophorin I	103963	2.30362	8.81941	12.2188	3.46486e-13	5.4836e-12	19.9703
1424981_at	Nln	neurolysin (metallopeptidase M3 family)	75805	2.30328	3.54555	8.36763	2.40833e-09	1.3453e-08	11.0199
1456653_a_at	Mthfd1l	methylenetetrahydrofolate dehydrogenase (NADP+ dependent) 1-like	270685	2.30279	5.98459	11.2309	2.80662e-12	3.37332e-11	17.8548
1448144_at	Hnrnpab	heterogeneous nuclear ribonucleoprotein A/B	15384	2.3025	5.37449	5.8337	2.20817e-06	6.31233e-06	4.15014
1455476_a_at	Gse1	genetic suppressor element 1	382034	2.30249	6.43636	12.8658	9.35563e-14	1.76893e-12	21.2933
1451415_at	1810011O10Rik	RIKEN cDNA 1810011O10 gene	69068	-2.30202	7.54976	-8.60063	1.33555e-09	7.9248e-09	11.616
1434593_at	Eif5a2	eukaryotic translation initiation factor 5A2	208691	2.30189	4.33959	7.66139	1.50054e-08	6.84122e-08	9.17156
1427157_at	Ccdc85a	coiled-coil domain containing 85A	216613	-2.30149	2.61685	-10.6831	9.41976e-12	9.84577e-11	16.6295
1448696_at	Heph	hephaestin	15203	2.30096	5.74759	5.97874	1.47046e-06	4.33346e-06	4.55739
1438971_x_at	Ube2h	ubiquitin-conjugating enzyme E2H	22214	2.30084	8.2024	10.9987	4.66814e-12	5.25356e-11	17.34
1416064_a_at	Hspa5	heat shock protein 5	14828	2.29987	10.5281	9.84778	6.42159e-11	5.33028e-10	14.6868
1420614_at	Dynlt3	dynein light chain Tctex-type 3	67117	-2.29952	7.01874	-11.3794	2.03444e-12	2.5412e-11	18.1803
1454978_at	Ttyh3	tweety homolog 3 (Drosophila)	78339	2.29943	6.60934	18.255	8.20721e-18	5.3554e-16	30.6814
1429689_at	4932433N03Rik	RIKEN cDNA 4932433N03 gene	74384	2.29855	5.10002	11.7651	8.9261e-13	1.24586e-11	19.0135
1428280_at	Fip1l1	FIP1 like 1 (S. cerevisiae)	66899	2.29819	6.83159	11.5179	1.51025e-12	1.96105e-11	18.4817
1455204_at	Pitpnc1	phosphatidylinositol transfer protein, cytoplasmic 1	71795	-2.29806	6.59721	-14.4811	4.32199e-15	1.23652e-13	24.395
1432416_a_at	Npm1	nucleophosmin 1	18148	2.29802	9.34857	13.3416	3.67805e-14	7.90035e-13	22.2359
1421904_at	Tgs1	trimethylguanosine synthase homolog (S. cerevisiae)	116940	2.29801	7.06467	9.12232	3.66033e-10	2.48732e-09	12.9254
1453524_at	Kif5b	kinesin family member 5B	16573	2.29792	6.55321	9.35285	2.08966e-10	1.51294e-09	13.4926
1429008_at	Ufl1	UFM1 specific ligase 1	67490	2.29792	4.78368	9.09451	3.91828e-10	2.64091e-09	12.8565
1417629_at	Prodh	proline dehydrogenase	19125	-2.29774	5.68257	-15.6689	5.29156e-16	2.00102e-14	26.508
1439131_at	Txlng	taxilin gamma	353170	2.29764	4.1382	11.7956	8.37069e-13	1.18028e-11	19.0785
1438048_at	Myct1	myc target 1	68632	-2.29728	5.7179	-12.6457	1.4529e-13	2.57968e-12	20.8486
1453915_a_at	Slc37a3	solute carrier family 37 (glycerol-3-phosphate transporter), member 3	72144	2.29694	5.25414	7.88151	8.42748e-09	4.0844e-08	9.75412
1421193_a_at	Pbx3	pre B cell leukemia homeobox 3	18516	2.29679	5.06262	11.2956	2.43859e-12	2.96197e-11	17.997
1435870_at	Chpt1	choline phosphotransferase 1	212862	-2.29649	6.07745	-11.4737	1.66032e-12	2.12654e-11	18.3858
1456485_at	Npat	nuclear protein in the AT region	244879	2.2961	6.70911	13.7821	1.58275e-14	3.81132e-13	23.0866
1433613_at	Pank3	pantothenate kinase 3	211347	2.29572	7.72793	9.95325	5.01461e-11	4.27565e-10	14.9371
1416035_at	Hif1a	hypoxia inducible factor 1, alpha subunit	15251	2.29566	7.09465	9.36657	2.02151e-10	1.47236e-09	13.5262
1426253_at	Pacrgl	PARK2 co-regulated-like	66768	2.2953	4.33299	9.40269	1.85284e-10	1.3683e-09	13.6143
1447704_s_at	Utp23	UTP23, small subunit (SSU) processome component, homolog (yeast)	78581	2.29459	6.29285	12.1359	4.11184e-13	6.31393e-12	19.7973
1425464_at	Gata6	GATA binding protein 6	14465	2.29431	8.03559	12.1968	3.62575e-13	5.69898e-12	19.9244
1439341_at	Greb1l	growth regulation by estrogen in breast cancer-like	381157	2.29361	4.85519	13.4212	3.15359e-14	6.94696e-13	22.3911
1434277_a_at	Ypel2	yippee-like 2 (Drosophila)	77864	2.29353	8.76518	16.1897	2.19104e-16	9.24934e-15	27.3934
1450904_at	Tmem167	transmembrane protein 167	66074	2.29291	7.87178	12.1128	4.31319e-13	6.57468e-12	19.7489
1422449_s_at	Rcn2	reticulocalbin 2	26611	2.29286	8.50261	8.59781	1.34505e-09	7.96745e-09	11.6089
1419765_at	Cul2	cullin 2	71745	2.29239	4.44332	8.51744	1.64712e-09	9.57846e-09	11.404
1433460_at	Ttc7b	tetratricopeptide repeat domain 7B	104718	2.29181	5.39692	8.33784	2.59819e-09	1.43631e-08	10.9432
1448839_at	Kank3	KN motif and ankyrin repeat domains 3	80880	-2.29164	4.7426	-7.83634	9.48201e-09	4.54333e-08	9.63504
1430500_s_at	Mtx2	metaxin 2	53375	2.29142	8.13486	8.54755	1.52658e-09	8.93276e-09	11.4808
1448221_at	Ddx39b	DEAD (Asp-Glu-Ala-Asp) box polypeptide 39B	53817	2.29082	8.46595	12.6792	1.35839e-13	2.42645e-12	20.9166
1448526_at	Kpnb1	karyopherin (importin) beta 1	16211	2.29036	7.84225	9.50866	1.43632e-10	1.08789e-09	13.872
1418706_at	Slc38a3	solute carrier family 38, member 3	76257	-2.28977	4.72181	-12.3519	2.63647e-13	4.34892e-12	20.2465
1456079_x_at	Apex1	apurinic/apyrimidinic endonuclease 1	11792	2.28965	7.7544	12.3329	2.74099e-13	4.51053e-12	20.2072
1456329_at	Prtg	protogenin homolog (Gallus gallus)	235472	2.28937	3.50519	11.4924	1.59509e-12	2.05701e-11	18.4264
1416608_a_at	BC004004	cDNA sequence BC004004	80748	-2.28915	9.00626	-16.4409	1.44378e-16	6.40841e-15	27.8119
1456446_at	4930523C07Rik	RIKEN cDNA 4930523C07 gene	67647	-2.28869	4.51699	-8.78513	8.41547e-10	5.25551e-09	12.0832
1448569_at	Mlec	malectin	109154	2.28771	6.03501	13.734	1.73358e-14	4.12647e-13	22.9948
1460564_at	Zfp280b	zinc finger protein 280B	64453	2.28753	5.61037	10.2326	2.62318e-11	2.44087e-10	15.5929
1423877_at	Chaf1b	chromatin assembly factor 1, subunit B (p60)	110749	2.28716	5.54067	13.1178	5.68845e-14	1.14572e-12	21.7957
1454734_at	Lef1	lymphoid enhancer binding factor 1	16842	2.28681	5.76487	10.0513	3.98999e-11	3.52068e-10	15.1685
1448439_at	Mydgf	myeloid derived growth factor	28106	2.28673	6.21828	11.1492	3.35458e-12	3.93365e-11	17.6743
1443086_at	Alcam	activated leukocyte cell adhesion molecule	11658	2.28656	4.3277	9.5488	1.30475e-10	9.99581e-10	13.9693
1451140_s_at	Prkag2	protein kinase, AMP-activated, gamma 2 non-catalytic subunit	108099	2.28624	5.94025	9.12712	3.61763e-10	2.46073e-09	12.9373
1415925_a_at	Nup62	nucleoporin 62	18226	2.28563	5.82785	8.20957	3.60705e-09	1.91853e-08	10.6115
1423303_at	Paxip1	PAX interacting (with transcription-activation domain) protein 1	55982	2.2854	5.37704	11.3404	2.21301e-12	2.7319e-11	18.0952
1424553_at	Hhatl	hedgehog acyltransferase-like	74770	-2.28496	5.28639	-10.1974	2.84469e-11	2.62338e-10	15.5109
1434465_x_at	Vldlr	very low density lipoprotein receptor	22359	-2.28495	10.2758	-12.8367	9.91304e-14	1.84851e-12	21.2348
1455294_at	Ago2	argonaute RISC catalytic subunit 2	239528	2.28447	6.30953	8.69104	1.06446e-09	6.48551e-09	11.8455
1448376_at	Wrnip1	Werner helicase interacting protein 1	78903	2.2842	6.83838	8.65493	1.16527e-09	7.0273e-09	11.754
1433675_at	Snhg1	small nucleolar RNA host gene 1	83673	2.28419	6.85869	9.0963	3.90116e-10	2.63123e-09	12.8609
1437244_at	Gas2l3	growth arrest-specific 2 like 3	237436	2.28313	4.96469	5.9959	1.40149e-06	4.14674e-06	4.60553
1451290_at	Map1lc3a	microtubule-associated protein 1 light chain 3 alpha	66734	-2.28267	6.93704	-10.7327	8.42867e-12	8.91345e-11	16.742
1425303_at	Gck	glucokinase	103988	-2.28235	4.02003	-9.67974	9.55124e-11	7.59291e-10	14.285
1434766_at	Prkaa2	protein kinase, AMP-activated, alpha 2 catalytic subunit	108079	2.28203	5.79388	6.01918	1.31313e-06	3.90766e-06	4.67081
1416312_at	Rars	arginyl-tRNA synthetase	104458	2.28095	7.17136	8.5067	1.69243e-09	9.80065e-09	11.3765
1426381_at	Pprc1	peroxisome proliferative activated receptor, gamma, coactivator-related 1	226169	2.28076	6.51482	9.5972	1.16236e-10	9.02192e-10	14.0862
1442277_at	Chka	choline kinase alpha	12660	2.28014	5.34116	8.92803	5.90276e-10	3.80963e-09	12.4419
1426609_at	Dis3	DIS3 mitotic control homolog (S. cerevisiae)	72662	2.27975	5.82185	11.7007	1.02299e-12	1.40043e-11	18.8757
1421081_a_at	Banf1	barrier to autointegration factor 1	23825	2.27943	6.29413	5.92386	1.71477e-06	4.98734e-06	4.40339
1423511_at	Asf1a	anti-silencing function 1A histone chaperone	66403	2.27923	8.47335	14.595	3.51385e-15	1.02661e-13	24.6035
1449750_at	AA407331	expressed sequence AA407331	106839	2.27878	5.61255	7.13724	6.06683e-08	2.38578e-07	7.76229
1423635_at	Bmp2	bone morphogenetic protein 2	12156	2.27844	6.19716	14.9896	1.73113e-15	5.62584e-14	25.3161
1426515_a_at	Tor1a	torsin family 1, member A (torsin A)	30931	2.27813	5.99871	16.9817	5.9833e-17	3.0409e-15	28.6948
1434203_at	Fam107a	family with sequence similarity 107, member A	268709	-2.27715	3.59486	-12.3857	2.46078e-13	4.10163e-12	20.3162
1450950_at	Smc3	structural maintenance of chromosomes 3	13006	2.27691	5.93749	8.72435	9.79356e-10	6.02916e-09	11.9298
1427465_at	Atp1a2	ATPase, Na+/K+ transporting, alpha 2 polypeptide	98660	-2.27642	6.86659	-13.4214	3.15193e-14	6.94696e-13	22.3917
1436085_at	Zbtb34	zinc finger and BTB domain containing 34	241311	2.27632	5.8932	10.045	4.04884e-11	3.56536e-10	15.1536
1416497_at	Pdia4	protein disulfide isomerase associated 4	12304	2.27626	7.848	11.3242	2.29197e-12	2.81362e-11	18.0597
1442659_at	Pcdh9	protocadherin 9	211712	-2.27534	5.69108	-9.46294	1.60282e-10	1.20038e-09	13.761
1460557_at	Supv3l1	suppressor of var1, 3-like 1 (S. cerevisiae)	338359	2.27515	6.28678	12.218	3.47034e-13	5.48773e-12	19.9687
1449893_a_at	Lrig1	leucine-rich repeats and immunoglobulin-like domains 1	16206	2.27457	5.17864	8.1746	3.94604e-09	2.07959e-08	10.5208
1436979_x_at	Rbm14	RNA binding motif protein 14	56275	2.27452	8.39089	14.1517	7.92046e-15	2.07124e-13	23.7846
1452560_a_at	Nfya	nuclear transcription factor-Y alpha	18044	2.27436	5.90139	8.92451	5.95438e-10	3.83815e-09	12.4331
1428760_at	Snapc3	small nuclear RNA activating complex, polypeptide 3	77634	2.27424	5.29464	10.2503	2.51857e-11	2.34987e-10	15.6341
1460324_at	Dnmt3a	DNA methyltransferase 3A	13435	2.27417	8.32109	14.6635	3.10447e-15	9.30666e-14	24.7282
1417239_at	Cetn3	centrin 3	12626	2.27397	7.5917	10.1368	3.27214e-11	2.96991e-10	15.3692
1418480_at	Ppbp	pro-platelet basic protein	57349	-2.27206	4.49543	-6.26981	6.52945e-07	2.07372e-06	5.37172
1460401_at	Edem3	ER degradation enhancer, mannosidase alpha-like 3	66967	2.27138	7.17219	11.8671	7.20018e-13	1.03141e-11	19.2308
1416023_at	Fabp3	fatty acid binding protein 3, muscle and heart	14077	-2.27095	9.91324	-6.30659	5.89544e-07	1.88685e-06	5.47428
1428776_at	Slc10a6	solute carrier family 10 (sodium/bile acid cotransporter family), member 6	75750	-2.27078	4.2947	-10.1109	3.474e-11	3.13251e-10	15.3086
1423212_at	Phc1	polyhomeotic-like 1 (Drosophila)	13619	2.27073	6.35759	12.2439	3.29002e-13	5.25921e-12	20.0227
1438931_s_at	Sesn1	sestrin 1	140742	-2.26993	7.3391	-8.18091	3.88249e-09	2.0508e-08	10.5372
1452308_a_at	Atp1a2	ATPase, Na+/K+ transporting, alpha 2 polypeptide	98660	-2.26965	5.44696	-7.80419	1.03135e-08	4.90085e-08	9.55015
1454969_at	Lypd6	LY6/PLAUR domain containing 6	320343	2.26918	4.54935	8.73732	9.48127e-10	5.85259e-09	11.9625
1435215_at	Synrg	synergin, gamma	217030	2.26813	5.11842	13.3676	3.49717e-14	7.57476e-13	22.2868
1457696_at	Rilp	Rab interacting lysosomal protein	280408	-2.26783	6.57149	-9.89497	5.74782e-11	4.83308e-10	14.799
1435575_at	Kntc1	kinetochore associated 1	208628	2.2678	5.52022	10.4962	1.4363e-11	1.42357e-10	16.2026
1448365_at	Exosc7	exosome component 7	66446	2.26702	6.82769	12.0339	5.08106e-13	7.58857e-12	19.5833
1449357_at	2310030G06Rik	RIKEN cDNA 2310030G06 gene	66952	2.26652	5.28114	9.49264	1.49254e-10	1.12553e-09	13.8332
1436317_at	Pgap1	post-GPI attachment to proteins 1	241062	2.26597	3.89877	9.50309	1.4556e-10	1.10008e-09	13.8585
1439848_at	Bves	blood vessel epicardial substance	23828	2.26577	5.91	7.40802	2.93628e-08	1.24308e-07	8.49407
1438157_s_at	Nfkbia	nuclear factor of kappa light polypeptide gene enhancer in B cells inhibitor, alpha	18035	-2.26486	9.34449	-11.4798	1.63891e-12	2.10172e-11	18.399
1456586_x_at	Mvp	major vault protein	78388	-2.26466	6.23038	-11.9864	5.60995e-13	8.27688e-12	19.4832
1456756_at	Zc3hav1l	zinc finger CCCH-type, antiviral 1-like	209032	2.26417	5.60234	8.66274	1.14266e-09	6.9111e-09	11.7738
1452050_at	Camk1d	calcium/calmodulin-dependent protein kinase ID	227541	-2.26412	4.0748	-7.28476	4.08148e-08	1.67677e-07	8.16192
1424148_a_at	Stap2	signal transducing adaptor family member 2	106766	-2.26325	5.36695	-14.9906	1.72811e-15	5.62584e-14	25.3179
1425611_a_at	Cux1	cut-like homeobox 1	13047	2.26324	6.22618	10.7036	8.9974e-12	9.43769e-11	16.6759
1454849_x_at	Clu	clusterin	12759	-2.26296	9.70031	-11.4236	1.84916e-12	2.33659e-11	18.2769
1435383_x_at	Ndn	necdin	17984	2.26267	7.58125	5.11785	1.66302e-05	3.99995e-05	2.13501
1418825_at	Irgm1	immunity-related GTPase family M member 1	15944	-2.26227	4.523	-10.9216	5.53524e-12	6.1228e-11	17.1676
1424226_at	9030617O03Rik	RIKEN cDNA 9030617O03 gene	217830	-2.26198	5.05936	-14.8974	2.03999e-15	6.46233e-14	25.1509
1452046_a_at	Ppp1cc	protein phosphatase 1, catalytic subunit, gamma isoform	19047	2.26124	6.15149	7.74897	1.19192e-08	5.58305e-08	9.40404
1433443_a_at	Hmgcs1	3-hydroxy-3-methylglutaryl-Coenzyme A synthase 1	208715	2.26081	9.77619	11.1687	3.21457e-12	3.79529e-11	17.7174
1449054_a_at	Pcbp4	poly(rC) binding protein 4	59092	2.26077	5.91317	12.8002	1.06616e-13	1.97083e-12	21.1613
1439035_at	Zfp322a	zinc finger protein 322A	218100	2.26056	5.6398	8.38742	2.29009e-09	1.28585e-08	11.0708
1424591_at	Caap1	caspase activity and apoptosis inhibitor 1	67770	2.26002	6.50533	11.3341	2.24325e-12	2.76296e-11	18.0814
1436354_at	Dzip1l	DAZ interacting protein 1-like	72507	2.25903	5.83456	11.4657	1.68924e-12	2.16091e-11	18.3684
1431056_a_at	Lpl	lipoprotein lipase	16956	-2.25885	8.23413	-10.4712	1.52008e-11	1.49302e-10	16.1452
1434650_at	Pogz	pogo transposable element with ZNF domain	229584	2.25877	6.48288	12.1455	4.03055e-13	6.21714e-12	19.8175
1428478_at	Reep4	receptor accessory protein 4	72549	2.25806	5.70592	15.3333	9.45478e-16	3.28693e-14	25.9245
1423175_s_at	Pard6b	par-6 family cell polarity regulator beta	58220	2.25801	4.03271	11.4583	1.71646e-12	2.18626e-11	18.3522
1450839_at	Nrep	neuronal regeneration related protein	27528	2.2579	9.91818	12.8141	1.03707e-13	1.92221e-12	21.1892
1415926_at	Nup62	nucleoporin 62	18226	2.25773	5.37329	8.78158	8.49031e-10	5.29461e-09	12.0742
1423873_at	Lsm1	LSM1 homolog, U6 small nuclear RNA associated (S. cerevisiae)	67207	2.25731	6.7172	13.1661	5.17521e-14	1.05363e-12	21.8911
1429253_at	Zmym4	zinc finger, MYM-type 4	67785	2.25664	6.88477	12.4398	2.2038e-13	3.72127e-12	20.4277
1426709_a_at	Usp33	ubiquitin specific peptidase 33	170822	2.25643	6.03626	8.4765	1.82681e-09	1.04936e-08	11.2993
1430569_at	Ttc9c	tetratricopeptide repeat domain 9C	70387	2.25533	5.45651	10.0352	4.14188e-11	3.63183e-10	15.1306
1423831_at	Prkag2	protein kinase, AMP-activated, gamma 2 non-catalytic subunit	108099	2.2548	4.69004	6.36038	5.07837e-07	1.64623e-06	5.62412
1416357_a_at	Mcam	melanoma cell adhesion molecule	84004	2.25468	6.71029	6.6226	2.46279e-07	8.5217e-07	6.35155
1454750_a_at	Dcaf15	DDB1 and CUL4 associated factor 15	212123	2.25433	5.72157	12.4597	2.11613e-13	3.59145e-12	20.4687
1453016_at	Hspb11	heat shock protein family B (small), member 11	72938	2.25426	6.10962	7.23362	4.68132e-08	1.88943e-07	8.02365
1458479_at	Smc2	structural maintenance of chromosomes 2	14211	2.2532	6.01285	9.52005	1.39766e-10	1.06328e-09	13.8997
1444279_at	Huwe1	HECT, UBA and WWE domain containing 1	59026	2.25296	4.70777	9.0043	4.89021e-10	3.22147e-09	12.6323
1443123_at	Tanc2	tetratricopeptide repeat, ankyrin repeat and coiled-coil containing 2	77097	2.25282	4.71506	7.79269	1.06286e-08	5.03211e-08	9.51975
1451628_a_at	Ank3	ankyrin 3, epithelial	11735	2.25262	9.10033	13.5372	2.52305e-14	5.76678e-13	22.6162
1433485_x_at	Gpr56	G protein-coupled receptor 56	14766	-2.25199	5.08008	-10.0413	4.08359e-11	3.58832e-10	15.145
1421819_a_at	Set	SET nuclear oncogene	56086	2.2518	7.85025	8.99519	5.00126e-10	3.28416e-09	12.6096
1439931_at	Gsk3b	glycogen synthase kinase 3 beta	56637	2.25065	6.01829	10.956	5.12932e-12	5.70737e-11	17.2446
1439675_at	Ppara	peroxisome proliferator activated receptor alpha	19013	-2.2503	4.36957	-10.3733	1.89959e-11	1.81912e-10	15.9196
1440007_at	D930003E18Rik	RIKEN cDNA D930003E18 gene	100048911	2.25029	3.68881	8.99012	5.06413e-10	3.32228e-09	12.5969
1438989_s_at	B130021B11Rik	RIKEN cDNA B130021B11 gene	320860	2.25018	6.90124	9.86591	6.15371e-11	5.12437e-10	14.7299
1426976_at	Usp47	ubiquitin specific peptidase 47	74996	2.25006	7.88298	9.50469	1.45004e-10	1.09671e-09	13.8624
1424902_at	Plxdc1	plexin domain containing 1	72324	-2.24931	4.1007	-12.0389	5.02809e-13	7.51489e-12	19.5939
1432825_at	2900018N21Rik	RIKEN cDNA 2900018N21 gene	72864	2.24819	6.0244	12.2685	3.12775e-13	5.04351e-12	20.0738
1450707_at	Doc2g	double C2, gamma	60425	-2.24706	7.53649	-11.3222	2.30224e-12	2.81919e-11	18.0552
1436427_at	Prpf4b	PRP4 pre-mRNA processing factor 4 homolog B (yeast)	19134	2.24702	6.09243	8.70403	1.0304e-09	6.30325e-09	11.8784
1416800_at	Trpm7	transient receptor potential cation channel, subfamily M, member 7	58800	2.24621	6.1535	7.93175	7.39394e-09	3.64325e-08	9.88627
1452754_at	Creld2	cysteine-rich with EGF-like domains 2	76737	2.24615	6.61434	9.63778	1.05526e-10	8.29649e-10	14.1841
1452237_at	Agfg1	ArfGAP with FG repeats 1	15463	2.24607	5.30133	7.07167	7.24131e-08	2.7987e-07	7.58394
1451972_at	Glcci1	glucocorticoid induced transcript 1	170772	2.24598	6.03137	10.7216	8.64077e-12	9.10516e-11	16.7169
1452661_at	Tfrc	transferrin receptor	22042	2.24575	7.29759	8.87573	6.71889e-10	4.26975e-09	12.3109
1422293_a_at	Kctd1	potassium channel tetramerisation domain containing 1	106931	2.2455	3.79889	9.36039	2.05193e-10	1.49084e-09	13.5111
1437834_s_at	Pacsin3	protein kinase C and casein kinase substrate in neurons 3	80708	-2.24486	6.91239	-13.4677	2.88323e-14	6.44056e-13	22.4816
1453282_at	Cxadr	coxsackie virus and adenovirus receptor	13052	2.24435	4.06127	5.77125	2.63159e-06	7.39497e-06	3.97457
1420093_s_at	Hnrnpdl	heterogeneous nuclear ribonucleoprotein D-like	50926	2.24345	7.59719	8.00874	6.05435e-09	3.05003e-08	10.0882
1434700_at	G2e3	G2/M-phase specific E3 ubiquitin ligase	217558	2.24302	5.31225	7.73002	1.25272e-08	5.84009e-08	9.3538
1427511_at	B2m	beta-2 microglobulin	12010	-2.24245	3.80279	-9.29187	2.42199e-10	1.72814e-09	13.3433
1450692_at	Kif4	kinesin family member 4	16571	2.24212	5.68946	12.5332	1.82319e-13	3.15324e-12	20.6192
1450203_at	Smyd1	SET and MYND domain containing 1	12180	2.24199	6.17471	10.0541	3.96408e-11	3.50565e-10	15.175
1427990_at	Usp45	ubiquitin specific petidase 45	77593	2.24137	4.28223	6.01145	1.34185e-06	3.98511e-06	4.64912
1456509_at	1110032F04Rik	RIKEN cDNA 1110032F04 gene	68725	2.24117	3.46419	8.52773	1.60487e-09	9.35647e-09	11.4303
1418191_at	Usp18	ubiquitin specific peptidase 18	24110	-2.24062	3.00538	-10.6035	1.12679e-11	1.15213e-10	16.4482
[truncated: 695 more rows]

## Sheet: day11.5
Table S1. Differential expressed genes (DEGs) at different developmental stages of the mouse heart and in old heart tissue with respect to young heart tissue (11.5)
ID	Symbol	Name	GeneID	logFC	AveExpr	t	P.Value	adj.P.Val	B
1436823_x_at	Hbb-y	hemoglobin Y, beta-like embryonic chain	15135	10.8462	8.43052	26.5633	2.00214e-22	1.18371e-19	41.134
1436717_x_at	Hbb-y	hemoglobin Y, beta-like embryonic chain	15135	10.6442	8.55806	27.9252	4.71658e-23	4.87813e-20	42.5279
1437990_x_at	Hbb-bh1	hemoglobin Z, beta-like embryonic chain	15132	9.1117	6.31442	29.7897	7.2219e-24	1.24487e-20	44.3236
1450621_a_at	Hbb-y	hemoglobin Y, beta-like embryonic chain	15135	8.65098	7.32302	21.3418	1.0408e-19	1.79408e-17	35.0184
1437810_a_at	Hbb-bh1	hemoglobin Z, beta-like embryonic chain	15132	8.33875	6.12586	28.0418	4.1802e-23	4.55092e-20	42.6439
1457435_x_at	Myom2	myomesin 2	17930	-7.8899	8.64287	-22.3988	2.64664e-20	5.70267e-18	36.3679
1423405_at	Timp4	tissue inhibitor of metalloproteinase 4	110595	-7.87827	4.40696	-26.2772	2.73627e-22	1.57221e-19	40.8318
1450736_a_at	Hbb-bh1	hemoglobin Z, beta-like embryonic chain	15132	7.78246	5.0901	24.5871	1.85066e-21	6.60017e-19	38.974
1417023_a_at	Fabp4	fatty acid binding protein 4, adipocyte	11770	-7.29444	9.60862	-17.2453	3.9264e-17	2.51448e-15	29.1193
1422905_s_at	Fmo2	flavin containing monooxygenase 2	55990	-7.08313	5.91531	-30.2437	4.64991e-24	9.61834e-21	44.7425
1418511_at	Dpt	dermatopontin	56429	-7.07141	7.95272	-22.9664	1.29893e-20	3.16098e-18	37.0673
1428722_at	Ckmt2	creatine kinase, mitochondrial 2	76722	-7.00712	6.75686	-12.7149	1.26449e-13	2.69371e-12	20.9964
1448716_at	Hba-x	hemoglobin X, alpha-like embryonic chain in Hba complex	15126	6.92372	6.20882	22.2115	3.35894e-20	7.08977e-18	36.1334
1451263_a_at	Fabp4	fatty acid binding protein 4, adipocyte	11770	-6.81502	9.42972	-14.7818	2.50856e-15	8.45108e-14	24.9482
1428111_at	Slc38a4	solute carrier family 38, member 4	69354	6.7201	7.49644	24.0512	3.47883e-21	1.0903e-18	38.3578
1454830_at	Fbn2	fibrillin 2	14119	6.71944	8.10349	23.8033	4.67825e-21	1.36295e-18	38.0681
1417185_at	Ly6a	lymphocyte antigen 6 complex, locus A	110454	-6.31066	5.54803	-20.9358	1.78949e-19	2.64397e-17	34.4828
1448194_a_at	H19	H19, imprinted maternally expressed transcript	14955	6.28578	10.3681	18.3736	6.86144e-18	5.74611e-16	30.8613
1426208_x_at	Plagl1	pleiomorphic adenoma gene-like 1	22634	6.20919	11.6185	13.9792	1.09219e-14	3.10998e-13	23.467
1450781_at	Hmga2	high mobility group AT-hook 2	15364	6.19081	6.12206	31.498	1.42196e-24	3.67666e-21	45.865
1438175_x_at	Myom2	myomesin 2	17930	-6.12935	7.52623	-25.1591	9.56506e-22	3.90569e-19	39.617
1451203_at	Mb	myoglobin	17189	-6.10262	9.00772	-19.5574	1.20941e-18	1.32363e-16	32.5889
1427388_at	Lrrc2	leucine rich repeat containing 2	74249	-6.08137	4.92356	-21.5727	7.67873e-20	1.39851e-17	35.3185
1417426_at	Srgn	serglycin	19073	-6.0439	5.33023	-15.0737	1.49171e-15	5.43238e-14	25.471
1449461_at	Rbp7	retinol binding protein 7, cellular	63954	-6.03787	4.7835	-16.2318	2.04256e-16	1.00357e-14	27.4677
1428083_at	Neat1	nuclear paraspeckle assembly transcript 1 (non-protein coding)	66961	-5.95765	8.14597	-26.9624	1.30151e-22	8.9739e-20	41.5502
1448416_at	Mgp	matrix Gla protein	17313	-5.94671	8.12829	-19.9405	7.03071e-19	8.76085e-17	33.1274
1417614_at	Ckm	creatine kinase, muscle	12715	-5.92952	7.50847	-16.36	1.65038e-16	8.47101e-15	27.6814
1450883_a_at	Cd36	CD36 antigen	12491	-5.88988	6.02409	-18.6259	4.70334e-18	4.13994e-16	31.2377
1439764_s_at	Igf2bp2	insulin-like growth factor 2 mRNA binding protein 2	319765	5.85834	7.38835	25.7321	5.00525e-22	2.30075e-19	40.2463
1423954_at	C3	complement component 3	12266	-5.84992	4.56921	-19.6728	1.0261e-18	1.1662e-16	32.7521
1422851_at	Hmga2	high mobility group AT-hook 2	15364	5.83811	6.50823	24.6719	1.6767e-21	6.30593e-19	39.0703
1450813_a_at	Tnni1	troponin I, skeletal, slow 1	21952	5.83667	8.76275	17.7483	1.78381e-17	1.28565e-15	29.9078
1422831_at	Fbn2	fibrillin 2	14119	5.82988	9.69692	23.5223	6.56778e-21	1.78756e-18	37.736
1435370_a_at	Ces1d	carboxylesterase 1D	104158	-5.82718	2.8781	-32.6658	4.90743e-25	1.69184e-21	46.8666
1437523_s_at	Sgcg	sarcoglycan, gamma (dystrophin-associated glycoprotein)	24053	-5.81999	5.81308	-26.8295	1.50129e-22	9.70441e-20	41.4123
1436790_a_at	Sox11	SRY (sex determining region Y)-box 11	20666	5.79285	6.70765	19.0213	2.62423e-18	2.49001e-16	31.8186
1426278_at	Ifi27l2a	interferon, alpha-inducible protein 27 like 2A	76933	-5.7661	4.6726	-25.5629	6.05157e-22	2.72123e-19	40.062
1441836_x_at	Gtsf1	gametocyte specific factor 1	74174	5.73657	8.05951	23.6424	5.67906e-21	1.6092e-18	37.8784
1450884_at	Cd36	CD36 antigen	12491	-5.71934	5.38596	-29.3079	1.16034e-23	1.84628e-20	43.8714
1422610_s_at	Igf2bp3	insulin-like growth factor 2 mRNA binding protein 3	140488	5.66835	7.56263	44.2803	6.31513e-29	1.30629e-24	55.0079
1416203_at	Aqp1	aquaporin 1	11826	-5.62714	6.74028	-19.8375	8.12705e-19	9.83088e-17	32.9836
1434372_at	AW112010	expressed sequence AW112010	107350	-5.61159	4.35571	-25.9079	4.1142e-22	2.12755e-19	40.4365
1427371_at	Abca8a	ATP-binding cassette, sub-family A (ABC1), member 8a	217258	-5.6076	5.28961	-21.1967	1.26191e-19	2.05532e-17	34.8281
1450079_at	Nrk	Nik related kinase	27206	5.6033	7.0118	17.2079	4.16681e-17	2.64388e-15	29.0598
1453125_at	Sox11	SRY (sex determining region Y)-box 11	20666	5.59781	6.54103	38.1072	5.32477e-27	5.50714e-23	51.0496
1424737_at	Thrsp	thyroid hormone responsive	21835	-5.58269	3.42313	-23.4975	6.7683e-21	1.81821e-18	37.7065
1448962_at	Myh11	myosin, heavy polypeptide 11, smooth muscle	17880	-5.57258	5.11486	-21.1454	1.35118e-19	2.12228e-17	34.7605
1426599_a_at	Slc2a1	solute carrier family 2 (facilitated glucose transporter), member 1	20525	5.54779	9.76524	30.5987	3.31003e-24	7.60756e-21	45.0652
1435749_at	Gda	guanine deaminase	14544	-5.49644	3.93757	-27.0945	1.13014e-22	8.3489e-20	41.6864
1420884_at	Sln	sarcolipin	66402	-5.49457	5.89568	-9.1134	3.74113e-10	2.90594e-09	12.9137
1426295_at	Hapln1	hyaluronan and proteoglycan link protein 1	12950	5.48705	4.84927	25.8437	4.41901e-22	2.17466e-19	40.3672
1460049_s_at	1500015O10Rik	RIKEN cDNA 1500015O10 gene	78896	-5.46608	5.62728	-10.5144	1.37817e-11	1.59796e-10	16.2537
1426294_at	Hapln1	hyaluronan and proteoglycan link protein 1	12950	5.44631	4.08866	28.5847	2.39722e-23	3.09342e-20	43.1774
1417429_at	Fmo1	flavin containing monooxygenase 1	14261	-5.43052	6.08624	-22.1883	3.46004e-20	7.22939e-18	36.1042
1417496_at	Cp	ceruloplasmin	12870	-5.41507	3.74052	-24.5671	1.8943e-21	6.6413e-19	38.9513
1422430_at	Fignl1	fidgetin-like 1	60530	5.41106	7.56007	21.5091	8.34656e-20	1.48835e-17	35.2362
1416225_at	Adh1	alcohol dehydrogenase 1 (class I)	11522	-5.40235	4.21639	-20.1154	5.50444e-19	7.02836e-17	33.3701
1450078_at	Nrk	Nik related kinase	27206	5.40122	8.07482	23.5315	6.49514e-21	1.78756e-18	37.7469
1453304_s_at	Ly6e	lymphocyte antigen 6 complex, locus E	17069	-5.39722	4.25733	-19.2708	1.82581e-18	1.88835e-16	32.1795
1438020_at	Hapln1	hyaluronan and proteoglycan link protein 1	12950	5.39103	5.3961	22.801	1.59562e-20	3.70847e-18	36.8653
1435906_x_at	Gbp2	guanylate binding protein 2	14469	-5.38645	3.12045	-30.0497	5.60837e-24	1.05463e-20	44.5643
1437103_at	Igf2bp2	insulin-like growth factor 2 mRNA binding protein 2	319765	5.37091	8.03057	21.3015	1.09783e-19	1.84474e-17	34.9657
1424234_s_at	Meox2	mesenchyme homeobox 2	17286	-5.36558	5.20893	-20.3621	3.90986e-19	5.25165e-17	33.7092
1417457_at	Cks2	CDC28 protein kinase regulatory subunit 2	66197	5.35439	9.92015	37.049	1.22008e-26	8.41247e-23	50.2929
1450917_at	Myom2	myomesin 2	17930	-5.34044	5.99334	-19.6197	1.10666e-18	1.23736e-16	32.6771
1416688_at	Snap91	synaptosomal-associated protein 91	20616	5.32728	7.35552	18.5014	5.66366e-18	4.88137e-16	31.0525
1454472_at	2900092N22Rik	RIKEN cDNA 2900092N22 gene	73107	5.31082	7.2332	23.7072	5.2516e-21	1.50874e-18	37.955
1438531_at	A730054J21Rik	RIKEN cDNA A730054J21 gene	320862	5.30165	6.3864	22.7064	1.79602e-20	4.08249e-18	36.7491
1428209_at	Bex4	brain expressed gene 4	406217	5.29231	8.65557	21.1437	1.35432e-19	2.12228e-17	34.7583
1427167_at	Armcx4	armadillo repeat containing, X-linked 4	100503043	5.29023	7.7126	18.1287	9.94274e-18	7.76096e-16	30.4913
1452141_a_at	Sepp1	selenoprotein P, plasma, 1	20363	-5.28919	7.72689	-13.0779	6.15212e-14	1.42985e-12	21.7237
1419838_s_at	Plk4	polo-like kinase 4	20873	5.26519	7.79825	27.8195	5.26423e-23	5.18526e-20	42.4223
1441915_s_at	Plin5	perilipin 5	66968	-5.2651	4.4516	-23.1087	1.08939e-20	2.71494e-18	37.24
1448929_at	F13a1	coagulation factor XIII, A1 subunit	74145	-5.25539	7.03361	-26.5629	2.00289e-22	1.18371e-19	41.1337
1451006_at	Xdh	xanthine dehydrogenase	22436	-5.22815	3.97994	-25.0458	1.08887e-21	4.24966e-19	39.4908
1440990_at	Kif26b	kinesin family member 26B	269152	5.22023	6.11544	23.834	4.50931e-21	1.3325e-18	38.1041
1453022_at	Gpihbp1	GPI-anchored HDL-binding protein 1	68453	-5.21736	5.98351	-22.3543	2.80048e-20	5.97195e-18	36.3124
1425425_a_at	Wif1	Wnt inhibitory factor 1	24117	-5.2101	4.45217	-10.2901	2.29805e-11	2.48615e-10	15.7364
1449824_at	Prg4	proteoglycan 4 (megakaryocyte stimulating factor, articular superficial zone protein)	96875	-5.20533	3.67242	-17.8007	1.6449e-17	1.20229e-15	29.9888
1437726_x_at	C1qb	complement component 1, q subcomponent, beta polypeptide	12260	-5.17545	3.80415	-21.0661	1.50232e-19	2.30772e-17	34.6558
1436847_s_at	Cdca8	cell division cycle associated 8	52276	5.1751	8.16104	22.6963	1.81902e-20	4.08983e-18	36.7366
1437611_x_at	Kif2c	kinesin family member 2C	73804	5.16883	7.37738	32.7128	4.70536e-25	1.69184e-21	46.9061
1426785_s_at	Mgll	monoglyceride lipase	23945	-5.16316	6.93662	-22.1021	3.86413e-20	7.91382e-18	35.9955
1449368_at	Dcn	decorin	13179	-5.16247	9.78216	-25.9621	3.87394e-22	2.05468e-19	40.4949
1439040_at	Cenpe	centromere protein E	229841	5.1435	7.02113	23.5658	6.23007e-21	1.74147e-18	37.7877
1419513_a_at	Ect2	ect2 oncogene	13605	5.12868	7.32863	27.4672	7.61309e-23	6.29907e-20	42.0673
1449218_at	Cox8b	cytochrome c oxidase subunit VIIIb	12869	-5.12255	8.50302	-12.1601	3.91055e-13	7.2223e-12	19.856
1452954_at	Ube2c	ubiquitin-conjugating enzyme E2C	68612	5.12202	7.4399	15.413	8.23058e-16	3.32518e-14	26.0687
1435748_at	Gda	guanine deaminase	14544	-5.11529	4.38983	-26.1144	3.27306e-22	1.82982e-19	40.6582
1429295_s_at	Trip13	thyroid hormone receptor interactor 13	69716	5.10985	6.18286	16.2088	2.1224e-16	1.03787e-14	27.4292
1433438_x_at	Mela	melanoma antigen	17276	-5.07445	6.59924	-11.8403	7.61833e-13	1.27496e-11	19.182
1415964_at	Scd1	stearoyl-Coenzyme A desaturase 1	20249	-5.06829	5.68937	-16.9268	6.53534e-17	3.87346e-15	28.6094
1422814_at	Aspm	asp (abnormal spindle)-like, microcephaly associated (Drosophila)	12316	5.05489	7.40833	31.6985	1.18146e-24	3.49121e-21	46.0399
1419663_at	Ogn	osteoglycin	18295	-5.027	7.43001	-17.6076	2.22032e-17	1.53091e-15	29.6892
1416757_at	Zwilch	zwilch kinetochore protein	68014	4.99868	6.77961	20.7234	2.38454e-19	3.40166e-17	34.1988
1434502_x_at	Slc4a1	solute carrier family 4 (anion exchanger), member 1	20533	4.98398	6.26387	8.12393	4.49566e-09	2.65922e-08	10.4
1425156_at	Gbp7	guanylate binding protein 7	229900	-4.9826	5.90423	-19.1502	2.17455e-18	2.17297e-16	32.0057
1434202_a_at	Fam107a	family with sequence similarity 107, member A	268709	-4.98171	4.23199	-11.4853	1.6195e-12	2.45201e-11	18.4196
1418240_at	Gbp2	guanylate binding protein 2	14469	-4.95943	3.32559	-22.9245	1.36819e-20	3.253e-18	37.0163
1427231_at	Robo1	roundabout homolog 1 (Drosophila)	19876	4.95608	7.35093	25.1532	9.62969e-22	3.90569e-19	39.6104
1450391_a_at	Mgll	monoglyceride lipase	23945	-4.94915	6.20426	-17.2332	4.00302e-17	2.54777e-15	29.0999
1419527_at	Comp	cartilage oligomeric matrix protein	12845	-4.94422	4.19618	-13.386	3.3749e-14	8.51339e-13	22.3295
1417458_s_at	Cks2	CDC28 protein kinase regulatory subunit 2	66197	4.92665	8.97123	20.2055	4.85586e-19	6.35719e-17	33.4944
1449398_at	Rpl3l	ribosomal protein L3-like	66211	-4.92644	3.24814	-28.5269	2.54233e-23	3.09342e-20	43.121
1418990_at	Ms4a4d	membrane-spanning 4-domains, subfamily A, member 4D	66607	-4.9192	4.30076	-14.4968	4.20013e-15	1.35116e-13	24.4295
1427256_at	Vcan	versican	13003	4.87555	9.49734	16.4671	1.38261e-16	7.31218e-15	27.8589
1450429_at	Capn6	calpain 6	12338	4.86694	8.22706	21.0003	1.6408e-19	2.44173e-17	34.5686
1437033_a_at	Skp2	S-phase kinase-associated protein 2 (p45)	27401	4.86596	6.43528	24.2657	2.69805e-21	8.58603e-19	38.6061
1416006_at	Mdk	midkine	17242	4.86469	6.6876	27.3654	8.47592e-23	6.4935e-20	41.9638
1427054_s_at	Abi3bp	ABI gene family, member 3 (NESH) binding protein	320712	-4.85666	4.86922	-11.7881	8.50357e-13	1.38939e-11	19.0709
1427345_a_at	Sult1a1	sulfotransferase family 1A, phenol-preferring, member 1	20887	-4.83453	5.95757	-25.9924	3.7458e-22	2.039e-19	40.5275
1439352_at	Trim7	tripartite motif-containing 7	94089	-4.82846	3.63688	-19.7677	8.96912e-19	1.06015e-16	32.8857
1423422_at	Asb4	ankyrin repeat and SOCS box-containing 4	65255	4.81602	6.02563	17.8737	1.46959e-17	1.08955e-15	30.1014
1436332_at	Hspb6	heat shock protein, alpha-crystallin-related, B6	243912	-4.79748	7.50911	-16.8981	6.84595e-17	4.04595e-15	28.563
1435459_at	Fmo2	flavin containing monooxygenase 2	55990	-4.78459	3.5581	-23.9512	3.9191e-21	1.19216e-18	38.2413
1426600_at	Slc2a1	solute carrier family 2 (facilitated glucose transporter), member 1	20525	4.76035	6.99218	20.7268	2.37378e-19	3.40166e-17	34.2033
1424046_at	Bub1	budding uninhibited by benzimidazoles 1 homolog (S. cerevisiae)	12235	4.75381	6.53477	22.8732	1.45835e-20	3.42795e-18	36.9537
1453552_at	Plet1os	placenta expressed transcript 1, opposite strand	69631	-4.733	2.8998	-17.9924	1.22452e-17	9.2781e-16	30.2835
1434773_a_at	Slc2a1	solute carrier family 2 (facilitated glucose transporter), member 1	20525	4.72505	10.5092	28.7577	2.01226e-23	2.94794e-20	43.345
1437218_at	Fn1	fibronectin 1	14268	4.72089	6.24952	16.1528	2.33055e-16	1.12898e-14	27.3354
1434380_at	Gbp7	guanylate binding protein 7	229900	-4.70843	5.06159	-15.4858	7.25356e-16	2.98884e-14	26.1957
1451991_at	Epha7	Eph receptor A7	13841	4.69943	6.95317	10.5454	1.28467e-11	1.50473e-10	16.3248
1434013_at	Ablim3	actin binding LIM protein family, member 3	319713	-4.68652	5.07672	-23.2587	9.05808e-21	2.34208e-18	37.421
1448635_at	Smc2	structural maintenance of chromosomes 2	14211	4.66562	7.25206	15.0578	1.53419e-15	5.55775e-14	25.4428
1428571_at	Col9a1	collagen, type IX, alpha 1	12839	4.66105	6.84615	15.0393	1.58534e-15	5.723e-14	25.4098
1427638_at	Zbtb16	zinc finger and BTB domain containing 16	235320	-4.66014	5.81528	-12.5958	1.60654e-13	3.32312e-12	20.7547
1434437_x_at	Rrm2	ribonucleotide reductase M2	20135	4.65025	8.85972	19.1261	2.25242e-18	2.21863e-16	31.9707
1416321_s_at	Prelp	proline arginine-rich end leucine-rich repeat	116847	-4.64388	3.90495	-18.5404	5.34251e-18	4.66287e-16	31.1107
1425809_at	Fabp4	fatty acid binding protein 4, adipocyte	11770	-4.63356	5.64155	-13.7279	1.75388e-14	4.72998e-13	22.9896
1419662_at	Ogn	osteoglycin	18295	-4.62037	4.61366	-12.1699	3.83271e-13	7.09755e-12	19.8763
1419292_at	Htra3	HtrA serine peptidase 3	78558	-4.61772	6.33104	-24.3645	2.40171e-21	8.01281e-19	38.7197
1427257_at	Vcan	versican	13003	4.61322	7.16248	13.6837	1.90743e-14	5.06485e-13	22.905
1415812_at	Gsn	gelsolin	227753	-4.61196	8.09574	-10.2639	2.44091e-11	2.62287e-10	15.6754
1417373_a_at	Tuba4a	tubulin, alpha 4A	22145	-4.60824	9.323	-33.5063	2.33302e-25	1.20646e-21	47.5629
1420941_at	Rgs5	regulator of G-protein signaling 5	19737	-4.60734	7.86314	-15.1644	1.27112e-15	4.78055e-14	25.6319
1424659_at	Slit2	slit homolog 2 (Drosophila)	20563	4.60619	7.06639	12.0618	4.7945e-13	8.54214e-12	19.6501
1439836_at	Asb15	ankyrin repeat and SOCS box-containing 15	78910	-4.60587	3.45848	-18.1912	9.04136e-18	7.22484e-16	30.5862
1439012_a_at	Dck	deoxycytidine kinase	13178	4.59622	7.63146	18.3916	6.67815e-18	5.63749e-16	30.8883
1451105_at	Vash2	vasohibin 2	226841	4.58637	6.92396	16.604	1.1042e-16	6.09077e-15	28.0842
1454694_a_at	Top2a	topoisomerase (DNA) II alpha	21973	4.56474	8.49984	19.7919	8.66781e-19	1.03042e-16	32.9196
1450876_at	Cfh	complement component factor h	12628	-4.56244	3.17701	-18.8599	3.32602e-18	3.05773e-16	31.5828
1416114_at	Sparcl1	SPARC-like 1	13602	-4.5524	8.71248	-11.769	8.85325e-13	1.4397e-11	19.0302
1422264_s_at	Klf9	Kruppel-like factor 9	16601	-4.54736	3.23766	-17.3508	3.32273e-17	2.16863e-15	29.2862
1421694_a_at	Vcan	versican	13003	4.54566	7.38223	15.9956	3.03529e-16	1.4109e-14	27.0703
1415935_at	Smoc2	SPARC related modular calcium binding 2	64074	-4.53816	4.48078	-14.5868	3.56659e-15	1.16181e-13	24.5941
1444504_at	Dhrs7c	dehydrogenase/reductase (SDR family) member 7C	68460	-4.52982	5.08232	-17.0371	5.47386e-17	3.32044e-15	28.7868
1456182_x_at	Mela	melanoma antigen	17276	-4.5262	7.57203	-10.4255	1.68637e-11	1.902e-10	16.0495
1420994_at	B3gnt5	UDP-GlcNAc:betaGal beta-1,3-N-acetylglucosaminyltransferase 5	108105	4.52118	5.28627	16.573	1.16174e-16	6.30722e-15	28.0333
1454764_s_at	Slc38a1	solute carrier family 38, member 1	105727	4.51965	8.10338	27.68	6.08894e-23	5.60284e-20	42.2823
1418264_at	Cenpk	centromere protein K	60411	4.50438	6.56185	24.5974	1.82846e-21	6.60017e-19	38.9858
1449699_s_at	C330027C09Rik	RIKEN cDNA C330027C09 gene	224171	4.50343	6.59301	18.5979	4.90357e-18	4.29789e-16	31.1961
1449547_at	Asb14	ankyrin repeat and SOCS box-containing 14	142687	-4.50083	3.24925	-19.7471	9.23492e-19	1.08259e-16	32.8567
1417867_at	Cfd	complement factor D (adipsin)	11537	-4.49101	3.73055	-9.5305	1.36313e-10	1.19425e-09	13.9351
1423547_at	Lyz2	lysozyme 2	17105	-4.4887	5.75455	-21.2976	1.10358e-19	1.84474e-17	34.9605
1422710_a_at	Cacna1h	calcium channel, voltage-dependent, T type, alpha 1H subunit	58226	4.4872	6.58919	25.8814	4.23736e-22	2.1378e-19	40.4079
1451527_at	Pcolce2	procollagen C-endopeptidase enhancer 2	76477	-4.4838	3.95944	-19.1927	2.04453e-18	2.05989e-16	32.067
1426649_at	Tmeff1	transmembrane protein with EGF-like and two follistatin-like domains 1	230157	4.48298	5.95163	16.5162	1.2754e-16	6.85236e-15	27.9398
1424233_at	Meox2	mesenchyme homeobox 2	17286	-4.48191	3.94398	-15.0042	1.68693e-15	6.00587e-14	25.3473
1415931_at	Igf2	insulin-like growth factor 2	16002	4.47627	6.71056	27.4869	7.45637e-23	6.29907e-20	42.0873
1448595_a_at	Bex1	brain expressed gene 1	19716	4.4636	11.3203	19.2471	1.88956e-18	1.93493e-16	32.1454
1437226_x_at	Marcksl1	MARCKS-like 1	17357	4.45539	9.76241	20.7501	2.29989e-19	3.34837e-17	34.2346
1437195_x_at	Mapk10	mitogen-activated protein kinase 10	26414	-4.45074	3.82218	-16.2322	2.04091e-16	1.00357e-14	27.4685
1436000_a_at	Skp2	S-phase kinase-associated protein 2 (p45)	27401	4.44909	6.34027	21.3425	1.03978e-19	1.79408e-17	35.0193
1423166_at	Cd36	CD36 antigen	12491	-4.43763	7.93937	-15.3226	9.63339e-16	3.78834e-14	25.9106
1437056_x_at	Crispld2	cysteine-rich secretory protein LCCL domain containing 2	78892	-4.4295	7.7097	-18.1108	1.02176e-17	7.88621e-16	30.4641
1439695_a_at	Kif20b	kinesin family member 20B	240641	4.42609	7.06466	18.4182	6.417e-18	5.43998e-16	30.9281
1436600_at	Tox3	TOX high mobility group box family member 3	244579	4.4251	7.87208	19.7449	9.26362e-19	1.08259e-16	32.8536
1417494_a_at	Cp	ceruloplasmin	12870	-4.42321	4.17505	-17.0236	5.59389e-17	3.36807e-15	28.7651
1417541_at	Hells	helicase, lymphoid specific	15201	4.42274	6.57424	21.0254	1.58642e-19	2.39526e-17	34.6019
1425336_x_at	H2-K1	histocompatibility 2, K1, K region	14972	-4.42039	6.57191	-20.4469	3.47901e-19	4.76579e-17	33.8248
1423294_at	Mest	mesoderm specific transcript	17294	4.41425	8.9427	12.9488	7.93585e-14	1.78816e-12	21.4667
1451784_x_at	H2-D1	histocompatibility 2, D region locus 1	14964	-4.4141	5.71124	-11.9753	5.74027e-13	9.95285e-12	19.4681
1426210_x_at	Parp3	poly (ADP-ribose) polymerase family, member 3	235587	-4.41107	3.79083	-20.4419	3.50289e-19	4.76692e-17	33.8181
1416698_a_at	Cks1b	CDC28 protein kinase 1b	54124	4.40616	9.90308	26.5996	1.92476e-22	1.18371e-19	41.1722
1456795_at	Bend4	BEN domain containing 4	666938	4.39865	7.40158	16.8246	7.70912e-17	4.46675e-15	28.4441
1418106_at	Hey2	hairy/enhancer-of-split related with YRPW motif 2	15214	4.39736	7.37615	16.2951	1.83821e-16	9.22896e-15	27.5734
1417355_at	Peg3	paternally expressed 3	18616	4.39521	9.12401	22.1708	3.53868e-20	7.31975e-18	36.0821
1423607_at	Lum	lumican	17022	-4.3951	6.86133	-10.0153	4.33806e-11	4.32865e-10	15.0935
1437409_s_at	Gpr126	G protein-coupled receptor 126	215798	4.3808	5.44785	12.4194	2.29715e-13	4.52538e-12	20.3935
1438833_at	Casc5	cancer susceptibility candidate 5	76464	4.379	6.39298	21.4778	8.69728e-20	1.5246e-17	35.1956
1423153_x_at	Cfh	complement component factor h	12628	-4.37651	2.89488	-17.3915	3.1157e-17	2.0525e-15	29.3505
1423145_a_at	Tcap	titin-cap	21393	-4.37254	7.19512	-21.9485	4.70872e-20	9.41768e-18	35.8007
1433919_at	Asb4	ankyrin repeat and SOCS box-containing 4	65255	4.36487	6.31205	17.2948	3.63054e-17	2.3468e-15	29.1976
1416625_at	Serping1	serine (or cysteine) peptidase inhibitor, clade G, member 1	12258	-4.3625	6.02021	-16.8322	7.61491e-17	4.42456e-15	28.4564
1434366_x_at	C1qb	complement component 1, q subcomponent, beta polypeptide	12260	-4.35179	5.53326	-19.0518	2.51007e-18	2.39456e-16	31.8629
1450047_at	Hs6st2	heparan sulfate 6-O-sulfotransferase 2	50786	4.35045	5.56895	18.6741	4.37786e-18	3.86991e-16	31.3091
1424374_at	Gimap4	GTPase, IMAP family member 4	107526	-4.34847	5.02127	-17.9625	1.28192e-17	9.63852e-16	30.2377
1427539_a_at	Zwint	ZW10 interactor	52696	4.33716	6.83925	15.3974	8.4568e-16	3.3901e-14	26.0415
1444432_at	D330040H18Rik	RIKEN cDNA D330040H18 gene	320847	4.33256	5.68618	14.4549	4.53349e-15	1.44048e-13	24.3526
1456456_x_at	Mela	melanoma antigen	17276	-4.33235	7.33696	-7.87847	8.49451e-09	4.71449e-08	9.75726
1429538_a_at	Pnisr	PNN interacting serine/arginine-rich	66625	4.32229	7.85531	14.7947	2.45121e-15	8.27134e-14	24.9715
1448735_at	Cp	ceruloplasmin	12870	-4.29825	2.93504	-21.8975	5.0301e-20	9.90931e-18	35.7357
1429310_at	Flrt3	fibronectin leucine rich transmembrane protein 3	71436	4.28872	6.17656	16.9526	6.26952e-17	3.72658e-15	28.651
1419062_at	Epb4.1l3	erythrocyte protein band 4.1-like 3	13823	4.288	7.74026	23.8484	4.43191e-21	1.32861e-18	38.121
1436791_at	Wnt5a	wingless-type MMTV integration site family, member 5A	22418	4.28759	6.34415	17.5652	2.37228e-17	1.61416e-15	29.623
1424797_a_at	Pitx2	paired-like homeodomain transcription factor 2	18741	4.28295	5.71759	21.0193	1.59948e-19	2.39748e-17	34.5938
1425039_at	Itgbl1	integrin, beta-like 1	223272	-4.27095	3.71576	-15.0328	1.60359e-15	5.75873e-14	25.3983
1419186_a_at	St8sia4	ST8 alpha-N-acetyl-neuraminide alpha-2,8-sialyltransferase 4	20452	-4.2504	4.40139	-24.7296	1.56794e-21	6.00609e-19	39.1356
1453435_a_at	Fmo2	flavin containing monooxygenase 2	55990	-4.24215	3.03286	-18.2777	7.93039e-18	6.50953e-16	30.7169
1426180_a_at	Smr2	submaxillary gland androgen regulated protein 2	20600	-4.23861	5.86723	-16.06	2.72329e-16	1.2861e-14	27.1791
1417381_at	C1qa	complement component 1, q subcomponent, alpha polypeptide	12259	-4.23648	4.58605	-19.6044	1.13093e-18	1.25098e-16	32.6555
1449145_a_at	Cav1	caveolin 1, caveolae protein	12389	-4.23531	9.92657	-17.4471	2.85452e-17	1.9047e-15	29.4381
1436568_at	Jam2	junction adhesion molecule 2	67374	-4.22661	4.78426	-16.382	1.59132e-16	8.24976e-15	27.7179
1433924_at	Peg3	paternally expressed 3	18616	4.21368	9.22198	16.4684	1.37974e-16	7.31218e-15	27.8609
1417450_a_at	Tacc3	transforming, acidic coiled-coil containing protein 3	21335	4.2062	6.70324	23.3286	8.31547e-21	2.17728e-18	37.5048
1449031_at	Cited1	Cbp/p300-interacting transactivator with Glu/Asp-rich carboxy-terminal domain 1	12705	4.19965	5.90713	7.16127	5.68652e-08	2.60522e-07	7.83909
1417374_at	Tuba4a	tubulin, alpha 4A	22145	-4.19501	6.62261	-21.3207	1.07021e-19	1.82954e-17	34.9908
1424408_at	Lims2	LIM and senescent cell antigen like domains 2	225341	-4.19464	7.1246	-25.7729	4.78229e-22	2.24822e-19	40.2905
1452682_at	Fam122b	family with sequence similarity 122, member B	78755	4.19034	6.94712	21.1702	1.3073e-19	2.11263e-17	34.7932
1418003_at	Rgcc	regulator of cell cycle	66214	-4.16596	5.26232	-12.765	1.14376e-13	2.44913e-12	21.0977
1418674_at	Osmr	oncostatin M receptor	18414	-4.16489	5.76257	-13.5785	2.33133e-14	6.11197e-13	22.7026
1448314_at	Cdk1	cyclin-dependent kinase 1	12534	4.15522	7.33225	18.152	9.59637e-18	7.6054e-16	30.5267
1435701_at	Cyyr1	cysteine and tyrosine-rich protein 1	224405	-4.15167	5.22288	-13.9421	1.1708e-14	3.28603e-13	23.3969
1417466_at	Rgs5	regulator of G-protein signaling 5	19737	-4.15162	8.69638	-17.6577	2.05336e-17	1.43979e-15	29.7673
1435290_x_at	H2-Aa	histocompatibility 2, class II antigen A, alpha	14960	-4.14474	3.78734	-11.2472	2.70911e-12	3.85161e-11	17.8993
1452679_at	Tubb2b	tubulin, beta 2B class IIB	73710	4.12887	8.86438	14.2019	7.21702e-15	2.14797e-13	23.8844
1453416_at	Gas2l3	growth arrest-specific 2 like 3	237436	4.12116	6.70071	22.777	1.64426e-20	3.77906e-18	36.8358
1421466_at	Asb10	ankyrin repeat and SOCS box-containing 10	117590	-4.12047	5.42038	-19.369	1.58454e-18	1.66376e-16	32.3204
1435371_x_at	Ces1d	carboxylesterase 1D	104158	-4.11597	2.54988	-19.0512	2.51206e-18	2.39456e-16	31.8621
1429703_at	2900072G11Rik	RIKEN cDNA 2900072G11 gene	73005	4.11028	7.59405	19.1125	2.29739e-18	2.24923e-16	31.951
1422438_at	Ephx1	epoxide hydrolase 1, microsomal	13849	-4.10742	4.72319	-21.7117	6.40235e-20	1.22439e-17	35.4979
1423754_at	Ifitm3	interferon induced transmembrane protein 3	66141	-4.10738	7.58711	-19.4509	1.40866e-18	1.5201e-16	32.4373
1417649_at	Cdkn1c	cyclin-dependent kinase inhibitor 1C (P57)	12577	4.10461	10.0568	19.6798	1.01597e-18	1.16106e-16	32.762
1429051_s_at	Sox11	SRY (sex determining region Y)-box 11	20666	4.10301	6.81292	18.4881	5.7777e-18	4.95899e-16	31.0327
1431094_at	1110006E14Rik	RIKEN cDNA 1110006E14 gene	76286	4.09756	5.86764	13.9971	1.05625e-14	3.01775e-13	23.5007
1429171_a_at	Ncapg	non-SMC condensin I complex, subunit G	54392	4.09715	5.54997	24.5154	2.01228e-21	6.93733e-19	38.8923
1416464_at	Slc4a1	solute carrier family 4 (anion exchanger), member 1	20533	4.09145	6.3248	6.26917	6.54101e-07	2.3445e-06	5.38193
1450770_at	3632451O06Rik	RIKEN cDNA 3632451O06 gene	67419	4.08708	7.78642	15.7994	4.23301e-16	1.85354e-14	26.7365
1438511_a_at	Rgcc	regulator of cell cycle	66214	-4.08534	5.93584	-13.5733	2.3547e-14	6.16545e-13	22.6926
1436871_at	Srsf7	serine/arginine-rich splicing factor 7	225027	4.08134	6.32009	13.5655	2.38979e-14	6.24151e-13	22.6776
1434889_at	Plekha7	pleckstrin homology domain containing, family A member 7	233765	4.08067	7.1972	19.6486	1.06204e-18	1.20045e-16	32.7179
1451372_a_at	Art1	ADP-ribosyltransferase 1	11870	-4.07884	4.44326	-17.687	1.96193e-17	1.3994e-15	29.8128
1419435_at	Aox1	aldehyde oxidase 1	11761	-4.07464	4.81216	-21.2198	1.22365e-19	2.01235e-17	34.8585
1424111_at	Igf2r	insulin-like growth factor 2 receptor	16004	4.06924	9.35838	16.5538	1.19898e-16	6.4924e-15	28.0017
1427146_at	Carns1	carnosine synthase 1	107239	-4.06615	7.96998	-15.1859	1.22403e-15	4.65425e-14	25.6698
1455246_at	Smarcc1	SWI/SNF related, matrix associated, actin dependent regulator of chromatin, subfamily c, member 1	20588	4.05291	8.37365	24.2657	2.69789e-21	8.58603e-19	38.6062
1448421_s_at	Aspn	asporin	66695	-4.05028	6.2527	-9.98735	4.63064e-11	4.58959e-10	15.0275
1455280_at	Frem1	Fras1 related extracellular matrix protein 1	329872	4.044	5.11678	15.2906	1.01876e-15	3.95365e-14	25.8544
1448226_at	Rrm2	ribonucleotide reductase M2	20135	4.04384	6.59261	10.5885	1.16541e-11	1.3783e-10	16.4234
1440635_at	Palld	palladin, cytoskeletal associated protein	72333	4.04198	7.30665	12.4756	2.04904e-13	4.08721e-12	20.5089
1452242_at	Cep55	centrosomal protein 55	74107	4.0412	6.8267	16.3683	1.62791e-16	8.37647e-15	27.6952
1424711_at	Tmem2	transmembrane protein 2	83921	4.04023	7.64689	19.3842	1.55033e-18	1.64831e-16	32.3421
1426215_at	Ddc	dopa decarboxylase	13195	4.0398	7.14269	15.7437	4.65515e-16	2.00191e-14	26.6411
1426758_s_at	Meg3	maternally expressed 3	17263	4.03636	9.26806	19.0788	2.41289e-18	2.32142e-16	31.9022
1451931_x_at	H2-K1	histocompatibility 2, K1, K region	14972	-4.02694	5.77847	-11.8372	7.66762e-13	1.28114e-11	19.1755
1418595_at	Plin4	perilipin 4	57435	-4.00309	6.06687	-18.1163	1.01325e-17	7.84984e-16	30.4725
1417063_at	C1qb	complement component 1, q subcomponent, beta polypeptide	12260	-3.99891	3.34898	-15.3087	9.86961e-16	3.87387e-14	25.8862
1450430_at	Mrc1	mannose receptor, C type 1	17533	-3.99639	5.2566	-11.5486	1.41424e-12	2.1831e-11	18.5566
1435943_at	Dpep1	dipeptidase 1 (renal)	13479	-3.99277	5.42804	-15.346	9.24785e-16	3.65061e-14	25.9516
1434767_at	Mis18bp1	MIS18 binding protein 1	217653	3.98511	6.10643	18.2458	8.32284e-18	6.80071e-16	30.6687
1448126_at	Fam60a	family with sequence similarity 60, member A	56306	3.97943	7.24216	21.0768	1.48083e-19	2.30308e-17	34.67
1433893_s_at	Spag5	sperm associated antigen 5	54141	3.97889	6.10589	27.0352	1.204e-22	8.58783e-20	41.6254
1436530_at	Wfdc17	WAP four-disulfide core domain 17	100034251	-3.96924	5.32379	-15.6534	5.43366e-16	2.30318e-14	26.4858
1423630_at	Cygb	cytoglobin	114886	-3.96626	5.75722	-16.03	2.86436e-16	1.34048e-14	27.1285
1455238_at	Mum1l1	melanoma associated antigen (mutated) 1-like 1	245631	3.96521	6.14867	16.6555	1.015e-16	5.66261e-15	28.1686
1450990_at	Gpc3	glypican 3	14734	3.96497	7.26799	10.011	4.38272e-11	4.36894e-10	15.0832
1438307_at	Hmgb2	high mobility group box 2	97165	3.96017	5.65661	19.8708	7.75452e-19	9.54775e-17	33.0301
1460247_a_at	Skp2	S-phase kinase-associated protein 2 (p45)	27401	3.95566	6.69927	21.7653	5.97063e-20	1.15423e-17	35.5667
1432750_at	Zfp711	zinc finger protein 711	245595	3.95277	5.95262	17.1171	4.81626e-17	2.98277e-15	28.9149
1436707_x_at	Ncaph	non-SMC condensin I complex, subunit H	215387	3.95233	8.58036	20.514	3.17329e-19	4.37596e-17	33.9159
1417910_at	Ccna2	cyclin A2	12428	3.95175	7.01354	18.8694	3.2794e-18	3.02832e-16	31.5968
1437716_x_at	Kif22	kinesin family member 22	110033	3.94918	9.65541	24.4233	2.24132e-21	7.60027e-19	38.7872
1424278_a_at	Birc5	baculoviral IAP repeat-containing 5	11799	3.94027	6.22644	16.4658	1.38573e-16	7.31218e-15	27.8566
1422904_at	Fmo2	flavin containing monooxygenase 2	55990	-3.93833	5.16235	-17.5727	2.34443e-17	1.60048e-15	29.6348
1439377_x_at	Cdc20	cell division cycle 20	107995	3.92883	8.9833	28.1395	3.77927e-23	4.34302e-20	42.7407
1455522_at	Arhgef15	Rho guanine nucleotide exchange factor (GEF) 15	442801	-3.92619	5.30668	-13.5965	2.25259e-14	5.92056e-13	22.7373
1456318_at	Clec1a	C-type lectin domain family 1, member a	243653	-3.92449	5.43756	-19.8275	8.2419e-19	9.91184e-17	32.9697
1428401_at	Zcchc3	zinc finger, CCHC domain containing 3	67917	3.92428	7.42913	20.1727	5.08253e-19	6.52995e-17	33.4492
1424155_at	Fabp4	fatty acid binding protein 4, adipocyte	11770	-3.9217	5.27956	-16.7047	9.36752e-17	5.29418e-15	28.2489
1419144_at	Cd163	CD163 antigen	93671	-3.91768	3.27881	-16.3142	1.78083e-16	9.02207e-15	27.6051
1422638_s_at	Rassf5	Ras association (RalGDS/AF-6) domain family member 5	54354	3.91651	6.13315	20.5467	3.03403e-19	4.21201e-17	33.9604
1460248_at	Cpxm2	carboxypeptidase X 2 (M14 family)	55987	-3.91587	3.76965	-14.9302	1.92401e-15	6.74544e-14	25.2151
1419153_at	2810417H13Rik	RIKEN cDNA 2810417H13 gene	68026	3.91412	7.97061	21.147	1.34831e-19	2.12228e-17	34.7626
1441952_x_at	Lynx1	Ly6/neurotoxin 1	23936	-3.91118	7.37783	-20.1958	4.92163e-19	6.40252e-17	33.4811
1422962_a_at	Psmb8	proteasome (prosome, macropain) subunit, beta type 8 (large multifunctional peptidase 7)	16913	-3.90713	3.71008	-15.3945	8.49962e-16	3.40067e-14	26.0364
1450798_at	Tnxb	tenascin XB	81877	-3.9047	5.54004	-18.2877	7.81183e-18	6.43776e-16	30.7319
1456288_at	Slfn5	schlafen 5	327978	-3.89909	4.75392	-15.9369	3.35183e-16	1.52163e-14	26.9708
1458374_at	Mis18bp1	MIS18 binding protein 1	217653	3.89852	7.38183	13.9504	1.15272e-14	3.24852e-13	23.4126
1429702_at	2900072G11Rik	RIKEN cDNA 2900072G11 gene	73005	3.89648	7.89327	20.2284	4.70386e-19	6.19741e-17	33.526
1450757_at	Cdh11	cadherin 11	12552	3.89607	7.71529	7.57107	1.90458e-08	9.77817e-08	8.94219
1456341_a_at	Klf9	Kruppel-like factor 9	16601	-3.89062	8.63584	-13.957	1.13854e-14	3.22172e-13	23.4251
1417073_a_at	Qk	quaking	19317	-3.88724	6.13599	-11.3503	2.16634e-12	3.16684e-11	18.1254
1419196_at	Hamp	hepcidin antimicrobial peptide	84506	-3.87965	2.80709	-9.53368	1.35278e-10	1.1872e-09	13.9428
1438390_s_at	Pttg1	pituitary tumor-transforming gene 1	30939	3.87804	9.71393	18.1172	1.01185e-17	7.84984e-16	30.4739
1449396_at	Aoc3	amine oxidase, copper containing 3	11754	-3.87328	6.31997	-17.2009	4.21366e-17	2.66543e-15	29.0486
1456609_at	Camk2n1	calcium/calmodulin-dependent protein kinase II inhibitor 1	66259	-3.87284	6.43643	-23.2018	9.71409e-21	2.48069e-18	37.3524
1456735_x_at	Pxylp1	2-phosphoxylose phosphatase 1	235534	3.86808	7.8418	9.87927	5.96357e-11	5.71748e-10	14.7715
1432466_a_at	Apoe	apolipoprotein E	11816	-3.85995	5.9556	-12.287	3.01157e-13	5.76685e-12	20.1199
1418733_at	Twist1	twist basic helix-loop-helix transcription factor 1	22160	3.85739	5.56359	16.8423	7.49194e-17	4.36537e-15	28.4727
1421633_a_at	Hapln1	hyaluronan and proteoglycan link protein 1	12950	3.85624	3.49247	15.9892	3.06837e-16	1.42308e-14	27.0594
1460403_at	Psip1	PC4 and SFRS1 interacting protein 1	101739	3.85126	7.66838	13.8418	1.41386e-14	3.91509e-13	23.2068
1426817_at	Mki67	antigen identified by monoclonal antibody Ki 67	17345	3.85028	8.79056	17.1669	4.44804e-17	2.77969e-15	28.9945
1453839_a_at	Pi16	peptidase inhibitor 16	74116	-3.843	4.63317	-18.904	3.117e-18	2.90428e-16	31.6474
1457128_at	Ror2	receptor tyrosine kinase-like orphan receptor 2	26564	3.84048	6.09656	15.4132	8.22754e-16	3.32518e-14	26.0691
1418199_at	Hemgn	hemogen	93966	3.83545	2.94988	14.0225	1.00724e-14	2.88972e-13	23.5486
1434678_at	Mbnl3	muscleblind-like 3 (Drosophila)	171170	3.83224	5.68735	19.1462	2.18743e-18	2.17534e-16	31.9998
1424112_at	Igf2r	insulin-like growth factor 2 receptor	16004	3.83089	11.1294	23.9869	3.75569e-21	1.1595e-18	38.2829
1427053_at	Abi3bp	ABI gene family, member 3 (NESH) binding protein	320712	-3.82991	3.49548	-7.24705	4.51558e-08	2.12139e-07	8.07149
1452534_a_at	Hmgb2	high mobility group box 2	97165	3.82657	8.67336	16.4183	1.49865e-16	7.80844e-15	27.7781
1423860_at	Ptgds	prostaglandin D2 synthase (brain)	19215	-3.82168	5.03636	-15.096	1.43392e-15	5.25896e-14	25.5107
1419759_at	Abcb1a	ATP-binding cassette, sub-family B (MDR/TAP), member 1A	18671	-3.82	4.11298	-16.0875	2.60012e-16	1.23356e-14	27.2256
1450920_at	Ccnb2	cyclin B2	12442	3.81919	5.79686	15.7204	4.84462e-16	2.07047e-14	26.601
1424375_s_at	Gimap4	GTPase, IMAP family member 4	107526	-3.81789	8.02771	-18.0211	1.17176e-17	8.97701e-16	30.3274
1418509_at	Cbr2	carbonyl reductase 2	12409	-3.81386	3.8497	-19.4178	1.47711e-18	1.58311e-16	32.3902
1421072_at	Irx5	Iroquois related homeobox 5 (Drosophila)	54352	3.81366	7.15285	16.3263	1.74538e-16	8.87056e-15	27.6253
1422153_a_at	Asb11	ankyrin repeat and SOCS box-containing 11	68854	-3.79601	6.16648	-15.852	3.87116e-16	1.71835e-14	26.8262
1423233_at	Cebpd	CCAAT/enhancer binding protein (C/EBP), delta	12609	-3.79184	5.16323	-9.81536	6.93075e-11	6.53132e-10	14.6194
1428289_at	Klf9	Kruppel-like factor 9	16601	-3.79056	8.43021	-18.7581	3.86517e-18	3.47613e-16	31.4332
1426301_at	Alcam	activated leukocyte cell adhesion molecule	11658	3.78542	7.51876	18.2364	8.44197e-18	6.84793e-16	30.6546
1436905_x_at	Laptm5	lysosomal-associated protein transmembrane 5	16792	-3.78363	5.54336	-17.679	1.98631e-17	1.40708e-15	29.8004
1429900_at	5330406M23Rik	RIKEN cDNA 5330406M23 gene	76671	-3.78302	5.41312	-19.8568	7.90869e-19	9.67995e-17	33.0106
1419758_at	Abcb1a	ATP-binding cassette, sub-family B (MDR/TAP), member 1A	18671	-3.78253	3.2586	-16.6551	1.01563e-16	5.66261e-15	28.1679
1452183_a_at	Meg3	maternally expressed 3	17263	3.77829	10.2225	16.374	1.61252e-16	8.3274e-15	27.7047
1418392_a_at	Gbp3	guanylate binding protein 3	55932	-3.77097	4.77769	-13.3306	3.7574e-14	9.35249e-13	22.2212
1426283_at	Ntm	neurotrimin	235106	3.7683	5.33145	14.2182	7.00284e-15	2.10238e-13	23.9147
1423859_a_at	Ptgds	prostaglandin D2 synthase (brain)	19215	-3.7673	7.86596	-15.0184	1.64496e-15	5.88687e-14	25.3727
1456280_at	Clspn	claspin	269582	3.76713	6.01921	25.0658	1.06417e-21	4.23315e-19	39.5132
1448889_at	Slc38a4	solute carrier family 38, member 4	69354	3.76532	6.77057	11.0318	4.33987e-12	5.82546e-11	17.4227
1436692_at	E130308A19Rik	RIKEN cDNA E130308A19 gene	230259	3.75805	5.44657	15.8484	3.89445e-16	1.72498e-14	26.8202
1436275_at	Kcnip2	Kv channel-interacting protein 2	80906	-3.75451	5.5372	-21.5832	7.57299e-20	1.39851e-17	35.3322
1418059_at	Eltd1	EGF, latrophilin seven transmembrane domain containing 1	170757	-3.7499	5.0848	-12.5935	1.61399e-13	3.33188e-12	20.75
1417066_at	Adck3	aarF domain containing kinase 3	67426	-3.74861	6.54615	-21.296	1.10586e-19	1.84474e-17	34.9585
1452771_s_at	Acsl3	acyl-CoA synthetase long-chain family member 3	74205	3.74205	6.56238	10.4745	1.5088e-11	1.72715e-10	16.1621
1455425_at	Tet1	tet methylcytosine dioxygenase 1	52463	3.74173	5.70555	12.7048	1.29035e-13	2.74315e-12	20.976
1452459_at	Aspm	asp (abnormal spindle)-like, microcephaly associated (Drosophila)	12316	3.73987	7.28045	20.5701	2.93873e-19	4.10727e-17	33.992
1436186_at	E2f8	E2F transcription factor 8	108961	3.73527	7.46617	14.2893	6.14177e-15	1.86553e-13	24.0469
1436948_a_at	Tmem255a	transmembrane protein 255A	245386	3.7352	8.24532	10.737	8.3475e-12	1.03147e-10	16.761
1456632_at	Bcl11a	B cell CLL/lymphoma 11A (zinc finger protein)	14025	3.73252	5.66565	23.181	9.96568e-21	2.5139e-18	37.3273
1417266_at	Ccl6	chemokine (C-C motif) ligand 6	20305	-3.73231	3.62812	-19.1349	2.22369e-18	2.20081e-16	31.9834
1429974_at	Tbx18	T-box18	76365	3.72929	6.0171	10.4193	1.7104e-11	1.92071e-10	16.0352
1451883_at	BC002189	cDNA sequence BC002189	620316	3.72842	9.24097	25.2811	8.3231e-22	3.58673e-19	39.7522
1436991_x_at	Gsn	gelsolin	227753	-3.72689	10.0759	-16.6385	1.04361e-16	5.78743e-15	28.1407
1445897_s_at	Ifi35	interferon-induced protein 35	70110	-3.72204	7.36562	-13.4364	3.06209e-14	7.81002e-13	22.4276
1426851_a_at	Nov	nephroblastoma overexpressed gene	18133	-3.71753	3.74852	-10.8909	5.92496e-12	7.64076e-11	17.1078
1439397_at	Fmn1	formin 1	14260	-3.71329	5.90922	-25.8233	4.52068e-22	2.17466e-19	40.3451
1416042_s_at	Nasp	nuclear autoantigenic sperm protein (histone-binding)	50927	3.70949	7.94206	28.6978	2.13774e-23	2.94794e-20	43.2871
1418379_s_at	Gpr124	G protein-coupled receptor 124	78560	3.70921	7.26922	19.0889	2.37768e-18	2.30903e-16	31.9168
1430164_a_at	Grb10	growth factor receptor bound protein 10	14783	3.70251	7.96592	19.7402	9.32501e-19	1.08364e-16	32.8471
1424105_a_at	Pttg1	pituitary tumor-transforming gene 1	30939	3.69512	5.90603	9.71857	8.71106e-11	8.01192e-10	14.3881
1452040_a_at	Cdca3	cell division cycle associated 3	14793	3.69069	7.29768	27.4134	8.05673e-23	6.40975e-20	42.0127
1415922_s_at	Marcksl1	MARCKS-like 1	17357	3.69031	8.0761	11.3045	2.392e-12	3.45762e-11	18.0252
1424542_at	S100a4	S100 calcium binding protein A4	20198	-3.68663	3.39456	-20.9025	1.87148e-19	2.74549e-17	34.4385
1460417_at	Lincpint	long intergenic non-protein coding RNA, Trp53 induced transcript	232685	-3.6864	3.23544	-19.1904	2.05142e-18	2.05989e-16	32.0636
1451336_at	Lgals4	lectin, galactose binding, soluble 4	16855	-3.68613	6.25836	-17.2795	3.71923e-17	2.3892e-15	29.1735
1419666_x_at	Nupr1	nuclear protein transcription regulator 1	56312	-3.6853	4.34032	-14.7422	2.69354e-15	8.98643e-14	24.8766
1441111_at	Mylk4	myosin light chain kinase family, member 4	238564	-3.68495	3.12358	-10.7152	8.76517e-12	1.07283e-10	16.7116
1428288_at	Klf9	Kruppel-like factor 9	16601	-3.68456	7.38862	-17.7516	1.77466e-17	1.28353e-15	29.913
1456793_at	Cytl1	cytokine-like 1	231162	-3.67227	5.21424	-12.9512	7.898e-14	1.78352e-12	21.4716
1428909_at	A130040M12Rik	RIKEN cDNA A130040M12 gene	319269	-3.66736	4.68089	-11.074	3.95491e-12	5.35038e-11	17.5166
1416468_at	Aldh1a1	aldehyde dehydrogenase family 1, subfamily A1	11668	-3.66578	4.81698	-10.9461	5.24328e-12	6.85571e-11	17.2314
1437171_x_at	Gsn	gelsolin	227753	-3.66462	10.0122	-13.5674	2.38132e-14	6.22725e-13	22.6812
1417936_at	Ccl9	chemokine (C-C motif) ligand 9	20308	-3.65291	3.49695	-14.321	5.79334e-15	1.77797e-13	24.1057
1452968_at	Cthrc1	collagen triple helix repeat containing 1	68588	3.64801	4.76829	9.7197	8.68777e-11	7.99406e-10	14.3908
1455393_at	Cp	ceruloplasmin	12870	-3.64405	3.7437	-17.3927	3.1098e-17	2.0525e-15	29.3524
1417129_a_at	Meis2	Meis homeobox 2	17536	3.63939	7.23614	14.6349	3.2689e-15	1.07159e-13	24.6818
1434291_a_at	Serf1	small EDRK-rich factor 1	20365	3.638	7.33487	13.1954	4.88715e-14	1.17821e-12	21.956
1455048_at	Igsf3	immunoglobulin superfamily, member 3	78908	3.63129	7.20941	13.4895	2.76475e-14	7.1219e-13	22.5307
1430575_a_at	Tpp2	tripeptidyl peptidase II	22019	3.63027	5.91074	11.2628	2.61858e-12	3.73812e-11	17.9337
1452210_at	Dna2	DNA replication helicase 2 homolog (yeast)	327762	3.62849	6.69754	19.379	1.56185e-18	1.64831e-16	32.3347
1455978_a_at	Matn2	matrilin 2	17181	-3.62805	5.05467	-9.82891	6.71315e-11	6.33782e-10	14.6517
1424143_a_at	Cdt1	chromatin licensing and DNA replication factor 1	67177	3.62781	8.87266	25.1574	9.58342e-22	3.90569e-19	39.6151
1451418_a_at	Spsb4	splA/ryanodine receptor domain and SOCS box containing 4	211949	3.6274	6.3669	13.2963	4.01541e-14	9.90615e-13	22.1542
1450496_a_at	Ska1	spindle and kinetochore associated complex subunit 1	66468	3.62532	5.16947	19.6054	1.12942e-18	1.25098e-16	32.6568
1423104_at	Irs1	insulin receptor substrate 1	16367	3.62495	8.72421	14.8987	2.03517e-15	7.07221e-14	25.1586
1451500_at	Ushbp1	Usher syndrome 1C binding protein 1	234395	-3.6249	6.15167	-18.709	4.15708e-18	3.70643e-16	31.3607
1426010_a_at	Epb4.1l3	erythrocyte protein band 4.1-like 3	13823	3.61894	8.09233	16.7108	9.27432e-17	5.25587e-15	28.2589
1436287_at	Apela	apelin receptor early endogenous ligand	100038489	3.61721	4.13514	15.226	1.14075e-15	4.36971e-14	25.7407
1456061_at	Gimap8	GTPase, IMAP family member 8	243374	-3.61217	5.73254	-19.2579	1.86012e-18	1.91426e-16	32.161
1416118_at	Trim59	tripartite motif-containing 59	66949	3.60944	6.52539	14.6738	3.0471e-15	1.00206e-13	24.7525
1433837_at	8430408G22Rik	RIKEN cDNA 8430408G22 gene	213393	-3.60677	6.672	-14.1176	8.43755e-15	2.47913e-13	23.727
1422771_at	Smad6	SMAD family member 6	17130	3.60573	7.4049	13.4078	3.2363e-14	8.23405e-13	22.3718
1460603_at	Samd9l	sterile alpha motif domain containing 9-like	209086	-3.60568	5.14263	-19.1906	2.05062e-18	2.05989e-16	32.064
1428481_s_at	Cdca8	cell division cycle associated 8	52276	3.60429	7.43554	13.0654	6.3047e-14	1.46367e-12	21.699
1438211_s_at	Dbp	D site albumin promoter binding protein	13170	-3.60315	7.01305	-15.2659	1.06364e-15	4.09885e-14	25.811
1458140_at	Slit2	slit homolog 2 (Drosophila)	20563	3.5969	5.52323	13.5054	2.68171e-14	6.91661e-13	22.5614
1440924_at	Kif20b	kinesin family member 20B	240641	3.5953	6.12083	11.9897	5.57124e-13	9.71678e-12	19.4983
1418545_at	Wasf1	WAS protein family, member 1	83767	3.58967	5.32326	9.7042	9.01277e-11	8.24179e-10	14.3537
1418723_at	Lpar3	lysophosphatidic acid receptor 3	65086	3.58887	5.42422	10.6656	9.79883e-12	1.18601e-10	16.5988
1418334_at	Dbf4	DBF4 homolog (S. cerevisiae)	27214	3.58351	7.12735	16.5873	1.13488e-16	6.19393e-15	28.0567
1457632_s_at	Meis2	Meis homeobox 2	17536	3.5826	8.4957	14.9732	1.78253e-15	6.29208e-14	25.2919
1435436_at	Epas1	endothelial PAS domain protein 1	13819	-3.57662	7.20971	-10.4882	1.46249e-11	1.6872e-10	16.1937
1426852_x_at	Nov	nephroblastoma overexpressed gene	18133	-3.57354	5.29236	-12.7733	1.12486e-13	2.41868e-12	21.1146
1435627_x_at	Marcksl1	MARCKS-like 1	17357	3.56966	6.50569	17.049	5.37004e-17	3.27667e-15	28.806
1455591_at	Zfp618	zinc finger protein 618	72701	3.5675	6.51959	25.3286	7.88627e-22	3.4708e-19	39.8047
1416892_s_at	Fam107b	family with sequence similarity 107, member B	66540	3.56676	7.59822	17.6522	2.07111e-17	1.44733e-15	29.7587
1429178_at	Tenm3	teneurin transmembrane protein 3	23965	3.56323	4.96371	19.2734	1.81903e-18	1.88835e-16	32.1832
1458492_x_at	Ntm	neurotrimin	235106	3.55725	6.60897	13.7329	1.73742e-14	4.69786e-13	22.9991
1436763_a_at	Klf9	Kruppel-like factor 9	16601	-3.55467	3.52311	-14.0267	9.99524e-15	2.87155e-13	23.5563
1420641_a_at	Sqrdl	sulfide quinone reductase-like (yeast)	59010	-3.55337	4.70879	-19.0135	2.6545e-18	2.50723e-16	31.8072
1430462_at	2310002L09Rik	RIKEN cDNA 2310002L09 gene	71886	-3.55292	2.58323	-11.8736	7.10314e-13	1.19746e-11	19.2528
1434564_at	E2f3	E2F transcription factor 3	13557	3.55099	6.61592	16.0651	2.6999e-16	1.27797e-14	27.1878
1455038_at	5730471H19Rik	RIKEN cDNA 5730471H19 gene	632764	3.55029	5.25206	21.5698	7.7075e-20	1.39851e-17	35.3149
1419665_a_at	Nupr1	nuclear protein transcription regulator 1	56312	-3.54859	5.06981	-14.3563	5.42954e-15	1.6818e-13	24.171
1433086_at	5930427J20Rik	RIKEN cDNA 5930427J20 gene	77112	3.54722	5.9143	16.4185	1.49827e-16	7.80844e-15	27.7783
1418454_at	Mfap5	microfibrillar associated protein 5	50530	-3.54623	4.97926	-14.3651	5.34345e-15	1.6596e-13	24.1871
1424354_at	Tmem140	transmembrane protein 140	68487	-3.537	3.36286	-19.4497	1.41097e-18	1.5201e-16	32.4357
1417552_at	Fap	fibroblast activation protein	14089	-3.53622	4.1329	-16.4484	1.4259e-16	7.50502e-15	27.828
1419477_at	Clec2d	C-type lectin domain family 2, member d	93694	-3.53298	3.42676	-15.0584	1.5326e-15	5.55775e-14	25.4438
1435386_at	Vwf	Von Willebrand factor homolog	22371	-3.53022	5.78878	-13.187	4.9679e-14	1.1949e-12	21.9395
1433807_at	Bora	bora, aurora kinase A activator	77744	3.52879	6.25758	15.8568	3.8392e-16	1.70783e-14	26.8345
1448961_at	Plscr2	phospholipid scramblase 2	18828	-3.52571	5.57503	-10.8676	6.23952e-12	7.98666e-11	17.0554
1429660_s_at	Smc2	structural maintenance of chromosomes 2	14211	3.52358	7.00388	18.0077	1.19606e-17	9.09579e-16	30.3069
1422439_a_at	Cdk4	cyclin-dependent kinase 4	12567	3.52255	7.58064	13.9074	1.24969e-14	3.48851e-13	23.3312
1431751_a_at	Mpped2	metallophosphoesterase domain containing 2	77015	3.51885	8.14288	17.9604	1.28607e-17	9.63852e-16	30.2345
1429332_at	4632427E13Rik	RIKEN cDNA 4632427E13 gene	666737	3.5182	6.22157	9.23074	2.80963e-10	2.26932e-09	13.2033
1441055_at	Palm2	paralemmin 2	242481	3.51522	7.04298	12.6567	1.42106e-13	2.97018e-12	20.8785
1451128_s_at	Kif22	kinesin family member 22	110033	3.50212	6.14903	21.2185	1.2258e-19	2.01235e-17	34.8568
1456603_at	Fam101b	family with sequence similarity 101, member B	76566	-3.49947	7.07229	-26.8924	1.403e-22	9.36161e-20	41.4777
1439019_at	Fras1	Fraser syndrome 1 homolog (human)	231470	3.49611	6.52719	17.5824	2.30941e-17	1.58179e-15	29.6499
1428055_at	Rian	RNA imprinted and accumulated in nucleus	75745	3.49591	5.95966	14.6989	2.91194e-15	9.62198e-14	24.7982
1417852_x_at	Clca3a1	chloride channel calcium activated 3A1	12722	3.49556	6.88321	12.0705	4.70848e-13	8.39611e-12	19.6684
1460292_a_at	Smarca1	SWI/SNF related, matrix associated, actin dependent regulator of chromatin, subfamily a, member 1	93761	3.49428	7.00114	16.1954	2.17034e-16	1.05881e-14	27.4068
1437313_x_at	Hmgb2	high mobility group box 2	97165	3.49193	9.35501	15.2432	1.10681e-15	4.25546e-14	25.771
1453651_a_at	Mpc1	mitochondrial pyruvate carrier 1	55951	-3.49133	6.19052	-9.18174	3.16581e-10	2.51865e-09	13.0826
1438183_x_at	Sord	sorbitol dehydrogenase	20322	-3.48888	7.40191	-22.5176	2.27733e-20	4.95859e-18	36.5157
1435306_a_at	Kif11	kinesin family member 11	16551	3.48885	5.11378	11.0672	4.01477e-12	5.42427e-11	17.5014
1433110_at	5830474E16Rik	RIKEN cDNA 5830474E16 gene	76094	3.48865	6.37983	19.3171	1.70761e-18	1.78393e-16	32.246
1436708_x_at	Mcm4	minichromosome maintenance deficient 4 homolog (S. cerevisiae)	17217	3.48806	8.53008	15.403	8.37461e-16	3.36367e-14	26.0513
1416194_at	Cyp4b1	cytochrome P450, family 4, subfamily b, polypeptide 1	13120	-3.48771	4.08644	-17.6742	2.00133e-17	1.41288e-15	29.7929
1436044_at	Scn7a	sodium channel, voltage-gated, type VII, alpha	20272	-3.48688	4.41279	-15.9364	3.35444e-16	1.52163e-14	26.97
1421253_at	Nrap	nebulin-related anchoring protein	18175	-3.48417	7.44865	-17.7408	1.80477e-17	1.29624e-15	29.8962
1435005_at	Cenpe	centromere protein E	229841	3.47785	6.58074	21.5799	7.60582e-20	1.39851e-17	35.328
1450567_a_at	Col2a1	collagen, type II, alpha 1	12824	3.47738	4.84858	16.1127	2.49266e-16	1.19078e-14	27.2679
1423261_at	1500015O10Rik	RIKEN cDNA 1500015O10 gene	78896	-3.47635	4.39215	-10.7908	7.40295e-12	9.28623e-11	16.8825
1426206_at	Robo4	roundabout homolog 4 (Drosophila)	74144	-3.4674	5.68716	-18.3286	7.34382e-18	6.10068e-16	30.7936
1415994_at	Cyp2e1	cytochrome P450, family 2, subfamily e, polypeptide 1	13106	-3.45714	3.04346	-11.8029	8.24188e-13	1.35197e-11	19.1025
1418155_at	Myot	myotilin	58916	-3.45563	2.80296	-11.2633	2.61598e-12	3.73812e-11	17.9347
1454926_at	Sphkap	SPHK1 interactor, AKAP domain containing	77629	3.45383	5.90201	18.1326	9.88455e-18	7.76096e-16	30.4972
1421375_a_at	S100a6	S100 calcium binding protein A6 (calcyclin)	20200	-3.45335	5.88615	-9.15902	3.3463e-10	2.64485e-09	13.0265
1424030_at	Grhl1	grainyhead-like 1 (Drosophila)	195733	3.44864	4.91024	13.1978	4.86492e-14	1.17422e-12	21.9606
1419032_at	Stk26	serine/threonine kinase 26	70415	3.44785	4.61088	11.6316	1.18473e-12	1.87069e-11	18.7357
1442033_at	C1qtnf9	C1q and tumor necrosis factor related protein 9	239126	-3.44513	4.06535	-18.7977	3.64561e-18	3.32201e-16	31.4914
1419814_s_at	S100a1	S100 calcium binding protein A1	20193	-3.44407	7.4703	-12.4812	2.0261e-13	4.05318e-12	20.5203
1422866_at	Col13a1	collagen, type XIII, alpha 1	12817	3.43867	5.57154	22.6411	1.94936e-20	4.33575e-18	36.6686
1427467_a_at	Rpgr	retinitis pigmentosa GTPase regulator	19893	3.43455	5.67109	12.164	3.87972e-13	7.17176e-12	19.864
1416214_at	Mcm4	minichromosome maintenance deficient 4 homolog (S. cerevisiae)	17217	3.43436	6.97604	11.1108	3.64812e-12	4.97439e-11	17.5983
1448152_at	Igf2	insulin-like growth factor 2	16002	3.4319	9.94285	12.864	9.38834e-14	2.06155e-12	21.2971
1437467_at	Alcam	activated leukocyte cell adhesion molecule	11658	3.42986	7.52721	15.458	7.61233e-16	3.11804e-14	26.1472
1436058_at	Rsad2	radical S-adenosyl methionine domain containing 2	58185	-3.42832	5.15331	-8.40197	2.20693e-09	1.41903e-08	11.119
1436174_at	Atad2	ATPase family, AAA domain containing 2	70472	3.42814	8.13658	15.4452	7.78343e-16	3.17873e-14	26.1248
1453321_at	Fndc1	fibronectin type III domain containing 1	68655	-3.42644	4.59267	-11.0028	4.62605e-12	6.14973e-11	17.3581
1429764_at	Fam101b	family with sequence similarity 101, member B	76566	-3.42181	6.56433	-19.7945	8.63613e-19	1.03042e-16	32.9233
1429400_at	Clcn5	chloride channel 5	12728	3.42002	7.57552	21.7058	6.45195e-20	1.22439e-17	35.4903
1425538_x_at	Ceacam1	carcinoembryonic antigen-related cell adhesion molecule 1	26365	-3.41997	5.36771	-11.8221	7.91559e-13	1.31408e-11	19.1433
1449401_at	C1qc	complement component 1, q subcomponent, C chain	12262	-3.41837	4.02737	-12.5437	1.785e-13	3.62698e-12	20.6483
1422533_at	Cyp51	cytochrome P450, family 51	13121	3.41788	5.02582	9.1787	3.1893e-10	2.53441e-09	13.0751
1449708_s_at	Chek1	checkpoint kinase 1	12649	3.41691	7.12514	22.9987	1.24804e-20	3.07331e-18	37.1066
1423470_at	Ptbp2	polypyrimidine tract binding protein 2	56195	3.41353	8.18804	13.1547	5.29203e-14	1.26258e-12	21.8757
1440104_at	Ranbp2	RAN binding protein 2	19386	3.41281	4.88487	10.2822	2.34051e-11	2.52812e-10	15.7179
1449860_at	Higd1b	HIG1 domain family, member 1B	75689	-3.40976	3.78964	-11.0817	3.88859e-12	5.27445e-11	17.5337
1457528_at	Slc4a7	solute carrier family 4, sodium bicarbonate cotransporter, member 7	218756	3.40754	5.87775	11.1105	3.6511e-12	4.97517e-11	17.5975
1448594_at	Wisp1	WNT1 inducible signaling pathway protein 1	22402	3.40376	5.74884	12.6494	1.44208e-13	3.00699e-12	20.8637
1452352_at	Ctla2b	cytotoxic T lymphocyte-associated protein 2 beta	13025	-3.40308	6.12983	-14.9015	2.02497e-15	7.05159e-14	25.1636
1437370_at	Sgol2a	shugoshin-like 2a (S. pombe)	68549	3.39858	6.62639	12.9256	8.30787e-14	1.85581e-12	21.4205
1434188_at	Slc16a12	solute carrier family 16 (monocarboxylic acid transporters), member 12	240638	3.38931	6.01336	9.92091	5.40886e-11	5.23303e-10	14.8703
1448147_at	Tnfrsf19	tumor necrosis factor receptor superfamily, member 19	29820	3.38489	6.30555	12.5066	1.92396e-13	3.87886e-12	20.5726
1422460_at	Mad2l1	MAD2 mitotic arrest deficient-like 1	56150	3.38449	7.86526	12.9748	7.5384e-14	1.71354e-12	21.5186
1448752_at	Car2	carbonic anhydrase 2	12349	3.38357	6.74567	9.21366	2.92887e-10	2.35276e-09	13.1613
1449080_at	Hdac2	histone deacetylase 2	15182	3.38334	8.28011	11.9626	5.89545e-13	1.01877e-11	19.4412
1422603_at	Rnase4	ribonuclease, RNase A family 4	58809	-3.38137	7.45881	-13.0364	6.67486e-14	1.53752e-12	21.6414
1416342_at	Tnc	tenascin C	21923	3.37344	6.16881	15.1269	1.35792e-15	5.0338e-14	25.5655
1447363_s_at	Bub1b	budding uninhibited by benzimidazoles 1 homolog, beta (S. cerevisiae)	12236	3.37171	7.00113	17.1881	4.30062e-17	2.71214e-15	29.0282
1435595_at	1810011O10Rik	RIKEN cDNA 1810011O10 gene	69068	-3.37165	7.1298	-13.1083	5.79533e-14	1.3576e-12	21.784
1418174_at	Dbp	D site albumin promoter binding protein	13170	-3.36905	4.01604	-14.4484	4.58798e-15	1.45556e-13	24.3406
1418910_at	Bmp7	bone morphogenetic protein 7	12162	3.36433	5.19229	14.4748	4.37144e-15	1.39758e-13	24.3893
1423982_at	Srsf10	serine/arginine-rich splicing factor 10	14105	3.36362	8.07033	14.3451	5.54325e-15	1.71393e-13	24.1501
1429372_at	Sox11	SRY (sex determining region Y)-box 11	20666	3.36031	5.17896	12.7179	1.25671e-13	2.67991e-12	21.0027
1428531_at	Ints7	integrator complex subunit 7	77065	3.35573	6.62245	23.3921	7.69547e-21	2.04078e-18	37.5808
1424041_s_at	C1s1	complement component 1, s subcomponent 1	50908	-3.35356	3.65455	-15.5395	6.61104e-16	2.75704e-14	26.2888
1416925_at	Kpnb1	karyopherin (importin) beta 1	16211	3.35269	7.44358	13.3886	3.35826e-14	8.48177e-13	22.3345
1449171_at	Ttk	Ttk protein kinase	22137	3.35159	5.97825	18.7451	3.94041e-18	3.52846e-16	31.414
1437967_at	Ccdc141	coiled-coil domain containing 141	545428	3.3505	7.36131	17.0232	5.59755e-17	3.36807e-15	28.7645
1440830_at	Gpr116	G protein-coupled receptor 116	224792	-3.34916	7.861	-16.7025	9.401e-17	5.29863e-15	28.2454
1416211_a_at	Ptn	pleiotrophin	19242	3.3484	8.37178	14.8343	2.28328e-15	7.79368e-14	25.0429
1418580_at	Rtp4	receptor transporter protein 4	67775	-3.34834	5.24939	-12.6566	1.42139e-13	2.97018e-12	20.8783
1417680_at	Kcna5	potassium voltage-gated channel, shaker-related subfamily, member 5	16493	-3.34769	5.49203	-8.90999	6.17216e-10	4.52895e-09	12.4073
1421114_a_at	Epyc	epiphycan	13516	-3.34685	3.60552	-8.25028	3.24967e-09	1.9982e-08	10.7279
1418969_at	Skp2	S-phase kinase-associated protein 2 (p45)	27401	3.34063	5.23603	12.4749	2.05214e-13	4.08945e-12	20.5074
1441890_x_at	Tmeff1	transmembrane protein with EGF-like and two follistatin-like domains 1	230157	3.34026	4.95865	10.8364	6.68716e-12	8.49134e-11	16.9853
1419185_a_at	Mlxipl	MLX interacting protein-like	58805	-3.33975	4.67475	-14.5757	3.63869e-15	1.17788e-13	24.5739
1439380_x_at	Meg3	maternally expressed 3	17263	3.33422	10.6957	16.8661	7.209e-17	4.23631e-15	28.5112
1437187_at	E2f7	E2F transcription factor 7	52679	3.33148	5.98174	15.8869	3.64805e-16	1.62629e-14	26.8858
1434788_at	Fzd3	frizzled homolog 3 (Drosophila)	14365	3.32591	5.25215	12.0971	4.45598e-13	8.01643e-12	19.7241
1421818_at	Bcl6	B cell leukemia/lymphoma 6	12053	-3.32073	3.75999	-14.9553	1.84022e-15	6.47364e-14	25.2599
1450958_at	Tm4sf1	transmembrane 4 superfamily member 1	17112	-3.31813	6.37124	-7.64707	1.55824e-08	8.17038e-08	9.14474
1419518_at	Tuba8	tubulin, alpha 8	53857	-3.31704	3.91213	-14.482	4.31486e-15	1.38377e-13	24.4024
1428799_at	Lca5	Leber congenital amaurosis 5 (human)	75782	3.31506	5.2737	8.85214	7.12382e-10	5.14692e-09	12.2622
1433575_at	Sox4	SRY (sex determining region Y)-box 4	20677	3.31411	9.83849	14.7433	2.68847e-15	8.984e-14	24.8785
1460458_at	Crispld2	cysteine-rich secretory protein LCCL domain containing 2	78892	-3.31258	5.01665	-13.352	3.60432e-14	9.00426e-13	22.2632
1452792_at	Dzip1	DAZ interacting protein 1	66573	3.31048	4.97028	12.6781	1.3612e-13	2.87389e-12	20.922
1423266_at	Fam213b	family with sequence similarity 213, member B	66469	-3.30909	6.20866	-15.0691	1.50375e-15	5.46664e-14	25.4629
1418769_at	Myoz2	myozenin 2	59006	-3.3037	7.95553	-14.8539	2.20489e-15	7.56354e-14	25.078
1437285_at	Nadk2	NAD kinase 2, mitochondrial	68646	3.30368	4.23126	13.3104	3.90705e-14	9.67359e-13	22.1818
1455496_at	Pfas	phosphoribosylformylglycinamidine synthase (FGAR amidotransferase)	237823	3.302	6.42046	18.0091	1.19362e-17	9.09579e-16	30.309
1427141_at	2700099C18Rik	NDC80 homolog, kinetochore complex component pseudogene	77022	3.30195	5.63708	16.3733	1.61435e-16	8.3274e-15	27.7035
1419872_at	Csf1r	colony stimulating factor 1 receptor	12978	-3.30182	7.58955	-17.0104	5.71324e-17	3.42546e-15	28.744
1455049_at	Igsf3	immunoglobulin superfamily, member 3	78908	3.30164	5.92341	13.8487	1.39575e-14	3.87013e-13	23.2198
1422128_at	Rpl14	ribosomal protein L14	67115	3.30018	7.20992	8.85778	7.02479e-10	5.07892e-09	12.2764
1438789_s_at	Dpysl3	dihydropyrimidinase-like 3	22240	3.29748	7.9738	22.5835	2.09593e-20	4.61216e-18	36.5973
1456748_a_at	Nipsnap1	4-nitrophenylphosphatase domain and non-neuronal SNAP25-like protein homolog 1 (C. elegans)	18082	3.29587	5.46884	14.2092	7.11947e-15	2.12812e-13	23.8981
1451860_a_at	Trim30a	tripartite motif-containing 30A	20128	-3.29235	3.18348	-15.4096	8.27929e-16	3.33835e-14	26.0628
1418450_at	Islr	immunoglobulin superfamily containing leucine-rich repeat	26968	-3.28542	5.79221	-7.66647	1.48059e-08	7.80477e-08	9.19633
1424157_at	Ehd2	EH-domain containing 2	259300	-3.2791	6.71691	-13.1134	5.73751e-14	1.34864e-12	21.7941
1433864_at	Lrp12	low density lipoprotein-related protein 12	239393	3.27473	5.4031	12.0234	5.1934e-13	9.13481e-12	19.5693
1437983_at	Sall1	sal-like 1 (Drosophila)	58198	3.27446	5.08853	12.4769	2.04372e-13	4.08054e-12	20.5116
1451564_at	Parp14	poly (ADP-ribose) polymerase family, member 14	547253	-3.27313	4.46193	-14.8201	2.34218e-15	7.95535e-14	25.0172
1455878_at	Dancr	differentiation antagonizing non-protein coding RNA	70036	3.26875	6.39864	11.9423	6.15104e-13	1.05676e-11	19.3983
1423775_s_at	Prc1	protein regulator of cytokinesis 1	233406	3.26596	7.47335	15.7449	4.64601e-16	2.00191e-14	26.643
1435477_s_at	Fcgr2b	Fc receptor, IgG, low affinity IIb	14130	-3.26328	2.96894	-14.0458	9.64383e-15	2.79388e-13	23.5924
1460251_at	Fas	Fas (TNF receptor superfamily member 6)	14102	-3.26165	3.83998	-16.8205	7.76008e-17	4.48372e-15	28.4375
1437325_x_at	Aldh18a1	aldehyde dehydrogenase 18 family, member A1	56454	3.2608	8.4975	13.9844	1.08173e-14	3.08629e-13	23.4767
1426865_a_at	Ncam1	neural cell adhesion molecule 1	17967	3.26012	8.41723	11.0867	3.84658e-12	5.2209e-11	17.5447
1449210_at	Igf2bp1	insulin-like growth factor 2 mRNA binding protein 1	140486	3.25476	5.4398	20.0539	5.99748e-19	7.61091e-17	33.2851
1450126_at	Gata5	GATA binding protein 5	14464	3.25274	4.40962	19.4598	1.39079e-18	1.51413e-16	32.45
1448529_at	Thbd	thrombomodulin	21824	-3.25134	5.23587	-12.5134	1.89772e-13	3.83342e-12	20.5864
1452431_s_at	H2-Aa	histocompatibility 2, class II antigen A, alpha	14960	-3.24976	3.16226	-9.95137	5.03665e-11	4.92825e-10	14.9424
1440248_at	Casc4	cancer susceptibility candidate 4	319996	3.24964	5.54524	13.6656	1.97422e-14	5.22208e-13	22.8703
1417961_a_at	Trim30a	tripartite motif-containing 30A	20128	-3.2468	4.41388	-17.7669	1.73323e-17	1.25796e-15	29.9366
1437152_at	Mex3b	mex3 homolog B (C. elegans)	108797	3.24599	5.32274	9.81883	6.87425e-11	6.48104e-10	14.6277
1451756_at	Flt1	FMS-like tyrosine kinase 1	14254	-3.2437	6.81763	-14.8276	2.31111e-15	7.86271e-14	25.0307
1417959_at	Pdlim7	PDZ and LIM domain 7	67399	3.24319	7.91853	13.9732	1.10463e-14	3.13432e-13	23.4556
1419754_at	Myo5a	myosin VA	17918	3.24247	5.07434	11.7969	8.34803e-13	1.36613e-11	19.0896
1427312_at	Cmya5	cardiomyopathy associated 5	76469	-3.23945	6.7838	-15.6494	5.47098e-16	2.31426e-14	26.4789
1457072_at	Bcl11a	B cell CLL/lymphoma 11A (zinc finger protein)	14025	3.23747	5.42595	15.2659	1.06371e-15	4.09885e-14	25.811
1443702_at	Map4	microtubule-associated protein 4	17758	-3.23182	8.4108	-12.4224	2.28314e-13	4.50588e-12	20.3997
1437675_at	Slc8a1	solute carrier family 8 (sodium/calcium exchanger), member 1	20541	3.23102	7.51101	10.2498	2.52139e-11	2.69953e-10	15.6426
1455223_at	Igf2bp1	insulin-like growth factor 2 mRNA binding protein 1	140486	3.22936	5.539	13.3192	3.84129e-14	9.52724e-13	22.1989
1460677_at	Spats2	spermatogenesis associated, serine-rich 2	72572	3.22826	7.43215	19.7048	9.80532e-19	1.12679e-16	32.7972
1416641_at	Lig1	ligase I, DNA, ATP-dependent	16881	3.22662	7.26845	21.0642	1.50613e-19	2.30772e-17	34.6533
1424629_at	Brca1	breast cancer 1	12189	3.22595	5.26382	13.8172	1.48106e-14	4.08477e-13	23.16
1428386_at	Acsl3	acyl-CoA synthetase long-chain family member 3	74205	3.22367	5.0586	8.82984	7.52942e-10	5.40973e-09	12.2062
1435227_at	Bcl11b	B cell leukemia/lymphoma 11B	58208	3.22288	5.74028	20.4069	3.67572e-19	4.96943e-17	33.7704
1434418_at	Cers6	ceramide synthase 6	241447	3.21862	5.56525	15.2906	1.01875e-15	3.95365e-14	25.8544
1452458_s_at	Lrr1	leucine rich repeat protein 1	69706	3.21521	5.36002	10.2118	2.75184e-11	2.92507e-10	15.5541
1455940_x_at	Wdr6	WD repeat domain 6	83669	3.21375	9.23028	16.5933	1.12374e-16	6.16568e-15	28.0666
1441359_at	Zcchc11	zinc finger, CCHC domain containing 11	230594	3.19981	6.16371	13.1322	5.53093e-14	1.30453e-12	21.8311
1452280_at	Farp1	FERM, RhoGEF (Arhgef) and pleckstrin domain protein 1 (chondrocyte-derived)	223254	3.199	6.8174	19.6306	1.08957e-18	1.22487e-16	32.6925
1451969_s_at	Parp3	poly (ADP-ribose) polymerase family, member 3	235587	-3.1955	4.09585	-15.3705	8.86163e-16	3.52505e-14	25.9945
1429379_at	Lyve1	lymphatic vessel endothelial hyaluronan receptor 1	114332	-3.19382	5.46057	-9.35158	2.09606e-10	1.75038e-09	13.4997
1418058_at	Eltd1	EGF, latrophilin seven transmembrane domain containing 1	170757	-3.19257	5.42123	-13.9403	1.17476e-14	3.29268e-13	23.3935
1436202_at	Malat1	metastasis associated lung adenocarcinoma transcript 1 (non-coding RNA)	72289	3.19073	9.45483	10.4046	1.76868e-11	1.97544e-10	16.0013
1436996_x_at	Lyz1	lysozyme 1	17110	-3.19029	7.11123	-8.6401	1.20945e-09	8.22673e-09	11.727
1419442_at	Matn2	matrilin 2	17181	-3.1899	4.33267	-9.24006	2.74667e-10	2.23066e-09	13.2262
1451152_a_at	Atp1b1	ATPase, Na+/K+ transporting, beta 1 polypeptide	11931	3.18922	10.372	11.2551	2.66273e-12	3.79329e-11	17.9168
1431890_a_at	Mllt3	myeloid/lymphoid or mixed-lineage leukemia (trithorax homolog, Drosophila); translocated to, 3	70122	3.18745	5.47237	17.4533	2.82725e-17	1.89261e-15	29.4476
1455529_at	Mex3a	mex3 homolog A (C. elegans)	72640	3.18059	7.01035	15.5785	6.18147e-16	2.58833e-14	26.3563
1415822_at	Scd2	stearoyl-Coenzyme A desaturase 2	20250	3.17833	8.77205	8.1457	4.25045e-09	2.53155e-08	10.4566
1434449_at	Aqp4	aquaporin 4	11829	3.17821	5.92861	18.1414	9.75273e-18	7.69982e-16	30.5106
1417495_x_at	Cp	ceruloplasmin	12870	-3.17811	2.767	-13.7894	1.56095e-14	4.28796e-13	23.1071
1448547_at	Rassf3	Ras association (RalGDS/AF-6) domain family member 3	192678	-3.17705	6.95672	-16.8924	6.90904e-17	4.07161e-15	28.5538
1418021_at	C4b	complement component 4B (Chido blood group)	12268	-3.17617	5.38723	-11.9699	5.80579e-13	1.0058e-11	19.4566
1429156_at	Cenpw	centromere protein W	66311	3.17598	6.62867	12.8403	9.84324e-14	2.14627e-12	21.2493
1420249_s_at	Ccl6	chemokine (C-C motif) ligand 6	20305	-3.17207	3.08575	-16.7895	8.16136e-17	4.67639e-15	28.387
1439520_at	Dtl	denticleless homolog (Drosophila)	76843	3.16837	5.7603	11.427	1.83568e-12	2.7337e-11	18.2929
1452823_at	Gstk1	glutathione S-transferase kappa 1	76263	-3.16608	4.6475	-9.51128	1.42733e-10	1.2447e-09	13.8885
1452730_at	Rps4l	ribosomal protein S4-like	66184	3.16561	7.47268	7.8054	1.02809e-08	5.62145e-08	9.56453
1454137_s_at	Hfe2	hemochromatosis type 2 (juvenile) (human homolog)	69585	-3.16316	5.99602	-13.7469	1.69175e-14	4.61659e-13	23.0259
1429210_at	Col23a1	collagen, type XXIII, alpha 1	237759	3.16296	4.93614	11.5037	1.55685e-12	2.36791e-11	18.4595
1455422_x_at	Sept4	septin 4	18952	-3.1625	5.51372	-17.8226	1.59016e-17	1.17169e-15	30.0226
1416635_at	Smpdl3a	sphingomyelin phosphodiesterase, acid-like 3A	57319	-3.15967	6.04387	-15.775	4.4134e-16	1.91386e-14	26.6946
1437506_at	Adamts6	a disintegrin-like and metallopeptidase (reprolysin type) with thrombospondin type 1 motif, 6	108154	3.15741	6.25366	13.0102	7.02948e-14	1.60846e-12	21.5892
1421546_a_at	Racgap1	Rac GTPase-activating protein 1	26934	3.15634	5.92097	11.3652	2.09782e-12	3.07973e-11	18.1579
1419874_x_at	Zbtb16	zinc finger and BTB domain containing 16	235320	-3.15598	5.39596	-7.54544	2.03822e-08	1.03993e-07	8.87376
1441112_at	Zbed6	zinc finger, BED domain containing 6	667118	3.15401	5.86518	12.4986	1.95564e-13	3.9389e-12	20.5561
1416693_at	Foxc2	forkhead box C2	14234	3.15383	7.11219	16.4221	1.48927e-16	7.80844e-15	27.7844
1434695_at	Dtl	denticleless homolog (Drosophila)	76843	3.15233	5.64822	12.4859	2.00673e-13	4.02221e-12	20.53
1426934_at	Nhsl1	NHS-like 1	215819	3.15212	6.93967	12.9582	7.78974e-14	1.76356e-12	21.4855
1419440_at	Trim54	tripartite motif-containing 54	58522	-3.15098	4.70729	-10.4719	1.51753e-11	1.73572e-10	16.1563
1454901_at	Ypel2	yippee-like 2 (Drosophila)	77864	3.15018	6.71565	11.5419	1.43457e-12	2.20824e-11	18.5422
1456498_at	Itga4	integrin alpha 4	16401	3.15002	4.8126	13.5605	2.41275e-14	6.28561e-13	22.668
1426276_at	Ifih1	interferon induced with helicase C domain 1	71586	-3.14954	4.58799	-18.908	3.09863e-18	2.90023e-16	31.6533
1424223_at	Mtfp1	mitochondrial fission process 1	67900	-3.14768	5.52202	-15.7987	4.23846e-16	1.85354e-14	26.7352
1426528_at	Nrp2	neuropilin 2	18187	-3.14588	6.55252	-20.7453	2.3148e-19	3.34837e-17	34.2282
1445481_at	AI317158	expressed sequence AI317158	106549	3.14329	9.28633	17.1772	4.37594e-17	2.75126e-15	29.0108
1448519_at	Tead2	TEA domain family member 2	21677	3.14126	7.01738	20.3244	4.11868e-19	5.46122e-17	33.6576
1458447_at	Cenpf	centromere protein F	108000	3.14049	6.77417	13.1388	5.4599e-14	1.2922e-12	21.8442
1424292_at	Depdc1a	DEP domain containing 1a	76131	3.13862	4.61864	8.86561	6.88959e-10	4.99163e-09	12.2961
1439505_at	Clic5	chloride intracellular channel 5	224796	-3.13629	5.32141	-10.0859	3.68162e-11	3.76442e-10	15.2595
1424156_at	Rbl1	retinoblastoma-like 1 (p107)	19650	3.13303	6.12943	11.1901	3.06758e-12	4.27581e-11	17.7736
1422398_at	Hist1h1e	histone cluster 1, H1e	50709	3.13302	5.45204	8.4772	1.82355e-09	1.19443e-08	11.3119
1435981_at	Nav2	neuron navigator 2	78286	3.13187	6.41329	13.055	6.43535e-14	1.48898e-12	21.6783
1436025_at	Ccdc88a	coiled coil domain containing 88A	108686	3.12992	6.0713	10.8	7.25164e-12	9.10195e-11	16.9034
1438673_at	Slc4a7	solute carrier family 4, sodium bicarbonate cotransporter, member 7	218756	3.1288	6.42599	11.9084	6.60288e-13	1.12227e-11	19.3266
1425677_a_at	Ank1	ankyrin 1, erythroid	11733	-3.12578	5.37345	-15.5723	6.24709e-16	2.61053e-14	26.3457
1433836_a_at	8430408G22Rik	RIKEN cDNA 8430408G22 gene	213393	-3.12297	7.37666	-14.8725	2.13288e-15	7.36537e-14	25.1114
1416286_at	Rgs4	regulator of G-protein signaling 4	19736	-3.11876	3.25513	-19.8898	7.54953e-19	9.35102e-17	33.0567
1417145_at	Nfxl1	nuclear transcription factor, X-box binding-like 1	100978	3.1183	6.5251	13.3345	3.72922e-14	9.30506e-13	22.2288
1425458_a_at	Grb10	growth factor receptor bound protein 10	14783	3.11734	9.62058	11.8441	7.55689e-13	1.26673e-11	19.1902
1449408_at	Jam2	junction adhesion molecule 2	67374	-3.11628	5.48281	-17.7128	1.88479e-17	1.34903e-15	29.8528
1422768_at	Syncrip	synaptotagmin binding, cytoplasmic RNA interacting protein	56403	3.11185	6.43975	11.6085	1.24454e-12	1.95767e-11	18.6859
1419454_x_at	Pias2	protein inhibitor of activated STAT 2	17344	3.1094	5.56668	14.3165	5.84209e-15	1.78884e-13	24.0973
1433854_at	Tmem164	transmembrane protein 164	209497	3.10831	7.58155	16.0359	2.83612e-16	1.33028e-14	27.1384
1423990_at	Rab28	RAB28, member RAS oncogene family	100972	-3.10666	5.72803	-10.5644	1.23085e-11	1.44824e-10	16.3681
1435705_at	Zscan18	zinc finger and SCAN domain containing 18	232875	3.106	4.47389	12.1305	4.15727e-13	7.59657e-12	19.7942
1453628_s_at	Lrrc2	leucine rich repeat containing 2	74249	-3.10247	3.50112	-16.2696	1.91779e-16	9.53595e-15	27.5309
1431060_at	Peli1	pellino 1	67245	3.10228	4.80061	10.2711	2.40092e-11	2.58258e-10	15.6921
1455343_at	Plekha7	pleckstrin homology domain containing, family A member 7	233765	3.09864	5.13722	13.0473	6.53422e-14	1.51017e-12	21.6629
1450862_at	Rad54l	RAD54 like (S. cerevisiae)	19366	3.09686	5.88135	17.6675	2.02224e-17	1.42279e-15	29.7825
1434736_at	Hlf	hepatic leukemia factor	217082	-3.09552	6.08385	-16.3026	1.81533e-16	9.15856e-15	27.5859
1427866_x_at	Hbb-b2	hemoglobin, beta adult minor chain	15130	-3.09551	4.05517	-6.1438	9.27224e-07	3.21914e-06	5.03181
1457633_x_at	Cox6a2	cytochrome c oxidase subunit VIa polypeptide 2	12862	-3.09252	10.2566	-21.9442	4.73502e-20	9.41768e-18	35.7952
1451348_at	Deptor	DEP domain containing MTOR-interacting protein	97998	-3.08938	2.74051	-12.8379	9.89002e-14	2.15342e-12	21.2445
1429787_x_at	Zwint	ZW10 interactor	52696	3.08882	6.48445	18.2135	8.74034e-18	7.06226e-16	30.6199
1416200_at	Il33	interleukin 33	77125	-3.08806	4.38506	-11.4611	1.70601e-12	2.56274e-11	18.367
1456377_x_at	Limd2	LIM domain containing 2	67803	3.08683	8.51761	15.5939	6.01964e-16	2.53082e-14	26.383
1448785_at	Runx1t1	runt-related transcription factor 1; translocated to, 1 (cyclin D-related)	12395	3.08154	7.29227	15.3651	8.94499e-16	3.54458e-14	25.9851
1453361_at	Hells	helicase, lymphoid specific	15201	3.07794	5.24871	16.3314	1.73052e-16	8.81669e-15	27.6339
1422892_s_at	H2-Ea-ps	histocompatibility 2, class II antigen E alpha, pseudogene	100504404	-3.07738	3.22374	-13.3747	3.44951e-14	8.68042e-13	22.3075
1427535_s_at	Obsl1	obscurin-like 1	98733	3.07615	8.27018	16.1202	2.46149e-16	1.17861e-14	27.2805
1424857_a_at	Trim34a	tripartite motif-containing 34A	94094	-3.0749	4.18654	-7.09473	6.80413e-08	3.0623e-07	7.65828
1424890_at	Bnc1	basonuclin 1	12173	3.07428	3.94788	9.27113	2.54693e-10	2.08647e-09	13.3026
1440225_at	Gpr116	G protein-coupled receptor 116	224792	-3.07171	6.97971	-11.8833	6.95949e-13	1.17662e-11	19.2734
1448254_at	Ptn	pleiotrophin	19242	3.07141	9.41775	11.6358	1.17423e-12	1.85776e-11	18.7447
1438434_at	Arhgap11a	Rho GTPase activating protein 11A	228482	3.07134	7.03847	17.6794	1.98508e-17	1.40708e-15	29.8011
1439740_s_at	Uck2	uridine-cytidine kinase 2	80914	3.06934	6.4391	10.2348	2.60987e-11	2.78788e-10	15.6077
1435807_at	Cdc42	cell division cycle 42	12540	3.06817	6.24768	7.60595	1.7368e-08	9.00392e-08	9.03525
1448627_s_at	Pbk	PDZ binding kinase	52033	3.06775	7.42741	12.7705	1.13132e-13	2.42754e-12	21.1088
1428764_at	Meg3	maternally expressed 3	17263	3.06728	6.07881	11.3632	2.1069e-12	3.08867e-11	18.1535
1450974_at	Timp4	tissue inhibitor of metalloproteinase 4	110595	-3.06724	3.62401	-11.8422	7.58802e-13	1.27092e-11	19.1861
1422645_at	Hfe	hemochromatosis	15216	-3.06674	4.13187	-15.7806	4.37144e-16	1.90365e-14	26.7042
1436233_at	Btnl9	butyrophilin-like 9	237754	-3.06668	6.8425	-8.43226	2.04354e-09	1.3251e-08	11.1967
1416041_at	Sgk1	serum/glucocorticoid regulated kinase 1	20393	-3.06603	6.93181	-9.29138	2.42484e-10	1.99435e-09	13.3523
1454607_s_at	Psat1	phosphoserine aminotransferase 1	107272	3.06504	6.94222	11.2284	2.82216e-12	3.97118e-11	17.8579
1416746_at	H2afx	H2A histone family, member X	15270	3.06446	7.44877	12.1477	4.01213e-13	7.38353e-12	19.8301
1454878_at	Dzip3	DAZ interacting protein 3, zinc finger	224170	3.0642	6.67401	10.4961	1.43656e-11	1.66007e-10	16.2118
1426300_at	Alcam	activated leukocyte cell adhesion molecule	11658	3.06312	5.56351	18.9532	2.89946e-18	2.72615e-16	31.7194
1437216_at	Ccdc88a	coiled coil domain containing 88A	108686	3.06237	6.94154	11.8533	7.412e-13	1.24547e-11	19.2098
1425065_at	Oas2	2'-5' oligoadenylate synthetase 2	246728	-3.06134	4.53104	-15.3366	9.40104e-16	3.70401e-14	25.9351
1454757_s_at	Ifi27	interferon, alpha-inducible protein 27	52668	-3.06121	6.14587	-20.1913	4.95239e-19	6.40252e-17	33.4749
1417327_at	Cav2	caveolin 2	12390	-3.05861	8.04835	-15.895	3.59837e-16	1.61458e-14	26.8995
1453238_s_at	A130040M12Rik	RIKEN cDNA A130040M12 gene	319269	-3.05839	9.1881	-14.148	7.97448e-15	2.35646e-13	23.7839
1422134_at	Fosb	FBJ osteosarcoma oncogene B	14282	3.05756	3.90938	5.37391	8.06509e-06	2.33389e-05	2.86812
1450992_a_at	Meis1	Meis homeobox 1	17268	3.05751	6.71227	17.6348	2.12795e-17	1.47707e-15	29.7316
1423890_x_at	Atp1b1	ATPase, Na+/K+ transporting, beta 1 polypeptide	11931	3.05749	10.0513	11.457	1.72102e-12	2.58341e-11	18.3581
1453687_at	Slc4a3	solute carrier family 4 (anion exchanger), member 3	20536	-3.05743	5.23955	-12.8891	8.93326e-14	1.97209e-12	21.3472
1449176_a_at	Dck	deoxycytidine kinase	13178	3.05673	4.2372	10.2788	2.35887e-11	2.54131e-10	15.71
1428967_at	Igf1r	insulin-like growth factor I receptor	16001	3.05624	7.69156	13.4282	3.11125e-14	7.92564e-13	22.4116
1452740_at	Myh10	myosin, heavy polypeptide 10, non-muscle	77579	3.056	10.1879	16.588	1.13348e-16	6.19393e-15	28.058
1450780_s_at	Hmga2	high mobility group AT-hook 2	15364	3.05598	5.85877	12.1818	3.73926e-13	6.93692e-12	19.9013
1421344_a_at	Ajuba	ajuba LIM protein	16475	3.05563	5.25861	14.106	8.62152e-15	2.52601e-13	23.7053
1430352_at	Adamts9	a disintegrin-like and metallopeptidase (reprolysin type) with thrombospondin type 1 motif, 9	101401	3.05459	6.04177	5.1737	1.42015e-05	3.90946e-05	2.30453
1438161_s_at	Rfc4	replication factor C (activator 1) 4	106344	3.05431	6.8241	12.1296	4.16554e-13	7.60496e-12	19.7922
1418186_at	Gstt1	glutathione S-transferase, theta 1	14871	-3.05308	5.6148	-14.3777	5.22087e-15	1.625e-13	24.2105
1455736_at	Mybpc2	myosin binding protein C, fast-type	233199	-3.0529	3.71693	-9.47324	1.56363e-10	1.35386e-09	13.7962
1424113_at	Lamb1	laminin B1	16777	3.05255	6.54993	12.0965	4.46068e-13	8.01643e-12	19.723
1418259_a_at	Entpd2	ectonucleoside triphosphate diphosphohydrolase 2	12496	-3.05246	5.36194	-15.1019	1.41926e-15	5.22373e-14	25.5211
1451821_a_at	Sp100	nuclear antigen Sp100	20684	-3.05203	3.16692	-18.1617	9.45643e-18	7.52332e-16	30.5414
1428727_at	Cep192	centrosomal protein 192	70799	3.05064	6.03645	8.99033	5.0615e-10	3.7975e-09	12.6079
1426755_at	Ckap4	cytoskeleton-associated protein 4	216197	3.05064	7.61507	17.7915	1.66843e-17	1.21519e-15	29.9746
1454729_at	Tmem108	transmembrane protein 108	81907	3.04977	5.70522	9.30462	2.34829e-10	1.93601e-09	13.3848
1421009_at	Rsad2	radical S-adenosyl methionine domain containing 2	58185	-3.04886	3.29417	-7.53285	2.10737e-08	1.07103e-07	8.8401
1441058_at	Itpkb	inositol 1,4,5-trisphosphate 3-kinase B	320404	-3.04507	6.58652	-15.0174	1.64804e-15	5.8877e-14	25.3708
1456873_at	Clic5	chloride intracellular channel 5	224796	-3.04341	4.94409	-11.3593	2.12452e-12	3.1123e-11	18.1451
1454136_a_at	4921524J17Rik	RIKEN cDNA 4921524J17 gene	66714	3.04297	7.41469	9.6647	9.8985e-11	8.94889e-10	14.2588
1417356_at	Peg3	paternally expressed 3	18616	3.04262	5.00832	10.463	1.54866e-11	1.76594e-10	16.1357
1450792_at	Tyrobp	TYRO protein tyrosine kinase binding protein	22177	-3.04147	4.58379	-15.0975	1.4303e-15	5.25502e-14	25.5133
1434758_at	Crispld2	cysteine-rich secretory protein LCCL domain containing 2	78892	-3.04122	5.18442	-11.2864	2.48802e-12	3.57394e-11	17.9854
1419656_at	Slc25a36	solute carrier family 25, member 36	192287	3.04082	5.56826	10.8626	6.3096e-12	8.07137e-11	17.0441
1439925_at	Tm4sf1	transmembrane 4 superfamily member 1	17112	-3.04048	3.69582	-12.9549	7.84069e-14	1.77251e-12	21.4789
1451428_x_at	Egfl7	EGF-like domain 7	353156	-3.03771	7.24745	-13.7382	1.71983e-14	4.67472e-13	23.0093
1419040_at	Cyp2d22	cytochrome P450, family 2, subfamily d, polypeptide 22	56448	-3.03732	4.46277	-14.2918	6.11378e-15	1.8625e-13	24.0515
1435285_at	Mpped2	metallophosphoesterase domain containing 2	77015	3.03647	4.62473	9.41378	1.80398e-10	1.5381e-09	13.6515
1423804_a_at	Idi1	isopentenyl-diphosphate delta isomerase	319554	3.03458	4.98018	6.92852	1.06734e-07	4.59478e-07	7.20477
1449335_at	Timp3	tissue inhibitor of metalloproteinase 3	21859	-3.0328	8.55181	-8.4341	2.03403e-09	1.31976e-08	11.2015
1434079_s_at	Mcm2	minichromosome maintenance deficient 2 mitotin (S. cerevisiae)	17216	3.032	8.26864	15.7875	4.31994e-16	1.88519e-14	26.7161
1450723_at	Isl1	ISL1 transcription factor, LIM/homeodomain	16392	3.03103	3.81078	12.523	1.86122e-13	3.77076e-12	20.606
1450783_at	Ifit1	interferon-induced protein with tetratricopeptide repeats 1	15957	-3.02624	3.31104	-17.405	3.05043e-17	2.02238e-15	29.3717
1424882_a_at	Nt5dc2	5'-nucleotidase domain containing 2	70021	3.02314	5.7686	10.3956	1.80559e-11	2.01232e-10	15.9804
1454743_at	Nup205	nucleoporin 205	70699	3.02148	6.93431	12.3485	2.65481e-13	5.13702e-12	20.2473
1450839_at	Nrep	neuronal regeneration related protein	27528	3.01989	9.91818	17.1385	4.65412e-17	2.89636e-15	28.9492
1440091_at	Meis2	Meis homeobox 2	17536	3.01925	6.26551	12.6537	1.4296e-13	2.98399e-12	20.8725
1440250_at	Col4a4	collagen, type IV, alpha 4	12829	-3.01844	5.50355	-10.3201	2.14569e-11	2.34338e-10	15.8058
1456077_x_at	Cdc25c	cell division cycle 25C	12532	3.01837	6.01504	17.0542	5.32555e-17	3.25914e-15	28.8143
1445684_s_at	Hdac2	histone deacetylase 2	15182	3.01437	9.33543	14.8296	2.30274e-15	7.84714e-14	25.0343
1447861_x_at	Meis2	Meis homeobox 2	17536	3.01433	6.56342	13.1827	5.01015e-14	1.20366e-12	21.9309
1436222_at	Gas5	growth arrest specific 5	14455	3.01356	6.10542	7.94727	7.10145e-09	4.02227e-08	9.93815
1436520_at	Ahnak2	AHNAK nucleoprotein 2	100041194	-3.01193	4.56856	-12.1383	4.09079e-13	7.50455e-12	19.8105
1450138_a_at	Serpinb6a	serine (or cysteine) peptidase inhibitor, clade B, member 6a	20719	-3.01034	5.69937	-7.91434	7.73648e-09	4.34272e-08	9.85165
1436654_at	Gen1	Gen homolog 1, endonuclease (Drosophila)	209334	3.00922	5.11498	11.2241	2.84852e-12	3.99558e-11	17.8485
1418826_at	Ms4a6b	membrane-spanning 4-domains, subfamily A, member 6B	69774	-3.00546	3.28224	-18.5162	5.53962e-18	4.79444e-16	31.0746
1433857_at	Fat1	FAT tumor suppressor homolog 1 (Drosophila)	14107	3.0048	7.68385	9.63378	1.06535e-10	9.5729e-10	14.1844
1455834_x_at	Tacc3	transforming, acidic coiled-coil containing protein 3	21335	3.00434	5.45886	15.8957	3.59411e-16	1.61458e-14	26.9007
1422637_at	Rassf5	Ras association (RalGDS/AF-6) domain family member 5	54354	3.00337	3.47795	11.2317	2.80193e-12	3.94809e-11	17.8652
1436190_at	Zfp618	zinc finger protein 618	72701	3.00334	5.52727	10.9691	4.98279e-12	6.58589e-11	17.283
1453247_at	Zfp618	zinc finger protein 618	72701	3.00287	6.69915	14.1271	8.28959e-15	2.4426e-13	23.7448
1439673_at	E230008O15Rik	RIKEN cDNA E230008O15 gene	319862	3.00195	6.15918	12.0059	5.38559e-13	9.42479e-12	19.5326
1447676_x_at	S100a16	S100 calcium binding protein A16	67860	-2.99762	7.62798	-18.6983	4.22329e-18	3.7493e-16	31.3449
1435823_x_at	Egfl7	EGF-like domain 7	353156	-2.99154	6.56019	-12.4327	2.23568e-13	4.4296e-12	20.4209
1450696_at	Psmb9	proteasome (prosome, macropain) subunit, beta type 9 (large multifunctional peptidase 2)	16912	-2.99061	4.02422	-12.1875	3.69593e-13	6.88121e-12	19.913
1451204_at	Scara5	scavenger receptor class A, member 5 (putative)	71145	-2.98874	4.14534	-10.6728	9.64015e-12	1.16885e-10	16.6153
1440693_at	Palld	palladin, cytoskeletal associated protein	72333	2.98845	5.96663	13.2762	4.1752e-14	1.0257e-12	22.1149
1460239_at	Tspan13	tetraspanin 13	66109	-2.98774	5.95244	-10.0973	3.58565e-11	3.68451e-10	15.2863
1427134_at	Srek1	splicing regulatory glutamine/lysine-rich protein 1	218543	2.98617	7.29346	14.3161	5.84604e-15	1.78884e-13	24.0966
1428982_at	Atad2b	ATPase family, AAA domain containing 2B	320817	2.98395	7.15186	12.3781	2.49931e-13	4.8726e-12	20.3083
1448729_a_at	Sept4	septin 4	18952	-2.98367	5.16756	-11.7474	9.26801e-13	1.50007e-11	18.9839
1450677_at	Chek1	checkpoint kinase 1	12649	2.98332	4.23629	9.46913	1.57915e-10	1.36615e-09	13.7862
1449155_at	Polr3g	polymerase (RNA) III (DNA directed) polypeptide G	67486	2.98273	4.96857	15.2326	1.12759e-15	4.32732e-14	25.7523
1424886_at	Ptprd	protein tyrosine phosphatase, receptor type, D	19266	2.98258	8.65137	11.9304	6.30527e-13	1.07885e-11	19.3732
1437065_at	Zbtb20	zinc finger and BTB domain containing 20	56490	-2.982	4.89158	-17.8053	1.63319e-17	1.19796e-15	29.996
1454741_s_at	Tmem164	transmembrane protein 164	209497	2.98178	7.3011	13.4055	3.25063e-14	8.25163e-13	22.3674
1444886_at	Appbp2	amyloid beta precursor protein (cytoplasmic tail) binding protein 2	66884	2.98142	6.05852	9.62123	1.09766e-10	9.82901e-10	14.1542
1415810_at	Uhrf1	ubiquitin-like, containing PHD and RING finger domains, 1	18140	2.98125	6.58279	12.8544	9.57012e-14	2.09697e-12	21.2777
1427427_at	Ryr3	ryanodine receptor 3	20192	2.98061	6.28841	9.98551	4.65066e-11	4.60723e-10	15.0231
1449466_at	Clec3b	C-type lectin domain family 3, member b	21922	-2.97915	5.30287	-12.6864	1.33883e-13	2.83457e-12	20.9387
1427640_a_at	Runx1t1	runt-related transcription factor 1; translocated to, 1 (cyclin D-related)	12395	2.97641	6.36011	14.7327	2.74042e-15	9.12811e-14	24.8593
1416652_at	Aspn	asporin	66695	-2.97452	4.74012	-9.99688	4.52892e-11	4.4974e-10	15.05
1438266_at	Adamtsl5	ADAMTS-like 5	66548	-2.97394	5.45494	-12.364	2.57204e-13	4.99556e-12	20.2793
1420028_s_at	Mcm3	minichromosome maintenance deficient 3 (S. cerevisiae)	17215	2.97317	6.90171	11.1884	3.07922e-12	4.28914e-11	17.7698
1434621_at	Tmem204	transmembrane protein 204	407831	-2.97308	5.65203	-15.9822	3.10493e-16	1.4336e-14	27.0476
1433474_at	Edil3	EGF-like repeats and discoidin I-like domains 3	13612	2.97213	3.57613	12.3894	2.44226e-13	4.76586e-12	20.3316
1421731_a_at	Fen1	flap structure specific endonuclease 1	14156	2.96926	5.29051	8.25254	3.23085e-09	1.98781e-08	10.7338
1433581_at	1190002N15Rik	RIKEN cDNA 1190002N15 gene	68861	2.96899	6.83243	8.51354	1.66344e-09	1.10071e-08	11.4048
1419089_at	Timp3	tissue inhibitor of metalloproteinase 3	21859	-2.96845	8.41356	-12.0326	5.09401e-13	8.97527e-12	19.5888
1436738_at	Pif1	PIF1 5'-to-3' DNA helicase homolog (S. cerevisiae)	208084	2.96745	5.63369	12.5271	1.846e-13	3.74358e-12	20.6143
1439188_at	Cpsf6	cleavage and polyadenylation specific factor 6	432508	2.96245	5.489	11.0798	3.90539e-12	5.2903e-11	17.5294
1418039_at	Rabl3	RAB, member RAS oncogene family-like 3	67657	2.96076	6.46494	13.9348	1.18697e-14	3.31789e-13	23.3831
1455154_at	Gli3	GLI-Kruppel family member GLI3	14634	2.96074	5.325	13.951	1.15159e-14	3.24852e-13	23.4136
1433628_at	Coq10a	coenzyme Q10 homolog A (yeast)	210582	-2.95669	5.00499	-12.1023	4.40754e-13	7.96244e-12	19.7351
1436367_at	Ptprb	protein tyrosine phosphatase, receptor type, B	19263	-2.9549	5.62283	-14.3368	5.62842e-15	1.7325e-13	24.1348
1439163_at	Zbtb16	zinc finger and BTB domain containing 16	235320	-2.95351	6.38048	-7.96644	6.75647e-09	3.84266e-08	9.98844
1427707_a_at	Stil	Scl/Tal1 interrupting locus	20460	2.95209	4.95637	14.9868	1.74003e-15	6.17367e-14	25.3162
1417933_at	Igfbp6	insulin-like growth factor binding protein 6	16012	-2.95094	4.42893	-8.96917	5.33258e-10	3.97064e-09	12.5551
1416619_at	4632428N05Rik	RIKEN cDNA 4632428N05 gene	74048	-2.9488	4.90978	-10.9413	5.29867e-12	6.91938e-11	17.2208
1447547_at	Ltbp1	latent transforming growth factor beta binding protein 1	268977	2.94858	3.65199	11.1056	3.69065e-12	5.02575e-11	17.5866
1460371_at	Hspa12b	heat shock protein 12B	72630	-2.94621	5.43499	-15.3662	8.9281e-16	3.54458e-14	25.987
1452598_at	Gins1	GINS complex subunit 1 (Psf1 homolog)	69270	2.94587	5.65984	16.2207	2.08046e-16	1.01977e-14	27.4492
1456739_x_at	Armcx2	armadillo repeat containing, X-linked 2	67416	2.94581	10.154	21.1572	1.33e-19	2.12228e-17	34.7762
1429478_at	Bora	bora, aurora kinase A activator	77744	2.94552	5.2821	5.5808	4.49838e-06	1.36958e-05	3.45079
1449015_at	Retnla	resistin like alpha	57262	-2.94253	3.65016	-8.08297	4.99655e-09	2.91959e-08	10.2933
1441624_at	Sorbs2	sorbin and SH3 domain containing 2	234214	2.94215	9.08566	11.4265	1.83802e-12	2.73521e-11	18.2916
1422441_x_at	Cdk4	cyclin-dependent kinase 4	12567	2.94152	8.1262	14.4005	5.00724e-15	1.5717e-13	24.2525
1425560_a_at	S100a16	S100 calcium binding protein A16	67860	-2.94101	7.20855	-14.5086	4.11044e-15	1.32437e-13	24.4512
1438320_s_at	Mcm7	minichromosome maintenance deficient 7 (S. cerevisiae)	17220	2.94058	9.40031	13.395	3.31702e-14	8.3981e-13	22.347
1448638_at	Mtbp	Mdm2, transformed 3T3 cell double minute p53 binding protein	105837	2.94011	5.78773	15.9731	3.1529e-16	1.44928e-14	27.0322
1416390_at	Rcbtb2	regulator of chromosome condensation (RCC1) and BTB (POZ) domain containing protein 2	105670	2.93897	5.36156	9.67607	9.63476e-11	8.7257e-10	14.2861
1453102_at	Flrt3	fibronectin leucine rich transmembrane protein 3	71436	2.93818	5.308	17.0451	5.40397e-17	3.28768e-15	28.7997
1443816_s_at	Pik3r6	phosphoinositide-3-kinase, regulatory subunit 6	104709	-2.93717	6.69058	-18.3477	7.13502e-18	5.95112e-16	30.8223
1423096_at	Capn7	calpain 7	12339	2.93714	7.51943	11.4692	1.67652e-12	2.52393e-11	18.3846
1428224_at	Hnrnpdl	heterogeneous nuclear ribonucleoprotein D-like	50926	2.93699	6.28338	5.6289	3.92816e-06	1.2104e-05	3.58623
1436515_at	Bach2	BTB and CNC homology 2	12014	2.93689	6.57138	14.1601	7.79732e-15	2.31071e-13	23.8065
1453012_at	Tsc22d2	TSC22 domain family, member 2	72033	2.93598	7.25027	13.2898	4.06635e-14	1.00134e-12	22.1415
1433769_at	Als2cl	ALS2 C-terminal like	235633	-2.93551	4.08104	-12.9419	8.04532e-14	1.80692e-12	21.4529
1417719_at	Sap30	sin3 associated polypeptide	60406	2.93527	8.21994	18.0768	1.07618e-17	8.27536e-16	30.4124
1434099_at	Ppargc1a	peroxisome proliferative activated receptor, gamma, coactivator 1 alpha	19017	2.93479	7.40431	14.3232	5.77014e-15	1.77348e-13	24.1097
1443954_at	Rad18	RAD18 homolog (S. cerevisiae)	58186	2.93322	5.23169	15.9084	3.51752e-16	1.58864e-14	26.9224
1449217_at	Casp8ap2	caspase 8 associated protein 2	26885	2.93218	8.23288	15.9029	3.55065e-16	1.60011e-14	26.9129
1454733_at	Nod1	nucleotide-binding oligomerization domain containing 1	107607	-2.93173	5.59901	-17.4263	2.9499e-17	1.96202e-15	29.4052
1437360_at	Pcdh19	protocadherin 19	279653	-2.93119	3.88627	-9.82891	6.7131e-11	6.33782e-10	14.6517
1455627_at	Col8a1	collagen, type VIII, alpha 1	12837	-2.93044	4.67884	-12.0193	5.23786e-13	9.20519e-12	19.5607
1452146_a_at	Cox15	cytochrome c oxidase assembly protein 15	226139	2.92986	5.81124	7.6131	1.70433e-08	8.84892e-08	9.0543
1448720_at	Lrrc40	leucine rich repeat containing 40	67144	2.92607	6.93807	14.1818	7.4901e-15	2.22604e-13	23.847
1448183_a_at	Hif1a	hypoxia inducible factor 1, alpha subunit	15251	2.92441	5.26434	12.6638	1.40084e-13	2.94475e-12	20.893
1458056_at	Srek1	splicing regulatory glutamine/lysine-rich protein 1	218543	2.92358	6.70082	13.1571	5.26745e-14	1.25962e-12	21.8804
1456147_at	St8sia6	ST8 alpha-N-acetyl-neuraminide alpha-2,8-sialyltransferase 6	241230	-2.92171	4.60252	-9.02017	4.70296e-10	3.5634e-09	12.6822
1437052_s_at	Slc2a3	solute carrier family 2 (facilitated glucose transporter), member 3	20527	2.92107	6.89391	17.167	4.44771e-17	2.77969e-15	28.9946
1456629_at	Kank3	KN motif and ankyrin repeat domains 3	80880	-2.91238	5.72901	-12.8458	9.73578e-14	2.12655e-12	21.2604
1429734_at	Ddias	DNA damage-induced apoptosis suppressor	74041	2.91002	5.53422	15.1882	1.21893e-15	4.6434e-14	25.674
1452241_at	Topbp1	topoisomerase (DNA) II binding protein 1	235559	2.90973	6.9291	10.3242	2.12548e-11	2.32376e-10	15.8154
1443824_s_at	Car7	carbonic anhydrase 7	12354	-2.90938	5.11529	-10.593	1.15377e-11	1.3661e-10	16.4335
1416299_at	Shcbp1	Shc SH2-domain binding protein 1	20419	2.90772	6.59951	16.1358	2.39783e-16	1.15079e-14	27.3068
1451604_a_at	Acvrl1	activin A receptor, type II-like 1	11482	-2.90289	4.07978	-15.9266	3.41102e-16	1.54392e-14	26.9532
1447259_at	Ank3	ankyrin 3, epithelial	11735	2.90143	5.79155	13.0281	6.78549e-14	1.55607e-12	21.6248
1435080_x_at	Pnisr	PNN interacting serine/arginine-rich	66625	2.89931	8.02477	16.3925	1.56393e-16	8.12809e-15	27.7354
1453287_at	Ankrd33b	ankyrin repeat domain 33B	67434	-2.8992	6.60391	-11.4714	1.66869e-12	2.5158e-11	18.3893
1427630_x_at	Ceacam1	carcinoembryonic antigen-related cell adhesion molecule 1	26365	-2.8958	5.3923	-9.93364	5.24997e-11	5.11519e-10	14.9005
1417839_at	Cldn5	claudin 5	12741	-2.89574	6.16013	-13.326	3.79091e-14	9.41356e-13	22.2123
1434243_s_at	Tomm70a	translocase of outer mitochondrial membrane 70 homolog A (yeast)	28185	2.89012	6.14833	13.8176	1.47992e-14	4.08477e-13	23.1608
1451427_a_at	Egfl7	EGF-like domain 7	353156	-2.88787	6.8056	-11.5661	1.36245e-12	2.11103e-11	18.5943
1434039_at	Appbp2	amyloid beta precursor protein (cytoplasmic tail) binding protein 2	66884	2.88444	6.96016	8.23993	3.33691e-09	2.04698e-08	10.7011
1438858_x_at	H2-Aa	histocompatibility 2, class II antigen A, alpha	14960	-2.88389	4.09674	-9.84923	6.39973e-11	6.08077e-10	14.7001
1455195_at	Rps24	ribosomal protein S24	20088	2.88286	6.47154	10.0065	4.42826e-11	4.4059e-10	15.0727
1429658_a_at	Smc2	structural maintenance of chromosomes 2	14211	2.88248	6.91089	16.1409	2.37739e-16	1.14364e-14	27.3154
1426782_at	Gpr125	G protein-coupled receptor 125	70693	2.88244	7.09301	12.9372	8.1202e-14	1.81782e-12	21.4436
1442348_at	Katnal1	katanin p60 subunit A-like 1	231912	2.88154	5.69981	12.4848	2.01095e-13	4.02676e-12	20.5279
1450842_a_at	Cenpa	centromere protein A	12615	2.88133	7.39441	9.65356	1.01639e-10	9.16483e-10	14.232
1443698_at	Xaf1	XIAP associated factor 1	327959	-2.88043	5.56087	-10.0991	3.57039e-11	3.67065e-10	15.2906
1435114_at	Wdhd1	WD repeat and HMG-box DNA binding protein 1	218973	2.87891	5.38096	16.5128	1.28237e-16	6.87199e-15	27.9343
1450643_s_at	Acsl1	acyl-CoA synthetase long-chain family member 1	14081	-2.87863	6.04078	-15.8138	4.13064e-16	1.81792e-14	26.7611
1420127_s_at	Ccpg1	cell cycle progression 1	72278	-2.87809	5.14766	-11.5051	1.5522e-12	2.36423e-11	18.4625
1423847_at	Ncapd2	non-SMC condensin I complex, subunit D2	68298	2.87776	6.17778	19.3819	1.55531e-18	1.64831e-16	32.3389
1419033_at	Stk26	serine/threonine kinase 26	70415	2.87651	6.43841	10.3574	1.96988e-11	2.17201e-10	15.8923
1418709_at	Cox7a1	cytochrome c oxidase subunit VIIa 1	12865	-2.875	9.40526	-7.4459	2.6546e-08	1.31933e-07	8.6072
1420938_at	Hs6st2	heparan sulfate 6-O-sulfotransferase 2	50786	2.87401	3.90342	14.4093	4.92717e-15	1.55364e-13	24.2688
1434352_at	B630005N14Rik	RIKEN cDNA B630005N14 gene	101148	2.87181	6.23688	8.39592	2.24112e-09	1.43522e-08	11.1034
1448491_at	Ech1	enoyl coenzyme A hydratase 1, peroxisomal	51798	-2.8707	8.29275	-9.4013	1.85905e-10	1.57859e-09	13.6211
1434191_at	Agmo	alkylglycerol monooxygenase	319660	-2.86628	2.4802	-22.9459	1.3324e-20	3.20474e-18	37.0424
1419687_at	Macrod1	MACRO domain containing 1	107227	-2.86601	6.56873	-11.0105	4.54777e-12	6.06553e-11	17.3754
1454739_at	Cdc27	cell division cycle 27	217232	2.86424	7.49504	15.4817	7.30626e-16	3.00457e-14	26.1884
1438824_at	Slc20a1	solute carrier family 20, member 1	20515	2.86405	5.3302	10.384	1.854e-11	2.0585e-10	15.9537
1431004_at	Loxl2	lysyl oxidase-like 2	94352	2.86377	8.18452	7.20585	5.04386e-08	2.33929e-07	7.95996
1449297_at	Casp12	caspase 12	12364	-2.85879	3.70003	-12.2213	3.44694e-13	6.48182e-12	19.9835
1452314_at	Kif11	kinesin family member 11	16551	2.8581	5.4719	13.1295	5.55944e-14	1.30976e-12	21.8259
1420650_at	Zfhx3	zinc finger homeobox 3	11906	2.85663	5.88769	10.0269	4.22277e-11	4.24225e-10	15.1208
1424118_a_at	Spc25	SPC25, NDC80 kinetochore complex component, homolog (S. cerevisiae)	66442	2.85657	6.27023	11.718	9.86219e-13	1.58631e-11	18.9211
1441588_at	Kcnq1ot1	KCNQ1 overlapping transcript 1	63830	2.85399	4.85455	8.59163	1.36613e-09	9.19869e-09	11.6038
1435136_at	Whsc1	Wolf-Hirschhorn syndrome candidate 1 (human)	107823	2.85051	6.11973	12.5658	1.70697e-13	3.49244e-12	20.6934
1456424_s_at	Pltp	phospholipid transfer protein	18830	-2.84896	7.69551	-12.1265	4.19212e-13	7.64e-12	19.7857
1443114_at	A730059M13Rik	RIKEN cDNA A730059M13 gene	319543	2.84703	6.05011	11.2629	2.61816e-12	3.73812e-11	17.9338
1443123_at	Tanc2	tetratricopeptide repeat, ankyrin repeat and coiled-coil containing 2	77097	2.84555	4.71506	9.84298	6.49444e-11	6.1651e-10	14.6852
1456652_at	Dtl	denticleless homolog (Drosophila)	76843	2.84444	5.34146	10.9845	4.8165e-12	6.3824e-11	17.3173
1428572_at	Basp1	brain abundant, membrane attached signal protein 1	70350	2.84389	7.90841	17.0018	5.79239e-17	3.46288e-15	28.7302
1418480_at	Ppbp	pro-platelet basic protein	57349	-2.83949	4.49543	-7.83567	9.49863e-09	5.21996e-08	9.64444
1424128_x_at	Aurkb	aurora kinase B	20877	2.83897	4.34142	12.2431	3.29591e-13	6.24322e-12	20.0288
1422462_at	Ube2t	ubiquitin-conjugating enzyme E2T (putative)	67196	2.83789	5.49038	14.4807	4.32528e-15	1.38496e-13	24.3999
1425639_at	Adap2	ArfGAP with dual PH domains 2	216991	-2.83741	5.26756	-13.034	6.70666e-14	1.54313e-12	21.6366
1417616_at	St6galnac2	ST6 (alpha-N-acetyl-neuraminyl-2,3-beta-galactosyl-1,3)-N-acetylgalactosaminide alpha-2,6-sialyltransferase 2	20446	-2.83596	3.77354	-15.9552	3.2495e-16	1.48708e-14	27.0019
1452436_at	Loxl2	lysyl oxidase-like 2	94352	2.83577	5.12185	8.29554	2.89441e-09	1.80117e-08	10.8449
1454794_at	Spast	spastin	50850	2.83331	6.89444	14.701	2.90111e-15	9.6015e-14	24.8019
1441071_at	Kcnq5	potassium voltage-gated channel, subfamily Q, member 5	226922	2.83289	5.61688	7.67534	1.44642e-08	7.65197e-08	9.2199
1457797_at	AI605517	expressed sequence AI605517	106622	2.83183	7.69545	9.19541	3.06203e-10	2.44643e-09	13.1163
1456822_at	Rad23b	RAD23b homolog (S. cerevisiae)	19359	2.83133	5.90756	9.20571	2.98615e-10	2.39412e-09	13.1417
1436824_x_at	Rnf26	ring finger protein 26	213211	2.8306	7.86097	13.8913	1.28801e-14	3.59062e-13	23.3008
1449025_at	Ifit3	interferon-induced protein with tetratricopeptide repeats 3	15959	-2.82961	3.81122	-12.5752	1.6748e-13	3.44025e-12	20.7126
1452340_at	Zfp518b	zinc finger protein 518B	100515	2.82872	6.56947	16.4842	1.34422e-16	7.14788e-15	27.8871
1445387_at	Senp6	SUMO/sentrin specific peptidase 6	215351	2.8258	5.18674	9.49882	1.47057e-10	1.27971e-09	13.8583
1434404_at	Fam73a	family with sequence similarity 73, member A	215708	2.82579	5.15647	11.0399	4.26343e-12	5.73401e-11	17.4407
1433758_at	Nisch	nischarin	64652	2.82522	8.01964	10.9	5.8064e-12	7.51128e-11	17.1282
1456326_at	Fndc3c1	fibronectin type III domain containing 3C1	333564	2.82404	4.06492	14.5853	3.57624e-15	1.16312e-13	24.5914
1452430_s_at	Srsf1	serine/arginine-rich splicing factor 1	110809	2.82395	5.66192	8.83885	7.36277e-10	5.30473e-09	12.2289
1422537_a_at	Id2	inhibitor of DNA binding 2	15902	2.82143	7.77559	11.8343	7.7152e-13	1.28493e-11	19.1693
1422651_at	Adipoq	adiponectin, C1Q and collagen domain containing	11450	-2.82113	2.68975	-7.44036	2.69399e-08	1.33746e-07	8.59235
1415903_at	Slc38a1	solute carrier family 38, member 1	105727	2.8211	7.31919	18.1999	8.92243e-18	7.18134e-16	30.5994
1433879_a_at	Mapk1ip1l	mitogen-activated protein kinase 1 interacting protein 1-like	218975	2.8201	7.72632	9.32597	2.22996e-10	1.8495e-09	13.4371
1433933_s_at	Slco2b1	solute carrier organic anion transporter family, member 2b1	101488	-2.82007	4.03736	-15.4991	7.08889e-16	2.92682e-14	26.2187
1437817_at	Snap91	synaptosomal-associated protein 91	20616	2.81953	5.6549	9.51465	1.41584e-10	1.23572e-09	13.8967
1429313_at	Ror1	receptor tyrosine kinase-like orphan receptor 1	26563	2.81806	6.69863	10.4161	1.72285e-11	1.9305e-10	16.0279
1435415_x_at	Marcksl1	MARCKS-like 1	17357	2.8176	6.62943	11.5679	1.357e-12	2.10574e-11	18.5984
1442865_at	Dgkk	diacylglycerol kinase kappa	331374	2.81759	4.79729	13.1123	5.75079e-14	1.3487e-12	21.7918
1452473_at	Prr15	proline rich 15	78004	2.81716	6.80975	9.16562	3.29278e-10	2.60763e-09	13.0428
1423555_a_at	Ifi44	interferon-induced protein 44	99899	-2.8167	3.00443	-13.8628	1.35905e-14	3.77342e-13	23.2467
1460125_at	Ccdc141	coiled-coil domain containing 141	545428	2.8163	7.37607	7.48989	2.3617e-08	1.18658e-07	8.72515
1448441_at	Cks1b	CDC28 protein kinase 1b	54124	2.8158	6.04535	9.3891	1.91456e-10	1.62002e-09	13.5914
1434644_at	Tbl1x	transducin (beta)-like 1 X-linked	21372	2.81301	5.29066	11.0492	4.17675e-12	5.62475e-11	17.4614
1460324_at	Dnmt3a	DNA methyltransferase 3A	13435	2.81181	8.32109	18.13	9.92245e-18	7.76096e-16	30.4934
1453212_at	Zfp383	zinc finger protein 383	73729	2.81056	5.95847	10.7192	8.68767e-12	1.0646e-10	16.7206
1416958_at	Nr1d2	nuclear receptor subfamily 1, group D, member 2	353187	-2.81028	6.83831	-10.3044	2.22401e-11	2.41743e-10	15.7695
1416177_at	Rbmxl1	RNA binding motif protein, X linked-like-1	19656	2.80918	8.34035	15.7234	4.81981e-16	2.06414e-14	26.6062
1449566_at	Nkx2-5	NK2 homeobox 5	18091	2.80907	7.35147	16.5061	1.29666e-16	6.93062e-15	27.9232
1437907_a_at	Tbca	tubulin cofactor A	21371	2.80893	9.51717	11.6562	1.12442e-12	1.78912e-11	18.7885
1438278_a_at	Cwc22	CWC22 spliceosome-associated protein homolog (S. cerevisiae)	80744	2.80763	5.506	10.8715	6.18628e-12	7.93324e-11	17.0641
1451232_at	Cd151	CD151 antigen	12476	-2.80753	6.8479	-11.344	2.19609e-12	3.20806e-11	18.1116
1441531_at	Plcb4	phospholipase C, beta 4	18798	-2.80409	6.03493	-16.3543	1.66612e-16	8.53061e-15	27.6719
1422973_a_at	Thrsp	thyroid hormone responsive	21835	-2.8021	4.06021	-15.8933	3.6089e-16	1.6158e-14	26.8966
1416802_a_at	Cdca5	cell division cycle associated 5	67849	2.80122	6.4444	11.7269	9.67716e-13	1.56019e-11	18.9402
1423851_a_at	Shisa2	shisa family member 2	219134	2.79973	4.38289	9.77818	7.56595e-11	7.06559e-10	14.5307
1446255_at	Kcnq1ot1	KCNQ1 overlapping transcript 1	63830	2.79963	3.76921	7.9424	7.19188e-09	4.0657e-08	9.92537
1418365_at	Ctsh	cathepsin H	13036	-2.79954	5.05741	-9.07181	4.1426e-10	3.18194e-09	12.8106
1423521_at	Lmnb1	lamin B1	16906	2.79928	7.6989	14.4708	4.40372e-15	1.40356e-13	24.3818
1460168_at	Slbp	stem-loop binding protein	20492	2.7992	8.04377	11.5091	1.53922e-12	2.34627e-11	18.471
1455028_at	Mapt	microtubule-associated protein tau	17762	-2.79729	3.42012	-9.55154	1.29621e-10	1.14289e-09	13.986
1460426_at	Pde4dip	phosphodiesterase 4D interacting protein (myomegalin)	83679	-2.79718	8.23162	-12.1539	3.96159e-13	7.30351e-12	19.8429
1418440_at	Col8a1	collagen, type VIII, alpha 1	12837	-2.79692	4.1616	-9.10424	3.826e-10	2.96852e-09	12.891
1416849_at	Cisd1	CDGSH iron sulfur domain 1	52637	-2.79639	5.44718	-10.4763	1.50254e-11	1.72093e-10	16.1663
1435493_at	Dsp	desmoplakin	109620	-2.79512	9.86703	-12.3244	2.78927e-13	5.36209e-12	20.1974
1416544_at	Ezh2	enhancer of zeste homolog 2 (Drosophila)	14056	2.79493	7.15079	12.9402	8.07136e-14	1.80982e-12	21.4497
1425315_at	Dock7	dedicator of cytokinesis 7	67299	2.79331	5.78333	7.72513	1.26889e-08	6.81032e-08	9.35208
1437956_at	Pik3r6	phosphoinositide-3-kinase, regulatory subunit 6	104709	-2.79163	3.8548	-14.9665	1.80367e-15	6.35585e-14	25.28
1419397_at	Pola1	polymerase (DNA directed), alpha 1	18968	2.79133	5.9879	11.9226	6.40961e-13	1.09482e-11	19.3566
1415698_at	Golm1	golgi membrane protein 1	105348	2.79021	8.77989	19.9559	6.87965e-19	8.62457e-17	33.1489
1428543_at	Ppat	phosphoribosyl pyrophosphate amidotransferase	231327	2.79015	5.83495	11.8164	8.01138e-13	1.32785e-11	19.1312
1422440_at	Cdk4	cyclin-dependent kinase 4	12567	2.78995	6.3072	11.1354	3.45749e-12	4.72691e-11	17.6526
1448429_at	Gyg	glycogenin	27357	2.78921	8.69467	6.55027	3.00508e-07	1.15992e-06	6.16327
1423180_at	Kcnb1	potassium voltage gated channel, Shab-related subfamily, member 1	16500	-2.78873	4.85642	-15.2657	1.06406e-15	4.09885e-14	25.8106
1417037_at	Orc6	origin recognition complex, subunit 6	56452	2.78703	6.20064	17.1374	4.66274e-17	2.89636e-15	28.9473
1449315_at	Tenm3	teneurin transmembrane protein 3	23965	2.78547	6.10973	8.6407	1.20762e-09	8.21698e-09	11.7285
1436627_at	Airn	antisense Igf2r RNA	104103	2.78512	7.14187	10.3168	2.16192e-11	2.35737e-10	15.7982
1440801_s_at	Adrbk2	adrenergic receptor kinase, beta 2	320129	2.78295	6.46318	8.70976	1.01574e-09	7.02458e-09	11.9035
1438651_a_at	Aplnr	apelin receptor	23796	-2.78246	9.06465	-11.6547	1.1281e-12	1.7936e-11	18.7852
1434336_s_at	Rcor1	REST corepressor 1	217864	2.7824	7.19287	9.78984	7.36058e-11	6.89554e-10	14.5586
1449314_at	Zfpm2	zinc finger protein, multitype 2	22762	2.78171	5.6726	7.57567	1.88152e-08	9.67899e-08	8.95449
1415780_a_at	Armcx2	armadillo repeat containing, X-linked 2	67416	2.78063	7.51024	8.68387	1.08373e-09	7.44258e-09	11.838
1457434_s_at	Hacd1	3-hydroxyacyl-CoA dehydratase 1	30963	2.78037	10.8434	18.8371	3.43939e-18	3.14796e-16	31.5494
1424873_at	Rnf2	ring finger protein 2	19821	2.77816	7.2619	11.301	2.41033e-12	3.4744e-11	18.0175
1424144_at	Cdt1	chromatin licensing and DNA replication factor 1	67177	2.77808	5.21076	8.91879	6.03928e-10	4.43932e-09	12.4293
1456174_x_at	Ndrg1	N-myc downstream regulated gene 1	17988	-2.77736	7.64823	-14.5959	3.5081e-15	1.14637e-13	24.6107
1443867_at	Ankrd12	ankyrin repeat domain 12	106585	-2.77733	7.47059	-8.91089	6.1584e-10	4.52046e-09	12.4095
1428538_s_at	Rarres2	retinoic acid receptor responder (tazarotene induced) 2	71660	-2.77685	5.31107	-10.0924	3.62671e-11	3.72331e-10	15.2747
1419181_at	Zfp326	zinc finger protein 326	54367	2.77616	7.2055	10.7357	8.37231e-12	1.03392e-10	16.758
1435446_a_at	Chpt1	choline phosphotransferase 1	212862	-2.77611	5.9821	-10.7292	8.49587e-12	1.04605e-10	16.7432
1451888_a_at	Tenm4	teneurin transmembrane protein 4	23966	2.77537	6.48269	15.9493	3.28201e-16	1.49864e-14	26.9919
1426937_at	Medag	mesenteric estrogen dependent adipogenesis	70717	-2.77477	3.42348	-8.111	4.64802e-09	2.74071e-08	10.3663
1435797_at	Ept1	ethanolaminephosphotransferase 1 (CDP-ethanolamine-specific)	28042	2.77438	5.46035	9.93	5.29489e-11	5.14927e-10	14.8918
1429390_at	Pxylp1	2-phosphoxylose phosphatase 1	235534	2.77418	6.13853	8.5361	1.57132e-09	1.04511e-08	11.4624
1420895_at	Tgfbr1	transforming growth factor, beta receptor I	21812	2.77358	7.70397	12.7759	1.11908e-13	2.40875e-12	21.1198
1452438_s_at	Taf4a	TAF4A RNA polymerase II, TATA box binding protein (TBP)-associated factor	228980	2.77286	5.32653	10.0107	4.38478e-11	4.36894e-10	15.0827
1436736_x_at	Nrep	neuronal regeneration related protein	27528	2.77215	10.6454	17.3257	3.45691e-17	2.24158e-15	29.2466
1447707_s_at	Pde2a	phosphodiesterase 2A, cGMP-stimulated	207728	-2.77087	8.35382	-18.7619	3.84373e-18	3.47195e-16	31.4387
1454806_at	Fam49a	family with sequence similarity 49, member A	76820	2.76904	5.58991	8.20885	3.61375e-09	2.19913e-08	10.6206
1429159_at	Itih5	inter-alpha (globulin) inhibitor H5	209378	-2.76839	6.75158	-8.73504	9.53558e-10	6.66363e-09	11.9674
1416007_at	Satb1	special AT-rich sequence binding protein 1	20230	2.76602	6.38489	10.4615	1.55395e-11	1.77002e-10	16.1323
1458479_at	Smc2	structural maintenance of chromosomes 2	14211	2.76312	6.01285	11.6745	1.08146e-12	1.72475e-11	18.8279
1435951_at	Grip1	glutamate receptor interacting protein 1	74053	2.76287	4.0593	11.1868	3.09017e-12	4.30149e-11	17.7662
1436030_at	Cachd1	cache domain containing 1	320508	2.75966	7.7322	10.4285	1.67486e-11	1.89107e-10	16.0565
1425575_at	Epha3	Eph receptor A3	13837	2.75954	3.26206	8.57991	1.40702e-09	9.44325e-09	11.574
1442640_at	Slfn5	schlafen 5	327978	-2.75954	3.66447	-13.7258	1.7609e-14	4.73043e-13	22.9855
1449872_at	Hspb3	heat shock protein 3	56534	2.75816	6.81527	10.9976	4.6791e-12	6.21227e-11	17.3466
1437105_at	Kdm5a	lysine (K)-specific demethylase 5A	214899	2.75766	5.70017	6.20187	7.88728e-07	2.786e-06	5.1941
1416915_at	Msh6	mutS homolog 6 (E. coli)	17688	2.75693	6.22044	9.70744	8.94385e-11	8.19066e-10	14.3614
1449839_at	Casp3	caspase 3	12367	2.7568	7.78087	21.4907	8.5519e-20	1.51193e-17	35.2123
1454958_at	Gsk3b	glycogen synthase kinase 3 beta	56637	2.75655	7.50253	16.0998	2.54724e-16	1.2136e-14	27.2462
1455647_at	Ar	androgen receptor	11835	-2.75568	3.11011	-9.23501	2.78056e-10	2.25111e-09	13.2138
1455084_x_at	Shmt2	serine hydroxymethyltransferase 2 (mitochondrial)	108037	2.75521	7.43045	13.3101	3.90965e-14	9.67359e-13	22.1811
1424186_at	Ccdc80	coiled-coil domain containing 80	67896	-2.75464	6.94222	-9.06019	4.26237e-10	3.25701e-09	12.7817
1426913_at	Lss	lanosterol synthase	16987	2.7541	4.68773	13.7826	1.58116e-14	4.32624e-13	23.0941
1454937_at	B630005N14Rik	RIKEN cDNA B630005N14 gene	101148	2.75348	6.90005	12.3495	2.6493e-13	5.13117e-12	20.2494
1452217_at	Ahnak	AHNAK nucleoprotein (desmoyokin)	66395	-2.75186	8.49665	-9.42716	1.74681e-10	1.49494e-09	13.6841
1416371_at	Apod	apolipoprotein D	11815	-2.75125	3.76831	-7.52433	2.15548e-08	1.0921e-07	8.81733
1441667_s_at	Smyd1	SET and MYND domain containing 1	12180	2.74988	7.51296	9.18105	3.17108e-10	2.52187e-09	13.0809
1415993_at	Sqle	squalene epoxidase	20775	2.74964	5.61004	9.15924	3.34447e-10	2.64451e-09	13.027
1422529_s_at	Casq2	calsequestrin 2	12373	-2.7493	9.68423	-12.4286	2.25445e-13	4.45825e-12	20.4124
1429633_at	Lcor	ligand dependent nuclear receptor corepressor	212391	2.74916	6.62186	10.4621	1.55179e-11	1.76853e-10	16.1337
1448143_at	Aldh2	aldehyde dehydrogenase 2, mitochondrial	11669	-2.74746	6.97722	-16.7519	8.67516e-17	4.92983e-15	28.3258
1448330_at	Gstm1	glutathione S-transferase, mu 1	14862	-2.74652	5.82756	-15.7734	4.42523e-16	1.91497e-14	26.6919
1435989_x_at	Krt8	keratin 8	16691	2.74566	4.3737	15.9374	3.34883e-16	1.52163e-14	26.9717
1422946_a_at	Dnmt1	DNA methyltransferase (cytosine-5) 1	13433	2.74318	8.10493	15.17	1.25865e-15	4.76834e-14	25.6418
1417445_at	Ndc80	NDC80 homolog, kinetochore complex component (S. cerevisiae)	67052	2.74204	6.39582	14.8738	2.12788e-15	7.36041e-14	25.1138
1418697_at	Inmt	indolethylamine N-methyltransferase	21743	-2.74004	3.29235	-14.2307	6.84224e-15	2.06314e-13	23.9381
1428512_at	Bhlhb9	basic helix-loop-helix domain containing, class B9	70237	2.73978	8.02709	7.69253	1.38244e-08	7.35677e-08	9.26556
1423192_at	Pspc1	paraspeckle protein 1	66645	2.73874	6.83394	10.0326	4.16692e-11	4.19225e-10	15.1343
1422546_at	Ilf3	interleukin enhancer binding factor 3	16201	2.73776	6.90077	12.2776	3.06991e-13	5.86344e-12	20.1005
1424099_at	Gpx8	glutathione peroxidase 8 (putative)	69590	2.73722	8.33441	10.1633	3.07724e-11	3.21482e-10	15.441
1457296_at	Cilp	cartilage intermediate layer protein, nucleotide pyrophosphohydrolase	214425	-2.73662	2.98119	-6.72705	1.84928e-07	7.51668e-07	6.65155
1417793_at	Irgm2	immunity-related GTPase family M member 2	54396	-2.73482	3.03138	-11.2564	2.65556e-12	3.78568e-11	17.9195
1452635_x_at	Taf1d	TATA box binding protein (Tbp)-associated factor, RNA polymerase I, D	75316	2.7346	7.0977	15.0786	1.47889e-15	5.39521e-14	25.4797
1434100_x_at	Ppargc1a	peroxisome proliferative activated receptor, gamma, coactivator 1 alpha	19017	2.73418	7.16208	14.3827	5.17373e-15	1.6166e-13	24.2196
1417219_s_at	Tmsb10	thymosin, beta 10	19240	2.73403	8.07995	10.3288	2.10321e-11	2.3038e-10	15.8261
1452184_at	Ndufb9	NADH dehydrogenase (ubiquinone) 1 beta subcomplex, 9	66218	-2.73203	8.40736	-7.57976	1.86128e-08	9.58442e-08	8.9654
1450923_at	Tgfb2	transforming growth factor, beta 2	21808	2.73178	7.0908	8.88973	6.48967e-10	4.73005e-09	12.3565
1438641_x_at	Fam57b	family with sequence similarity 57, member B	68952	-2.72906	4.77003	-12.1381	4.0924e-13	7.50455e-12	19.8101
1436916_at	Tmem108	transmembrane protein 108	81907	2.729	4.29566	9.25825	2.62789e-10	2.14599e-09	13.271
1433543_at	Anln	anillin, actin binding protein	68743	2.7283	6.80796	9.30502	2.34603e-10	1.93491e-09	13.3857
1418393_a_at	Itga7	integrin alpha 7	16404	-2.72582	4.56662	-12.1806	3.7487e-13	6.9482e-12	19.8987
1430228_at	Dtl	denticleless homolog (Drosophila)	76843	2.7258	4.65071	10.2807	2.34838e-11	2.53397e-10	15.7145
1418893_at	Pbx2	pre B cell leukemia homeobox 2	18515	2.72185	7.05051	17.056	5.31009e-17	3.25914e-15	28.8172
1442277_at	Chka	choline kinase alpha	12660	2.72171	5.34116	10.657	9.98878e-12	1.20618e-10	16.5794
1417926_at	Ncapg2	non-SMC condensin II complex, subunit G2	76044	2.71942	6.57417	9.21814	2.8971e-10	2.32996e-09	13.1723
1429172_a_at	Ncapg	non-SMC condensin I complex, subunit G	54392	2.71902	7.21342	11.9158	6.50146e-13	1.10868e-11	19.3423
1459971_at	Kcnt2	potassium channel, subfamily T, member 2	240776	-2.7177	4.4378	-8.52872	1.60085e-09	1.0627e-08	11.4435
1416558_at	Melk	maternal embryonic leucine zipper kinase	17279	2.71654	4.63612	11.7192	9.83706e-13	1.58473e-11	18.9236
1433453_a_at	Abtb2	ankyrin repeat and BTB (POZ) domain containing 2	99382	2.7158	7.35719	9.38965	1.91201e-10	1.61891e-09	13.5927
1439839_at	D130051D11Rik	RIKEN cDNA D130051D11 gene	319737	-2.7157	6.5987	-11.8376	7.66097e-13	1.28106e-11	19.1764
1448650_a_at	Pole	polymerase (DNA directed), epsilon	18973	2.71566	6.25049	17.5562	2.40576e-17	1.63158e-15	29.609
1434187_at	Alg11	asparagine-linked glycosylation 11 (alpha-1,2-mannosyltransferase)	207958	2.7151	4.96294	12.099	4.43796e-13	8.00342e-12	19.7282
1428908_at	Rbm25	RNA binding motif protein 25	67039	2.71507	6.54181	10.7495	8.11883e-12	1.00502e-10	16.7891
1458053_at	Abi2	abl-interactor 2	329165	2.71491	5.9533	14.9053	2.01133e-15	7.01592e-14	25.1704
1436921_at	Atp7a	ATPase, Cu++ transporting, alpha polypeptide	11977	2.71229	7.65996	16.8179	7.79377e-17	4.49064e-15	28.4331
1422502_at	Parp1	poly (ADP-ribose) polymerase family, member 1	11545	2.71153	6.88251	9.23187	2.80189e-10	2.26483e-09	13.2061
1417626_at	Pde4dip	phosphodiesterase 4D interacting protein (myomegalin)	83679	-2.71106	8.05893	-14.9982	1.70495e-15	6.0596e-14	25.3367
1428715_at	Gfpt1	glutamine fructose-6-phosphate transaminase 1	14583	2.71028	7.60338	10.1721	3.01556e-11	3.15992e-10	15.4615
1452899_at	Rian	RNA imprinted and accumulated in nucleus	75745	2.70966	6.53484	9.8088	7.03872e-11	6.62704e-10	14.6038
1415849_s_at	Stmn1	stathmin 1	16765	2.70807	10.6117	11.8121	8.08392e-13	1.33452e-11	19.1221
1417695_a_at	Soat1	sterol O-acyltransferase 1	20652	2.70801	7.36612	14.7614	2.60217e-15	8.73797e-14	24.9113
1451230_a_at	Wbp5	WW domain binding protein 5	22381	2.70713	11.0746	14.8451	2.23961e-15	7.65726e-14	25.0623
1452202_at	Pde2a	phosphodiesterase 2A, cGMP-stimulated	207728	-2.70646	5.25938	-13.9788	1.09314e-14	3.10998e-13	23.4661
1451246_s_at	Aurkb	aurora kinase B	20877	2.70463	4.27927	7.72748	1.26109e-08	6.77371e-08	9.35831
1415996_at	Txnip	thioredoxin interacting protein	56338	-2.7046	8.33227	-10.5286	1.33452e-11	1.5543e-10	16.2863
1434641_x_at	Sez6l2	seizure related 6 homolog like 2	233878	-2.70396	4.24174	-10.9012	5.79067e-12	7.50501e-11	17.131
1455898_x_at	Slc2a3	solute carrier family 2 (facilitated glucose transporter), member 3	20527	2.70368	6.59593	12.5632	1.71576e-13	3.50149e-12	20.6882
1438172_x_at	Eri2	exoribonuclease 2	71151	2.70103	6.04506	13.5197	2.60896e-14	6.75357e-13	22.5892
1428834_at	Dusp4	dual specificity phosphatase 4	319520	2.69976	4.4749	10.566	1.22641e-11	1.44384e-10	16.3718
1431808_a_at	Itih4	inter alpha-trypsin inhibitor, heavy chain 4	16427	-2.69922	3.64845	-12.678	1.36157e-13	2.87389e-12	20.9217
1426554_a_at	Pgam1	phosphoglycerate mutase 1	18648	2.69829	7.92792	10.9792	4.87367e-12	6.44989e-11	17.3054
1416543_at	Nfe2l2	nuclear factor, erythroid derived 2, like 2	18024	-2.69798	5.87801	-12.0796	4.62001e-13	8.25971e-12	19.6875
1435079_at	Pnisr	PNN interacting serine/arginine-rich	66625	2.69569	8.47189	12.4862	2.00532e-13	4.02221e-12	20.5307
1433626_at	Plscr4	phospholipid scramblase 4	235527	-2.69472	2.68235	-13.2373	4.5039e-14	1.09862e-12	22.0384
1447845_s_at	Vnn1	vanin 1	22361	2.6939	3.39674	9.98422	4.66463e-11	4.61885e-10	15.0201
1420843_at	Ptprf	protein tyrosine phosphatase, receptor type, F	19268	2.69369	8.26183	15.3054	9.92716e-16	3.8802e-14	25.8804
1449345_at	Ccdc34	coiled-coil domain containing 34	68201	2.69142	6.35885	13.1994	4.84932e-14	1.17182e-12	21.9638
1453128_at	Lyve1	lymphatic vessel endothelial hyaluronan receptor 1	114332	-2.69079	5.88008	-13.7448	1.69861e-14	4.62332e-13	23.0219
1454742_at	Rasgef1b	RasGEF domain family, member 1B	320292	2.69046	5.64228	10.3014	2.23959e-11	2.43122e-10	15.7625
1428672_at	Snrpf	small nuclear ribonucleoprotein polypeptide F	69878	2.68966	8.92725	11.947	6.09047e-13	1.0481e-11	19.4083
1424397_at	Dhx36	DEAH (Asp-Glu-Ala-His) box polypeptide 36	72162	2.68943	5.96151	8.88823	6.51393e-10	4.74606e-09	12.3528
1435742_at	Smek1	SMEK homolog 1, suppressor of mek1 (Dictyostelium)	68734	2.68801	7.15289	17.5269	2.51865e-17	1.70256e-15	29.5632
1437621_x_at	Phgdh	3-phosphoglycerate dehydrogenase	236539	2.68584	7.26082	14.4122	4.90102e-15	1.55012e-13	24.2741
1439897_at	Nebl	nebulette	74103	2.68361	7.73822	13.2724	4.20694e-14	1.03105e-12	22.1072
1435537_at	Ptprd	protein tyrosine phosphatase, receptor type, D	19266	2.67974	6.75046	12.246	3.2762e-13	6.22297e-12	20.0348
1427418_a_at	Hif1a	hypoxia inducible factor 1, alpha subunit	15251	2.67932	9.74526	12.498	1.95803e-13	3.93987e-12	20.5548
1418744_s_at	Tesc	tescalcin	57816	-2.67914	8.19137	-11.7187	9.84674e-13	1.58506e-11	18.9226
1438153_x_at	Coq10a	coenzyme Q10 homolog A (yeast)	210582	-2.67738	6.2941	-17.0781	5.12606e-17	3.15573e-15	28.8525
1448191_at	Plk1	polo-like kinase 1	18817	2.67724	6.08962	10.769	7.77199e-12	9.69039e-11	16.8333
1416416_x_at	Gstm1	glutathione S-transferase, mu 1	14862	-2.67653	6.41139	-16.0579	2.73295e-16	1.28772e-14	27.1756
1460187_at	Sfrp1	secreted frizzled-related protein 1	20377	2.67511	4.69946	10.653	1.00804e-11	1.21653e-10	16.5702
1433647_s_at	Rhobtb3	Rho-related BTB domain containing 3	73296	2.67463	7.48865	10.1414	3.23775e-11	3.35368e-10	15.3895
1440595_at	Epb4.1l3	erythrocyte protein band 4.1-like 3	13823	2.67311	5.91188	12.1884	3.68886e-13	6.87424e-12	19.915
1420942_s_at	Rgs5	regulator of G-protein signaling 5	19737	-2.66787	3.04177	-9.62097	1.09836e-10	9.83102e-10	14.1536
1421551_s_at	Ifi202b	interferon activated gene 202B	26388	-2.6678	3.18554	-8.50994	1.67866e-09	1.10972e-08	11.3956
1419197_x_at	Hamp	hepcidin antimicrobial peptide	84506	-2.6676	3.31131	-6.88554	1.19971e-07	5.10408e-07	7.08706
1433862_at	Espl1	extra spindle pole bodies 1 (S. cerevisiae)	105988	2.66728	6.07566	18.528	5.44263e-18	4.73029e-16	31.0922
1423520_at	Lmnb1	lamin B1	16906	2.66549	5.59371	12.6227	1.52179e-13	3.16681e-12	20.8094
1447602_x_at	Sulf2	sulfatase 2	72043	2.66361	10.3556	15.6731	5.25298e-16	2.24037e-14	26.5198
1437658_a_at	Snhg1	small nucleolar RNA host gene 1	83673	2.66359	5.80054	9.82986	6.69806e-11	6.33513e-10	14.654
1419873_s_at	Csf1r	colony stimulating factor 1 receptor	12978	-2.66135	5.50129	-15.818	4.10151e-16	1.80895e-14	26.7682
1425611_a_at	Cux1	cut-like homeobox 1	13047	2.66101	6.22618	12.5848	1.64274e-13	3.38446e-12	20.7322
1441799_at	6030422H21Rik	RIKEN cDNA 6030422H21 gene	402765	-2.66099	4.06642	-8.13895	4.325e-09	2.56855e-08	10.4391
1430978_at	Rps25	ribosomal protein S25	75617	2.66096	7.44185	14.041	9.7309e-15	2.81516e-13	23.5833
1426864_a_at	Ncam1	neural cell adhesion molecule 1	17967	2.65899	7.01292	10.8266	6.83516e-12	8.64213e-11	16.9632
1422654_at	Sgca	sarcoglycan, alpha (dystrophin-associated glycoprotein)	20391	-2.65832	6.49195	-12.242	3.30321e-13	6.25132e-12	20.0265
1449169_at	Has2	hyaluronan synthase 2	15117	2.65788	4.38138	11.5896	1.29581e-12	2.03059e-11	18.6451
1417131_at	Cdc25a	cell division cycle 25A	12530	2.65753	7.22721	21.0311	1.57438e-19	2.39457e-17	34.6094
1434140_at	Mcf2l	mcf.2 transforming sequence-like	17207	-2.65695	6.7557	-12.2433	3.29397e-13	6.24322e-12	20.0294
1460424_at	Tmem160	transmembrane protein 160	69094	-2.65516	6.67774	-12.663	1.40316e-13	2.94663e-12	20.8913
1419606_a_at	Tnnt1	troponin T1, skeletal, slow	21955	2.65473	8.53732	11.0322	4.33595e-12	5.82397e-11	17.4236
1435655_at	Rpl12	ribosomal protein L12	269261	2.65115	7.2769	14.7754	2.53797e-15	8.53626e-14	24.9365
1437632_at	Med14	mediator complex subunit 14	26896	2.64864	5.01397	6.50089	3.44334e-07	1.31122e-06	6.02643
1439269_x_at	Mcm7	minichromosome maintenance deficient 7 (S. cerevisiae)	17220	2.64859	7.42436	15.1068	1.40693e-15	5.18759e-14	25.5298
1423848_at	Mphosph6	M phase phosphoprotein 6	68533	2.64653	5.46849	10.6454	1.02524e-11	1.2344e-10	16.553
1456789_at	Zfp462	zinc finger protein 462	242466	2.64486	6.01154	9.83449	6.62547e-11	6.27508e-10	14.665
1418761_at	Igf2bp1	insulin-like growth factor 2 mRNA binding protein 1	140486	2.64465	4.30088	10.3273	2.11039e-11	2.30848e-10	15.8226
1448591_at	Ctss	cathepsin S	13040	-2.64325	5.22363	-10.9003	5.80221e-12	7.51056e-11	17.1289
1457883_at	Pm20d2	peptidase M20 domain containing 2	242377	-2.6431	4.56661	-10.2124	2.74758e-11	2.92204e-10	15.5556
1434645_at	C530008M17Rik	RIKEN cDNA C530008M17 gene	320827	2.64175	4.16399	5.47702	6.02813e-06	1.7877e-05	3.15852
1460672_at	2410002F23Rik	RIKEN cDNA 2410002F23 gene	668661	2.64133	7.20608	13.9361	1.18414e-14	3.31446e-13	23.3855
1428104_at	Tpx2	TPX2, microtubule-associated protein homolog (Xenopus laevis)	72119	2.64064	6.12746	10.6388	1.04057e-11	1.24923e-10	16.538
1423883_at	Acsl1	acyl-CoA synthetase long-chain family member 1	14081	-2.64034	8.1234	-11.845	7.54275e-13	1.26607e-11	19.1921
1417343_at	Fxyd6	FXYD domain-containing ion transport regulator 6	59095	-2.63973	4.3823	-11.5407	1.43847e-12	2.21226e-11	18.5394
1449240_at	Ppp1r17	protein phosphatase 1, regulatory subunit 17	19051	2.639	3.91223	12.133	4.13663e-13	7.57224e-12	19.7992
1433960_at	Isg20l2	interferon stimulated exonuclease gene 20-like 2	229504	2.63897	7.01817	13.3894	3.35299e-14	8.4788e-13	22.3361
1428647_at	Pbx1	pre B cell leukemia homeobox 1	18514	2.63625	9.04137	16.0204	2.91124e-16	1.35628e-14	27.1122
1419109_at	Hrc	histidine rich calcium binding protein	15464	-2.63598	8.45191	-15.5071	6.99141e-16	2.89814e-14	26.2326
1437667_a_at	Bach2	BTB and CNC homology 2	12014	2.63571	6.00771	9.6178	1.10667e-10	9.89261e-10	14.1459
1436808_x_at	Mcm5	minichromosome maintenance deficient 5, cell division cycle 46 (S. cerevisiae)	17218	2.63566	7.95885	13.8836	1.30698e-14	3.63861e-13	23.286
1418237_s_at	Col18a1	collagen, type XVIII, alpha 1	12822	2.63565	7.73202	13.1448	5.39535e-14	1.28132e-12	21.8562
1418979_at	Akr1c14	aldo-keto reductase family 1, member C14	105387	-2.63507	3.72535	-8.84277	7.29142e-10	5.25699e-09	12.2387
1417921_at	Pbdc1	polysaccharide biosynthesis domain containing 1	67683	2.63451	7.01981	9.25733	2.63377e-10	2.1491e-09	13.2687
1452264_at	Tenc1	tensin like C1 domain-containing phosphatase	209039	-2.63446	6.94994	-19.9651	6.79175e-19	8.56631e-17	33.1617
1434850_at	Iqgap3	IQ motif containing GTPase activating protein 3	404710	2.63396	5.50816	12.5289	1.83909e-13	3.73322e-12	20.6181
1428618_at	Hcfc2	host cell factor C2	67933	2.63387	5.98408	15.2152	1.16254e-15	4.44494e-14	25.7217
1420954_a_at	Add1	adducin 1 (alpha)	11518	2.63356	6.53411	16.2648	1.93322e-16	9.58961e-15	27.5228
1440740_at	Ctdspl2	CTD (carboxy-terminal domain, RNA polymerase II, polypeptide A) small phosphatase like 2	329506	2.63312	7.34199	15.5834	6.12923e-16	2.57167e-14	26.3648
1444583_at	Nasp	nuclear autoantigenic sperm protein (histone-binding)	50927	2.63289	5.14409	12.7793	1.11149e-13	2.39491e-12	21.1266
1423537_at	Gap43	growth associated protein 43	14432	2.63227	6.35685	11.579	1.32543e-12	2.06139e-11	18.6222
1429718_at	Slitrk5	SLIT and NTRK-like family, member 5	75409	2.6315	5.52895	11.2051	2.96926e-12	4.14994e-11	17.8066
1441927_at	Syt7	synaptotagmin VII	54525	-2.62994	5.6232	-15.0926	1.44271e-15	5.28184e-14	25.5046
1457587_at	Kcnq5	potassium voltage-gated channel, subfamily Q, member 5	226922	2.62862	5.98435	9.23699	2.76725e-10	2.24122e-09	13.2187
1446810_at	A730062M13Rik	RIKEN cDNA A730062M13 gene	403346	2.62778	4.77374	12.0076	5.36664e-13	9.40753e-12	19.5361
1428154_s_at	Ppapdc1b	phosphatidic acid phosphatase type 2 domain containing 1B	71910	2.62761	6.77484	10.4222	1.69907e-11	1.91319e-10	16.042
1426365_at	2810403A07Rik	RIKEN cDNA 2810403A07 gene	74200	2.6274	7.76119	13.5191	2.61197e-14	6.75357e-13	22.588
1439773_at	Ly6e	lymphocyte antigen 6 complex, locus E	17069	-2.62732	5.00316	-11.9374	6.21423e-13	1.06673e-11	19.3879
1437188_at	Gabbr1	gamma-aminobutyric acid (GABA) B receptor, 1	54393	2.62406	6.06519	12.1534	3.96547e-13	7.30417e-12	19.8419
1426693_x_at	Cox15	cytochrome c oxidase assembly protein 15	226139	2.62394	5.45154	6.09698	1.0566e-06	3.63353e-06	4.90082
1428968_at	Cep57	centrosomal protein 57	74360	2.62345	6.3928	15.6553	5.41643e-16	2.30059e-14	26.489
1450922_a_at	Tgfb2	transforming growth factor, beta 2	21808	2.62317	5.42051	6.8574	1.29528e-07	5.46013e-07	7.00989
1427243_at	Rell1	RELT-like 1	100532	-2.62298	5.80722	-13.6944	1.86895e-14	4.96906e-13	22.9255
1423241_a_at	Tfdp1	transcription factor Dp 1	21781	2.62187	7.39914	11.0356	4.3035e-12	5.78414e-11	17.4312
1452428_a_at	B2m	beta-2 microglobulin	12010	-2.62103	7.70191	-6.58348	2.74253e-07	1.06774e-06	6.25518
1421854_at	Fgl2	fibrinogen-like protein 2	14190	-2.62048	4.11555	-7.68272	1.41858e-08	7.51431e-08	9.23951
1437928_at	Pcdh12	protocadherin 12	53601	-2.62038	4.76282	-11.1362	3.45142e-12	4.72486e-11	17.6544
1440001_at	Rian	RNA imprinted and accumulated in nucleus	75745	2.61872	5.75069	8.20981	3.60484e-09	2.1947e-08	10.6231
1436723_at	Cenpi	centromere protein I	102920	2.61777	5.14862	9.34219	2.14416e-10	1.78335e-09	13.4768
1429205_at	Mllt3	myeloid/lymphoid or mixed-lineage leukemia (trithorax homolog, Drosophila); translocated to, 3	70122	2.61769	5.85396	18.8934	3.16574e-18	2.93647e-16	31.6319
1428835_at	Myh14	myosin, heavy polypeptide 14	71960	-2.6174	4.86689	-11.8167	8.00549e-13	1.32785e-11	19.1319
1425914_a_at	Armcx1	armadillo repeat containing, X-linked 1	78248	2.61736	6.63234	9.27283	2.53649e-10	2.07956e-09	13.3068
1425140_at	Lactb2	lactamase, beta 2	212442	2.61644	5.47924	11.5269	1.48136e-12	2.27146e-11	18.5097
1424826_s_at	Mtss1	metastasis suppressor 1	211401	2.61455	6.65705	8.95553	5.51508e-10	4.0918e-09	12.5211
1450914_at	Ppp1r14b	protein phosphatase 1, regulatory (inhibitor) subunit 14B	18938	2.61449	8.30654	12.2085	3.53902e-13	6.64288e-12	19.9569
1418925_at	Celsr1	cadherin, EGF LAG seven-pass G-type receptor 1 (flamingo homolog, Drosophila)	12614	2.6128	5.30007	12.6266	1.50994e-13	3.14533e-12	20.8173
1420760_s_at	Ndrg1	N-myc downstream regulated gene 1	17988	-2.6122	6.18189	-12.1052	4.38131e-13	7.92378e-12	19.7411
1426774_at	Parp12	poly (ADP-ribose) polymerase family, member 12	243771	-2.61097	4.56659	-9.74751	8.13454e-11	7.52854e-10	14.4574
1433582_at	1190002N15Rik	RIKEN cDNA 1190002N15 gene	68861	2.61052	7.35695	12.059	4.82256e-13	8.58473e-12	19.6442
1415977_at	Isyna1	myo-inositol 1-phosphate synthase A1	71780	2.61042	5.97997	14.4101	4.92041e-15	1.55364e-13	24.2701
1416023_at	Fabp3	fatty acid binding protein 3, muscle and heart	14077	-2.61019	9.91324	-7.24868	4.49589e-08	2.11358e-07	8.0759
1423097_s_at	Capn7	calpain 7	12339	2.60888	8.20613	12.9753	7.53002e-14	1.71352e-12	21.5197
1452308_a_at	Atp1a2	ATPase, Na+/K+ transporting, alpha 2 polypeptide	98660	-2.60787	5.44696	-8.96716	5.35905e-10	3.98891e-09	12.5501
1440849_at	Rasgrf2	RAS protein-specific guanine nucleotide-releasing factor 2	19418	-2.60742	3.6888	-12.006	5.38416e-13	9.42479e-12	19.5328
1425978_at	Myocd	myocardin	214384	2.60661	9.5197	16.5172	1.27331e-16	6.85236e-15	27.9414
1440285_at	Ppp1r9a	protein phosphatase 1, regulatory (inhibitor) subunit 9A	243725	2.60628	7.79348	9.11357	3.73956e-10	2.90594e-09	12.9141
1427486_at	Ptprb	protein tyrosine phosphatase, receptor type, B	19263	-2.60511	7.64645	-17.9293	1.34891e-17	1.0073e-15	30.1869
1417483_at	Nfkbiz	nuclear factor of kappa light polypeptide gene enhancer in B cells inhibitor, zeta	80859	2.6046	6.63325	5.48685	5.86318e-06	1.74303e-05	3.18621
1451770_s_at	Dhx9	DEAH (Asp-Glu-Ala-His) box polypeptide 9	13211	2.60436	9.18784	11.9008	6.70861e-13	1.13744e-11	19.3106
1446096_at	2310001H17Rik	RIKEN cDNA 2310001H17 gene	76432	-2.60415	3.76503	-9.99569	4.5415e-11	4.50772e-10	15.0472
1426002_a_at	Cdc7	cell division cycle 7 (S. cerevisiae)	12545	2.60299	6.03051	8.15993	4.0977e-09	2.45257e-08	10.4936
1435645_at	Mmd	monocyte to macrophage differentiation-associated	67468	2.60223	7.38026	12.0468	4.94597e-13	8.7667e-12	19.6186
1426612_at	Tipin	timeless interacting protein	66131	2.59991	6.81633	10.9564	5.12474e-12	6.73905e-11	17.2545
1459823_at	Ehd2	EH-domain containing 2	259300	-2.59861	6.50016	-15.1544	1.29371e-15	4.83967e-14	25.6142
1429177_x_at	Sox17	SRY (sex determining region Y)-box 17	20671	-2.59839	6.72665	-11.1565	3.30107e-12	4.55825e-11	17.6994
1437849_x_at	Armcx2	armadillo repeat containing, X-linked 2	67416	2.59822	7.76536	15.4043	8.3561e-16	3.36276e-14	26.0535
1437902_s_at	Rarres2	retinoic acid receptor responder (tazarotene induced) 2	71660	-2.5976	6.13684	-11.4525	1.73772e-12	2.60515e-11	18.3483
1460474_at	2610028L16Rik	RIKEN cDNA 2610028L16 gene	76368	2.59703	8.12382	16.6005	1.11052e-16	6.10935e-15	28.0785
1438839_a_at	Ywhae	tyrosine 3-monooxygenase/tryptophan 5-monooxygenase activation protein, epsilon polypeptide	22627	2.59642	8.25622	7.0615	7.44327e-08	3.31663e-07	7.56782
1423519_at	Abhd17c	abhydrolase domain containing 17C	70178	2.59603	6.38077	11.4015	1.93938e-12	2.86544e-11	18.2373
1438732_at	Nhsl2	NHS-like 2	100042480	2.59565	3.82638	13.4054	3.25119e-14	8.25163e-13	22.3672
1440975_at	Mxra7	matrix-remodelling associated 7	67622	-2.59556	4.90918	-11.6859	1.05565e-12	1.69011e-11	18.8523
1434277_a_at	Ypel2	yippee-like 2 (Drosophila)	77864	2.59505	8.76518	18.3182	7.46001e-18	6.17241e-16	30.7779
1424101_at	Hnrnpl	heterogeneous nuclear ribonucleoprotein L	15388	2.59441	8.98316	13.5563	2.4322e-14	6.31242e-13	22.6599
1425350_a_at	Myef2	myelin basic protein expression factor 2, repressor	17876	2.59378	7.33098	11.237	2.76978e-12	3.91612e-11	17.8769
1441946_at	Itih5	inter-alpha (globulin) inhibitor H5	209378	-2.59356	5.39037	-7.48671	2.38176e-08	1.19608e-07	8.71661
1455181_at	Rasa2	RAS p21 protein activator 2	114713	2.59341	7.08071	8.49778	1.73106e-09	1.13926e-08	11.3645
1440879_at	Abca9	ATP-binding cassette, sub-family A (ABC1), member 9	217262	-2.5907	4.47693	-11.2875	2.48164e-12	3.56974e-11	17.988
1456914_at	Slc16a4	solute carrier family 16 (monocarboxylic acid transporters), member 4	229699	2.5893	6.2212	9.19664	3.05281e-10	2.44e-09	13.1193
1427382_a_at	Suv39h1	suppressor of variegation 3-9 homolog 1 (Drosophila)	20937	2.58895	5.40319	12.39	2.43931e-13	4.76586e-12	20.3328
1423682_a_at	Cdca4	cell division cycle associated 4	71963	2.58745	7.38853	10.9544	5.14715e-12	6.74708e-11	17.2501
1420647_a_at	Krt8	keratin 8	16691	2.58738	5.396	13.1124	5.7489e-14	1.3487e-12	21.7921
1454685_at	Gpr146	G protein-coupled receptor 146	80290	-2.58728	3.63981	-13.4581	2.93684e-14	7.51837e-13	22.4698
1455508_at	Slc35e2	solute carrier family 35, member E2	320541	2.58636	6.29326	10.5702	1.21477e-11	1.43259e-10	16.3814
1435554_at	Tmcc3	transmembrane and coiled coil domains 3	319880	-2.58565	5.71656	-9.11389	3.73667e-10	2.90576e-09	12.9149
1451846_at	Nebl	nebulette	74103	2.58499	5.09988	9.14372	3.47372e-10	2.71968e-09	12.9887
1448136_at	Enpp2	ectonucleotide pyrophosphatase/phosphodiesterase 2	18606	-2.58311	4.93719	-10.0864	3.67747e-11	3.76204e-10	15.2607
1433696_at	Hn1l	hematological and neurological expressed 1-like	52009	2.58283	5.56492	7.12813	6.2177e-08	2.82232e-07	7.74909
1439550_at	Tnrc18	trinucleotide repeat containing 18	231861	2.58169	7.30904	14.2027	7.20553e-15	2.14764e-13	23.886
1447584_s_at	Myct1	myc target 1	68632	-2.58112	5.94659	-10.7146	8.77738e-12	1.07368e-10	16.7102
1417741_at	Pygl	liver glycogen phosphorylase	110095	2.58027	5.38671	6.71442	1.91432e-07	7.75665e-07	6.61677
1430569_at	Ttc9c	tetratricopeptide repeat domain 9C	70387	2.58023	5.45651	11.4809	1.63499e-12	2.4722e-11	18.41
1428402_at	Zcchc3	zinc finger, CCHC domain containing 3	67917	2.57856	4.78467	9.2197	2.88612e-10	2.32293e-09	13.1761
1444615_x_at	Runx1t1	runt-related transcription factor 1; translocated to, 1 (cyclin D-related)	12395	2.57817	8.20885	15.0908	1.4472e-15	5.28893e-14	25.5015
1438458_a_at	Sfpq	splicing factor proline/glutamine rich (polypyrimidine tract binding protein associated)	71514	2.57712	7.27674	9.52681	1.3752e-10	1.20381e-09	13.9261
1422678_at	Dgat2	diacylglycerol O-acyltransferase 2	67800	-2.57566	6.21889	-13.7203	1.77943e-14	4.76781e-13	22.975
1442223_at	Enah	enabled homolog (Drosophila)	13800	2.57311	7.94484	8.43055	2.05244e-09	1.32879e-08	11.1923
1456483_at	Zfp9	zinc finger protein 9	22750	2.57246	5.89681	8.56876	1.4471e-09	9.6903e-09	11.5456
1429946_at	Ccdc141	coiled-coil domain containing 141	545428	2.56972	7.89266	10.5673	1.22264e-11	1.44022e-10	16.3749
1420569_at	Chad	chondroadherin	12643	-2.56915	2.99347	-13.1055	5.82793e-14	1.3626e-12	21.7783
1425087_at	Hypk	huntingtin interacting protein K	67693	2.56881	5.03404	8.71065	1.0135e-09	7.01378e-09	11.9057
1449207_a_at	Kif20a	kinesin family member 20A	19348	2.56818	4.42871	8.5416	1.54967e-09	1.03236e-08	11.4764
1445328_at	Col4a4	collagen, type IV, alpha 4	12829	-2.56795	4.4863	-9.58367	1.20047e-10	1.06482e-09	14.0636
1429599_a_at	Mthfd2l	methylenetetrahydrofolate dehydrogenase (NADP+ dependent) 2-like	665563	2.56771	6.51737	15.5997	5.95955e-16	2.51066e-14	26.393
1436041_at	Hand2	heart and neural crest derivatives expressed transcript 2	15111	2.56631	8.55518	14.0728	9.17074e-15	2.66803e-13	23.643
1424020_at	Arl6ip6	ADP-ribosylation factor-like 6 interacting protein 6	65103	2.56528	7.74083	13.1359	5.49089e-14	1.29738e-12	21.8385
1423413_at	Ndrg1	N-myc downstream regulated gene 1	17988	-2.5651	4.45573	-9.41157	1.8136e-10	1.54316e-09	13.6462
1417404_at	Elovl6	ELOVL family member 6, elongation of long chain fatty acids (yeast)	170439	2.56405	5.55049	9.92842	5.31449e-11	5.16104e-10	14.8881
1417388_at	Bex2	brain expressed X-linked 2	12069	2.56361	5.02551	15.8038	4.2016e-16	1.84522e-14	26.744
1454978_at	Ttyh3	tweety homolog 3 (Drosophila)	78339	2.56292	6.60934	20.3469	3.99296e-19	5.32867e-17	33.6883
1419169_at	Mapk6	mitogen-activated protein kinase 6	50772	2.56253	7.30674	16.782	8.26009e-17	4.71989e-15	28.3749
1423551_at	Cdh13	cadherin 13	12554	-2.56091	5.75732	-10.9612	5.07041e-12	6.6846e-11	17.2653
1437251_at	Cdca2	cell division cycle associated 2	108912	2.56067	6.70826	14.3055	5.96106e-15	1.82134e-13	24.077
1428670_at	2610305J24Rik	RIKEN cDNA 2610305J24 gene	100034733	2.56037	5.56984	7.30033	3.91479e-08	1.86799e-07	8.21543
1454951_at	Zfp606	zinc finger protein 606	67370	2.56036	5.98132	8.47272	1.84438e-09	1.20693e-08	11.3004
1417667_a_at	Pter	phosphotriesterase related	19212	2.55948	5.25309	10.9507	5.18934e-12	6.79532e-11	17.2419
1423417_at	Smarcc1	SWI/SNF related, matrix associated, actin dependent regulator of chromatin, subfamily c, member 1	20588	2.55868	7.37568	13.0804	6.12198e-14	1.42444e-12	21.7287
1448460_at	Acvr1	activin A receptor, type 1	11477	2.55681	7.20177	6.80804	1.48195e-07	6.16428e-07	6.87438
1428265_at	Ppp2r1b	protein phosphatase 2, regulatory subunit A, beta	73699	2.55603	7.58342	16.6246	1.06751e-16	5.90412e-15	28.118
1416569_at	Actl6a	actin-like 6A	56456	2.55548	6.46532	7.35902	3.34626e-08	1.62444e-07	8.37367
1437904_at	Rbm45	RNA binding motif protein 45	241490	2.55257	7.82959	8.75807	9.00283e-10	6.33198e-09	12.0255
1447849_s_at	Maf	avian musculoaponeurotic fibrosarcoma (v-maf) AS42 oncogene homolog	17132	-2.55251	3.42307	-7.58575	1.83205e-08	9.45274e-08	8.98137
1440581_at	Pirt	phosphoinositide-interacting regulator of transient receptor potential channels	193003	2.55228	5.26418	8.39792	2.22972e-09	1.42925e-08	11.1086
1434764_at	Akap11	A kinase (PRKA) anchor protein 11	219181	2.55213	7.16879	8.75482	9.07617e-10	6.37489e-09	12.0173
1420491_at	Eif2s1	eukaryotic translation initiation factor 2, subunit 1 alpha	13665	2.55205	5.99067	5.5759	4.56096e-06	1.38679e-05	3.43699
1451381_at	Aamdc	adipogenesis associated Mth938 domain containing	66273	-2.55169	5.29681	-10.9811	4.8527e-12	6.42625e-11	17.3097
1422836_at	Mbnl3	muscleblind-like 3 (Drosophila)	171170	2.55138	4.13648	10.2755	2.37643e-11	2.5589e-10	15.7025
1423946_at	Pdlim2	PDZ and LIM domain 2	213019	-2.55114	4.24004	-12.3151	2.843e-13	5.46031e-12	20.1781
1460039_at	Clec1a	C-type lectin domain family 1, member a	243653	-2.54916	4.24929	-7.78894	1.07336e-08	5.84274e-08	9.52102
1434394_at	N4bp2	NEDD4 binding protein 2	333789	2.5491	6.52003	8.52181	1.62904e-09	1.07933e-08	11.4259
1448777_at	Mcm2	minichromosome maintenance deficient 2 mitotin (S. cerevisiae)	17216	2.54848	5.65624	9.22348	2.85968e-10	2.30524e-09	13.1855
1417911_at	Ccna2	cyclin A2	12428	2.54727	5.79785	8.96943	5.3291e-10	3.96948e-09	12.5558
1455087_at	Snhg14	small nucleolar RNA host gene 14	52480	2.54624	4.34764	8.62508	1.25594e-09	8.51492e-09	11.6889
1459522_s_at	Gyg	glycogenin	27357	2.54375	10.664	9.08627	3.99817e-10	3.0859e-09	12.8464
1425815_a_at	Hmmr	hyaluronan mediated motility receptor (RHAMM)	15366	2.54341	7.53713	14.4331	4.71786e-15	1.49447e-13	24.3125
1451513_x_at	Serpina1b	serine (or cysteine) preptidase inhibitor, clade A, member 1B	20701	-2.54307	2.98747	-9.06763	4.18529e-10	3.20639e-09	12.8002
1428284_at	Nol4l	nucleolar protein 4-like	329540	2.5426	6.12585	11.8079	8.15567e-13	1.34209e-11	19.1131
1437339_s_at	Pcsk5	proprotein convertase subtilisin/kexin type 5	18552	2.54252	8.50151	10.604	1.12556e-11	1.33652e-10	16.4586
1420095_s_at	Zscan21	zinc finger and SCAN domain containing 21	22697	2.54216	7.93407	13.1767	5.06887e-14	1.21635e-12	21.9192
1422124_a_at	Ptprc	protein tyrosine phosphatase, receptor type, C	19264	-2.54151	3.49499	-7.80505	1.02904e-08	5.62519e-08	9.5636
1451899_a_at	Gtf2ird1	general transcription factor II I repeat domain-containing 1	57080	2.54145	7.59327	15.381	8.70075e-16	3.47442e-14	26.0129
1452305_s_at	Cenpn	centromere protein N	72155	2.54126	4.80523	11.5684	1.35573e-12	2.10535e-11	18.5993
1434434_s_at	Tcerg1	transcription elongation regulator 1 (CA150)	56070	2.54064	8.33032	14.1294	8.25427e-15	2.43566e-13	23.7491
1434577_at	BC052040	cDNA sequence BC052040	399568	2.54031	6.69745	19.7228	9.55852e-19	1.10457e-16	32.8225
1418061_at	Ltbp2	latent transforming growth factor beta binding protein 2	16997	-2.54022	5.41631	-7.92862	7.45428e-09	4.19912e-08	9.88918
1435002_at	Zfp507	zinc finger protein 507	668501	2.54012	6.99817	15.4309	7.97834e-16	3.23592e-14	26.1
1423700_at	Rfc3	replication factor C (activator 1) 3	69263	2.53967	3.8794	8.98427	5.13759e-10	3.84483e-09	12.5928
1439510_at	Sgol1	shugoshin-like 1 (S. pombe)	72415	2.53918	4.79658	9.22238	2.86733e-10	2.31051e-09	13.1828
1451967_x_at	Kpnb1	karyopherin (importin) beta 1	16211	2.53887	10.3359	14.3799	5.19972e-15	1.62226e-13	24.2146
1426218_at	Glcci1	glucocorticoid induced transcript 1	170772	2.53794	5.28744	8.12189	4.51929e-09	2.66997e-08	10.3947
1455218_at	Ccp110	centriolar coiled coil protein 110	101565	2.53746	5.04736	7.21706	4.8942e-08	2.28113e-07	7.99032
1438989_s_at	B130021B11Rik	RIKEN cDNA B130021B11 gene	320860	2.53244	6.90124	11.1035	3.70766e-12	5.04559e-11	17.5819
1437811_x_at	Cotl1	coactosin-like 1 (Dictyostelium)	72042	2.53224	5.76955	11.2703	2.57654e-12	3.68829e-11	17.95
1435517_x_at	Ralb	v-ral simian leukemia viral oncogene homolog B (ras related)	64143	2.53158	8.16036	12.9729	7.56564e-14	1.71784e-12	21.515
1452125_at	Thrap3	thyroid hormone receptor associated protein 3	230753	2.53045	8.89769	11.4938	1.59036e-12	2.41531e-11	18.438
1425006_a_at	Vrk1	vaccinia related kinase 1	22367	2.53	6.85791	14.8032	2.41444e-15	8.16058e-14	24.9867
1436999_at	Pid1	phosphotyrosine interaction domain containing 1	98496	-2.52993	4.70687	-11.5573	1.38811e-12	2.14758e-11	18.5755
1455488_at	Haus6	HAUS augmin-like complex, subunit 6	230376	2.52869	5.80111	11.2328	2.79487e-12	3.94082e-11	17.8678
1438951_x_at	Nup54	nucleoporin 54	269113	2.52783	8.77823	13.7318	1.74098e-14	4.70133e-13	22.997
1416155_at	Hmgb3	high mobility group box 3	15354	2.52737	7.80006	10.165	3.06581e-11	3.20608e-10	15.4447
1426225_at	Rbp4	retinol binding protein 4, plasma	19662	-2.52736	3.12999	-10.5683	1.22004e-11	1.43798e-10	16.377
1433891_at	Lgr4	leucine-rich repeat-containing G protein-coupled receptor 4	107515	2.52712	6.87347	7.90253	7.9782e-09	4.45543e-08	9.82058
1451577_at	Zbtb20	zinc finger and BTB domain containing 20	56490	-2.5269	6.38265	-11.5367	1.45072e-12	2.22943e-11	18.5309
1428765_at	Meg3	maternally expressed 3	17263	2.52584	5.58754	11.7309	9.59679e-13	1.54844e-11	18.9486
1427201_at	Mustn1	musculoskeletal, embryonic nuclear protein 1	66175	-2.52553	4.63697	-10.3501	2.00295e-11	2.20495e-10	15.8755
1428622_at	Deptor	DEP domain containing MTOR-interacting protein	97998	-2.5255	3.71389	-10.6381	1.04238e-11	1.25067e-10	16.5363
1420411_a_at	Pi4k2b	phosphatidylinositol 4-kinase type 2 beta	67073	2.52537	4.34835	8.05784	5.33177e-09	3.09884e-08	10.2277
1448938_at	Rpa3	replication protein A3	68240	2.52425	7.19402	7.38349	3.13473e-08	1.53146e-07	8.43952
1433768_at	Palld	palladin, cytoskeletal associated protein	72333	2.5239	9.30922	11.4763	1.65118e-12	2.49304e-11	18.4
1416069_at	Pfkp	phosphofructokinase, platelet	56421	2.52386	8.58103	13.4398	3.04256e-14	7.7698e-13	22.4341
1426255_at	Nefl	neurofilament, light polypeptide	18039	2.52377	3.66971	12.1338	4.12952e-13	7.56592e-12	19.8009
1455244_at	Daam1	dishevelled associated activator of morphogenesis 1	208846	2.52372	9.12531	17.5826	2.30846e-17	1.58179e-15	29.6503
1449632_s_at	Fkbp10	FK506 binding protein 10	14230	2.52296	7.35857	13.2801	4.1441e-14	1.01927e-12	22.1224
1453064_at	Etaa1	Ewing tumor-associated antigen 1	68145	2.52205	5.24511	12.5588	1.73121e-13	3.52809e-12	20.6792
1423428_at	Ror2	receptor tyrosine kinase-like orphan receptor 2	26564	2.52141	6.05159	9.59456	1.1697e-10	1.0411e-09	14.0899
1437480_at	Ska2	spindle and kinetochore associated complex subunit 2	66140	2.52117	6.84894	16.1485	2.34754e-16	1.13455e-14	27.3281
1459560_at	Spopl	speckle-type POZ protein-like	76857	2.52089	5.19044	9.68947	9.33329e-11	8.49358e-10	14.3183
1417421_at	S100a1	S100 calcium binding protein A1	20193	-2.52012	4.08692	-11.1863	3.09304e-12	4.30259e-11	17.7653
1448323_a_at	Bgn	biglycan	12111	-2.51962	8.80979	-13.5462	2.48e-14	6.42842e-13	22.6403
1436833_x_at	Ttll1	tubulin tyrosine ligase-like 1	319953	-2.51946	6.48565	-7.98414	6.45301e-09	3.68935e-08	10.0349
1427482_a_at	Car8	carbonic anhydrase 8	12319	-2.51889	5.72519	-8.27017	3.08838e-09	1.90924e-08	10.7794
1448927_at	Kcnn2	potassium intermediate/small conductance calcium-activated channel, subfamily N, member 2	140492	2.5171	5.14593	11.4365	1.79882e-12	2.68654e-11	18.3134
1428639_at	Lin9	lin-9 homolog (C. elegans)	72568	2.51514	6.12557	12.9242	8.33225e-14	1.85925e-12	21.4175
1429621_at	Cand2	cullin-associated and neddylation-dissociated 2 (putative)	67088	2.51477	7.35668	10.7174	8.72384e-12	1.0684e-10	16.7164
1457218_at	Strbp	spermatid perinuclear RNA binding protein	20744	2.51365	7.57514	17.6367	2.12163e-17	1.47707e-15	29.7346
1418530_at	Nup160	nucleoporin 160	59015	2.5117	6.58547	9.9451	5.11106e-11	4.98925e-10	14.9276
1427275_at	Smc4	structural maintenance of chromosomes 4	70099	2.51046	10.3334	11.225	2.84282e-12	3.9921e-11	17.8506
1459457_at	Camk2d	calcium/calmodulin-dependent protein kinase II, delta	108058	2.51031	7.47465	10.0093	4.39945e-11	4.37934e-10	15.0793
1448471_a_at	Ctla2a	cytotoxic T lymphocyte-associated protein 2 alpha	13024	-2.50979	8.21902	-8.21965	3.51497e-09	2.14602e-08	10.6486
1424281_at	Ubap2	ubiquitin-associated protein 2	68926	2.50917	7.02032	16.5843	1.14032e-16	6.20723e-15	28.0519
1451528_at	Tmem82	transmembrane protein 82	213989	-2.50913	3.81765	-11.5356	1.45414e-12	2.23302e-11	18.5285
1460197_a_at	Steap4	STEAP family member 4	117167	-2.50845	3.36416	-10.7695	7.76255e-12	9.68643e-11	16.8345
1428172_at	Prpf39	PRP39 pre-mRNA processing factor 39 homolog (yeast)	328110	2.50634	7.43816	11.1008	3.72954e-12	5.07203e-11	17.576
1417323_at	Psrc1	proline/serine-rich coiled-coil 1	56742	2.50597	6.55781	13.2583	4.32361e-14	1.05839e-12	22.0796
1459861_s_at	Kdm2b	lysine (K)-specific demethylase 2B	30841	2.50566	7.89971	19.8509	7.97502e-19	9.70372e-17	33.0023
1417071_s_at	Cyp4v3	cytochrome P450, family 4, subfamily v, polypeptide 3	102294	-2.50464	4.10422	-10.354	1.98528e-11	2.18666e-10	15.8844
1416258_at	Tk1	thymidine kinase 1	21877	2.50432	5.93927	11.7309	9.59648e-13	1.54844e-11	18.9487
1439044_at	Zfp354c	zinc finger protein 354C	30944	2.5041	6.38809	14.2099	7.11039e-15	2.12812e-13	23.8994
1435087_at	Zfp362	zinc finger protein 362	230761	2.50219	8.157	15.1552	1.29179e-15	4.83967e-14	25.6157
1452690_at	Khsrp	KH-type splicing regulatory protein	16549	2.50112	7.77486	15.3051	9.93286e-16	3.8802e-14	25.8798
1448276_at	Tspan4	tetraspanin 4	64540	-2.49871	6.65565	-15.3043	9.94674e-16	3.8802e-14	25.8784
1448953_at	Blm	Bloom syndrome, RecQ helicase-like	12144	2.49788	6.44007	12.3377	2.71395e-13	5.24653e-12	20.2251
1429041_at	2610005L07Rik	cadherin 11 pseudogene	381598	2.49683	5.33424	14.0187	1.01444e-14	2.90231e-13	23.5414
1427183_at	Efemp1	epidermal growth factor-containing fibulin-like extracellular matrix protein 1	216616	-2.4968	4.71096	-7.92534	7.51818e-09	4.22936e-08	9.88056
1460287_at	Timp2	tissue inhibitor of metalloproteinase 2	21858	-2.49628	6.63563	-9.09298	3.933e-10	3.04241e-09	12.8631
1455267_at	Esrrg	estrogen-related receptor gamma	26381	2.4954	5.38043	7.89211	8.19771e-09	4.56323e-08	9.79317
1448864_at	Snrk	SNF related kinase	20623	-2.49484	7.4021	-8.4535	1.93638e-09	1.26393e-08	11.2512
1418282_x_at	Serpina1b	serine (or cysteine) preptidase inhibitor, clade A, member 1B	20701	-2.49416	2.66704	-7.6981	1.36233e-08	7.26472e-08	9.28035
1418815_at	Cdh2	cadherin 2	12558	2.49364	11.2035	10.0195	4.2966e-11	4.3018e-10	15.1032
1456360_at	Tes3-ps	testis derived transcript 3, pseudogene	54339	2.49344	6.47461	14.2778	6.27289e-15	1.89978e-13	24.0256
1451346_at	Mtap	methylthioadenosine phosphorylase	66902	2.49338	5.93909	10.1781	2.974e-11	3.1227e-10	15.4755
1425142_a_at	Hnrnpd	heterogeneous nuclear ribonucleoprotein D	11991	2.49262	9.84707	12.9966	7.22093e-14	1.65044e-12	21.562
1437123_at	Mmrn2	multimerin 2	105450	-2.49253	5.90502	-9.58168	1.20619e-10	1.06944e-09	14.0588
1449028_at	Rhou	ras homolog gene family, member U	69581	2.49251	6.76802	14.1202	8.39719e-15	2.47078e-13	23.7318
1423331_a_at	Pvrl3	poliovirus receptor-related 3	58998	2.49222	4.76026	7.14773	5.89782e-08	2.69209e-07	7.80232
1442069_at	Ept1	ethanolaminephosphotransferase 1 (CDP-ethanolamine-specific)	28042	2.4918	6.51591	9.91395	5.49773e-11	5.30661e-10	14.8538
1433203_at	6030400A10Rik	RIKEN cDNA 6030400A10 gene	77069	2.49153	6.12467	11.5129	1.52647e-12	2.33355e-11	18.4794
1424047_at	Dera	2-deoxyribose-5-phosphate aldolase homolog (C. elegans)	232449	2.48879	6.14535	11.1539	3.32028e-12	4.57257e-11	17.6936
1435176_a_at	Id2	inhibitor of DNA binding 2	15902	2.48796	8.53947	7.2629	4.32764e-08	2.04238e-07	8.11435
1460356_at	Esam	endothelial cell-specific adhesion molecule	69524	-2.48794	6.75158	-9.58667	1.19192e-10	1.05906e-09	14.0708
1425678_a_at	Snrk	SNF related kinase	20623	-2.48742	7.52795	-16.6762	9.8124e-17	5.51547e-15	28.2025
1450648_s_at	H2-Ab1	histocompatibility 2, class II antigen A, beta 1	14961	-2.48676	3.51177	-10.7223	8.62727e-12	1.05908e-10	16.7276
1457781_at	Kcnq1ot1	KCNQ1 overlapping transcript 1	63830	2.4866	7.80077	11.174	3.17744e-12	4.40224e-11	17.738
1453135_at	Fndc5	fibronectin type III domain containing 5	384061	-2.48645	5.14177	-11.5353	1.45523e-12	2.23304e-11	18.5277
1435597_at	Atad5	ATPase family, AAA domain containing 5	237877	2.48483	4.89062	14.7099	2.85487e-15	9.47882e-14	24.8181
1438852_x_at	Mcm6	minichromosome maintenance deficient 6 (MIS5 homolog, S. pombe) (S. cerevisiae)	17219	2.48457	6.37222	6.7968	1.52815e-07	6.33335e-07	6.84348
1418678_at	Has2	hyaluronan synthase 2	15117	2.4844	5.33042	10.6521	1.00987e-11	1.21802e-10	16.5683
1434400_at	Tgif2	TGFB-induced factor homeobox 2	228839	2.48343	5.95799	19.0851	2.39078e-18	2.3109e-16	31.9113
1421059_a_at	Alg2	asparagine-linked glycosylation 2 (alpha-1,3-mannosyltransferase)	56737	2.48315	6.99019	10.9121	5.65315e-12	7.34057e-11	17.1553
1458737_at	C77097	expressed sequence C77097	98105	2.48297	5.90629	10.8311	6.76638e-12	8.57089e-11	16.9734
1450773_at	Kcnd2	potassium voltage-gated channel, Shal-related family, member 2	16508	-2.48168	4.06323	-12.7692	1.13424e-13	2.43126e-12	21.1062
1456060_at	Maf	avian musculoaponeurotic fibrosarcoma (v-maf) AS42 oncogene homolog	17132	-2.48126	6.45651	-11.1662	3.23215e-12	4.47204e-11	17.7208
1433725_at	Acvr1b	activin A receptor, type 1B	11479	2.48059	8.41775	16.3434	1.6965e-16	8.66473e-15	27.6538
1437260_at	Mmrn1	multimerin 1	70945	-2.4789	4.29462	-10.5463	1.28225e-11	1.50274e-10	16.3267
1452905_at	Meg3	maternally expressed 3	17263	2.47879	9.98665	12.8221	1.02058e-13	2.20362e-12	21.2128
1451122_at	Idi1	isopentenyl-diphosphate delta isomerase	319554	2.47863	6.16258	7.96231	6.82931e-09	3.87662e-08	9.97761
1431199_at	Ggnbp1	gametogenetin binding protein 1	70772	-2.47788	5.19677	-11.0744	3.95192e-12	5.34984e-11	17.5174
1418494_at	Ebf2	early B cell factor 2	13592	-2.47769	3.63026	-9.32287	2.24675e-10	1.86119e-09	13.4295
1424607_a_at	Gm4354	predicted gene 4354	100043316	-2.47679	8.65117	-14.9757	1.77449e-15	6.27441e-14	25.2964
1459903_at	Sema7a	sema domain, immunoglobulin domain (Ig), and GPI membrane anchor, (semaphorin) 7A	20361	-2.47664	5.85373	-9.70614	8.9714e-11	8.20758e-10	14.3583
1454752_at	Rbm24	RNA binding motif protein 24	666794	2.47523	8.91755	9.10069	3.85937e-10	2.99217e-09	12.8822
1426306_a_at	Maged2	melanoma antigen, family D, 2	80884	2.47386	6.19388	5.85363	2.08802e-06	6.75488e-06	4.21833
1415728_at	Pabpn1	poly(A) binding protein, nuclear 1	54196	2.47324	8.4492	14.981	1.75783e-15	6.22614e-14	25.3059
1448153_at	Cox5a	cytochrome c oxidase subunit Va	12858	-2.47304	8.94389	-6.94903	1.0095e-07	4.36851e-07	7.26088
1434462_at	Cep44	centrosomal protein 44	382010	2.47172	5.888	8.38938	2.27869e-09	1.45567e-08	11.0866
1438971_x_at	Ube2h	ubiquitin-conjugating enzyme E2H	22214	2.4709	8.2024	11.8116	8.09193e-13	1.33478e-11	19.1211
1424883_s_at	Srsf7	serine/arginine-rich splicing factor 7	225027	2.47081	9.79363	14.8919	2.06021e-15	7.13827e-14	25.1463
1418640_at	Sirt1	sirtuin 1	93759	2.47008	6.84327	10.7286	8.50697e-12	1.0468e-10	16.7418
1416832_at	Slc39a8	solute carrier family 39 (metal ion transporter), member 8	67547	2.46609	5.9294	8.72337	9.81766e-10	6.82772e-09	11.9379
1429189_at	Arsb	arylsulfatase B	11881	-2.46607	4.29446	-6.84646	1.33446e-07	5.60703e-07	6.97989
1428480_at	Cdca8	cell division cycle associated 8	52276	2.4623	4.79334	8.13756	4.34047e-09	2.57552e-08	10.4355
1428280_at	Fip1l1	FIP1 like 1 (S. cerevisiae)	66899	2.46168	6.83159	12.3373	2.71647e-13	5.24653e-12	20.2241
1452244_at	Medag	mesenteric estrogen dependent adipogenesis	70717	-2.4615	3.97496	-8.90584	6.23594e-10	4.56933e-09	12.3969
1453198_at	Zfp955b	zinc finger protein 955B	100043468	2.45837	7.37328	8.21464	3.56045e-09	2.17058e-08	10.6356
1420916_at	Prpf40a	PRP40 pre-mRNA processing factor 40 homolog A (yeast)	56194	2.4578	5.39332	12.4158	2.31408e-13	4.5544e-12	20.3861
1415933_a_at	Cox5a	cytochrome c oxidase subunit Va	12858	-2.45548	10.0505	-8.82337	7.65156e-10	5.48795e-09	12.19
1441035_at	Kcne1	potassium voltage-gated channel, Isk-related subfamily, member 1	16509	2.45386	6.26957	13.559	2.42e-14	6.2934e-13	22.665
1416108_a_at	Tmed3	transmembrane emp24 domain containing 3	66111	-2.4535	5.10219	-5.68062	3.39578e-06	1.05834e-05	3.7318
1443814_x_at	Ctsh	cathepsin H	13036	-2.45279	4.32617	-11.2865	2.48706e-12	3.57394e-11	17.9858
1416309_at	Nusap1	nucleolar and spindle associated protein 1	108907	2.45263	6.12605	8.53126	1.59065e-09	1.05677e-08	11.45
1428535_at	9430020K01Rik	RIKEN cDNA 9430020K01 gene	240185	-2.45183	7.10711	-9.54644	1.31212e-10	1.15544e-09	13.9736
1457035_at	AI607873	expressed sequence AI607873	226691	-2.45127	2.49442	-9.49841	1.47202e-10	1.28043e-09	13.8573
1427161_at	Cenpf	centromere protein F	108000	2.45125	7.63178	12.2354	3.34835e-13	6.31365e-12	20.0128
1423063_at	Dnmt3a	DNA methyltransferase 3A	13435	2.44971	7.3363	13.2732	4.19974e-14	1.0305e-12	22.1089
1453035_at	Lnp	limb and neural patterns	69605	2.44931	4.38871	7.00438	8.68774e-08	3.81137e-07	7.41208
1428113_at	Tmtc4	transmembrane and tetratricopeptide repeat containing 4	70551	2.44877	6.57762	9.17633	3.20786e-10	2.54818e-09	13.0692
1433529_at	Pamr1	peptidase domain containing associated with muscle regeneration 1	210622	-2.44873	3.41128	-11.2339	2.78844e-12	3.93712e-11	17.8701
1435291_at	Lemd3	LEM domain containing 3	380664	2.44772	6.50562	10.0385	4.11012e-11	4.14923e-10	15.1481
1436942_at	A930035D04Rik	RIKEN cDNA A930035D04 gene	320946	2.44736	4.60629	9.1467	3.44849e-10	2.70561e-09	12.9961
1436508_at	Mlec	malectin	109154	2.44735	4.71897	13.4859	2.78397e-14	7.16248e-13	22.5237
1433445_x_at	Hmgcs1	3-hydroxy-3-methylglutaryl-Coenzyme A synthase 1	208715	2.44702	7.47458	7.20869	5.00552e-08	2.3262e-07	7.96765
1416152_a_at	Srsf3	serine/arginine-rich splicing factor 3	20383	2.44638	7.2769	7.02579	8.19826e-08	3.61922e-07	7.47049
1458811_at	9430047L24Rik	RIKEN cDNA 9430047L24 gene	320850	2.44475	3.58873	14.6029	3.46349e-15	1.13358e-13	24.6236
1435207_at	Dixdc1	DIX domain containing 1	330938	2.44277	5.97667	10.8588	6.3625e-12	8.12898e-11	17.0357
1433656_a_at	Gnl3	guanine nucleotide binding protein-like 3 (nucleolar)	30877	2.44238	8.37776	14.9464	1.86953e-15	6.56556e-14	25.244
1415770_at	Wdr6	WD repeat domain 6	83669	2.4417	7.15207	14.3419	5.57571e-15	1.72139e-13	24.1443
1438946_at	Pdgfra	platelet derived growth factor receptor, alpha polypeptide	18595	2.44141	5.30296	8.65369	1.1689e-09	7.97436e-09	11.7615
1420940_x_at	Rgs5	regulator of G-protein signaling 5	19737	-2.43997	5.44003	-9.52592	1.37815e-10	1.20588e-09	13.924
1435056_x_at	Pofut2	protein O-fucosyltransferase 2	80294	2.43854	8.3836	12.4246	2.27298e-13	4.4906e-12	20.4042
1449522_at	Unc5c	unc-5 homolog C (C. elegans)	22253	2.43826	5.80323	12.2866	3.01376e-13	5.76685e-12	20.1192
1428510_at	Lphn1	latrophilin 1	330814	2.43685	7.38826	13.6097	2.19614e-14	5.7869e-13	22.7629
1428498_at	Rnf219	ring finger protein 219	72486	2.43655	5.80733	9.63084	1.07285e-10	9.63187e-10	14.1773
1457126_at	Myl4	myosin, light polypeptide 4	17896	2.43596	6.17066	8.81238	7.86352e-10	5.62827e-09	12.1623
1417125_at	Ahcy	S-adenosylhomocysteine hydrolase	269378	2.43507	8.33052	13.4823	2.80331e-14	7.19436e-13	22.5167
1457172_at	Arhgef15	Rho guanine nucleotide exchange factor (GEF) 15	442801	-2.4345	4.95881	-7.89562	8.12304e-09	4.52654e-08	9.80241
1416410_at	Pafah1b3	platelet-activating factor acetylhydrolase, isoform 1b, subunit 3	18476	2.43297	5.96315	10.314	2.17559e-11	2.36729e-10	15.7918
1433966_x_at	Asns	asparagine synthetase	27053	2.43261	4.33088	11.2672	2.59364e-12	3.7102e-11	17.9433
1431777_a_at	Hmgn3	high mobility group nucleosomal binding domain 3	94353	2.43109	7.06997	8.56626	1.45626e-09	9.74218e-09	11.5392
1434860_at	Dpy19l4	dpy-19-like 4 (C. elegans)	381510	2.42946	6.94823	7.76557	1.14115e-08	6.17603e-08	9.45919
1441831_x_at	Clcn5	chloride channel 5	12728	2.4277	4.73082	11.4281	1.83159e-12	2.72957e-11	18.2951
1434790_a_at	Lta4h	leukotriene A4 hydrolase	16993	2.42444	7.50579	12.3303	2.75574e-13	5.30749e-12	20.2096
1426964_at	Abracl	ABRA C-terminal like	73112	2.42383	9.49771	13.5643	2.39558e-14	6.24875e-13	22.6752
1422653_at	Cep70	centrosomal protein 70	68121	2.42372	6.36344	9.88858	5.83464e-11	5.60565e-10	14.7936
1433757_a_at	Nisch	nischarin	64652	2.42325	9.11177	12.0816	4.60107e-13	8.23297e-12	19.6917
1425383_a_at	Pbx1	pre B cell leukemia homeobox 1	18514	2.4229	6.71392	12.0543	4.87013e-13	8.64836e-12	19.6342
1416638_at	Sall2	sal-like 2 (Drosophila)	50524	2.42256	4.60776	12.0178	5.254e-13	9.22571e-12	19.5576
1437828_s_at	Wdr46	WD repeat domain 46	57315	2.42253	6.70304	10.2327	2.62241e-11	2.79899e-10	15.6028
1449591_at	Casp4	caspase 4, apoptosis-related cysteine peptidase	12363	-2.42175	3.72484	-12.1539	3.96143e-13	7.30351e-12	19.8429
1418485_at	Slc4a3	solute carrier family 4 (anion exchanger), member 3	20536	-2.42035	7.85312	-11.1468	3.37161e-12	4.62786e-11	17.678
1455022_at	Strn	striatin, calmodulin binding protein	268980	2.41818	6.852	11.1373	3.44274e-12	4.71805e-11	17.6569
1418825_at	Irgm1	immunity-related GTPase family M member 1	15944	-2.41751	4.523	-11.6711	1.0894e-12	1.73607e-11	18.8205
1448838_at	Topors	topoisomerase I binding, arginine/serine-rich	106021	2.41559	8.24849	15.0502	1.55495e-15	5.62309e-14	25.4293
1424093_x_at	Cd151	CD151 antigen	12476	-2.41523	5.59705	-8.85129	7.13886e-10	5.15598e-09	12.2601
1435562_at	Pdzd8	PDZ domain containing 8	107368	2.41515	4.90546	9.87431	6.03349e-11	5.76723e-10	14.7597
1457896_at	Esrrg	estrogen-related receptor gamma	26381	2.41399	6.32082	10.2969	2.26249e-11	2.45152e-10	15.7522
1436363_a_at	Nfix	nuclear factor I/X	18032	-2.41306	9.04702	-12.3683	2.54939e-13	4.95621e-12	20.2882
1442489_at	D1Ertd564e	DNA segment, Chr 1, ERATO Doi 564, expressed	52347	2.41057	6.63178	10.3373	2.06262e-11	2.26461e-10	15.8458
1438096_a_at	Dtymk	deoxythymidylate kinase	21915	2.40946	8.69957	14.3409	5.58566e-15	1.7219e-13	24.1425
1435758_at	B4galt6	UDP-Gal:betaGlcNAc beta 1,4-galactosyltransferase, polypeptide 6	56386	2.40907	7.71968	10.0247	4.24456e-11	4.26001e-10	15.1156
1443822_s_at	Cisd1	CDGSH iron sulfur domain 1	52637	-2.40809	7.30202	-10.3285	2.10477e-11	2.3038e-10	15.8253
1437614_x_at	Zdhhc14	zinc finger, DHHC domain containing 14	224454	-2.40645	6.07146	-14.2198	6.98166e-15	2.09906e-13	23.9178
1423854_a_at	Rasl11b	RAS-like, family 11, member B	68939	2.40586	8.38777	8.44161	1.99564e-09	1.29852e-08	11.2207
1441507_at	Sptbn1	spectrin beta, non-erythrocytic 1	20742	-2.40535	5.0771	-5.61752	4.05609e-06	1.2461e-05	3.5542
1447887_x_at	Vcan	versican	13003	2.40463	5.03903	6.16451	8.75225e-07	3.0607e-06	5.0897
1439815_at	Heatr5b	HEAT repeat containing 5B	320473	2.40333	6.00013	10.2153	2.72954e-11	2.90435e-10	15.5623
1434582_at	Erc2	ELKS/RAB6-interacting/CAST family member 2	238988	2.4032	4.1672	12.898	8.7754e-14	1.94138e-12	21.3652
1423795_at	Sfpq	splicing factor proline/glutamine rich (polypyrimidine tract binding protein associated)	71514	2.4029	9.18872	11.9984	5.47099e-13	9.55805e-12	19.5167
1418981_at	Casp12	caspase 12	12364	-2.40277	5.13342	-13.331	3.7545e-14	9.35249e-13	22.222
1415904_at	Lpl	lipoprotein lipase	16956	-2.40263	11.1726	-11.8054	8.19916e-13	1.34603e-11	19.1078
1450754_at	Cacna2d2	calcium channel, voltage-dependent, alpha 2/delta subunit 2	56808	2.40215	7.44649	12.9086	8.59347e-14	1.9093e-12	21.3864
1416335_at	Mif	macrophage migration inhibitory factor	17319	2.40139	10.3717	7.50127	2.29143e-08	1.15436e-07	8.75562
1428319_at	Pdlim7	PDZ and LIM domain 7	67399	2.40108	6.64524	10.6834	9.41399e-12	1.14479e-10	16.6394
1434672_at	Gpr22	G protein-coupled receptor 22	73010	2.40106	5.45902	10.0908	3.64046e-11	3.73526e-10	15.2709
1424007_at	Gdf10	growth differentiation factor 10	14560	-2.40091	4.08559	-6.29095	6.15708e-07	2.21803e-06	5.44266
1431339_a_at	Efhd2	EF hand domain containing 2	27984	2.39957	7.06362	11.5473	1.41833e-12	2.18777e-11	18.5537
1425281_a_at	Tsc22d3	TSC22 domain family, member 3	14605	-2.39935	4.67723	-7.01661	8.4045e-08	3.69966e-07	7.44546
1435982_at	Stx12	syntaxin 12	100226	-2.39888	3.93982	-9.13956	3.50923e-10	2.7454e-09	12.9784
1417928_at	Pdlim4	PDZ and LIM domain 4	30794	-2.39728	3.96815	-11.3154	2.33626e-12	3.38173e-11	18.049
1457465_at	Shroom4	shroom family member 4	208431	-2.39515	5.53524	-12.0539	4.87379e-13	8.64836e-12	19.6335
1424988_at	Mylip	myosin regulatory light chain interacting protein	218203	-2.39482	5.5257	-13.737	1.72384e-14	4.67947e-13	23.007
1452870_at	Apaf1	apoptotic peptidase activating factor 1	11783	2.3946	5.28123	6.02253	1.3009e-06	4.38974e-06	4.69229
1449324_at	Ero1l	ERO1-like (S. cerevisiae)	50527	2.39337	6.91574	11.9079	6.61018e-13	1.12259e-11	19.3255
1438975_x_at	Zdhhc14	zinc finger, DHHC domain containing 14	224454	-2.39315	5.97411	-14.1593	7.80857e-15	2.31073e-13	23.805
1424632_a_at	Rev3l	REV3-like, catalytic subunit of DNA polymerase zeta RAD54 like (S. cerevisiae)	19714	2.39178	8.47454	18.389	6.70448e-18	5.63749e-16	30.8844
1448839_at	Kank3	KN motif and ankyrin repeat domains 3	80880	-2.39133	4.7426	-8.17721	3.9196e-09	2.35895e-08	10.5385
1440108_at	Foxp2	forkhead box P2	114142	2.39069	5.25712	6.19326	8.07876e-07	2.84647e-06	5.17003
1455845_at	Wscd1	WSC domain containing 1	216881	-2.39029	3.54348	-10.9552	5.13823e-12	6.74392e-11	17.2519
1438034_at	Rmdn1	regulator of microtubule dynamics 1	66302	2.38986	6.8168	9.04983	4.37227e-10	3.33236e-09	12.756
1460430_at	Rap2c	RAP2C, member of RAS oncogene family	72065	2.38963	6.75739	7.50603	2.2627e-08	1.14156e-07	8.76835
1443518_at	Sgce	sarcoglycan, epsilon	20392	2.38958	5.08042	13.06	6.3721e-14	1.476e-12	21.6883
1425179_at	Shmt1	serine hydroxymethyltransferase 1 (soluble)	20425	2.3869	5.57754	8.88122	6.62807e-10	4.82074e-09	12.3352
1422540_at	Fbln1	fibulin 1	14114	-2.38608	5.68655	-6.50451	3.40917e-07	1.29988e-06	6.03645
1427917_s_at	Ssbp3	single-stranded DNA binding protein 3	72475	2.38423	7.24455	14.9282	1.93085e-15	6.75797e-14	25.2115
1416357_a_at	Mcam	melanoma cell adhesion molecule	84004	2.38416	6.71029	7.00291	8.72219e-08	3.82405e-07	7.40809
1450690_at	Ranbp2	RAN binding protein 2	19386	2.38321	7.63239	7.21411	4.93319e-08	2.29671e-07	7.98233
1452713_a_at	Snrnp40	small nuclear ribonucleoprotein 40 (U5)	66585	2.38281	9.81885	12.9194	8.41101e-14	1.8748e-12	21.408
1420592_a_at	Anp32e	acidic (leucine-rich) nuclear phosphoprotein 32 family, member E	66471	2.38195	8.85388	14.7175	2.81609e-15	9.36508e-14	24.8319
1448734_at	Cp	ceruloplasmin	12870	-2.38101	2.4467	-11.0275	4.38134e-12	5.8697e-11	17.4131
1430955_at	2810403A07Rik	RIKEN cDNA 2810403A07 gene	74200	2.38085	5.48739	10.149	3.18109e-11	3.30491e-10	15.4074
1429982_at	Rimklb	ribosomal modification protein rimK-like family member B	108653	2.38015	4.15407	7.68855	1.39697e-08	7.41499e-08	9.25501
1437067_at	Phtf2	putative homeodomain transcription factor 2	68770	2.37984	8.01314	9.95541	4.98939e-11	4.88894e-10	14.952
1424719_a_at	Mapt	microtubule-associated protein tau	17762	-2.37953	3.40428	-10.127	3.34718e-11	3.45836e-10	15.3559
1421289_at	Hspb7	heat shock protein family, member 7 (cardiovascular)	29818	-2.37784	4.90916	-8.66298	1.14198e-09	7.81146e-09	11.785
1418599_at	Col11a1	collagen, type XI, alpha 1	12814	2.3766	4.68895	10.6946	9.18129e-12	1.1178e-10	16.6647
1427912_at	Cbr3	carbonyl reductase 3	109857	-2.37551	3.93262	-10.0873	3.66955e-11	3.75766e-10	15.2629
1435870_at	Chpt1	choline phosphotransferase 1	212862	-2.37404	6.07745	-11.8612	7.29054e-13	1.22705e-11	19.2265
1448673_at	Pvrl3	poliovirus receptor-related 3	58998	2.37292	6.6523	8.19623	3.73272e-09	2.2583e-08	10.5879
1435783_at	Fam169a	family with sequence similarity 169, member A	320557	2.37146	5.56866	15.7657	4.48402e-16	1.93637e-14	26.6787
1450422_a_at	Kdelc1	KDEL (Lys-Asp-Glu-Leu) containing 1	72050	2.37077	6.22501	11.3925	1.97754e-12	2.91142e-11	18.2176
1426152_a_at	Kitl	kit ligand	17311	-2.37027	4.15431	-9.34834	2.11252e-10	1.75987e-09	13.4918
1425464_at	Gata6	GATA binding protein 6	14465	2.36833	8.03559	12.5902	1.62474e-13	3.35073e-12	20.7433
1425493_at	Bmpr1a	bone morphogenetic protein receptor, type 1A	12166	2.36774	5.20469	8.70954	1.0163e-09	7.02613e-09	11.9029
1439284_at	Epb4.1l5	erythrocyte protein band 4.1-like 5	226352	2.36772	4.7906	9.87222	6.06309e-11	5.7875e-10	14.7548
1424114_s_at	Lamb1	laminin B1	16777	2.3674	9.62764	14.5459	3.841e-15	1.23949e-13	24.5195
1423250_a_at	Tgfb2	transforming growth factor, beta 2	21808	2.36645	7.95951	12.3027	2.91597e-13	5.59525e-12	20.1525
1439260_a_at	Enpp3	ectonucleotide pyrophosphatase/phosphodiesterase 3	209558	-2.36596	4.81734	-8.89527	6.40125e-10	4.67384e-09	12.3704
1434770_at	Iqcb1	IQ calmodulin-binding motif containing 1	320299	2.36574	5.20077	9.76932	7.72578e-11	7.19207e-10	14.5096
1425476_at	Col4a5	collagen, type IV, alpha 5	12830	2.36565	8.67885	8.25466	3.21339e-09	1.97825e-08	10.7393
1430535_at	Tsc22d2	TSC22 domain family, member 2	72033	2.36463	7.59742	12.6912	1.32591e-13	2.81008e-12	20.9485
1428099_a_at	Srsf1	serine/arginine-rich splicing factor 1	110809	2.36458	10.8063	16.8565	7.32189e-17	4.27834e-15	28.4957
1421201_a_at	Tro	trophinin	56191	2.36444	6.09073	14.0597	9.39771e-15	2.73022e-13	23.6184
1448870_at	Ltbp1	latent transforming growth factor beta binding protein 1	268977	2.36391	8.20823	12.9111	8.55157e-14	1.90408e-12	21.3913
1420672_at	Kcne1	potassium voltage-gated channel, Isk-related subfamily, member 1	16509	2.36377	6.60382	6.14838	9.15473e-07	3.18476e-06	5.0446
1448117_at	Kitl	kit ligand	17311	-2.36359	6.63516	-8.57443	1.42657e-09	9.5621e-09	11.5601
1417841_at	Pxmp2	peroxisomal membrane protein 2	19301	-2.3628	5.51302	-14.7523	2.6455e-15	8.85471e-14	24.8947
1457334_at	C130057M05Rik	RIKEN cDNA C130057M05 gene	399581	2.36142	6.3649	6.46998	3.7501e-07	1.41553e-06	5.94066
1447640_s_at	Pbx3	pre B cell leukemia homeobox 3	18516	2.36129	8.43581	16.3131	1.78391e-16	9.02207e-15	27.6034
1437873_at	Zfp799	zinc finger protein 799	240064	2.35992	6.4451	6.48932	3.55502e-07	1.34952e-06	5.99435
1427229_at	Hmgcr	3-hydroxy-3-methylglutaryl-Coenzyme A reductase	15357	2.35929	4.17634	8.36758	2.40866e-09	1.53255e-08	11.0306
1416752_at	Ldb3	LIM domain binding 3	24131	-2.35904	8.21215	-13.7448	1.69868e-14	4.62332e-13	23.0218
1455607_at	Rspo3	R-spondin 3 homolog (Xenopus laevis)	72780	2.35737	4.26423	9.66819	9.81668e-11	8.88268e-10	14.2672
1428174_x_at	Khsrp	KH-type splicing regulatory protein	16549	2.35598	7.71884	14.898	2.03773e-15	7.07221e-14	25.1573
1436043_at	Scn7a	sodium channel, voltage-gated, type VII, alpha	20272	-2.35444	4.74253	-10.9506	5.19053e-12	6.79532e-11	17.2416
1436737_a_at	Sorbs1	sorbin and SH3 domain containing 1	20411	-2.35314	9.64973	-13.33	3.76179e-14	9.35249e-13	22.22
1452922_at	Ppp1r3d	protein phosphatase 1, regulatory subunit 3D	228966	2.35313	7.00832	13.5121	2.64768e-14	6.83735e-13	22.5743
1457327_at	Shprh	SNF2 histone linker PHD RING helicase	268281	2.35143	5.17528	7.47226	2.47492e-08	1.23926e-07	8.67791
1455814_x_at	Ddx39	DEAD (Asp-Glu-Ala-Asp) box polypeptide 39	68278	2.35088	8.68847	15.9848	3.09101e-16	1.43037e-14	27.0521
1442264_at	Rasgrp2	RAS, guanyl releasing protein 2	19395	-2.35051	4.70058	-11.3774	2.04284e-12	3.00114e-11	18.1848
1417444_at	E2f5	E2F transcription factor 5	13559	2.34979	4.67118	8.81043	7.90182e-10	5.64981e-09	12.1574
1456485_at	Npat	nuclear protein in the AT region	244879	2.34924	6.70911	14.101	8.70189e-15	2.54595e-13	23.6959
1418527_a_at	Srsf10	serine/arginine-rich splicing factor 10	14105	2.34868	5.59118	11.8135	8.06041e-13	1.33195e-11	19.125
1435857_s_at	Aplp1	amyloid beta (A4) precursor-like protein 1	11803	2.34845	7.09062	10.9059	5.7309e-12	7.43687e-11	17.1415
1426473_at	Dnajc9	DnaJ (Hsp40) homolog, subfamily C, member 9	108671	2.34809	6.9086	10.5845	1.17623e-11	1.38951e-10	16.414
1427941_at	Dicer1	dicer 1, ribonuclease type III	192119	2.34782	6.40307	12.0565	4.8477e-13	8.62207e-12	19.6389
1451651_at	Vsig4	V-set and immunoglobulin domain containing 4	278180	-2.34718	3.18411	-7.92666	7.49236e-09	4.21827e-08	9.88403
1433890_a_at	Bag6	BCL2-associated athanogene 6	224727	2.34712	7.15652	14.0337	9.86443e-15	2.84583e-13	23.5696
1426063_a_at	Gem	GTP binding protein (gene overexpressed in skeletal muscle)	14579	2.347	4.29792	6.32785	5.55763e-07	2.01704e-06	5.5455
1417359_at	Mfap2	microfibrillar-associated protein 2	17150	2.34601	6.09389	6.83856	1.36351e-07	5.72095e-07	6.95822
1452416_at	Il6ra	interleukin 6 receptor, alpha	16194	-2.34536	3.93238	-11.0308	4.34901e-12	5.83394e-11	17.4206
1437513_a_at	Serinc1	serine incorporator 1	56442	2.3453	7.55248	9.53962	1.33371e-10	1.17196e-09	13.9571
1415860_at	Kpna2	karyopherin (importin) alpha 2	16647	2.34519	8.24511	7.7937	1.06006e-08	5.77644e-08	9.53361
1448277_at	Pold2	polymerase (DNA directed), delta 2, regulatory subunit	18972	2.34465	5.91024	7.71913	1.28906e-08	6.90784e-08	9.33615
1418704_at	S100a13	S100 calcium binding protein A13	20196	-2.34382	6.56817	-10.1371	3.2697e-11	3.38169e-10	15.3796
1441477_at	Calu	calumenin	12321	2.34356	6.03409	9.14469	3.46552e-10	2.71429e-09	12.9911
1442939_at	Rif1	Rap1 interacting factor 1 homolog (yeast)	51869	2.34342	6.88853	12.6039	1.5806e-13	3.27602e-12	20.7711
1416405_at	Bgn	biglycan	12111	-2.3433	8.53964	-8.14551	4.25256e-09	2.53208e-08	10.4561
1450986_at	Nop58	NOP58 ribonucleoprotein	55989	2.34279	7.86668	16.4185	1.49817e-16	7.80844e-15	27.7784
1433485_x_at	Gpr56	G protein-coupled receptor 56	14766	-2.34204	5.08008	-10.4428	1.62134e-11	1.83566e-10	16.0893
1416686_at	Plod2	procollagen lysine, 2-oxoglutarate 5-dioxygenase 2	26432	2.34107	7.78065	10.7504	8.10151e-12	1.00407e-10	16.7913
1450095_a_at	Acyp1	acylphosphatase 1, erythrocyte (common) type	66204	2.34012	5.78045	7.33562	3.56212e-08	1.71854e-07	8.31063
1457751_at	Rsf1	remodeling and spacing factor 1	233532	2.34009	6.15334	12.5658	1.70688e-13	3.49244e-12	20.6935
1422675_at	Smarce1	SWI/SNF related, matrix associated, actin dependent regulator of chromatin, subfamily e, member 1	57376	2.33977	8.41429	11.4913	1.59901e-12	2.42666e-11	18.4325
1450845_a_at	Bzw1	basic leucine zipper and W2 domains 1	66882	2.33972	7.87689	14.2137	7.06111e-15	2.1168e-13	23.9064
1418526_at	Srsf10	serine/arginine-rich splicing factor 10	14105	2.33888	5.95772	11.8139	8.05342e-13	1.33195e-11	19.1259
1452872_at	Ank3	ankyrin 3, epithelial	11735	2.33855	6.19277	10.3147	2.17222e-11	2.36486e-10	15.7934
1419125_at	Ptpn18	protein tyrosine phosphatase, non-receptor type 18	19253	-2.33851	5.40465	-11.2075	2.95363e-12	4.13089e-11	17.8119
1434078_at	Ubfd1	ubiquitin family domain containing 1	28018	2.33824	7.5848	13.1053	5.82982e-14	1.3626e-12	21.778
1425927_a_at	Atf5	activating transcription factor 5	107503	-2.33806	6.15885	-12.5714	1.68781e-13	3.46353e-12	20.7048
[truncated: 790 more rows]

## Sheet: day12.5
Table S1. Differential expressed genes (DEGs) at different developmental stages of the mouse heart and in old heart tissue with respect to young heart tissue (12.5)
[truncated: 2,074 more rows]

[truncated: 8 more sheets: day13.5, day14.5, day15.5, day16.5, day17.5, day18.5, day19.5, old]
