# Supplementary material for: Parallel Genome-wide Profiling of Coding and Non-coding RNAs to Identify Novel Regulatory Elements in Embryonic and Maturated Heart
Source: Mol Ther Nucleic Acids. 2018 May 4;12:158–73. doi: 10.1016/j.omtn.2018.04.018 (PMC6023836; doi:10.1016/j.omtn.2018.04.018)
Supplement: Table S2. DEGs Annotated to GO: 0007507 “Heart Development” by the GO Consortium [file mmc3.xls]

## Sheet: DEGs Heart Development
Table S2. Differential expressed genes (DEGs) annotated to GO:0007507 “Heart Development” by the Gene Ontology (GO) Consortium
AffyID	Symbol	Description	10.5 days	11.5 days	12.5 days	13.5 days	14.5 days	15.5 days	16.5 days	17.5 days	18.5 days	19.5 days	Adult	Old
			Mean (abolute values)	Mean (abolute values)	Mean (abolute values)	Mean (abolute values)	Mean (abolute values)	Mean (abolute values)	Mean (abolute values)	Mean (abolute values)	Mean (abolute values)	Mean (abolute values)	Mean (abolute values)	Mean (abolute values)
1418402_at	Adam19	a disintegrin and metallopeptidase domain 19 (meltrin beta)	218.364	203.974	225.953	166.929	177.141	146.53	169.092	147.133	150.398	178.92	51.7234	68.7375
1418403_at	Adam19	a disintegrin and metallopeptidase domain 19 (meltrin beta)	48.5424	72.4238	83.2601	78.4379	87.7929	86.2727	71.7743	52.1046	61.7805	74.6814	15.5471	12.6496
1427052_at	Acacb	acetyl-Coenzyme A carboxylase beta	44.9509	56.7795	45.7497	75.6111	99.0834	128.87	131.776	167.603	163.255	316.452	286.054	227.769
1415927_at	Actc1	actin, alpha, cardiac muscle 1	13474	9467.46	9858.74	6529.83	6875.53	5853.54	6516.48	6941.3	6224.47	6525.79	3297.13	4085.8
1448460_at	Acvr1	activin A receptor, type 1	400.446	309.149	347.078	192.647	178.193	118.917	158.328	81.5765	86.8212	111.621	52.54	89.8166
1460597_at	Asxl2	additio-l sex combs like 2 (Drosophila)	173.662	197.452	153.943	154.499	173.819	165.765	155.618	125.159	128.493	102.001	48.6445	62.7489
1422789_at	Aldh1a2	aldehyde dehydroge-se family 1, subfamily A2	78.8543	107.981	115.953	66.2097	52.0742	48.2176	63.2666	51.1608	57.602	53.347	25.4326	25.4067
1439066_at	Angpt1	angiopoietin 1	360.488	331.254	254.967	119.589	70.7939	51.3483	49.8022	29.2393	35.7853	39.6416	71.8419	59.6747
1425639_at	Adap2	ArfGAP with dual PH domains 2	12.0754	16.8968	17.0294	28.0731	34.3875	37.9884	40.4027	54.0997	57.1285	58.9674	120.767	94.1985
1425638_at	Adap2	ArfGAP with dual PH domains 2	8.23424	9.75978	9.77701	12.0669	13.5249	15.231	14.5642	22.3119	24.692	22.9898	34.37	37.8101
1421205_at	Atm	ataxia telangiectasia mutated	91.7924	72.5019	66.2246	61.046	55.8828	47.5688	44.7669	34.714	32.0017	26.093	15.3844	23.8278
1419003_at	Bves	blood vessel epicardial substance	217.616	169.629	186.619	240.208	285.242	292.275	329.808	267.74	245.722	174.255	48.0742	38.0807
1439848_at	Bves	blood vessel epicardial substance	61.3864	45.8459	64.0355	87.1995	118.799	122.665	141.357	109.32	100.013	57.5041	12.7646	8.59877
1423635_at	Bmp2	bone morphogenetic protein 2	163.129	165.63	177.885	147.427	99.8953	67.8505	61.4775	36.3318	40.3539	52.4493	33.6243	31.8868
1425493_at	Bmpr1a	bone morphogenetic protein receptor, type 1A	103.273	75.4605	69.0444	40.8978	39.3747	30.8319	34.8881	31.9999	31.7265	26.4692	14.6204	17.2785
1425491_at	Bmpr1a	bone morphogenetic protein receptor, type 1A	52.8172	26.3896	31.4254	14.9493	11.2936	10.901	12.268	10.6771	12.9766	10.6646	11.4936	10.3428
1459457_at	Camk2d	calcium/calmodulin-dependent protein ki-se II, delta	213.152	220.549	201.486	221.018	226.336	281.91	308.15	236.752	299.643	191.196	38.7102	46.3907
1444031_at	Camk2d	calcium/calmodulin-dependent protein ki-se II, delta	47.0507	60.5157	47.4703	52.0694	67.6572	76.6941	95.8511	74.7753	75.3136	46.9397	17.2715	16.9006
1415949_at	Cpe	carboxypeptidase E	186.766	237.408	274.55	223.602	253.992	121.488	214.339	123.857	175.302	283.317	507.762	521.377
1449839_at	Casp3	caspase 3	289.99	354.232	332.851	368.065	352.773	339.926	287.568	282.06	235.368	186.638	52.4092	45.4291
1415724_a_at	Cdc42	cell division cycle 42	235.369	153.455	210.029	97.4396	76.9541	53.6903	68.3341	54.7065	71.2248	99.9598	231.553	277.957
1435807_at	Cdc42	cell division cycle 42	243.44	142.659	120.49	74.1583	92.1405	62.3379	81.3645	61.1168	82.9406	106.262	17.0094	27.889
1435600_s_at	Ccm2l	cerebral cavernous malformation 2-like	33.4134	33.0748	33.489	30.6269	44.779	40.7503	45.633	52.016	50.4416	66.6068	166.397	184.494
1460382_at	Ccm2l	cerebral cavernous malformation 2-like	30.3414	32.6743	32.0714	29.9855	40.7422	43.4077	41.7384	49.7946	45.6072	70.7995	140.08	185.641
1448026_at	Chd7	chromodomain helicase D- binding protein 7	186.921	144.865	112.461	93.7304	87.3562	72.4036	74.3516	52.6114	57.1404	52.5438	35.0266	39.8787
1450567_a_at	Col2a1	collagen, type II, alpha 1	194.834	121.736	89.0266	51.6168	29.8901	20.4048	14.3962	14.401	15.5202	13.0434	10.9301	10.7305
1427884_at	Col3a1	collagen, type III, alpha 1	245.999	337.991	627.425	531.766	513.507	281.54	341.952	179.162	257.723	392.414	135.886	59.8807
1434479_at	Col5a1	collagen, type V, alpha 1	137.888	177.029	196.52	237.864	244.423	230.212	252.13	240.571	229.556	190.874	35.1048	28.6032
1418599_at	Col11a1	collagen, type XI, alpha 1	26.8817	42.1357	49.3902	43.569	31.2978	22.4355	25.8519	23.6008	34.3663	44.7918	8.11378	6.65031
1427168_a_at	Col14a1	collagen, type XIV, alpha 1	7.18592	16.0153	28.342	71.4021	95.299	92.9832	120.547	91.7688	94.7179	101.723	63.2882	41.2944
1453282_at	Cxadr	coxsackie virus and adenovirus receptor	62.5114	22.281	33.3883	12.7775	14.3382	12.7357	12.9741	13.9319	12.4104	11.1053	13.193	13.1392
1448314_at	Cdk1	cyclin-dependent ki-se 1	486.668	324.354	399.681	278.906	268.655	225.721	219.336	202.321	164.793	132.362	18.2043	16.3122
1448390_a_at	Dhrs3	dehydroge-se/reductase (SDR family) member 3	31.0981	34.9774	47.3097	54.2471	49.252	45.4571	51.2981	46.7808	60.2043	79.1206	145.722	173.621
1458220_at	Dlc1	deleted in liver cancer 1	57.2382	78.8284	93.778	104.6	94.0453	135.885	133.322	127.085	132.869	111.2	27.9449	56.4851
1435493_at	Dsp	desmoplakin	669.474	674.035	732.218	539.187	576.892	562.621	752.914	527.416	737.925	1418.46	4678.39	3911.36
1435494_s_at	Dsp	desmoplakin	654.843	419.893	622.917	255.262	262.342	261.26	324.349	272.936	349.753	533.301	1471.11	2185.63
1427941_at	Dicer1	dicer 1, ribonuclease type III	144.546	135.997	129.413	123.667	93.0355	99.0136	91.0515	80.2881	73.2185	82.0102	26.7157	39.7093
1451827_a_at	Nox4	-DPH oxidase 4	26.4372	26.0682	35.3013	24.7706	19.9118	15.5247	15.0188	9.41362	13.3916	23.3929	53.4065	38.334
1433525_at	Ednra	endothelin receptor type A	117.124	72.6986	73.6595	58.1326	62.4136	54.4159	68.7148	47.5997	54.1853	61.4387	24.8455	40.0544
1455426_at	Epha3	Eph receptor A3	19.601	21.4812	33.1107	18.4469	15.3137	11.0515	10.4058	8.75762	8.38552	7.14567	5.72806	4.97865
1425575_at	Epha3	Eph receptor A3	15.6827	29.0863	44.165	16.4457	12.656	7.52295	8.05237	4.78494	5.86489	5.78603	4.29521	3.4308
1423418_at	Fdps	farnesyl diphosphate synthetase	33.9003	12.5217	15.6607	9.62003	9.86032	10.0102	9.52193	10.094	10.9722	8.37737	8.39867	12.0378
1460574_at	Fat4	FAT tumor suppressor homolog 4 (Drosophila)	132.517	207.575	281.074	263.203	175.917	116.204	117.166	70.5194	88.1585	106.003	45.1608	57.6846
1423136_at	Fgf1	fibroblast growth factor 1	18.7782	20.5649	21.5178	19.1342	21.2015	23.7668	24.212	29.3249	29.8128	37.9145	100.436	87.9831
1451912_a_at	Fgfrl1	fibroblast growth factor receptor-like 1	64.5188	72.163	77.1471	42.1193	34.3453	26.3763	22.7898	20.6578	19.5282	20.3568	17.1863	18.2813
1419486_at	Foxc1	forkhead box C1	141.995	196.453	214.898	162.511	105.129	83.025	70.006	48.0232	50.5539	62.3792	51.5909	52.8407
1416693_at	Foxc2	forkhead box C2	323.905	419.88	312.026	245.25	158.785	119.568	115.751	91.8228	89.3426	89.7607	47.1768	61.8966
1438802_at	Foxp1	forkhead box P1	144.142	230.204	203.413	248.625	263.67	271.889	255.792	196.082	211.381	179.453	63.3983	71.4865
1421141_a_at	Foxp1	forkhead box P1	144.148	98.2146	110.354	55.0154	51.3914	35.6898	45.4519	28.2271	33.9752	39.8722	34.4363	59.0976
1421142_s_at	Foxp1	forkhead box P1	150.028	148.798	127.512	127.463	99.9664	92.2935	98.4705	71.3441	68.9771	71.0308	34.3507	58.045
1437284_at	Fzd1	frizzled homolog 1 (Drosophila)	243.395	336.407	495.128	248.645	207.484	134.916	152.785	114.753	101.323	104.926	103.002	69.3667
1418533_s_at	Fzd2	frizzled homolog 2 (Drosophila)	199.276	154.223	188.408	126.67	93.6196	71.3873	70.1695	48.0502	41.7503	39.5091	38.977	35.3618
1418534_at	Fzd2	frizzled homolog 2 (Drosophila)	139.631	160.806	195.784	170.998	153.148	131.878	113.625	124.779	100.807	69.4216	37.0455	44.417
1418532_at	Fzd2	frizzled homolog 2 (Drosophila)	109.451	67.4499	104.638	50.7386	37.3502	25.0877	26.2063	21.4434	19.55	20.4308	19.8646	21.103
1449094_at	Gjc1	gap junction protein, gamma 1	530.897	483.202	478.245	408.136	409.857	409.894	391.241	309.422	340.56	297.231	127.637	140.573
1448886_at	Gata3	GATA binding protein 3	35.8792	32.0192	25.6267	16.6491	13.1887	11.1775	9.85531	8.05445	9.05159	8.44172	8.31055	12.1792
1418863_at	Gata4	GATA binding protein 4	71.9366	74.2851	76.0852	51.9186	58.458	51.6309	47.7883	46.1633	40.3851	37.5549	17.1384	21.4166
1425464_at	Gata6	GATA binding protein 6	412.25	433.951	605.078	391.427	299.147	307.674	297.164	230.49	239.791	219.469	84.0433	90.1706
1459211_at	Gli2	GLI-Kruppel family member GLI2	70.7294	108.466	135.302	117.898	106.64	105.544	115.968	86.9333	92.7935	68.1606	22.3829	20.2471
1455154_at	Gli3	GLI-Kruppel family member GLI3	79.4853	106.573	124.726	80.3464	51.8319	38.8115	38.0941	31.8587	25.0671	19.2033	13.6892	12.6029
1450990_at	Gpc3	glypican 3	512.109	410.859	673.354	390.986	282.089	179.237	184.223	89.8706	77.8277	76.2761	26.3098	24.8157
1418106_at	Hey2	hairy/enhancer-of-split related with YRPW motif 2	298.799	321.659	324.301	284.172	356.563	331.191	393.421	212.631	236.519	102.293	15.2637	13.6748
1436041_at	Hand2	heart and neural crest derivatives expressed transcript 2	554.205	615.743	584.941	590.06	538.836	486.358	460.658	382.99	378.753	328.901	103.96	113.776
1453016_at	Hspb11	heat shock protein family B (small), member 11	182.982	134.42	116.956	87.3928	71.5477	55.9907	54.1589	51.0301	53.4818	51.0415	38.3539	40.331
1449080_at	Hdac2	histone deacetylase 2	760.15	708.831	669.649	547.52	499.893	399.694	407.737	277.249	258.146	155.421	67.9292	66.9542
1434572_at	Hdac9	histone deacetylase 9	90.8209	80.859	68.0675	75.9754	90.1313	97.5312	89.0032	63.3351	64.2453	31.6338	20.4082	22.007
1449169_at	Has2	hyaluro-n synthase 2	101.145	72.6275	49.6954	27.2485	22.883	11.6526	14.457	12.4429	11.1549	11.707	11.508	9.36646
1448183_a_at	Hif1a	hypoxia inducible factor 1, alpha subunit	68.93	75.2024	65.3657	65.2713	63.9586	49.1437	41.1695	36.728	32.6645	28.0785	9.90596	10.8814
1435176_a_at	Id2	inhibitor of D- binding 2	1252.42	1109.12	1320.64	680.274	392.588	269.221	357.734	151.861	139.165	219.265	197.711	162.879
1436037_at	Itga4	integrin alpha 4	114.369	134.896	103.808	51.5527	38.3051	31.3131	29.7535	26.449	23.9411	29.0179	27.3456	33.9723
1456498_at	Itga4	integrin alpha 4	93.5603	106.384	88.2306	47.3722	25.3053	18.2243	18.4357	15.0441	13.1008	15.3816	11.9847	18.8759
1419539_at	Irx4	Iroquois related homeobox 4 (Drosophila)	117.387	101.361	72.7137	84.8954	92.7485	121.967	104.048	98.7761	91.1254	94.3933	21.2126	19.022
1422720_at	Isl1	ISL1 transcription factor, LIM/homeodomain	35.3418	54.5457	59.3762	58.6779	30.9137	19.9198	16.7722	14.9755	14.1329	16.1001	11.9858	11.5155
1450723_at	Isl1	ISL1 transcription factor, LIM/homeodomain	36.9952	44.7698	52.8693	42.7607	23.7051	11.9841	7.93691	7.11973	5.45642	6.52184	5.47715	4.97913
1453304_s_at	Ly6e	lymphocyte antigen 6 complex, locus E	13.8174	9.22073	9.44644	7.23661	7.78294	8.99609	7.49532	9.50339	10.2665	19.7143	388.589	700.595
1439773_at	Ly6e	lymphocyte antigen 6 complex, locus E	14.5978	17.1398	14.6576	17.2025	20.8093	27.7152	28.5049	38.2751	47.6331	49.9329	105.903	118.37
1420551_at	Murc	muscle-related coiled-coil protein	9.25704	8.3745	8.24192	7.2944	8.98222	13.7089	18.1513	17.7837	29.8894	30.3392	29.6887	34.0217
1425978_at	Myocd	myocardin	838.771	902.71	811.535	956.095	1005.19	1201.87	1118.79	1129.98	1198.03	943.492	148.211	162.771
1451203_at	Mb	myoglobin	69.6375	91.5331	143.212	192.44	269.512	295.367	431.043	743.432	912.377	1596.09	6289.99	8430.64
1441057_at	Myh10	myosin, heavy polypeptide 10, non-muscle	19.2658	32.4626	42.5694	33.6493	25.5031	21.9033	22.2356	19.5646	15.7221	14.9871	9.41666	10.0165
1452740_at	Myh10	myosin, heavy polypeptide 10, non-muscle	2114.58	2447.62	2781.02	2176.12	1804.29	1412.13	1358.11	942.424	944.4	713.145	294.303	313.294
1448962_at	Myh11	myosin, heavy polypeptide 11, smooth muscle	9.18893	7.80189	10.5889	16.0408	21.8948	22.7143	30.6335	41.6579	62.601	90.0047	371.29	185.381
1448553_at	Myh7	myosin, heavy polypeptide 7, cardiac muscle, beta	10426.2	11303.7	11763	12376.4	12556.7	13704.4	13720.6	12725	12186.4	10034.3	2927.46	6029.45
1426865_a_at	Ncam1	neural cell adhesion molecule 1	206.652	429.04	540.969	778.003	649.077	822.113	808.096	642.948	681.33	332.093	44.7821	24.2992
1439556_at	Ncam1	neural cell adhesion molecule 1	24.4747	27.2884	55.8529	23.1397	25.331	29.6335	28.2988	23.7558	25.3087	17.0396	6.9283	6.17242
1426864_a_at	Ncam1	neural cell adhesion molecule 1	101.555	180.705	241.014	242.337	219.861	236.911	241.547	184.181	172.544	102.953	28.6112	17.0618
1451109_a_at	Nedd4	neural precursor cell expressed, developmentally down-regulated 4	849.109	819.627	684.174	685.398	648.892	636.17	608.386	571.038	508.272	396.356	171.572	205.72
1421955_a_at	Nedd4	neural precursor cell expressed, developmentally down-regulated 4	2061.16	2025.93	2173.69	1852.86	1813.57	1573.92	1387.89	1206.42	1075.02	1055.43	444.205	209.209
1450431_a_at	Nedd4	neural precursor cell expressed, developmentally down-regulated 4	2031.62	1840.26	2082.46	1486.65	1258.53	895.882	1001.93	671.833	632.955	632.943	407.968	518.995
1457198_at	Nrp1	neuropilin 1	116.122	96.0602	133.732	204.658	335.897	367.595	422.854	456.782	465.477	408.643	436.788	492.573
1426528_at	Nrp2	neuropilin 2	51.4016	37.8842	46.7607	50.9803	65.2867	74.7493	94.9164	117.824	124.242	142.479	335.322	311.056
1449566_at	Nkx2-5	NK2 homeobox 5	300.259	277.065	247.037	239.209	210.581	208.662	191.756	181.059	169.741	130.37	39.5335	54.8482
1424797_a_at	Pitx2	paired-like homeodomain transcription factor 2	153.803	151.813	150.61	155.795	122.677	72.7588	60.446	36.1232	28.2254	20.2664	7.7985	9.46388
1416818_at	Parva	parvin, alpha	47.3857	29.7842	31.1999	19.4723	18.3375	12.4825	11.4632	13.2371	11.6874	9.67541	8.33106	10.1921
1449178_at	Pdlim3	PDZ and LIM domain 3	459.655	489.465	583.693	297.653	173.661	112.591	140.482	105.205	111.744	141.433	107.861	102.161
1453839_a_at	Pi16	peptidase inhibitor 16	12.3434	13.9751	14.6646	15.4589	14.8725	14.5496	17.8417	16.7797	21.3584	24.6762	200.546	203.67
1450952_at	Pln	phospholamban	614.824	500.493	643.204	597.652	667.398	695.207	789.95	940.153	933.876	1012.6	2017.97	1605.76
1423359_at	Pln	phospholamban	306.12	282.372	370.15	296.992	368.006	365.029	363.356	438.387	469.434	508.007	1343.07	913.066
1460511_at	Pkp2	plakophilin 2	131.454	181.916	154.702	220.932	260.654	330.244	276.459	287.699	288.963	224.794	57.6043	82.8353
1421917_at	Pdgfra	platelet derived growth factor receptor, alpha polypeptide	511.978	853.55	1074.68	863.57	674.542	427.714	472.466	299.001	350.045	271.287	256.899	340.72
1438946_at	Pdgfra	platelet derived growth factor receptor, alpha polypeptide	37.8051	84.2838	82.2927	65.2139	43.3537	52.3962	36.9854	27.6899	28.1727	32.3524	15.517	25.4677
1460210_at	Pkd1	polycystic kidney disease 1 homolog	26.1172	31.9499	34.6651	49.8186	56.9835	58.3748	62.6267	65.5252	71.0839	100.036	149.835	106.2
1418142_at	Kcnj8	potassium inwardly-rectifying channel, subfamily J, member 8	12.3055	14.021	15.4281	18.6245	33.8954	35.7504	40.0219	39.2502	44.7848	44.6594	55.0328	68.4593
1437339_s_at	Pcsk5	proprotein convertase subtilisin/kexin type 5	448.495	662.864	600.935	552.944	490.661	460.26	397.069	398.453	334.867	358.268	113.776	106.578
1451406_a_at	Pcsk5	proprotein convertase subtilisin/kexin type 5	71.6203	81.5854	72.8247	46.1772	34.1951	26.8996	28.5289	21.6328	18.6455	26.3785	16.9053	18.2805
1437894_at	Prox1	prospero homeobox 1	85.2901	51.6422	56.2813	52.8368	47.2713	38.4336	48.2582	29.0637	37.3146	32.0623	11.812	14.4359
1425550_a_at	Prkar1a	protein ki-se, cAMP dependent regulatory, type I, alpha	676.725	518.931	568.715	423.627	419.048	332.13	359.846	362.423	359.809	367.791	158.62	243.569
1427468_at	Ppp3cb	protein phosphatase 3, catalytic subunit, beta isoform	166.147	105.696	117.99	66.9435	67.6649	55.3256	58.6559	41.8719	42.2299	34.3835	38.2641	45.7032
1428227_at	Rest	RE1-silencing transcription factor	224.806	199.878	216.326	137.665	108.9	80.042	90.2525	63.8033	67.5198	65.2084	50.3603	43.8825
1425565_at	Rest	RE1-silencing transcription factor	327.503	510.546	444.815	519.705	444.403	421.766	351.927	364.243	275.347	270.765	109.555	82.9367
1426225_at	Rbp4	retinol binding protein 4, plasma	9.46094	7.72156	7.22434	7.28637	6.33556	6.47211	6.09748	6.45872	6.0674	7.76202	44.5159	15.5628
1433581_at	1190002N15Rik	RIKEN cD- 1190002N15 gene	340.915	283.798	296.834	176.511	144.403	102.714	116.561	81.3712	73.537	47.2447	36.2456	53.4434
1433582_at	1190002N15Rik	RIKEN cD- 1190002N15 gene	499.095	388.857	360.364	231.113	188.936	158.274	159.857	118.321	108.594	80.2669	63.6715	74.2359
1437983_at	Sall1	sal-like 1 (Drosophila)	92.9703	101.615	72.3272	54.6197	60.7127	41.6979	32.1428	18.9777	21.8191	17.4131	10.5014	10.4701
1427707_a_at	Stil	Scl/Tal1 interrupting locus	81.4508	59.2103	59.8765	44.631	41.2771	45.1658	38.4385	28.948	30.0735	21.5345	7.65121	6.05415
1448201_at	Sfrp2	secreted frizzled-related protein 2	10.5076	111.07	493.513	413.007	229.663	93.7744	181.566	97.7806	97.7382	148.971	40.0901	22.1765
1436015_s_at	Stk4	serine/threonine ki-se 4	626.127	677.387	529.883	669.666	680.333	742.847	670.193	578.373	552.682	358.86	179.254	227.931
1441667_s_at	Smyd1	SET and MYND domain containing 1	644.309	347.486	264.783	162.786	195.85	172.917	192.21	170.025	187.234	188.441	51.6582	70.83
1450203_at	Smyd1	SET and MYND domain containing 1	183.662	102.778	90.1408	66.0782	67.8572	63.538	67.6866	71.5267	71.2349	70.4981	38.825	44.1359
1454960_at	Smad3	SMAD family member 3	240.88	255.523	226.99	229.194	204.787	203.925	186.146	182.907	164.056	114.788	62.4468	68.3825
1422771_at	Smad6	SMAD family member 6	401.268	404.854	439.725	335.976	220.931	157.106	152.525	109.601	128.546	136.199	33.2557	69.218
1437675_at	Slc8a1	solute carrier family 8 (sodium/calcium exchanger), member 1	467.586	319.581	330.348	226.703	228.583	205.312	243.57	190.529	173.938	174.541	34.0367	53.8657
1429051_s_at	Sox11	SRY (sex determining region Y)-box 11	256.573	320.557	308.288	271.599	170.243	158.125	131.365	105.481	89.8324	57.7618	18.6542	16.4118
1453002_at	Sox11	SRY (sex determining region Y)-box 11	48.2244	46.516	45.4284	32.536	29.206	23.0946	19.0801	18.1545	20.2043	19.4867	11.5096	12.0323
1453125_at	Sox11	SRY (sex determining region Y)-box 11	280.935	361.406	314.88	225.957	191.941	150.515	128.775	85.8525	84.1201	50.2168	7.46253	5.84522
1436790_a_at	Sox11	SRY (sex determining region Y)-box 11	519.866	473.477	446.566	259.992	197.007	135.649	144.866	68.2004	62.4191	51.7523	8.54041	8.16647
1429372_at	Sox11	SRY (sex determining region Y)-box 11	117.736	127.084	128.85	59.2692	42.6112	35.3658	32.0897	17.2421	19.7839	16.4628	12.3748	13.3031
1429177_x_at	Sox17	SRY (sex determining region Y)-box 17	24.5029	29.6038	31.6853	69.869	118.774	148.03	164.216	159.331	203.556	227.787	179.284	324.213
1449135_at	Sox18	SRY (sex determining region Y)-box 18	37.0613	30.7064	36.3558	40.2192	41.5678	54.856	60.3157	61.7981	64.6248	98.6243	141.25	209.626
1419155_a_at	Sox4	SRY (sex determining region Y)-box 4	287.116	372.23	490.118	474.478	423.656	375.244	347.528	374.797	362.831	385.708	105.273	106.423
1419156_at	Sox4	SRY (sex determining region Y)-box 4	230.513	358.963	397.141	446.61	421.406	446.197	369.771	417.572	393.203	418.122	76.1307	76.8334
1433575_at	Sox4	SRY (sex determining region Y)-box 4	1526.04	1777.08	2096.32	1541.9	1404.82	1099.25	1120.03	813.287	852.601	820.954	178.674	224.932
1425158_at	Tbx20	T-box 20	360.333	479.647	533.747	653.773	607.276	520.203	503.677	373.01	402.544	501.973	158.538	130.701
1453351_at	Tbx20	T-box 20	1045.98	1040.89	1175.26	1154.56	1121.37	1001.19	1111.81	694.43	826.724	640.558	240.633	191.527
1429974_at	Tbx18	T-box18	162.587	145.576	186.313	98.9895	96.254	69.3152	74.6539	52.1648	51.2883	44.1262	10.9764	19.3234
1449871_at	Tbx18	T-box18	46.4588	32.7335	41.5998	20.7567	20.0404	15.6009	15.2971	11.6218	12.2355	9.24913	6.91752	6.87118
1429556_at	Tead1	TEA domain family member 1	963.484	839.481	792.782	768.144	749.678	731.001	696.202	542.091	615.738	447.451	189.869	227.438
1448519_at	Tead2	TEA domain family member 2	216.959	242.297	272.315	238.294	231.588	181.618	148.255	127.985	96.7722	94.1505	27.4622	32.8122
1434530_at	Tenm4	teneurin transmembrane protein 4	84.2763	78.7306	122.456	93.5349	89.1961	72.1016	67.565	54.4722	46.6517	37.7397	29.8468	37.47
1451888_a_at	Tenm4	teneurin transmembrane protein 4	109.249	135.132	179.246	214.647	178.704	183.737	132.156	100.458	76.0911	46.9124	19.7374	15.0024
1431928_at	Ttn	titin	288.847	270.87	227.597	133.419	92.6682	120.321	126.294	100.562	99.7125	123.31	66.4167	88.7266
1423145_a_at	Tcap	titin-cap	93.9444	79.6983	86.28	87.4724	75.3063	82.4527	83.9096	79.1404	88.7035	144.485	1650.88	1988.5
1450922_a_at	Tgfb2	transforming growth factor, beta 2	146.242	125.38	147.452	71.5122	50.0264	24.5262	28.6847	17.1897	19.19	25.0869	20.3505	33.2409
1423250_a_at	Tgfb2	transforming growth factor, beta 2	348.571	455.823	487.499	460.741	340.592	289.079	225.058	198.542	177.119	185.998	88.3941	123.742
1450923_at	Tgfb2	transforming growth factor, beta 2	246.271	299.387	351.959	294.706	218.857	144.469	141.469	80.8164	76.3947	85.5959	45.0696	50.5235
1420895_at	Tgfbr1	transforming growth factor, beta receptor I	400.958	446.63	440.777	346.511	307.679	242.182	213.824	129.611	148.684	125.645	65.3159	97.9891
1422536_at	Tnni3	troponin I, cardiac 3	1337.92	1229.94	1502.11	1637.67	1958.21	2418.47	2759.96	3511.27	3890.27	4008.95	5118.44	5352.97
1450813_a_at	Tnni1	troponin I, skeletal, slow 1	1666.92	924.299	1154.62	672.42	729.936	639.832	712.502	757.791	630.728	941.809	16.1733	15.5642
1440424_at	Tnnt2	troponin T2, cardiac	117.991	139.098	123.215	136.053	219.999	416.123	255.7	384.796	253.011	265.79	93.6001	69.1262
1418733_at	Twist1	twist basic helix-loop-helix transcription factor 1	155.142	216.348	203.388	132.57	65.226	33.6476	30.3658	21.0299	20.0541	19.8335	14.9267	16.6286
1451959_a_at	Vegfa	vascular endothelial growth factor A	98.5512	174.549	120.775	215.493	203.326	265.739	241.848	318.891	315.632	224.843	328.207	65.6878
1424919_at	Erbb2	v-erb-b2 erythroblastic leukemia viral oncogene homolog 2, neuro/glioblastoma derived oncogene homolog (avian)	173.442	201.917	186.71	238.039	208.46	206.067	171.082	165.106	134.612	106.906	41.7816	30.2425
1427256_at	Vcan	versican	2984.17	3366.18	2671.92	1870.46	1221.32	745.677	691.284	383.741	387.534	376.384	114.67	100.139
1427257_at	Vcan	versican	612.47	721.847	605.118	316.315	177.869	114.961	107.16	70.6975	87.0089	94.5835	29.4935	23.4833
1421694_a_at	Vcan	versican	798.049	888.257	699.742	441.657	229.393	150.327	114.847	73.4956	75.813	99.8738	38.0328	25.3113
1447887_x_at	Vcan	versican	65.7622	81.915	68.659	57.2442	35.3212	37.5945	25.1281	13.9523	30.4944	39.5372	15.4702	8.67601
1425995_s_at	Wt1	Wilms tumor 1 homolog	73.7814	64.012	68.3248	52.2871	48.2434	40.0258	48.3854	32.8634	43.0211	44.8541	13.785	49.4008
1436791_at	Wnt5a	wingless-type MMTV integration site family, member 5A	254.615	326.218	293.614	225.621	163.683	102.57	76.2073	39.8132	35.817	32.8075	16.7038	15.0271
1448818_at	Wnt5a	wingless-type MMTV integration site family, member 5A	92.8197	99.6371	111.673	72.6396	45.5914	34.1848	28.8929	18.6391	22.7093	20.7469	25.0911	17.8195
1435136_at	Whsc1	Wolf-Hirschhorn syndrome candidate 1 (human)	135.35	119.003	115.506	110.181	102.223	94.4803	96.4296	64.1044	73.2162	46.6656	16.4994	18.5303
1416487_a_at	Yap1	yes-associated protein 1	75.1575	48.0446	42.1701	26.458	26.5434	21.1128	20.5108	17.6694	19.6265	16.3887	17.5523	20.1938
1449314_at	Zfpm2	zinc finger protein, multitype 2	102.745	89.7487	93.8038	64.4033	68.5076	55.5754	67.4208	41.4704	51.3858	36.4106	13.0511	21.4131
