# Supplementary material for: Parallel Genome-wide Profiling of Coding and Non-coding RNAs to Identify Novel Regulatory Elements in Embryonic and Maturated Heart
Source: Mol Ther Nucleic Acids. 2018 May 4;12:158–73. doi: 10.1016/j.omtn.2018.04.018 (PMC6023836; doi:10.1016/j.omtn.2018.04.018)
Supplement: Table S3. DEGs Annotated to GO: 0005216 “Ion Channel Activity” by the GO Consortium [file mmc4.xls]

## Sheet: TabelleS3
Table S3. Differential expressed genes (DEGs) annotated to GO:0005216 “Ion Channel Activity” by the Gene Ontology (GO) Consortium
AffyID	Symbol	Description	10.5 days	11.5 days	12.5 days	13.5 days	14.5 days	15.5 days	16.5 days	17.5 days	18.5 days	19.5 days	Adult	Old
			Mean (abolute values)	Mean (abolute values)	Mean (abolute values)	Mean (abolute values)	Mean (abolute values)	Mean (abolute values)	Mean (abolute values)	Mean (abolute values)	Mean (abolute values)	Mean (abolute values)	Mean (abolute values)	Mean (abolute values)
1449396_at	Aoc3	amine oxidase, copper containing 3	16.0607	13.3085	10.5382	24.9998	122.141	138.425	208.625	223.517	252.843	248.363	195.03	124.346
1429247_at	Anxa6	annexin A6	89.2912	107.225	103.252	166.004	178.509	184.314	166.379	148.326	147.136	103.677	42.1018	38.881
1426672_at	Ano10	anoctamin 10	33.3841	33.5829	35.4901	36.0703	30.4356	27.6297	32.282	31.9432	30.9227	39.4443	125.667	79.2622
1416203_at	Aqp1	aquaporin 1	36.1114	38.5845	76.669	59.4264	46.0545	40.3014	66.7931	67.2383	87.5465	129.862	1907	1943.8
1455765_a_at	Abcc8	ATP-binding cassette, sub-family C (CFTR/MRP), member 8	16.2473	19.7497	19.3207	27.6747	45.8385	73.5575	91.3356	115.255	108.007	62.8715	28.2149	36.5457
1450754_at	Cac-2d2	calcium channel, voltage-dependent, alpha 2/delta subunit 2	500.238	400.722	289.465	296.236	215.582	154.625	167.052	115.453	106.427	114.129	75.8093	77.9542
1427974_s_at	Cac-1d	calcium channel, voltage-dependent, L type, alpha 1D subunit	37.1234	37.2156	31.8871	48.3022	51.3941	38.7157	34.3987	25.3858	20.8902	14.2448	11.4601	9.31593
1423365_at	Cac-1g	calcium channel, voltage-dependent, T type, alpha 1G subunit	18.1281	24.4784	34.9937	64.3371	74.7723	99.2335	99.6566	134.911	116.377	101.807	31.5046	23.1194
1422710_a_at	Cac-1h	calcium channel, voltage-dependent, T type, alpha 1H subunit	223.83	245.131	162.831	204.18	187.866	154.653	150.681	117.096	88.4739	60.9341	10.9299	11.5175
1429400_at	Clcn5	chloride channel 5	351.738	318.607	314.974	323.04	309.113	269.077	270.825	235.661	197.006	203.15	29.7665	32.1747
1441831_x_at	Clcn5	chloride channel 5	36.8149	38.9854	42.1767	41.1893	39.9533	36.2383	34.3513	20.4481	24.5849	25.7144	7.24586	10.5773
1417852_x_at	Clca3a1	chloride channel calcium activated 3A1	69.8717	158.928	187.596	216.865	208.647	192.025	254.061	159.038	155.776	180.529	14.0907	25.2657
1417853_at	Clca3a1	chloride channel calcium activated 3A1	16.2256	39.9504	53.7801	73.8762	74.4431	69.3417	66.5136	38.7921	49.0766	52.4402	8.15424	7.86539
1439505_at	Clic5	chloride intracellular channel 5	19.0404	17.1336	21.6234	24.0162	26.187	29.0592	34.4565	37.1705	50.2692	53.6707	150.649	248.923
1458381_at	Clic5	chloride intracellular channel 5	18.9092	24.686	26.6454	31.5765	34.0685	42.0168	47.9133	43.025	70.8015	64.6024	124.126	94.2036
1456873_at	Clic5	chloride intracellular channel 5	15.5275	12.8493	13.3838	17.1719	20.4743	26.4542	23.1102	36.6046	43.2958	45.3119	105.935	165.844
1436778_at	Cybb	cytochrome b-245, beta polypeptide	6.54846	8.94599	8.19994	10.4141	9.00774	10.905	11.3071	9.8475	10.5879	10.0866	36.9346	72.9666
1418296_at	Fxyd5	FXYD domain-containing ion transport regulator 5	48.6228	52.8546	67.6605	52.8881	53.8198	50.3391	58.8265	62.604	70.3602	99.201	207.383	255.911
1417343_at	Fxyd6	FXYD domain-containing ion transport regulator 6	15.3035	13.1271	21.2176	16.4795	16.8431	12.581	14.8424	14.166	13.3251	19.1035	81.8099	103.844
1449094_at	Gjc1	gap junction protein, gamma 1	530.897	483.202	478.245	408.136	409.857	409.894	391.241	309.422	340.56	297.231	127.637	140.573
1440177_at	Grik3	glutamate receptor, ionotropic, kai-te 3	18.2358	21.6143	31.488	50.6482	40.8313	35.1793	20.8601	13.8347	14.2833	12.7287	6.12392	8.27915
1459850_x_at	Glrb	glycine receptor, beta subunit	37.4673	38.3631	26.1056	24.4805	28.9577	14.1012	16.5658	13.9558	15.4616	8.93401	8.56863	6.45692
1422504_at	Glrb	glycine receptor, beta subunit	33.1878	21.2188	16.1535	7.67049	9.23377	5.94206	7.3789	6.49496	5.92926	5.33785	7.68209	5.57358
1417399_at	Gas6	growth arrest specific 6	83.7024	140.645	199.85	387.545	529.831	732.397	749.846	652.928	695.911	454.208	433.511	452.763
1434887_at	Ncs1	neuro-l calcium sensor 1	119.918	89.4047	97.1062	77.4548	74.1945	59.2159	57.9955	50.5692	52.5766	34.9246	22.5596	24.0996
1442115_at	Piezo2	piezo-type mechanosensitive ion channel component 2	5.69793	10.0708	17.1498	37.1076	31.6665	25.8908	21.2708	16.4493	14.351	15.6034	8.56784	10.6259
1460210_at	Pkd1	polycystic kidney disease 1 homolog	26.1172	31.9499	34.6651	49.8186	56.9835	58.3748	62.6267	65.5252	71.0839	100.036	149.835	106.2
1459971_at	Kcnt2	potassium channel, subfamily T, member 2	13.5163	15.5743	13.1167	17.6544	16.8739	15.2601	16.8654	11.9191	19.5503	21.1258	102.452	100.573
1448927_at	Kcnn2	potassium intermediate/small conductance calcium-activated channel, subfamily N, member 2	42.8324	52.5433	41.247	55.8283	54.0266	63.2151	54.3461	45.5693	37.9951	26.4112	9.17897	9.61215
1455374_at	Kcnj3	potassium inwardly-rectifying channel, subfamily J, member 3	22.9312	12.9216	16.2215	12.2076	13.9206	9.10295	11.1712	10.494	12.2831	10.6082	48.3415	48.8904
1418142_at	Kcnj8	potassium inwardly-rectifying channel, subfamily J, member 8	12.3055	14.021	15.4281	18.6245	33.8954	35.7504	40.0219	39.2502	44.7848	44.6594	55.0328	68.4593
1423179_at	Kcnb1	potassium voltage gated channel, Shab-related subfamily, member 1	16.7417	24.2449	21.0858	34.3403	40.0138	49.0009	53.3208	60.26	77.4796	67.2554	105.795	84.3053
1423180_at	Kcnb1	potassium voltage gated channel, Shab-related subfamily, member 1	10.63	13.3945	15.1553	17.9528	20.1634	23.2808	26.872	33.6856	37.1324	54.2268	92.5588	113.838
1418499_a_at	Kcne3	potassium voltage-gated channel, Isk-related subfamily, gene 3	8.15709	12.2857	18.6637	28.9921	19.7441	13.7311	18.9435	22.9244	37.04	11.0668	7.91544	8.77617
1420672_at	Kcne1	potassium voltage-gated channel, Isk-related subfamily, member 1	63.0115	78.264	121.457	139.341	144.352	158.98	163.465	221.947	249.805	289.723	15.2053	9.37251
1441035_at	Kcne1	potassium voltage-gated channel, Isk-related subfamily, member 1	45.5728	80.3399	88.3679	128.01	119.747	141.322	145.247	148.118	157.772	108.207	14.6637	11.7778
1438613_at	Kc-4	potassium voltage-gated channel, shaker-related subfamily, member 4	14.6226	36.1599	44.2204	76.7093	98.913	104.394	85.8383	79.8895	68.2376	37.3476	10.1081	9.94311
1417680_at	Kc-5	potassium voltage-gated channel, shaker-related subfamily, member 5	30.5868	26.7118	23.6673	22.3869	27.1274	30.9011	28.3162	45.7445	52.0901	64.3785	271.93	161.097
1450773_at	Kcnd2	potassium voltage-gated channel, Shal-related family, member 2	10.1299	10.7133	13.7416	13.9727	11.9708	13.7876	14.836	14.8411	14.8021	22.9449	59.8389	30.9475
1459107_at	Kcnh3	potassium voltage-gated channel, subfamily H (eag-related), member 3	14.7531	19.5116	18.3991	28.5601	28.881	35.7718	35.4133	44.6069	40.909	43.9255	60.747	33.5649
1441071_at	Kcnq5	potassium voltage-gated channel, subfamily Q, member 5	107.946	108.75	72.6606	54.8152	70.7094	64.3194	54.1002	46.5516	37.958	45.7594	15.2632	13.74
1457587_at	Kcnq5	potassium voltage-gated channel, subfamily Q, member 5	107.15	115.556	87.7619	95.9555	110.151	95.2139	74.7356	74.7557	67.4219	45.8224	18.6853	11.7555
1425565_at	Rest	RE1-silencing transcription factor	327.503	510.546	444.815	519.705	444.403	421.766	351.927	364.243	275.347	270.765	109.555	82.9367
1428227_at	Rest	RE1-silencing transcription factor	224.806	199.878	216.326	137.665	108.9	80.042	90.2525	63.8033	67.5198	65.2084	50.3603	43.8825
1427427_at	Ryr3	ryanodine receptor 3	48.3411	92.363	91.3311	152.164	127.542	154.933	126.081	84.1988	77.3838	91.9147	11.7016	47.9987
1436043_at	Scn7a	sodium channel, voltage-gated, type VII, alpha	21.5606	23.4279	16.939	18.5068	19.5013	16.1821	18.3889	13.9774	20.9445	25.72	119.81	163.383
1436044_at	Scn7a	sodium channel, voltage-gated, type VII, alpha	17.8736	15.678	13.8456	11.6661	13.8131	10.8161	13.62	11.411	14.7899	14.8534	175.771	214.91
1430485_at	Trpc2	transient receptor potential cation channel, subfamily C, member 2	85.6765	85.0164	81.2811	132.779	136.946	136.296	131.088	112.084	92.4668	61.3623	28.5269	35.1977
1416800_at	Trpm7	transient receptor potential cation channel, subfamily M, member 7	136.382	115.01	93.3059	77.9971	76.2239	66.1407	82.6673	70.4083	63.46	53.3135	28.7462	51.9692
1454978_at	Ttyh3	tweety homolog 3 (Drosophila)	118.369	142.087	158.073	161.374	158.391	147.904	130.02	98.4631	100.732	72.5182	24.0457	33.2022
