# Supplementary material for: Parallel Genome-wide Profiling of Coding and Non-coding RNAs to Identify Novel Regulatory Elements in Embryonic and Maturated Heart
Source: Mol Ther Nucleic Acids. 2018 May 4;12:158–73. doi: 10.1016/j.omtn.2018.04.018 (PMC6023836; doi:10.1016/j.omtn.2018.04.018)
Supplement: Table S4. Differentially Expressed Riken Genes at Different Developmental Stages of the Mouse Heart (Non-coding) [file mmc5.xls]

## Sheet: coding
Table S4. Differentially expressed Riken genes at different developmental stages of the mouse heart (coding)
Affy_ID	Symbol	GeneID	Name	E10.5	E11.5	E12.5	E13.5	E14.5	E15.5	E16.5	E17.5	E18.5	E19.5	Adult	Old
1429900_at	5330406M23Rik	76671	RIKEN cDNA 5330406M23 gene	20.8021	21.9648	20.386	22.949	22.591	28.7519	26.86	33.495	30.202	42.5947	302.363	737.197
1430462_at	2310002L09Rik	71886	RIKEN cDNA 2310002L09 gene	3.22815	3.53006	3.39943	3.44173	3.8609	3.97177	4.02985	3.94187	4.44303	4.59631	41.4302	78.0864
1433836_a_at	8430408G22Rik	213393	RIKEN cDNA 8430408G22 gene	48.787	62.5725	72.3732	102.893	120.421	152.415	190.633	186.724	315.356	225.652	545.121	770.293
1433837_at	8430408G22Rik	213393	RIKEN cDNA 8430408G22 gene	41.4817	33.6045	40.894	50.7697	76.189	79.6017	109.807	93.2239	181.088	142.206	409.395	667.137
1446618_at	A130088B03Rik	432971	RIKEN cDNA A130088B03 gene	21.0439	26.7923	32.5621	53.6654	61.1918	72.9414	85.2052	101.577	124.631	109.658	116.994	134.125
1432947_at	4921519G19Rik	70872	RIKEN cDNA 4921519G19 gene	10.1935	13.1061	13.2566	15.3098	14.1691	19.7812	15.8041	21.158	18.8884	21.8693	55.6799	28.2569
1437110_at	2810474O19Rik	67246	RIKEN cDNA 2810474O19 gene	142.347	209.784	183.334	213.878	247.486	272.158	231.547	265.572	285.289	437.854	721.472	605.018
1424226_at	9030617O03Rik	217830	RIKEN cDNA 9030617O03 gene	17.5566	20.032	21.0966	27.7272	25.7649	28.3309	28.9818	35.306	44.0833	48.6438	84.2102	68.0812
1424607_a_at	Gm4354	100043316	predicted gene 4354	241.745	205.206	218.964	308.635	378.492	434.942	382.491	355.68	442.909	429.145	1142.29	1093.74
1441799_at	6030422H21Rik	402765	RIKEN cDNA 6030422H21 gene	12.967	9.0889	11.0717	9.44269	10.2559	12.9816	13.856	12.7239	12.0579	15.3341	57.4842	159.101
1435084_at	C730049O14Rik	320117	RIKEN cDNA C730049O14 gene	27.9299	29.8269	27.0203	29.4314	39.5715	43.4887	43.7795	40.5918	46.0596	66.1798	115.936	184.365
1436172_at	Gm20559	330256	predicted gene, 20559	13.2036	17.2395	16.312	17.1673	18.3263	15.7342	21.0151	19.1692	23.2818	27.1006	52.8338	56.7956
1436168_at	C730029A08Rik	320926	RIKEN cDNA C730029A08 gene	16.1465	17.952	15.3171	20.8451	18.7389	19.6549	21.6139	28.6075	29.752	60.5774	61.4653	47.8722
1452888_at	1110034G24Rik	73747	RIKEN cDNA 1110034G24 gene	10.6418	7.60679	9.2255	8.19496	7.6702	6.24603	7.32568	7.16887	8.98203	7.45494	30.0589	35.9229
1435171_at	2810416G20Rik	100040353	RIKEN cDNA 2810416G20 gene	14.0753	13.2178	14.2816	14.8437	11.1354	11.0793	10.0394	11.0973	8.39291	12.8583	34.5037	18.9897
1416824_at	B230118H07Rik	68170	RIKEN cDNA B230118H07 gene	54.5792	31.3611	43.5477	25.7727	28.3699	26.5739	29.1166	38.1365	34.8395	36.3383	110.107	122.38
1416699_at	1110008F13Rik	67388	RIKEN cDNA 1110008F13 gene	76.8694	33.6825	42.7034	26.9556	34.3627	37.5888	39.7785	50.4639	40.637	52.2985	129.77	150.725
1446258_at	9530067D14Rik	100101632	Riken cDNA 9530067D14 gene	23.2612	29.6604	30.9115	46.514	59.2529	78.9249	95.6801	88.7692	105.777	81.3043	26.345	26.5385
1430675_at	2900055J20Rik	73001	RIKEN cDNA 2900055J20 gene	16.7438	36.1879	36.5948	77.348	89.6034	104.672	69.1809	59.04	74.3936	42.4492	15.5895	21.297
1435987_x_at	1110059G02Rik	68786	RIKEN cDNA 1110059G02 gene	20.6298	23.4173	28.5083	33.671	47.9314	67.8918	97.728	74.682	99.9619	76.9652	18.3775	12.7333
1447870_x_at	1110002E22Rik	100039528	RIKEN cDNA 1110002E22 gene	529.446	727.826	838.365	1248.14	1574.79	2242.09	2147.98	2262.98	2306.57	1434	426.545	626.098
1438752_at	A230058F20Rik	320270	RIKEN cDNA A230058F20 gene	19.8307	42.9699	42.4181	76.4655	70.6183	79.1377	50.1068	43.9895	45.7552	48.1364	14.4257	9.58274
1430011_at	2610317O13Rik	72531	RIKEN cDNA 2610317O13 gene	11.6321	20.0614	26.1224	50.8964	37.7042	44.2858	28.4862	19.7674	23.3268	37.9934	7.38019	12.0065
1428833_at	4930406D14Rik	73805	RIKEN cDNA 4930406D14 gene	73.3228	95.4994	93.5039	132.671	150.98	174.496	165.79	151.087	143.088	110.968	37.5344	31.5691
1430786_at	1110002E22Rik	100039528	RIKEN cDNA 1110002E22 gene	90.0003	115.6	130.915	172.091	214.32	283.594	294.26	275.636	287.141	155.24	44.3721	75.8135
1429882_at	2610005L07Rik	381598	cadherin 11 pseudogene	326.792	555.421	401.588	561.89	544.811	713.384	573.793	599.604	486.948	420.062	156.352	117.709
1443068_at	D130084N16Rik	403348	RIKEN cDNA D130084N16 gene	226.89	281.161	267.078	340.896	383.15	413.421	376.408	292.537	318.944	262.463	102.678	109.098
1446380_at	9430076C15Rik	320189	RIKEN cDNA 9430076C15 gene	36.8117	48.9641	51.729	68.2118	59.9177	50.6287	48.8743	50.5022	44.9252	33.6123	16.3903	25.7942
1436203_a_at	1110059G02Rik	68786	RIKEN cDNA 1110059G02 gene	20.8311	11.3462	18.8734	11.6965	15.0629	16.4037	34.8421	21.9005	28.7762	31.6481	8.41148	7.92522
1457656_s_at	C230085N15Rik	320556	RIKEN cDNA C230085N15 gene	20.8984	29.2446	22.6675	32.635	37.6636	44.0688	30.5249	27.5261	34.1614	27.4481	7.80805	9.33451
1438050_x_at	Gm9222	668525	predicted gene 9222	110.017	134.378	110.689	143.596	143.733	166.291	134.989	125.926	124.622	97.5626	40.5649	44.1755
1453976_at	4432414F05Rik	77027	RIKEN cDNA 4432414F05 gene	91.9152	124.925	114.67	152.052	154.164	218.545	180.985	154.62	185.489	154.32	33.6825	45.855
1432962_at	2610024D14Rik	70410	RIKEN cDNA 2610024D14 gene	33.5552	49.7898	53.8185	42.7106	41.076	44.1103	42.0527	31.2461	30.4119	24.9449	12.201	9.59303
1442845_at	C130075A20Rik	320395	RIKEN cDNA C130075A20 gene	81.7727	95.8127	130.613	141.325	165.228	160.682	143.09	125.43	158.889	136.223	29.3838	53.641
1453646_at	3110005L21Rik	73104	RIKEN cDNA 3110005L21 gene	44.5596	58.6065	69.3246	87.1927	85.9323	94.9932	94.7928	78.4296	72.9482	45.7258	15.9027	16.0868
1459615_at	B130052P14Rik	105442	RIKEN cDNA B130052P14 gene	31.7242	45.6567	42.0474	53.0758	70.1967	85.7428	81.7615	43.2027	61.736	47.7912	11.1442	12.2769
1430637_at	2210016H18Rik	70125	RIKEN cDNA 2210016H18 gene	134.077	212.499	229.051	282.557	347.875	382.295	379.987	398.675	445.331	258.555	45.2521	53.3065
1430360_at	4833412C15Rik	74613	RIKEN cDNA 4833412C15 gene	82.1993	85.9215	80.7247	103.702	106.421	107.727	99.2832	101.851	107.436	75.9861	26.7303	28.9329
1455384_x_at	D030056L22Rik	225995	RIKEN cDNA D030056L22 gene	132.358	128.844	126.249	164.192	194.337	190.868	180.962	150.606	158.411	102.678	42.4134	57.5703
1458057_at	Gm19966	100503921	predicted gene, 19966	73.9934	78.4102	81.1004	88.2933	92.7643	95.7699	93.1848	70.7905	84.0012	87.8306	23.6364	45.1453
1442945_at	2010109K09Rik	70267	RIKEN cDNA 2010109K09 gene	28.8205	32.2802	32.8301	43.8355	43.3901	45.1434	38.8752	35.8176	32.2785	27.2714	9.03563	6.52924
1455419_at	D630045J12Rik	330286	RIKEN cDNA D630045J12 gene	31.5312	40.0718	39.8294	35.7419	29.6	30.2239	22.2531	23.6388	16.4137	17.2972	9.20344	11.2855
1458811_at	9430047L24Rik	320850	RIKEN cDNA 9430047L24 gene	20.9807	33.3193	32.9008	23.5353	13.1712	11.0805	9.17309	6.39005	8.03607	6.12337	6.12004	6.59709
1445938_at	5930427L02Rik	402754	RIKEN cDNA 5930427L02 gene	127.956	126.886	96.897	121.678	136.156	174.742	176.714	192.399	209.73	128.016	36.8913	31.4807
1428910_at	2310022B05Rik	69551	RIKEN cDNA 2310022B05 gene	335.794	355.731	396.269	411.092	406.575	386.286	408.53	369.612	403.47	318.617	90.5007	128.614
1441656_at	B930068K11Rik	320622	RIKEN cDNA B930068K11 gene	107.607	109.885	145.602	113.807	114.823	93.0885	98.355	73.1324	70.6268	66.3715	28.2984	39.5861
1433174_a_at	5430440L12Rik	71384	RIKEN cDNA 5430440L12 gene	39.3198	32.8387	36.1192	30.4811	32.7138	32.8099	27.8985	18.7524	22.9499	19.4827	9.81564	15.2678
1436852_at	E130308A19Rik	230259	RIKEN cDNA E130308A19 gene	83.001	91.7098	71.8119	59.8602	60.8397	60.5749	60.9118	49.1564	44.4091	34.6669	20.4934	22.8778
1457334_at	C130057M05Rik	399581	RIKEN cDNA C130057M05 gene	71.7218	90.4824	96.8761	94.8551	121.08	98.3564	138.03	105.354	106.529	100.518	17.6079	50.4548
1432673_at	2300010F08Rik	71875	RIKEN cDNA 2300010F08 gene	26.5608	22.4761	34.5438	20.7215	11.909	8.64559	9.87698	6.20181	7.96333	7.40395	6.41151	5.38726
1460121_at	9630010G10Rik	399612	RIKEN cDNA 9630010G10 gene	455.854	481.722	596.195	580.712	574.493	490.983	488.532	420.923	404.936	290.714	109.232	162.567
1428331_at	2210016F16Rik	70153	RIKEN cDNA 2210016F16 gene	191.539	95.875	120.712	82.648	81.1957	68.1295	70.7765	63.8997	67.373	61.0192	44.5202	56.782
1454299_at	4833422B07Rik	74587	RIKEN cDNA 4833422B07 gene	41.1338	33.5818	35.3895	25.1273	23.1798	27.4684	34.3846	24.3324	21.6984	28.0617	9.25164	10.6583
1455613_at	E130308A19Rik	230259	RIKEN cDNA E130308A19 gene	83.3508	62.5098	55.4915	50.0879	53.4736	47.5853	47.3358	44.0723	38.1342	40.8333	18.6626	29.9062
1429041_at	2610005L07Rik	381598	cadherin 11 pseudogene	49.4561	62.0838	52.2236	60.1901	56.4753	51.0836	50.1964	41.9984	39.6384	44.9926	10.9991	16.1412
1457508_at	C430003N24Rik	320358	RIKEN cDNA C430003N24 gene	218.032	235.007	268.996	290.419	315.092	363.121	383.883	303.806	298.968	256.583	47.2978	69.9816
1433203_at	6030400A10Rik	77069	RIKEN cDNA 6030400A10 gene	74.7929	91.1674	74.2119	99.8714	106.589	114.088	101.383	104.034	105.426	52.6905	16.2111	22.8195
1460474_at	2610028L16Rik	76368	RIKEN cDNA 2610028L16 gene	365.385	469.957	390.083	444.279	384.988	401.258	351.612	295.546	300.799	228.594	77.6738	86.9668
1456509_at	1110032F04Rik	68725	RIKEN cDNA 1110032F04 gene	34.5945	22.8936	35.5538	16.9221	11.52	7.48594	7.1008	6.37156	6.21175	5.85377	7.31725	6.6009
1432825_at	2900018N21Rik	72864	RIKEN cDNA 2900018N21 gene	110.828	117.407	102.198	79.7599	77.5912	79.8909	75.6732	54.1997	58.4668	54.0146	23.3281	29.1191
1438989_s_at	B130021B11Rik	320860	RIKEN cDNA B130021B11 gene	143.964	175.074	154.149	226.122	223.029	233.843	176.621	143.629	130.743	108.356	30.2608	17.0716
1449357_at	2310030G06Rik	66952	RIKEN cDNA 2310030G06 gene	66.986	54.978	53.1648	48.8621	67.1048	55.706	45.6077	37.7291	38.704	24.3252	13.9217	14.8165
1429689_at	4932433N03Rik	74384	RIKEN cDNA 4932433N03 gene	58.5521	49.4841	42.4883	42.824	48.866	44.8638	40.0763	34.4288	39.7018	22.3733	11.9018	15.7142
1436677_at	1810032O08Rik	66293	RIKEN cDNA 1810032O08 gene	50.2249	37.4807	39.2533	43.9443	49.888	58.0353	57.4526	40.7349	54.8097	41.0184	10.0105	10.9363
1429771_at	3110073H01Rik	73201	RIKEN cDNA 3110073H01 gene	264.634	192.093	194.444	142.075	149.075	109.921	135.138	106.668	115.828	93.0409	52.3766	105.01
1429096_at	2810455D13Rik	72810	RIKEN cDNA 2810455D13 gene	71.8062	69.0846	61.3618	61.8559	54.9932	57.5007	55.0681	44.9573	34.3308	28.0409	13.9397	23.4133
1429508_at	2310057M21Rik	68277	RIKEN cDNA 2310057M21 gene	142.233	101.813	87.6035	86.3952	86.0828	85.6171	92.0565	83.2121	71.0085	56.5164	26.6824	31.2542
1430955_at	2810403A07Rik	74200	RIKEN cDNA 2810403A07 gene	65.037	61.6293	73.18	63.2921	65.1092	56.1565	53.5007	32.3536	46.9367	48.0223	11.8326	21.2013
1434645_at	C530008M17Rik	320827	RIKEN cDNA C530008M17 gene	44.9888	47.3638	35.6843	24.1	22.1335	17.7484	11.697	13.0772	15.3958	10.3765	7.58929	8.24733
1445765_at	9430011C21Rik	319791	RIKEN cDNA 9430011C21 gene	109.927	69.5133	84.3868	67.877	56.5541	61.5398	71.7122	57.2827	55.2989	52.5419	18.2329	35.805
1436942_at	A930035D04Rik	320946	RIKEN cDNA A930035D04 gene	49.2615	43.706	41.8854	32.6578	34.1568	29.2188	23.1916	16.122	23.7896	20.4496	8.01334	10.1788
1426365_at	2810403A07Rik	74200	RIKEN cDNA 2810403A07 gene	283.285	275.479	255.847	283.31	318.481	310.463	310.25	270.894	252.427	203.645	44.5822	100.898
1446810_at	A730062M13Rik	403346	RIKEN cDNA A730062M13 gene	91.0517	77.773	49.9271	34.5932	30.7156	30.5622	19.4774	16.6948	16.5949	15.5918	12.5831	14.4445
1443114_at	A730059M13Rik	319543	RIKEN cDNA A730059M13 gene	97.6419	94.5709	111.376	109.94	107.503	90.1322	90.7472	55.9724	74.1662	65.5107	13.1437	20.1603
1427141_at	2700099C18Rik	77022	NDC80 homolog, kinetochore complex component pseudogene	61.2151	81.0952	63.1382	86.4305	97.5014	95.0315	87.1959	68.4	70.0068	44.0285	8.22261	6.08186
1439673_at	E230008O15Rik	319862	RIKEN cDNA E230008O15 gene	112	113.745	122.194	97.4835	90.111	109.532	111.942	74.6425	69.5011	45.969	14.1989	31.2632
1432583_at	2900042E19Rik	72941	RIKEN cDNA 2900042E19 gene	130.133	75.148	75.0537	52.2897	51.0781	51.552	58.2032	47.1697	37.1525	42.3717	16.492	15.8908
1433086_at	5930427J20Rik	77112	RIKEN cDNA 5930427J20 gene	110.912	129.231	130.303	122.176	104.542	93.8976	89.3902	59.0066	41.0001	38.291	11.0547	11.291
1436692_at	E130308A19Rik	230259	RIKEN cDNA E130308A19 gene	69.3924	86.929	63.7888	72.2892	70.3841	73.6706	64.9667	55.9049	55.5958	42.7074	6.4251	5.92011
1454136_a_at	4921524J17Rik	66714	RIKEN cDNA 4921524J17 gene	513.527	369.488	316.238	216.597	245.971	195.73	208.586	134.553	167.759	96.9742	44.8308	47.541
1455038_at	5730471H19Rik	632764	RIKEN cDNA 5730471H19 gene	92.3168	85.5558	71.8146	65.7807	74.2245	57.9435	53.499	39.8302	28.2604	18.5121	7.30307	7.18169
1431094_at	1110006E14Rik	76286	RIKEN cDNA 1110006E14 gene	117.571	156.65	129.774	121.149	79.2652	67.085	69.6455	58.7495	52.0033	37.3184	9.15038	14.0371
1433110_at	5830474E16Rik	76094	RIKEN cDNA 5830474E16 gene	199.943	174.355	171.553	166.114	157.883	130.706	105.588	77.3042	63.0598	54.6158	15.5326	12.4256
1429702_at	2900072G11Rik	73005	RIKEN cDNA 2900072G11 gene	365.083	398.458	339.472	409.033	469.555	427.474	459.447	375.677	301.18	349.286	26.7563	16.555
1429703_at	2900072G11Rik	73005	RIKEN cDNA 2900072G11 gene	350.297	295.629	298.232	330.13	368.279	372.085	373.164	322.043	296.976	201.03	17.1171	15.775
1444432_at	D330040H18Rik	320847	RIKEN cDNA D330040H18 gene	193.092	176.026	123.919	136.085	108.07	80.9819	62.3472	31.3527	26.7802	23.6258	8.73665	6.40508
1450770_at	3632451O06Rik	67419	RIKEN cDNA 3632451O06 gene	1118.85	823.596	549.436	373.656	287.859	206.517	222.661	161.313	143.91	125.445	48.4596	37.9397
1454472_at	2900092N22Rik	73107	RIKEN cDNA 2900092N22 gene	331.376	340.845	288.395	363.984	342.73	358.2	296.537	251.886	163.038	165.252	8.587	5.34979
1438531_at	A730054J21Rik	320862	RIKEN cDNA A730054J21 gene	268.384	273.866	266.484	213.383	155.764	111.909	105.235	66.1399	61.954	32.2339	6.94356	16.7087

## Sheet: non-coding
Table S4. Differentially expressed Riken genes at different developmental stages of the mouse heart (non-coding)
Affy_ID	Name	GeneID	Symbol	E10.5	E11.5	E12.5	E13.5	E14.5	E15.5	E16.5	E17.5	E18.5	E19.5	Adult	Old
1453238_s_at	RIKEN cDNA A130040M12 gene	319269	A130040M12Rik	66.4518	158.184	367.669	490.204	526.149	749.438	887.093	896.807	927.351	1115.56	1317.74	1914.95
1439839_at	RIKEN cDNA D130051D11 gene	319737	D130051D11Rik	9.03937	24.281	32.7111	97.1403	134.531	197.238	196.944	220.328	244.336	192.951	159.504	113.753
1428909_at	RIKEN cDNA A130040M12 gene	319269	A130040M12Rik	8.33738	9.25807	12.499	18.7758	13.7855	23.0226	29.1634	24.6832	24.9881	44.857	117.627	148.651
1435640_x_at	RIKEN cDNA A130040M12 gene	319269	A130040M12Rik	3.53646	8.08364	14.2207	20.031	23.7417	32.0034	36.2474	28.1403	33.9216	37.2823	40.8542	52.176
1446096_at	RIKEN cDNA 2310001H17 gene	76432	2310001H17Rik	6.1845	6.92318	8.26205	9.06004	9.83151	12.2699	14.651	10.576	15.4205	16.016	42.0951	64.0161
1452418_at	predicted gene, 20186	100504344	Gm20186	72.1223	102.85	276.339	259.916	267.592	301.967	397.376	370.461	385.397	390.589	444.107	707.859
1445708_x_at	RIKEN cDNA 3110021A11 gene	67289	3110021A11Rik	57.2123	96.2982	84.6455	127.91	135.792	200.698	167.704	219.622	205.668	201.441	296.124	179.423
1456669_at	RIKEN cDNA 1110018N20 gene	68941	1110018N20Rik	6.42621	8.08485	7.56924	8.24124	9.27126	10.8892	9.65539	10.5961	14.6819	10.9817	33.1097	19.1237
1454395_at	RIKEN cDNA 4632404M16 gene	74348	4632404M16Rik	13.6517	23.3311	27.5445	69.1882	180.758	327.309	348.243	394.077	459.71	323.419	68.1705	46.0851
1456446_at	RIKEN cDNA 4930523C07 gene	67647	4930523C07Rik	10.8923	12.2303	13.8817	13.3998	13.903	21.9171	20.8738	27.8648	30.3114	32.6011	53.2211	89.8273
1437900_at	RIKEN cDNA 4930523C07 gene	67647	4930523C07Rik	29.1636	28.2392	22.8475	26.9448	30.2911	40.5611	48.5558	37.1216	60.6662	83.8184	132.254	196.54
1444112_at	predicted gene 15417	545539	Gm15417	15.8233	14.2803	14.8804	18.1607	17.7492	22.9496	22.9166	38.8405	40.6537	37.777	70.7458	101.891
1440335_at	predicted gene 11716	102640379	Gm11716	7.37337	6.99834	7.6572	7.54336	10.258	13.2375	14.9781	23.7964	26.8587	27.9684	30.6352	35.6047
1428720_s_at	RIKEN cDNA 2010309G21 gene	70018	2010309G21Rik	7.07131	6.57358	6.8751	7.16815	8.44454	8.39545	8.2972	8.7239	8.0934	8.45879	11.0993	68.4096
1441092_at	RIKEN cDNA 9330159M07 gene	319673	9330159M07Rik	19.4209	27.6099	27.3499	43.4159	67.817	91.7404	86.7205	73.2117	95.0423	58.4159	22.1593	13.9509
1444543_at	RIKEN cDNA 2810405F15 gene	69974	2810405F15Rik	30.5977	47.5101	56.5142	88.1713	82.5931	66.0331	66.5958	35.0965	43.3255	39.0465	18.0571	13.0799
1455160_at	RIKEN cDNA 2610203C20 gene	100042464	2610203C20Rik	32.7039	61.2982	103.127	101.362	90.3772	73.688	63.5097	47.5053	46.9997	46.9962	17.3967	41.2177
1441757_at	RIKEN cDNA 1190002F15 gene	381822	1190002F15Rik	22.2763	19.0752	26.0721	35.0814	63.0907	64.4603	63.967	62.6693	55.9747	25.4423	10.4325	8.90596
1457557_at	RIKEN cDNA A330076H08 gene	320026	A330076H08Rik	19.9121	45.0438	19.9369	42.6114	34.4823	38.045	43.9929	16.9763	19.1378	17.5259	8.96741	6.15906
1430183_at	RIKEN cDNA 4833414E09 gene	71633	4833414E09Rik	321.499	503.838	498.382	736.13	783.148	858.418	730.997	694.252	665.885	492.482	133.175	147.199
1453745_at	RIKEN cDNA 2700038G22 gene	67194	2700038G22Rik	45.7601	42.7438	46.6609	52.0726	71.4044	72.8279	67.6315	71.9167	56.7339	37.9943	16.9142	16.3303
1426766_at	RIKEN cDNA 6330403K07 gene	103712	6330403K07Rik	100.005	117.156	181.724	103.914	62.8553	31.0945	25.1583	17.2118	18.4866	21.0893	28.7652	27.1647
1438695_at	RIKEN cDNA C230091D08 gene	330544	C230091D08Rik	123.458	83.7744	96.7167	60.7454	68.2183	54.9656	63.4311	41.7377	46.7227	43.0661	27.1002	40.0752
1440007_at	RIKEN cDNA D930003E18 gene	100048911	D930003E18Rik	39.8328	25.5408	29.024	14.656	12.5249	9.76087	9.07132	8.8371	7.54402	9.86648	8.37216	8.00248
1432509_at	RIKEN cDNA 5033430I15 gene	76000	5033430I15Rik	53.2072	44.5645	41.6071	35.7518	31.6714	32.0158	27.8299	25.2632	20.6906	27.0967	9.78314	13.3754
1428670_at	RIKEN cDNA 2610305J24 gene	100034733	2610305J24Rik	123.561	90.5736	89.8155	40.0654	89.2204	32.4769	76.4486	42.5048	60.2662	29.3427	15.3552	12.8108
1421498_a_at	RIKEN cDNA 2010204K13 gene	68355	2010204K13Rik	116.114	43.2239	49.2009	29.0212	25.5946	21.6715	25.2611	19.9382	23.228	18.8963	12.821	12.6653
1429332_at	RIKEN cDNA 4632427E13 gene	666737	4632427E13Rik	121.968	119.981	114.694	116.136	156.764	142.647	143.857	88.4576	92.5726	48.7913	10.472	11.367
