# Supplementary material for: Parallel Genome-wide Profiling of Coding and Non-coding RNAs to Identify Novel Regulatory Elements in Embryonic and Maturated Heart
Source: Mol Ther Nucleic Acids. 2018 May 4;12:158–73. doi: 10.1016/j.omtn.2018.04.018 (PMC6023836; doi:10.1016/j.omtn.2018.04.018)
Supplement: Table S5. Differentially Expressed Genes at Different Developmental Stages of the Mouse Heart (15.5) [file mmc6.xls]

## Sheet: day12.5
Table S5. Differentially expressed genes at different developmental stages of the mouse heart (12.5)
Affy_ID	Symbol	Name	GeneID	Day12.5	chromosome
1450533_a_at	Plagl1	pleiomorphic adenoma gene-like 1	22634	1.75816	10
1439074_a_at	Son	Son DNA binding protein	20658	1.64827	16
1419345_at	Pth	parathyroid hormone	19226	-1.98178	7
1447899_x_at	Epcam	epithelial cell adhesion molecule	17075	-1.74906	17

## Sheet: day13.5
Table S5. Differentially expressed genes at different developmental stages of the mouse heart (13.5)
Affy_ID	Symbol	Name	GeneID	Day13.5	chromosome
1427262_at	Xist	inactive X specific transcripts	213742	-9.05616	X
1427263_at	Xist	inactive X specific transcripts	213742	-8.16178	X
1431418_at	C030026M15Rik	RIKEN cDNA C030026M15 gene	77378	2.51052	Y
1417210_at	Eif2s3y	eukaryotic translation initiation factor 2, subunit 3, structural gene Y-linked	26908	6.14344	Y
1426438_at	Ddx3y	DEAD (Asp-Glu-Ala-Asp) box polypeptide 3, Y-linked	26900	5.88556	Y
1426439_at	Ddx3y	DEAD (Asp-Glu-Ala-Asp) box polypeptide 3, Y-linked	26900	2.71492	Y
1452077_at	Ddx3y	DEAD (Asp-Glu-Ala-Asp) box polypeptide 3, Y-linked	26900	4.06267	Y
1426598_at	Uty	ubiquitously transcribed tetratricopeptide repeat gene, Y chromosome	22290	2.99066	Y
1424903_at	Kdm5d	lysine (K)-specific demethylase 5D	20592	3.11088	Y
1418429_at	Kif5b	kinesin family member 5B	16573	2.12912	18

## Sheet: day14.5
Table S5. Differentially expressed genes at different developmental stages of the mouse heart (14.5)
Affy_ID	Symbol	Name	GeneID	Day14.5	chromosome
1427262_at	Xist	inactive X specific transcripts	213742	-8.5335	X
1427263_at	Xist	inactive X specific transcripts	213742	-8.29958	X
1431418_at	C030026M15Rik	RIKEN cDNA C030026M15 gene	77378	2.76789	Y
1417210_at	Eif2s3y	eukaryotic translation initiation factor 2, subunit 3, structural gene Y-linked	26908	6.13293	Y
1426438_at	Ddx3y	DEAD (Asp-Glu-Ala-Asp) box polypeptide 3, Y-linked	26900	5.73479	Y
1426439_at	Ddx3y	DEAD (Asp-Glu-Ala-Asp) box polypeptide 3, Y-linked	26900	2.61043	Y
1452077_at	Ddx3y	DEAD (Asp-Glu-Ala-Asp) box polypeptide 3, Y-linked	26900	3.84827	Y
1426598_at	Uty	ubiquitously transcribed tetratricopeptide repeat gene, Y chromosome	22290	2.8734	Y
1424903_at	Kdm5d	lysine (K)-specific demethylase 5D	20592	2.76167	Y

## Sheet: day15.5
Table S5. Differentially expressed genes at different developmental stages of the mouse heart (15.5)
Affy_ID	Symbol	Name	GeneID	Day15.5	chromosome
1427262_at	Xist	inactive X specific transcripts	213742	-3.94869	X
1427263_at	Xist	inactive X specific transcripts	213742	-2.74359	X
1431418_at	C030026M15Rik	RIKEN cDNA C030026M15 gene	77378	2.56861	Y
1417210_at	Eif2s3y	eukaryotic translation initiation factor 2, subunit 3, structural gene Y-linked	26908	5.98033	Y
1426438_at	Ddx3y	DEAD (Asp-Glu-Ala-Asp) box polypeptide 3, Y-linked	26900	4.70537	Y
1452077_at	Ddx3y	DEAD (Asp-Glu-Ala-Asp) box polypeptide 3, Y-linked	26900	3.49769	Y
1426598_at	Uty	ubiquitously transcribed tetratricopeptide repeat gene, Y chromosome	22290	2.73208	Y
1424903_at	Kdm5d	lysine (K)-specific demethylase 5D	20592	2.2304	Y

## Sheet: day16.5
Table S5. Differentially expressed genes at different developmental stages of the mouse heart (16.5)
Affy_ID	Symbol	Name	GeneID	Day16.5	chromosome
1427262_at	Xist	inactive X specific transcripts	213742	-9.15886	X
1427263_at	Xist	inactive X specific transcripts	213742	-8.81954	X
1431418_at	C030026M15Rik	RIKEN cDNA C030026M15 gene	77378	2.30173	Y
1417210_at	Eif2s3y	eukaryotic translation initiation factor 2, subunit 3, structural gene Y-linked	26908	6.35377	Y
1426438_at	Ddx3y	DEAD (Asp-Glu-Ala-Asp) box polypeptide 3, Y-linked	26900	5.36313	Y
1452077_at	Ddx3y	DEAD (Asp-Glu-Ala-Asp) box polypeptide 3, Y-linked	26900	3.62787	Y
1426598_at	Uty	ubiquitously transcribed tetratricopeptide repeat gene, Y chromosome	22290	3.0894	Y
1424903_at	Kdm5d	lysine (K)-specific demethylase 5D	20592	2.12405	Y

## Sheet: day17.5
Table S5. Differentially expressed genes at different developmental stages of the mouse heart (17.5)
Affy_ID	Symbol	Name	GeneID	Day17.5	chromosome
1427262_at	Xist	inactive X specific transcripts	213742	-9.08422	X
1427263_at	Xist	inactive X specific transcripts	213742	-8.25851	X
1431203_at	Sdccag8	serologically defined colon cancer antigen 8	76816	-2.05416	1
1417210_at	Eif2s3y	eukaryotic translation initiation factor 2, subunit 3, structural gene Y-linked	26908	5.7642	Y
1426438_at	Ddx3y	DEAD (Asp-Glu-Ala-Asp) box polypeptide 3, Y-linked	26900	5.10011	Y
1452077_at	Ddx3y	DEAD (Asp-Glu-Ala-Asp) box polypeptide 3, Y-linked	26900	3.79989	Y
1435884_at	Itsn1	intersectin 1 (SH3 domain protein 1A)	16443	-2.5522	16

## Sheet: day18.5
Table S5. Differentially expressed genes at different developmental stages of the mouse heart (18.5)
Affy_ID	Symbol	Name	GeneID	Day18.5	chromosome
1427262_at	Xist	inactive X specific transcripts	213742	-8.89894	X
1427263_at	Xist	inactive X specific transcripts	213742	-8.02432	X
1417210_at	Eif2s3y	eukaryotic translation initiation factor 2, subunit 3, structural gene Y-linked	26908	6.39104	Y
1426438_at	Ddx3y	DEAD (Asp-Glu-Ala-Asp) box polypeptide 3, Y-linked	26900	5.9366	Y
1452077_at	Ddx3y	DEAD (Asp-Glu-Ala-Asp) box polypeptide 3, Y-linked	26900	3.94941	Y
1426598_at	Uty	ubiquitously transcribed tetratricopeptide repeat gene, Y chromosome	22290	2.6986	Y
1424903_at	Kdm5d	lysine (K)-specific demethylase 5D	20592	2.66452	Y

## Sheet: day19.5
Table S5. Differentially expressed genes at different developmental stages of the mouse heart (19.5)
Affy_ID	Symbol	Name	GeneID	Day19.5	chromosome
1427262_at	Xist	inactive X specific transcripts	213742	-9.21375	X
1427263_at	Xist	inactive X specific transcripts	213742	-8.60528	X
1417210_at	Eif2s3y	eukaryotic translation initiation factor 2, subunit 3, structural gene Y-linked	26908	6.02347	Y
1426438_at	Ddx3y	DEAD (Asp-Glu-Ala-Asp) box polypeptide 3, Y-linked	26900	5.40752	Y
1426439_at	Ddx3y	DEAD (Asp-Glu-Ala-Asp) box polypeptide 3, Y-linked	26900	3.02777	Y
1452077_at	Ddx3y	DEAD (Asp-Glu-Ala-Asp) box polypeptide 3, Y-linked	26900	4.4349	Y
1426598_at	Uty	ubiquitously transcribed tetratricopeptide repeat gene, Y chromosome	22290	2.05442	Y
1459565_at	Uty	ubiquitously transcribed tetratricopeptide repeat gene, Y chromosome	22290	2.28026	Y
1424903_at	Kdm5d	lysine (K)-specific demethylase 5D	20592	2.45832	Y

## Sheet: Adult
Table S5. Differentially expressed genes at different developmental stages of the mouse heart (Adult)
Affy_ID	Symbol	Name	GeneID	Adult	chromosome
1427262_at	Xist	inactive X specific transcripts	213742	-7.54697	X
1427263_at	Xist	inactive X specific transcripts	213742	-5.42835	X
1426787_at	Sfi1	Sfi1 homolog, spindle assembly associated (yeast)	78887	-3.47538	11
1417867_at	Cfd	complement factor D (adipsin)	11537	-3.00452	10
1418945_at	Mmp3	matrix metallopeptidase 3	17392	-2.56287	9
1452195_s_at	Sfi1	Sfi1 homolog, spindle assembly associated (yeast)	78887	-2.50158	11
1418282_x_at	Serpina1b	serine (or cysteine) preptidase inhibitor, clade A, member 1B	20701	-2.42493	12
1441799_at	6030422H21Rik	RIKEN cDNA 6030422H21 gene	402765	-2.33201	17
1422651_at	Adipoq	adiponectin, C1Q and collagen domain containing	11450	-2.22145	16
1440285_at	Ppp1r9a	protein phosphatase 1, regulatory (inhibitor) subunit 9A	243725	-2.1961	6
1448507_at	Efhd1	EF hand domain containing 1	98363	-2.00486	1
1422977_at	Gp1bb	glycoprotein Ib, beta polypeptide	14724	2.02759	16
1427553_at	Gm16489	predicted gene 16489	628926	2.04158	17
1423143_at	Gtpbp4	GTP binding protein 4	69237	2.05046	13
1449577_x_at	Tpm2	tropomyosin 2, beta	22004	2.05993	4
1416484_at	Ttc3	tetratricopeptide repeat domain 3	22129	2.06401	16
1423566_a_at	Hsph1	heat shock 105kDa/110kDa protein 1	15505	2.14425	5
1426892_at	Utrn	utrophin	22288	2.20129	10
1427127_x_at	Hspa1b	heat shock protein 1B	15511	2.20296	17
1458539_at	R3hdm1	R3H domain containing 1	226412	2.21252	1
1427126_at	Hspa1b	heat shock protein 1B	15511	2.21283	17
1451959_a_at	Vegfa	vascular endothelial growth factor A	22339	2.25389	17
1451667_at	Fam20b	family with sequence similarity 20, member B	215015	2.37305	1
1458455_at	Abra	actin-binding Rho activating protein	223513	2.44147	15
1428850_x_at	Cd99	CD99 antigen	673094	2.44484	4
1421182_at	Clec1b	C-type lectin domain family 1, member b	56760	2.5669	6
1452388_at	Hspa1a	heat shock protein 1A	193740	2.58171	17
1443375_at	Gnas	GNAS (guanine nucleotide binding protein, alpha stimulating) complex locus	14683	2.59695	2
1422126_a_at	Nudt13	nudix (nucleoside diphosphate linked moiety X)-type motif 13	67725	2.83796	14
1452318_a_at	Hspa1b	heat shock protein 1B	15511	2.88695	17
1426439_at	Ddx3y	DEAD (Asp-Glu-Ala-Asp) box polypeptide 3, Y-linked	26900	3.09348	Y
1417600_at	Slc15a2	solute carrier family 15 (H+/peptide transporter), member 2	57738	3.39908	16
1456182_x_at	Mela	melanoma antigen	17276	3.57722	8
1433438_x_at	Mela	melanoma antigen	17276	3.62121	8
1417210_at	Eif2s3y	eukaryotic translation initiation factor 2, subunit 3, structural gene Y-linked	26908	3.80303	Y
1456456_x_at	Mela	melanoma antigen	17276	4.22944	8
1452077_at	Ddx3y	DEAD (Asp-Glu-Ala-Asp) box polypeptide 3, Y-linked	26900	4.47953	Y
1426438_at	Ddx3y	DEAD (Asp-Glu-Ala-Asp) box polypeptide 3, Y-linked	26900	5.8702	Y

## Sheet: Old
Table S5. Differentially expressed genes at different developmental stages of the mouse heart (old)
Affy_ID	Symbol	Name	GeneID	Old	chromosome
1456312_x_at	Gsn	gelsolin	227753	7.04163	2
1426438_at	Ddx3y	DEAD (Asp-Glu-Ala-Asp) box polypeptide 3, Y-linked	26900	6.70215	Y
1436329_at	Egr3	early growth response 3	13655	5.99269	14
1417210_at	Eif2s3y	eukaryotic translation initiation factor 2, subunit 3, structural gene Y-linked	26908	4.8482	Y
1427683_at	Egr2	early growth response 2	13654	4.60839	10
1452077_at	Ddx3y	DEAD (Asp-Glu-Ala-Asp) box polypeptide 3, Y-linked	26900	4.55358	Y
1451934_at	H2-D1	histocompatibility 2, D region locus 1	14964	4.22017	17
1426439_at	Ddx3y	DEAD (Asp-Glu-Ala-Asp) box polypeptide 3, Y-linked	26900	3.99013	Y
1427682_a_at	Egr2	early growth response 2	13654	3.91164	10
1454638_a_at	Pah	phenylalanine hydroxylase	18478	3.85704	10
1419149_at	Serpine1	serine (or cysteine) peptidase inhibitor, clade E, member 1	18787	3.53599	5
1430352_at	Adamts9	a disintegrin-like and metallopeptidase (reprolysin type) with thrombospondin type 1 motif, 9	101401	3.48602	6
1458455_at	Abra	actin-binding Rho activating protein	223513	3.39033	15
1441228_at	Apold1	apolipoprotein L domain containing 1	381823	3.03767	6
1438796_at	Nr4a3	nuclear receptor subfamily 4, group A, member 3	18124	2.99782	4
1418949_at	Gdf15	growth differentiation factor 15	23886	2.96563	8
1427126_at	Hspa1b	heat shock protein 1B	15511	2.8109	17
1419220_at	Xirp1	xin actin-binding repeat containing 1	22437	2.80097	9
1455034_at	Nr4a2	nuclear receptor subfamily 4, group A, member 2	18227	2.61574	2
1450377_at	Thbs1	thrombospondin 1	21825	2.60983	2
1429961_at	Tsacc	TSSK6 activating co-chaperone	76927	2.53569	3
1428295_at	Synpo2l	synaptopodin 2-like	68760	2.50968	14
1455913_x_at	Ttr	transthyretin	22139	2.48567	18
1416505_at	Nr4a1	nuclear receptor subfamily 4, group A, member 1	15370	2.47953	15
1452388_at	Hspa1a	heat shock protein 1A	193740	2.47729	17
1455346_at	Masp1	mannan-binding lectin serine peptidase 1	17174	2.4622	16
1416129_at	Errfi1	ERBB receptor feedback inhibitor 1	74155	2.43186	4
1439274_at	Prune2	prune homolog 2 (Drosophila)	353211	2.35659	19
1417065_at	Egr1	early growth response 1	13653	2.34927	18
1427735_a_at	Acta1	actin, alpha 1, skeletal muscle	11459	2.33848	8
1439933_at	B430316J06Rik	RIKEN cDNA B430316J06 gene	402749	2.33672	6
1418155_at	Myot	myotilin	58916	2.33352	18
1419209_at	Cxcl1	chemokine (C-X-C motif) ligand 1	14825	2.30807	5
1452318_a_at	Hspa1b	heat shock protein 1B	15511	2.29766	17
1417262_at	Ptgs2	prostaglandin-endoperoxide synthase 2	19225	2.28044	1
1421624_a_at	Enah	enabled homolog (Drosophila)	13800	2.27613	1
1457296_at	Cilp	cartilage intermediate layer protein, nucleotide pyrophosphohydrolase	214425	2.26901	9
1439800_at	Clip1	CAP-GLY domain containing linker protein 1	56430	2.23991	5
1440545_at	Grm1	glutamate receptor, metabotropic 1	14816	2.22894	10
1459565_at	Uty	ubiquitously transcribed tetratricopeptide repeat gene, Y chromosome	22290	2.22831	Y
1418743_a_at	Tesc	tescalcin	57816	2.20881	5
1442649_at	1500009L16Rik	RIKEN cDNA 1500009L16 gene	69784	2.16891	10
1455028_at	Mapt	microtubule-associated protein tau	17762	2.15323	11
1444537_at	AI429363	expressed sequence AI429363	100640	2.13801	5
1449388_at	Thbs4	thrombospondin 4	21828	2.11788	13
1419431_at	Ereg	epiregulin	13874	2.11358	5
1457561_at	Itga5	integrin alpha 5 (fibronectin receptor alpha)	16402	2.11316	15
1455736_at	Mybpc2	myosin binding protein C, fast-type	233199	2.11127	7
1416371_at	Apod	apolipoprotein D	11815	2.08147	16
1418440_at	Col8a1	collagen, type VIII, alpha 1	12837	2.0791	16
1415899_at	Junb	jun B proto-oncogene	16477	2.06151	8
1445160_at	Nav3	neuron navigator 3	260315	2.0542	10
1455377_at	Ttll7	tubulin tyrosine ligase-like family, member 7	70892	2.04203	3
1452308_a_at	Atp1a2	ATPase, Na+/K+ transporting, alpha 2 polypeptide	98660	2.03434	1
1431043_at	Klhl40	kelch-like 40	72330	2.03251	9
1420872_at	Gucy1b3	guanylate cyclase 1, soluble, beta 3	54195	2.03107	3
1438644_x_at	Commd9	COMM domain containing 9	76501	2.02366	2
1427127_x_at	Hspa1b	heat shock protein 1B	15511	2.01461	17
1428942_at	Mt2	metallothionein 2	17750	2.01292	8
1447621_s_at	Tmem173	transmembrane protein 173	72512	2.01203	18
1421114_a_at	Epyc	epiphycan	13516	-2.00191	10
1457664_x_at	C2	complement component 2 (within H-2S)	12263	-2.00446	17
1435648_at	Lrrn4	leucine rich repeat neuronal 4	320974	-2.05101	2
1416051_at	C2	complement component 2 (within H-2S)	12263	-2.06061	17
1415994_at	Cyp2e1	cytochrome P450, family 2, subfamily e, polypeptide 1	13106	-2.06238	7
1417025_at	H2-Eb1	histocompatibility 2, class II antigen E beta	14969	-2.07839	17
1449182_at	Retn	resistin	57264	-2.12223	8
1448669_at	Dkk3	dickkopf homolog 3 (Xenopus laevis)	50781	-2.14466	7
1440270_at	Fgf12	fibroblast growth factor 12	14167	-2.166	16
1420398_at	Rgs18	regulator of G-protein signaling 18	64214	-2.19505	1
1456456_x_at	Mela	melanoma antigen	17276	-2.19969	8
1424890_at	Bnc1	basonuclin 1	12173	-2.20016	7
1456741_s_at	Gpm6a	glycoprotein m6a	234267	-2.21135	8
1424825_a_at	Glycam1	glycosylation dependent cell adhesion molecule 1	14663	-2.2305	15
1425425_a_at	Wif1	Wnt inhibitory factor 1	24117	-2.27294	10
1451721_a_at	H2-Ab1	histocompatibility 2, class II antigen A, beta 1	14961	-2.28417	17
1427053_at	Abi3bp	ABI gene family, member 3 (NESH) binding protein	320712	-2.29353	16
1448859_at	Cxcl13	chemokine (C-X-C motif) ligand 13	55985	-2.33386	5
1448194_a_at	H19	H19, imprinted maternally expressed transcript	14955	-2.3344	7
1445226_at	BC023969	cDNA sequence BC023969	407828	-2.335	5
1429467_s_at	Slc26a3	solute carrier family 26, member 3	13487	-2.38284	12
1448956_at	Stard10	START domain containing 10	56018	-2.39263	7
1439483_at	AI506816	expressed sequence AI506816	433855	-2.419	5
1430635_at	Mlana	melan-A	77836	-2.43017	19
1422651_at	Adipoq	adiponectin, C1Q and collagen domain containing	11450	-2.43752	16
1435290_x_at	H2-Aa	histocompatibility 2, class II antigen A, alpha	14960	-2.47453	17
1426442_at	Gpm6a	glycoprotein m6a	234267	-2.50571	8
1435710_at	AI661384	expressed sequence AI661384	106930	-2.51761	18
1438405_at	Fgf7	fibroblast growth factor 7	14178	-2.51979	2
1426208_x_at	Plagl1	pleiomorphic adenoma gene-like 1	22634	-2.58483	10
1417867_at	Cfd	complement factor D (adipsin)	11537	-2.63158	10
1423467_at	Ms4a4b	membrane-spanning 4-domains, subfamily A, member 4B	60361	-2.66713	19
1419196_at	Hamp	hepcidin antimicrobial peptide	84506	-2.70053	7
1427503_at	Ighg3	Immunoglobulin heavy constant gamma 3	380795	-2.7618	12
1419197_x_at	Hamp	hepcidin antimicrobial peptide	84506	-2.76516	7
1449434_at	Car3	carbonic anhydrase 3	12350	-2.8168	3
1424857_a_at	Trim34a	tripartite motif-containing 34A	94094	-2.8991	7
1428719_at	2010309G21Rik	RIKEN cDNA 2010309G21 gene	70018	-2.95778	16
1422580_at	Myl4	myosin, light polypeptide 4	17896	-3.00133	11
1449071_at	Myl7	myosin, light polypeptide 7, regulatory	17898	-3.27431	11
1455374_at	Kcnj3	potassium inwardly-rectifying channel, subfamily J, member 3	16519	-3.3215	2
1430269_at	Mybphl	myosin binding protein H-like	68753	-3.39458	3
1420884_at	Sln	sarcolipin	66402	-3.40739	9
1428720_s_at	2010309G21Rik	RIKEN cDNA 2010309G21 gene	70018	-3.66654	16
1417851_at	Cxcl13	chemokine (C-X-C motif) ligand 13	55985	-3.8102	5
1427329_a_at	Ighm	immunoglobulin heavy constant mu	16019	-4.03457	12
1427351_s_at	Ighm	immunoglobulin heavy constant mu	16019	-4.35477	12
1424305_at	Igj	immunoglobulin joining chain	16069	-5.54479	5
1427263_at	Xist	inactive X specific transcripts	213742	-6.20467	X
1427262_at	Xist	inactive X specific transcripts	213742	-8.60683	X
