# Supplementary material for: Parallel Genome-wide Profiling of Coding and Non-coding RNAs to Identify Novel Regulatory Elements in Embryonic and Maturated Heart
Source: Mol Ther Nucleic Acids. 2018 May 4;12:158–73. doi: 10.1016/j.omtn.2018.04.018 (PMC6023836; doi:10.1016/j.omtn.2018.04.018)
Supplement: Table S6. DEmiRs at Different Developmental Stages of the Mouse Heart (15.5) [file mmc7.xls]

## Sheet: day10.5
Table S6. Differentially expressed miRNAs (DEmiRs) at different developmental stages of the mouse heart (10.5)
Affy_ID	ToConvert	VER_20	GeneChip.Array	Species.Scientific.Name	Sequence.Type	Transcript.ID.Array.Design.	logFC	AveExpr	t	P.Value	adj.P.Val	B
hp_mmu-mir-337_st	hp_mmu-mir-337	hp_mmu-mir-337	miRNA-3_0	Mus musculus	stem-loop	mmu-mir-337	2.32689	4.05876	13.049	3.27585e-13	1.30002e-12	20.0722
hp_mmu-mir-5115_st	hp_mmu-mir-5115	hp_mmu-mir-5115	miRNA-3_0	Mus musculus	stem-loop	mmu-mir-5115	-3.69794	2.71578	-11.4133	7.22229e-12	2.45948e-11	16.9295
hp_mmu-mir-5122_st	hp_mmu-mir-5122	hp_mmu-mir-5122	miRNA-3_0	Mus musculus	stem-loop	mmu-mir-5122	-2.15017	4.91949	-8.29368	6.40117e-09	1.6131e-08	10.0295
hp_mmu-mir-675_st	hp_mmu-mir-675	hp_mmu-mir-675	miRNA-3_0	Mus musculus	stem-loop	mmu-mir-675	2.10841	5.65638	7.75629	2.34119e-08	5.38794e-08	8.7134
hp_mmu-mir-682_st	hp_mmu-mir-682	hp_mmu-mir-682	miRNA-3_0	Mus musculus	stem-loop	mmu-mir-682	-2.01644	5.81449	-7.48481	4.57192e-08	1.02868e-07	8.0348
mmu-let-7b_st	mmu-let-7b	mmu-let-7b-5p	miRNA-3_0	Mus musculus	miRNA	mmu-let-7b	-5.1035	12.1817	-43.5393	1.17839e-26	1.97969e-24	50.2982
mmu-let-7f_st	mmu-let-7f	mmu-let-7f-5p	miRNA-3_0	Mus musculus	miRNA	mmu-let-7f-1 // mmu-let-7f-2	-4.18333	9.23524	-18.6488	5.24931e-17	3.79726e-16	28.9012
mmu-let-7g_st	mmu-let-7g	mmu-let-7g-5p	miRNA-3_0	Mus musculus	miRNA	mmu-let-7g	-3.14048	9.71689	-16.6323	9.20687e-16	5.15585e-15	26.0186
mmu-let-7i_st	mmu-let-7i	mmu-let-7i-5p	miRNA-3_0	Mus musculus	miRNA	mmu-let-7i	-2.15808	11.5905	-14.656	2.04551e-14	9.37215e-14	22.8844
mmu-miR-100_st	mmu-miR-100	mmu-miR-100-5p	miRNA-3_0	Mus musculus	miRNA	mmu-mir-100	-2.42098	9.04319	-19.5007	1.69371e-17	1.33379e-16	30.0353
mmu-miR-106a_st	mmu-miR-106a	mmu-miR-106a-5p	miRNA-3_0	Mus musculus	miRNA	mmu-mir-106a	4.04677	10.5168	26.0675	9.47804e-21	1.76923e-19	37.4601
mmu-miR-106b-star_st	mmu-miR-106b*	mmu-miR-106b-3p	miRNA-3_0	Mus musculus	miRNA	mmu-mir-106b	2.58979	9.44205	17.6923	1.97331e-16	1.22783e-15	27.5704
mmu-miR-10a_st	mmu-miR-10a	mmu-miR-10a-5p	miRNA-3_0	Mus musculus	miRNA	mmu-mir-10a	-4.04554	4.12937	-8.8495	1.7423e-09	4.57353e-09	11.3514
mmu-miR-1186b_st	mmu-miR-1186b	mmu-miR-1186b	miRNA-3_0	Mus musculus	miRNA	mmu-mir-1186b	-2.12932	6.83081	-9.69043	2.62862e-10	7.70245e-10	13.2742
mmu-miR-1188_st	mmu-miR-1188	mmu-miR-1188-5p	miRNA-3_0	Mus musculus	miRNA	mmu-mir-1188	2.31885	4.66905	9.19606	7.902e-10	2.18825e-09	12.1551
mmu-miR-122_st	mmu-miR-122	mmu-miR-122-5p	miRNA-3_0	Mus musculus	miRNA	mmu-mir-122	2.92168	3.83322	6.53076	5.15659e-07	1.04795e-06	5.58322
mmu-miR-125b-2-3p_st	mmu-miR-125b-2-3p	mmu-miR-125b-2-3p	miRNA-3_0	Mus musculus	miRNA	mmu-mir-125b-2	-2.49294	4.99983	-8.08036	1.06625e-08	2.63427e-08	9.51146
mmu-miR-127_st	mmu-miR-127	mmu-miR-127-3p	miRNA-3_0	Mus musculus	miRNA	mmu-mir-127	3.9511	11.4208	29.7434	2.96813e-22	8.31077e-21	40.8285
mmu-miR-130b_st	mmu-miR-130b	mmu-miR-130b-3p	miRNA-3_0	Mus musculus	miRNA	mmu-mir-130b	6.51392	10.7566	29.4388	3.89303e-22	1.03268e-20	40.5666
mmu-miR-132_st	mmu-miR-132	mmu-miR-132-3p	miRNA-3_0	Mus musculus	miRNA	mmu-mir-132	-2.5933	7.8945	-11.7466	3.75464e-12	1.32331e-11	17.5946
mmu-miR-134-star_st	mmu-miR-134*	mmu-miR-134-3p	miRNA-3_0	Mus musculus	miRNA	mmu-mir-134	3.52925	4.33267	12.2345	1.47379e-12	5.34381e-12	18.5449
mmu-miR-134_st	mmu-miR-134	mmu-miR-134-5p	miRNA-3_0	Mus musculus	miRNA	mmu-mir-134	5.16948	8.64651	28.4911	9.21306e-22	2.21113e-20	39.7327
mmu-miR-138_st	mmu-miR-138	mmu-miR-138-5p	miRNA-3_0	Mus musculus	miRNA	mmu-mir-138-1 // mmu-mir-138-2	2.6715	7.87031	17.8666	1.54338e-16	1.02351e-15	27.8176
mmu-miR-139-3p_st	mmu-miR-139-3p	mmu-miR-139-3p	miRNA-3_0	Mus musculus	miRNA	mmu-mir-139	-2.90651	4.56293	-8.07529	1.07933e-08	2.65358e-08	9.49908
mmu-miR-139-5p_st	mmu-miR-139-5p	mmu-miR-139-5p	miRNA-3_0	Mus musculus	miRNA	mmu-mir-139	-3.6479	8.16325	-22.2203	5.99143e-19	6.56452e-18	33.3686
mmu-miR-146a_st	mmu-miR-146a	mmu-miR-146a-5p	miRNA-3_0	Mus musculus	miRNA	mmu-mir-146a	-5.66999	6.1501	-24.0561	7.68075e-20	1.04624e-18	35.4026
mmu-miR-149_st	mmu-miR-149	mmu-miR-149-5p	miRNA-3_0	Mus musculus	miRNA	mmu-mir-149	-2.45973	10.2158	-18.9196	3.6462e-17	2.70248e-16	29.2668
mmu-miR-150_st	mmu-miR-150	mmu-miR-150-5p	miRNA-3_0	Mus musculus	miRNA	mmu-mir-150	-8.41324	5.16539	-29.851	2.69842e-22	8.00001e-21	40.9204
mmu-miR-154_st	mmu-miR-154	mmu-miR-154-5p	miRNA-3_0	Mus musculus	miRNA	mmu-mir-154	2.93334	6.15996	10.2551	7.77139e-11	2.40293e-10	14.5135
mmu-miR-17-star_st	mmu-miR-17*	mmu-miR-17-3p	miRNA-3_0	Mus musculus	miRNA	mmu-mir-17	2.14581	9.15326	16.9613	5.65948e-16	3.2786e-15	26.5093
mmu-miR-17_st	mmu-miR-17	mmu-miR-17-5p	miRNA-3_0	Mus musculus	miRNA	mmu-mir-17	2.8685	12.5956	22.8541	2.89905e-19	3.42826e-18	34.0888
mmu-miR-181b_st	mmu-miR-181b	mmu-miR-181b-5p	miRNA-3_0	Mus musculus	miRNA	mmu-mir-181b-1 // mmu-mir-181b-2	2.04018	11.6788	24.8515	3.29623e-20	5.72861e-19	36.2363
mmu-miR-181d_st	mmu-miR-181d	mmu-miR-181d-5p	miRNA-3_0	Mus musculus	miRNA	mmu-mir-181d	2.10201	9.695	17.7115	1.92039e-16	1.20985e-15	27.5977
mmu-miR-182_st	mmu-miR-182	mmu-miR-182-5p	miRNA-3_0	Mus musculus	miRNA	mmu-mir-182	3.3167	4.36996	6.62766	4.01268e-07	8.2211e-07	5.83655
mmu-miR-184_st	mmu-miR-184	mmu-miR-184-3p	miRNA-3_0	Mus musculus	miRNA	mmu-mir-184	2.20369	7.199	12.8697	4.5339e-13	1.74212e-12	19.7422
mmu-miR-1843-5p_st	mmu-miR-1843-5p	mmu-miR-1843a-5p	miRNA-3_0	Mus musculus	miRNA	mmu-mir-1843	-3.73366	3.36978	-11.3026	9.00083e-12	2.98449e-11	16.7057
mmu-miR-1843b-5p_st	mmu-miR-1843b-5p	mmu-miR-1843b-5p	miRNA-3_0	Mus musculus	miRNA	mmu-mir-1843b	-2.85513	4.17347	-9.00868	1.20932e-09	3.27688e-09	11.7225
mmu-miR-187_st	mmu-miR-187	mmu-miR-187-3p	miRNA-3_0	Mus musculus	miRNA	mmu-mir-187	-3.64379	5.59901	-14.4628	2.81879e-14	1.21425e-13	22.5596
mmu-miR-18a-star_st	mmu-miR-18a*	mmu-miR-18a-3p	miRNA-3_0	Mus musculus	miRNA	mmu-mir-18a	3.29449	4.64507	10.8425	2.28242e-11	7.327e-11	15.7595
mmu-miR-18a_st	mmu-miR-18a	mmu-miR-18a-5p	miRNA-3_0	Mus musculus	miRNA	mmu-mir-18a	5.69099	10.1393	30.6973	1.29029e-22	4.34165e-21	41.6305
mmu-miR-1902_st	mmu-miR-1902	mmu-miR-1902	miRNA-3_0	Mus musculus	miRNA	mmu-mir-1902	-2.97864	4.76036	-9.96655	1.44119e-10	4.27271e-10	13.8854
mmu-miR-1934-star_st	mmu-miR-1934*	mmu-miR-1934-3p	miRNA-3_0	Mus musculus	miRNA	mmu-mir-1934	-2.44176	8.19864	-9.43612	4.61197e-10	1.30586e-09	12.7026
mmu-miR-1940_st	mmu-miR-1940	mmu-miR-1940	miRNA-3_0	Mus musculus	miRNA	mmu-mir-1940	-2.28444	6.19047	-12.7839	5.30323e-13	2.00965e-12	19.5831
mmu-miR-195_st	mmu-miR-195	mmu-miR-195a-5p	miRNA-3_0	Mus musculus	miRNA	mmu-mir-195	-3.96112	8.43891	-32.3559	3.20854e-23	1.34759e-21	42.9625
mmu-miR-1966_st	mmu-miR-1966	mmu-miR-1966-5p	miRNA-3_0	Mus musculus	miRNA	mmu-mir-1966	-2.42358	4.06221	-5.98414	2.15939e-06	4.09148e-06	4.13929
mmu-miR-1967_st	mmu-miR-1967	mmu-miR-1967	miRNA-3_0	Mus musculus	miRNA	mmu-mir-1967	-2.35887	3.49429	-7.04808	1.36789e-07	2.90893e-07	6.9248
mmu-miR-1981_st	mmu-miR-1981	mmu-miR-1981-5p	miRNA-3_0	Mus musculus	miRNA	mmu-mir-1981	2.05469	8.23552	11.7883	3.46254e-12	1.22896e-11	17.6769
mmu-miR-1982-star_st	mmu-miR-1982*	mmu-miR-1982-5p	miRNA-3_0	Mus musculus	miRNA	mmu-mir-1982	-2.32176	6.30708	-8.59543	3.14233e-09	8.07311e-09	10.7522
mmu-miR-1983_st	mmu-miR-1983	mmu-miR-1983	miRNA-3_0	Mus musculus	miRNA	mmu-mir-1983	6.98906	7.25719	31.7616	5.24106e-23	2.03192e-21	42.494
mmu-miR-19a_st	mmu-miR-19a	mmu-miR-19a-3p	miRNA-3_0	Mus musculus	miRNA	mmu-mir-19a	2.61469	4.53962	7.78958	2.1581e-08	5.01236e-08	8.796
mmu-miR-19b_st	mmu-miR-19b	mmu-miR-19b-3p	miRNA-3_0	Mus musculus	miRNA	mmu-mir-19b-1 // mmu-mir-19b-2	2.51582	10.3966	12.9689	3.78623e-13	1.47927e-12	19.9252
mmu-miR-1a_st	mmu-miR-1a	mmu-miR-1a-3p	miRNA-3_0	Mus musculus	miRNA	mmu-mir-1a-1 // mmu-mir-1a-2	-2.24268	9.98982	-7.76163	2.31078e-08	5.34235e-08	8.72666
mmu-miR-203_st	mmu-miR-203	mmu-miR-203-3p	miRNA-3_0	Mus musculus	miRNA	mmu-mir-203	-3.28593	3.64922	-9.36264	5.43396e-10	1.53001e-09	12.5358
mmu-miR-208b_st	mmu-miR-208b	mmu-miR-208b-3p	miRNA-3_0	Mus musculus	miRNA	mmu-mir-208b	3.23526	6.77274	6.88925	2.04924e-07	4.26785e-07	6.51584
mmu-miR-20a_st	mmu-miR-20a	mmu-miR-20a-5p	miRNA-3_0	Mus musculus	miRNA	mmu-mir-20a	2.76821	11.9673	17.9382	1.39608e-16	9.38164e-16	27.9184
mmu-miR-20b_st	mmu-miR-20b	mmu-miR-20b-5p	miRNA-3_0	Mus musculus	miRNA	mmu-mir-20b	3.40121	8.80641	19.3982	1.93626e-17	1.50135e-16	29.9012
mmu-miR-22-star_st	mmu-miR-22*	mmu-miR-22-5p	miRNA-3_0	Mus musculus	miRNA	mmu-mir-22	-3.11763	3.55978	-9.20561	7.73333e-10	2.15337e-09	12.177
mmu-miR-22_st	mmu-miR-22	mmu-miR-22-3p	miRNA-3_0	Mus musculus	miRNA	mmu-mir-22	-2.04322	11.4449	-11.3873	7.60486e-12	2.56852e-11	16.8771
mmu-miR-221_st	mmu-miR-221	mmu-miR-221-3p	miRNA-3_0	Mus musculus	miRNA	mmu-mir-221	-5.5353	7.17448	-24.7649	3.6099e-20	5.869e-19	36.1468
mmu-miR-222_st	mmu-miR-222	mmu-miR-222-3p	miRNA-3_0	Mus musculus	miRNA	mmu-mir-222	-5.38951	5.70279	-19.8291	1.10769e-17	8.86154e-17	30.4603
mmu-miR-24-1-star_st	mmu-miR-24-1*	mmu-miR-24-1-5p	miRNA-3_0	Mus musculus	miRNA	mmu-mir-24-1	-3.74783	2.90492	-10.4496	5.15485e-11	1.61369e-10	14.931
mmu-miR-24-2-star_st	mmu-miR-24-2*	mmu-miR-24-2-5p	miRNA-3_0	Mus musculus	miRNA	mmu-mir-24-2	-2.87452	7.9021	-21.5187	1.36828e-18	1.32618e-17	32.5475
mmu-miR-25-star_st	mmu-miR-25*	mmu-miR-25-5p	miRNA-3_0	Mus musculus	miRNA	mmu-mir-25	2.35889	5.61362	8.05414	1.13573e-08	2.75196e-08	9.44738
mmu-miR-290-5p_st	mmu-miR-290-5p	mmu-miR-290a-5p	miRNA-3_0	Mus musculus	miRNA	mmu-mir-290	4.34345	5.63455	20.1221	7.62329e-18	6.5121e-17	30.834
mmu-miR-292-3p_st	mmu-miR-292-3p	mmu-miR-292-3p	miRNA-3_0	Mus musculus	miRNA	mmu-mir-292	7.31227	3.72374	36.121	1.72613e-24	1.44995e-22	45.7235
mmu-miR-292-5p_st	mmu-miR-292-5p	mmu-miR-292-5p	miRNA-3_0	Mus musculus	miRNA	mmu-mir-292	4.02938	3.30566	15.1021	9.87659e-15	4.83282e-14	23.6213
mmu-miR-293_st	mmu-miR-293	mmu-miR-293-3p	miRNA-3_0	Mus musculus	miRNA	mmu-mir-293	7.19362	3.88305	27.9403	1.53886e-21	3.23161e-20	39.2344
mmu-miR-296-3p_st	mmu-miR-296-3p	mmu-miR-296-3p	miRNA-3_0	Mus musculus	miRNA	mmu-mir-296	4.52632	9.30351	24.7856	3.5322e-20	5.869e-19	36.1682
mmu-miR-298_st	mmu-miR-298	mmu-miR-298-5p	miRNA-3_0	Mus musculus	miRNA	mmu-mir-298	6.18423	9.56244	27.7494	1.84242e-21	3.71432e-20	39.0593
mmu-miR-299-star_st	mmu-miR-299*	mmu-miR-299a-5p	miRNA-3_0	Mus musculus	miRNA	mmu-mir-299	4.00928	6.2702	16.9839	5.47522e-16	3.24649e-15	26.5426
mmu-miR-299_st	mmu-miR-299	mmu-miR-299a-5p	miRNA-3_0	Mus musculus	miRNA	mmu-mir-299	4.40879	6.32844	15.3612	6.5223e-15	3.35432e-14	24.0411
mmu-miR-29a_st	mmu-miR-29a	mmu-miR-29a-3p	miRNA-3_0	Mus musculus	miRNA	mmu-mir-29a	-6.23438	6.46099	-26.2621	7.80285e-21	1.51255e-19	37.6506
mmu-miR-29b-2-star_st	mmu-miR-29b-2*	mmu-miR-29b-2-5p	miRNA-3_0	Mus musculus	miRNA	mmu-mir-29b-2	-4.29468	3.7266	-14.5292	2.52397e-14	1.13579e-13	22.6715
mmu-miR-29b_st	mmu-miR-29b	mmu-miR-29b-3p	miRNA-3_0	Mus musculus	miRNA	mmu-mir-29b-1 // mmu-mir-29b-2	-5.13118	2.39656	-24.584	4.3688e-20	6.67235e-19	35.9589
mmu-miR-29c_st	mmu-miR-29c	mmu-miR-29c-3p	miRNA-3_0	Mus musculus	miRNA	mmu-mir-29c	-6.18356	2.66074	-24.3557	5.56866e-20	8.01888e-19	35.7198
mmu-miR-300_st	mmu-miR-300	mmu-miR-300-3p	miRNA-3_0	Mus musculus	miRNA	mmu-mir-300	4.42623	7.8361	23.7177	1.10951e-19	1.43383e-18	35.0394
mmu-miR-301a_st	mmu-miR-301a	mmu-miR-301a-3p	miRNA-3_0	Mus musculus	miRNA	mmu-mir-301a	3.43629	6.73133	10.7121	2.98481e-11	9.52116e-11	15.4867
mmu-miR-301b-star_st	mmu-miR-301b*	mmu-miR-301b-5p	miRNA-3_0	Mus musculus	miRNA	mmu-mir-301b	3.64167	3.47204	9.13526	9.06729e-10	2.47022e-09	12.0153
mmu-miR-301b_st	mmu-miR-301b	mmu-miR-301b-3p	miRNA-3_0	Mus musculus	miRNA	mmu-mir-301b	4.94465	5.9463	24.5117	4.7169e-20	6.99211e-19	35.8834
mmu-miR-302d_st	mmu-miR-302d	mmu-miR-302d-3p	miRNA-3_0	Mus musculus	miRNA	mmu-mir-302d	6.55959	3.2285	21.6397	1.1846e-18	1.17066e-17	32.691
mmu-miR-3064-5p_st	mmu-miR-3064-5p	mmu-miR-3064-5p	miRNA-3_0	Mus musculus	miRNA	mmu-mir-3064	-3.19195	3.89304	-9.16708	8.43685e-10	2.31096e-09	12.0885
mmu-miR-3067-star_st	mmu-miR-3067*	mmu-miR-3067-3p	miRNA-3_0	Mus musculus	miRNA	mmu-mir-3067	-2.57892	4.55292	-7.01545	1.48594e-07	3.14671e-07	6.84102
mmu-miR-3075_st	mmu-miR-3075	mmu-miR-3075-5p	miRNA-3_0	Mus musculus	miRNA	mmu-mir-3075	-2.58323	5.22322	-8.2029	7.94766e-09	1.99285e-08	9.80977
mmu-miR-3081-star_st	mmu-miR-3081*	mmu-miR-3081-5p	miRNA-3_0	Mus musculus	miRNA	mmu-mir-3081	-2.1052	6.29259	-11.2076	1.0885e-11	3.56236e-11	16.5125
mmu-miR-3090-star_st	mmu-miR-3090*	mmu-miR-3090-5p	miRNA-3_0	Mus musculus	miRNA	mmu-mir-3090	-3.71164	5.42731	-9.64032	2.93457e-10	8.54928e-10	13.1623
mmu-miR-3096-3p_st	mmu-miR-3096-3p	mmu-miR-3096-3p	miRNA-3_0	Mus musculus	miRNA	mmu-mir-3096	2.97986	7.09947	9.18951	8.01969e-10	2.2087e-09	12.1401
mmu-miR-3096b-3p_st	mmu-miR-3096b-3p	mmu-miR-3096b-3p	miRNA-3_0	Mus musculus	miRNA	mmu-mir-3096b	3.69236	3.91059	9.49332	4.06118e-10	1.16298e-09	12.8319
mmu-miR-3099_st	mmu-miR-3099	mmu-miR-3099-3p	miRNA-3_0	Mus musculus	miRNA	mmu-mir-3099	2.60882	5.49902	10.1546	9.62546e-11	2.94974e-10	14.2959
mmu-miR-30a_st	mmu-miR-30a	mmu-miR-30a-5p	miRNA-3_0	Mus musculus	miRNA	mmu-mir-30a	-2.18473	10.3551	-16.3464	1.4145e-15	7.74901e-15	25.5854
mmu-miR-30e_st	mmu-miR-30e	mmu-miR-30e-5p	miRNA-3_0	Mus musculus	miRNA	mmu-mir-30e	-3.58143	7.70501	-13.1146	2.91084e-13	1.16434e-12	20.1921
mmu-miR-3107-star_st	mmu-miR-3107*	mmu-miR-3107-3p	miRNA-3_0	Mus musculus	miRNA	mmu-mir-3107	-4.50206	5.87423	-14.4869	2.70794e-14	1.17655e-13	22.6002
mmu-miR-3107_st	mmu-miR-3107	mmu-miR-3107-5p	miRNA-3_0	Mus musculus	miRNA	mmu-mir-3107	-2.92788	10.2385	-20.3623	5.63174e-18	4.89379e-17	31.1366
mmu-miR-322-star_st	mmu-miR-322*	mmu-miR-322-3p	miRNA-3_0	Mus musculus	miRNA	mmu-mir-322	3.88838	10.3775	28.7609	7.18983e-22	1.81184e-20	39.973
mmu-miR-324-5p_st	mmu-miR-324-5p	mmu-miR-324-5p	miRNA-3_0	Mus musculus	miRNA	mmu-mir-324	2.11084	9.67784	14.2509	4.02264e-14	1.7037e-13	22.1993
mmu-miR-329_st	mmu-miR-329	mmu-miR-329-3p	miRNA-3_0	Mus musculus	miRNA	mmu-mir-329	5.19039	7.37237	22.2996	5.46563e-19	6.1215e-18	33.4598
mmu-miR-330-star_st	mmu-miR-330*	mmu-miR-330-3p	miRNA-3_0	Mus musculus	miRNA	mmu-mir-330	2.16678	7.1414	14.4928	2.68125e-14	1.17509e-13	22.6103
mmu-miR-335-5p_st	mmu-miR-335-5p	mmu-miR-335-5p	miRNA-3_0	Mus musculus	miRNA	mmu-mir-335	4.63811	8.45246	18.4915	6.49969e-17	4.61386e-16	28.6867
mmu-miR-337-5p_st	mmu-miR-337-5p	mmu-miR-337-5p	miRNA-3_0	Mus musculus	miRNA	mmu-mir-337	4.13837	7.72245	20.3929	5.41966e-18	4.8777e-17	31.1749
mmu-miR-341_st	mmu-miR-341	mmu-miR-341-3p	miRNA-3_0	Mus musculus	miRNA	mmu-mir-341	2.42668	4.59877	8.32539	5.9366e-09	1.51113e-08	10.106
mmu-miR-342-3p_st	mmu-miR-342-3p	mmu-miR-342-3p	miRNA-3_0	Mus musculus	miRNA	mmu-mir-342	2.80659	10.2223	21.8565	9.16654e-19	9.23987e-18	32.946
mmu-miR-344g-5p_st	mmu-miR-344g-5p	mmu-miR-344g-5p	miRNA-3_0	Mus musculus	miRNA	mmu-mir-344g	-2.52639	3.62289	-5.49523	7.93623e-06	1.40346e-05	2.83158
mmu-miR-346-star_st	mmu-miR-346*	mmu-miR-346-3p	miRNA-3_0	Mus musculus	miRNA	mmu-mir-346	-2.8565	8.70547	-10.9638	1.78137e-11	5.75518e-11	16.0116
mmu-miR-3470a_st	mmu-miR-3470a	mmu-miR-3470a	miRNA-3_0	Mus musculus	miRNA	mmu-mir-3470a	-2.56307	6.69821	-6.00444	2.04657e-06	3.90709e-06	4.19331
mmu-miR-3470b_st	mmu-miR-3470b	mmu-miR-3470b	miRNA-3_0	Mus musculus	miRNA	mmu-mir-3470b	-2.51489	8.17991	-8.89266	1.57755e-09	4.16274e-09	11.4524
mmu-miR-3472_st	mmu-miR-3472	mmu-miR-3472	miRNA-3_0	Mus musculus	miRNA	mmu-mir-3472	-2.09586	8.45532	-6.00673	2.03421e-06	3.89825e-06	4.19941
mmu-miR-3473_st	mmu-miR-3473	mmu-miR-3473a	miRNA-3_0	Mus musculus	miRNA	mmu-mir-3473	-2.91092	8.96567	-13.7397	9.64981e-14	3.98648e-13	21.3123
mmu-miR-34c_st	mmu-miR-34c	mmu-miR-34c-5p	miRNA-3_0	Mus musculus	miRNA	mmu-mir-34c	2.51916	5.15158	7.08458	1.24705e-07	2.67452e-07	7.01842
mmu-miR-351-star_st	mmu-miR-351*	mmu-miR-351-3p	miRNA-3_0	Mus musculus	miRNA	mmu-mir-351	5.33081	9.21192	22.0309	7.47071e-19	8.01115e-18	33.1494
mmu-miR-351_st	mmu-miR-351	mmu-miR-351-5p	miRNA-3_0	Mus musculus	miRNA	mmu-mir-351	5.5941	12.6547	46.2368	2.35362e-27	5.93113e-25	51.7316
mmu-miR-362-5p_st	mmu-miR-362-5p	mmu-miR-362-5p	miRNA-3_0	Mus musculus	miRNA	mmu-mir-362	2.36234	8.79302	21.1346	2.17242e-18	2.02759e-17	32.087
mmu-miR-369-5p_st	mmu-miR-369-5p	mmu-miR-369-5p	miRNA-3_0	Mus musculus	miRNA	mmu-mir-369	4.87252	5.14643	20.0161	8.72148e-18	7.20594e-17	30.6994
mmu-miR-370_st	mmu-miR-370	mmu-miR-370-3p	miRNA-3_0	Mus musculus	miRNA	mmu-mir-370	4.02951	7.71458	30.6579	1.33488e-22	4.34165e-21	41.5979
mmu-miR-376a_st	mmu-miR-376a	mmu-miR-376a-3p	miRNA-3_0	Mus musculus	miRNA	mmu-mir-376a	3.04944	4.45459	8.89882	1.55536e-09	4.1258e-09	11.4668
mmu-miR-376b_st	mmu-miR-376b	mmu-miR-376b-3p	miRNA-3_0	Mus musculus	miRNA	mmu-mir-376b	5.2116	5.51784	17.7236	1.88799e-16	1.20449e-15	27.6148
mmu-miR-378-star_st	mmu-miR-378*	mmu-miR-378a-5p	miRNA-3_0	Mus musculus	miRNA	mmu-mir-378	-2.31527	9.56687	-21.9218	8.48916e-19	8.81759e-18	33.0224
mmu-miR-379_st	mmu-miR-379	mmu-miR-379-5p	miRNA-3_0	Mus musculus	miRNA	mmu-mir-379	4.19127	10.0862	28.2176	1.18713e-21	2.71961e-20	39.4866
mmu-miR-380-5p_st	mmu-miR-380-5p	mmu-miR-380-5p	miRNA-3_0	Mus musculus	miRNA	mmu-mir-380	5.24477	4.9063	24.6186	4.21195e-20	6.63383e-19	35.9949
mmu-miR-381_st	mmu-miR-381	mmu-miR-381-3p	miRNA-3_0	Mus musculus	miRNA	mmu-mir-381	4.53488	6.08364	18.2622	8.90135e-17	6.06254e-16	28.3708
mmu-miR-382_st	mmu-miR-382	mmu-miR-382-5p	miRNA-3_0	Mus musculus	miRNA	mmu-mir-382	4.98792	8.95052	24.0901	7.4048e-20	1.03667e-18	35.4387
mmu-miR-409-3p_st	mmu-miR-409-3p	mmu-miR-409-3p	miRNA-3_0	Mus musculus	miRNA	mmu-mir-409	7.12192	8.31505	38.3073	3.60723e-25	4.54511e-23	47.1799
mmu-miR-409-5p_st	mmu-miR-409-5p	mmu-miR-409-5p	miRNA-3_0	Mus musculus	miRNA	mmu-mir-409	5.96239	7.19473	35.7636	2.24893e-24	1.61923e-22	45.4758
mmu-miR-410_st	mmu-miR-410	mmu-miR-410-3p	miRNA-3_0	Mus musculus	miRNA	mmu-mir-410	4.22667	4.70609	16.7162	8.12628e-16	4.60185e-15	26.1445
mmu-miR-411-star_st	mmu-miR-411*	mmu-miR-411-3p	miRNA-3_0	Mus musculus	miRNA	mmu-mir-411	4.8348	5.41503	17.7767	1.75166e-16	1.14288e-15	27.6902
mmu-miR-411_st	mmu-miR-411	mmu-miR-411-3p	miRNA-3_0	Mus musculus	miRNA	mmu-mir-411	3.67936	7.42683	19.3631	2.02735e-17	1.54816e-16	29.8552
mmu-miR-412-3p_st	mmu-miR-412-3p	mmu-miR-412-3p	miRNA-3_0	Mus musculus	miRNA	mmu-mir-412	3.52747	3.34593	16.9634	5.64226e-16	3.2786e-15	26.5124
mmu-miR-412-5p_st	mmu-miR-412-5p	mmu-miR-412-5p	miRNA-3_0	Mus musculus	miRNA	mmu-mir-412	6.70689	5.42232	34.7092	4.98302e-24	2.79049e-22	44.728
mmu-miR-421_st	mmu-miR-421	mmu-miR-421-3p	miRNA-3_0	Mus musculus	miRNA	mmu-mir-421	4.93608	8.52776	28.1122	1.30987e-21	2.87033e-20	39.391
mmu-miR-431-star_st	mmu-miR-431*	mmu-miR-431-3p	miRNA-3_0	Mus musculus	miRNA	mmu-mir-431	5.57556	5.67527	23.4547	1.4814e-19	1.82104e-18	34.7536
mmu-miR-431_st	mmu-miR-431	mmu-miR-431-5p	miRNA-3_0	Mus musculus	miRNA	mmu-mir-431	7.89948	8.82356	32.3632	3.18933e-23	1.34759e-21	42.9682
mmu-miR-433_st	mmu-miR-433	mmu-miR-433-3p	miRNA-3_0	Mus musculus	miRNA	mmu-mir-433	7.78231	8.87444	33.3115	1.48356e-23	7.47713e-22	43.6962
mmu-miR-434-3p_st	mmu-miR-434-3p	mmu-miR-434-3p	miRNA-3_0	Mus musculus	miRNA	mmu-mir-434	4.74552	7.43644	19.2922	2.22508e-17	1.67379e-16	29.7619
mmu-miR-434-5p_st	mmu-miR-434-5p	mmu-miR-434-5p	miRNA-3_0	Mus musculus	miRNA	mmu-mir-434	3.92241	6.10003	14.2991	3.7086e-14	1.58401e-13	22.2817
mmu-miR-450b-3p_st	mmu-miR-450b-3p	mmu-miR-450b-3p	miRNA-3_0	Mus musculus	miRNA	mmu-mir-450b	3.64398	5.41354	12.953	3.89675e-13	1.51074e-12	19.896
mmu-miR-451_st	mmu-miR-451	mmu-miR-451a	miRNA-3_0	Mus musculus	miRNA	mmu-mir-451	-3.61206	6.64724	-9.5077	3.93366e-10	1.13289e-09	12.8643
mmu-miR-466a-3p_st	mmu-miR-466a-3p	mmu-miR-466a-3p	miRNA-3_0	Mus musculus	miRNA	mmu-mir-466a	2.78439	3.8019	7.64593	3.06971e-08	6.93783e-08	8.43864
mmu-miR-467a_st	mmu-miR-467a	mmu-miR-467a-3p	miRNA-3_0	Mus musculus	miRNA	mmu-mir-467a-1 // mmu-mir-467a-10 // mmu-mir-467a-2 // mmu-mir-467a-3 // mmu-mir-467a-4 // mmu-mir-467a-5 // mmu-mir-467a-6 // mmu-mir-467a-7 // mmu-mir-467a-8 // mmu-mir-467a-9	3.62604	5.88517	15.9894	2.43943e-15	1.2675e-14	25.0351
mmu-miR-485_st	mmu-miR-485	mmu-miR-485-5p	miRNA-3_0	Mus musculus	miRNA	mmu-mir-485	4.33986	5.58892	18.4263	7.10526e-17	4.97368e-16	28.5972
mmu-miR-486-star_st	mmu-miR-486*	mmu-miR-486-3p	miRNA-3_0	Mus musculus	miRNA	mmu-mir-486	-3.9925	5.94014	-15.1257	9.50847e-15	4.6983e-14	23.6598
mmu-miR-486_st	mmu-miR-486	mmu-miR-486-5p	miRNA-3_0	Mus musculus	miRNA	mmu-mir-486	-2.89666	10.2279	-18.403	7.33545e-17	5.06447e-16	28.5652
mmu-miR-487b_st	mmu-miR-487b	mmu-miR-487b-3p	miRNA-3_0	Mus musculus	miRNA	mmu-mir-487b	7.72995	8.52172	36.179	1.65396e-24	1.44995e-22	45.7635
mmu-miR-489_st	mmu-miR-489	mmu-miR-489-3p	miRNA-3_0	Mus musculus	miRNA	mmu-mir-489	3.15263	4.00941	7.70253	2.67099e-08	6.06388e-08	8.57973
mmu-miR-490-3p_st	mmu-miR-490-3p	mmu-miR-490-3p	miRNA-3_0	Mus musculus	miRNA	mmu-mir-490	-5.29824	5.94648	-15.0091	1.14796e-14	5.56318e-14	23.4691
mmu-miR-493_st	mmu-miR-493	mmu-miR-493-3p	miRNA-3_0	Mus musculus	miRNA	mmu-mir-493	3.50617	4.49888	12.6775	6.44877e-13	2.42551e-12	19.3845
mmu-miR-494_st	mmu-miR-494	mmu-miR-494-3p	miRNA-3_0	Mus musculus	miRNA	mmu-mir-494	2.63215	9.29766	11.3847	7.64442e-12	2.56852e-11	16.8718
mmu-miR-495_st	mmu-miR-495	mmu-miR-495-3p	miRNA-3_0	Mus musculus	miRNA	mmu-mir-495	5.57098	5.26514	17.2134	3.91855e-16	2.35113e-15	26.8797
mmu-miR-497_st	mmu-miR-497	mmu-miR-497-5p	miRNA-3_0	Mus musculus	miRNA	mmu-mir-497	-4.79012	6.2436	-18.6453	5.27397e-17	3.79726e-16	28.8964
mmu-miR-499_st	mmu-miR-499	mmu-miR-499-5p	miRNA-3_0	Mus musculus	miRNA	mmu-mir-499	-2.22602	7.15516	-7.36639	6.13975e-08	1.35721e-07	7.736
mmu-miR-500-star_st	mmu-miR-500*	mmu-miR-500-5p	miRNA-3_0	Mus musculus	miRNA	mmu-mir-500	3.54837	5.01058	11.6864	4.22118e-12	1.47741e-11	17.4755
mmu-miR-501-3p_st	mmu-miR-501-3p	mmu-miR-501-3p	miRNA-3_0	Mus musculus	miRNA	mmu-mir-501	3.24329	8.40772	23.6717	1.1667e-19	1.47005e-18	34.9897
mmu-miR-501-5p_st	mmu-miR-501-5p	mmu-miR-501-5p	miRNA-3_0	Mus musculus	miRNA	mmu-mir-501	3.58976	6.56035	20.3732	5.5553e-18	4.89379e-17	31.1502
mmu-miR-503-star_st	mmu-miR-503*	mmu-miR-503-3p	miRNA-3_0	Mus musculus	miRNA	mmu-mir-503	3.34642	6.26604	12.3614	1.16051e-12	4.26931e-12	18.7877
mmu-miR-503_st	mmu-miR-503	mmu-miR-503-5p	miRNA-3_0	Mus musculus	miRNA	mmu-mir-503	5.08167	11.5219	30.6207	1.3783e-22	4.34165e-21	41.5671
mmu-miR-505-5p_st	mmu-miR-505-5p	mmu-miR-505-5p	miRNA-3_0	Mus musculus	miRNA	mmu-mir-505	2.99172	7.58912	16.3939	1.3165e-15	7.29136e-15	25.6578
mmu-miR-5097_st	mmu-miR-5097	mmu-miR-5097	miRNA-3_0	Mus musculus	miRNA	mmu-mir-5097	4.03126	5.59572	7.97821	1.36422e-08	3.25862e-08	9.26134
mmu-miR-5099_st	mmu-miR-5099	mmu-miR-5099	miRNA-3_0	Mus musculus	miRNA	mmu-mir-5099	2.86552	9.20541	17.6361	2.13708e-16	1.31352e-15	27.4901
mmu-miR-5102_st	mmu-miR-5102	mmu-miR-5102	miRNA-3_0	Mus musculus	miRNA	mmu-mir-5102	-5.16823	6.30255	-9.32581	5.90117e-10	1.65233e-09	12.4519
mmu-miR-511-3p_st	mmu-miR-511-3p	mmu-miR-511-3p	miRNA-3_0	Mus musculus	miRNA	mmu-mir-511	-2.24634	3.75384	-7.19079	9.53712e-08	2.07186e-07	7.28991
mmu-miR-5115_st	mmu-miR-5115	mmu-miR-5115	miRNA-3_0	Mus musculus	miRNA	mmu-mir-5115	-4.44483	8.29245	-16.2075	1.74662e-15	9.36486e-15	25.3725
mmu-miR-5132_st	mmu-miR-5132	mmu-miR-5132-5p	miRNA-3_0	Mus musculus	miRNA	mmu-mir-5132	-2.51526	5.98135	-8.96737	1.3291e-09	3.56312e-09	11.6266
mmu-miR-5135_st	mmu-miR-5135	mmu-miR-5135	miRNA-3_0	Mus musculus	miRNA	mmu-mir-5135	-2.23879	4.83869	-8.18324	8.33019e-09	2.06819e-08	9.76204
mmu-miR-532-3p_st	mmu-miR-532-3p	mmu-miR-532-3p	miRNA-3_0	Mus musculus	miRNA	mmu-mir-532	2.5309	8.46646	15.9933	2.42465e-15	1.2675e-14	25.0412
mmu-miR-532-5p_st	mmu-miR-532-5p	mmu-miR-532-5p	miRNA-3_0	Mus musculus	miRNA	mmu-mir-532	2.80991	10.6853	23.9161	8.93832e-20	1.1855e-18	35.2529
mmu-miR-540-3p_st	mmu-miR-540-3p	mmu-miR-540-3p	miRNA-3_0	Mus musculus	miRNA	mmu-mir-540	5.7197	6.17637	25.9266	1.09199e-20	1.96559e-19	37.3213
mmu-miR-541_st	mmu-miR-541	mmu-miR-541-5p	miRNA-3_0	Mus musculus	miRNA	mmu-mir-541	5.72526	10.5831	34.9962	4.00359e-24	2.52226e-22	44.9341
mmu-miR-542-5p_st	mmu-miR-542-5p	mmu-miR-542-5p	miRNA-3_0	Mus musculus	miRNA	mmu-mir-542	3.25213	8.2499	19.959	9.38022e-18	7.62521e-17	30.6266
mmu-miR-543_st	mmu-miR-543	mmu-miR-543-3p	miRNA-3_0	Mus musculus	miRNA	mmu-mir-543	5.01764	5.55089	21.0873	2.30078e-18	2.10835e-17	32.0298
mmu-miR-652-star_st	mmu-miR-652*	mmu-miR-652-5p	miRNA-3_0	Mus musculus	miRNA	mmu-mir-652	2.30944	7.48896	16.0719	2.14879e-15	1.13999e-14	25.1632
mmu-miR-652_st	mmu-miR-652	mmu-miR-652-3p	miRNA-3_0	Mus musculus	miRNA	mmu-mir-652	2.48521	11.7755	21.9135	8.57266e-19	8.81759e-18	33.0126
mmu-miR-664-star_st	mmu-miR-664*	mmu-miR-664-5p	miRNA-3_0	Mus musculus	miRNA	mmu-mir-664	-2.73136	4.65123	-10.4951	4.68644e-11	1.47623e-10	15.0279
mmu-miR-665_st	mmu-miR-665	mmu-miR-665-3p	miRNA-3_0	Mus musculus	miRNA	mmu-mir-665	4.48497	8.09891	22.8462	2.92491e-19	3.42826e-18	34.08
mmu-miR-668_st	mmu-miR-668	mmu-miR-668-3p	miRNA-3_0	Mus musculus	miRNA	mmu-mir-668	2.30627	5.78965	8.60118	3.10038e-09	8.0546e-09	10.7658
mmu-miR-669a-5p_st	mmu-miR-669a-5p	mmu-miR-669a-5p	miRNA-3_0	Mus musculus	miRNA	mmu-mir-669a-1 // mmu-mir-669a-10 // mmu-mir-669a-11 // mmu-mir-669a-12 // mmu-mir-669a-2 // mmu-mir-669a-3 // mmu-mir-669a-4 // mmu-mir-669a-5 // mmu-mir-669a-6 // mmu-mir-669a-7 // mmu-mir-669a-8 // mmu-mir-669a-9	3.22949	5.9673	11.3376	8.394e-12	2.80171e-11	16.7767
mmu-miR-669p_st	mmu-miR-669p	mmu-miR-669p-5p	miRNA-3_0	Mus musculus	miRNA	mmu-mir-669p-1 // mmu-mir-669p-2	3.39931	5.90687	14.7302	1.81005e-14	8.36942e-14	23.0082
mmu-miR-670_st	mmu-miR-670	mmu-miR-670-5p	miRNA-3_0	Mus musculus	miRNA	mmu-mir-670	2.513	3.90113	6.98189	1.61827e-07	3.41258e-07	6.75471
mmu-miR-672_st	mmu-miR-672	mmu-miR-672-5p	miRNA-3_0	Mus musculus	miRNA	mmu-mir-672	3.65387	8.43538	21.3434	1.68796e-18	1.60516e-17	32.3384
mmu-miR-674-star_st	mmu-miR-674*	mmu-miR-674-3p	miRNA-3_0	Mus musculus	miRNA	mmu-mir-674	2.25702	7.67665	14.9033	1.36325e-14	6.54358e-14	23.2952
mmu-miR-675-3p_st	mmu-miR-675-3p	mmu-miR-675-3p	miRNA-3_0	Mus musculus	miRNA	mmu-mir-675	5.61935	7.33182	51.9992	1.00471e-28	5.06375e-26	54.4639
mmu-miR-675-5p_st	mmu-miR-675-5p	mmu-miR-675-5p	miRNA-3_0	Mus musculus	miRNA	mmu-mir-675	4.41943	6.95073	11.4816	6.30909e-12	2.17793e-11	17.067
mmu-miR-678_st	mmu-miR-678	mmu-miR-678	miRNA-3_0	Mus musculus	miRNA	mmu-mir-678	-3.00542	4.63482	-6.87597	2.12001e-07	4.39706e-07	6.4815
mmu-miR-679-5p_st	mmu-miR-679-5p	mmu-miR-679-5p	miRNA-3_0	Mus musculus	miRNA	mmu-mir-679	3.92188	3.55114	13.8165	8.44746e-14	3.51861e-13	21.4472
mmu-miR-708_st	mmu-miR-708	mmu-miR-708-3p	miRNA-3_0	Mus musculus	miRNA	mmu-mir-708	2.06714	7.50645	5.35622	1.15203e-05	2.02308e-05	2.45815
mmu-miR-711_st	mmu-miR-711	mmu-miR-711	miRNA-3_0	Mus musculus	miRNA	mmu-mir-711	-2.92675	4.3246	-8.29691	6.35219e-09	1.6088e-08	10.0373
mmu-miR-744_st	mmu-miR-744	mmu-miR-744-5p	miRNA-3_0	Mus musculus	miRNA	mmu-mir-744	3.07339	8.72493	12.6402	6.90797e-13	2.57897e-12	19.3146
mmu-miR-770-3p_st	mmu-miR-770-3p	mmu-miR-770-3p	miRNA-3_0	Mus musculus	miRNA	mmu-mir-770	2.01381	5.47697	8.05636	1.12966e-08	2.75047e-08	9.45283
mmu-miR-770-5p_st	mmu-miR-770-5p	mmu-miR-770-5p	miRNA-3_0	Mus musculus	miRNA	mmu-mir-770	2.72477	4.97884	12.1958	1.58583e-12	5.709e-12	18.4704
mmu-miR-872-star_st	mmu-miR-872*	mmu-miR-872-3p	miRNA-3_0	Mus musculus	miRNA	mmu-mir-872	2.20024	4.6046	5.82405	3.30093e-06	6.09402e-06	3.71238
mmu-miR-92a-1-star_st	mmu-miR-92a-1*	mmu-miR-92a-1-5p	miRNA-3_0	Mus musculus	miRNA	mmu-mir-92a-1	5.14828	5.04229	12.2454	1.44363e-12	5.27239e-12	18.5659
mmu-miR-92a_st	mmu-miR-92a	mmu-miR-92a-3p	miRNA-3_0	Mus musculus	miRNA	mmu-mir-92a-1 // mmu-mir-92a-2	2.70599	11.1011	17.7698	1.76874e-16	1.14288e-15	27.6805
mmu-miR-93-star_st	mmu-miR-93*	mmu-miR-93-3p	miRNA-3_0	Mus musculus	miRNA	mmu-mir-93	2.30131	6.84518	11.2424	1.01511e-11	3.34388e-11	16.5834
mmu-miR-98_st	mmu-miR-98	mmu-miR-98-5p	miRNA-3_0	Mus musculus	miRNA	mmu-mir-98	-3.25949	4.42125	-7.31344	7.00896e-08	1.54258e-07	7.60186
mmu-miR-99b-star_st	mmu-miR-99b*	mmu-miR-99b-3p	miRNA-3_0	Mus musculus	miRNA	mmu-mir-99b	3.58985	8.44571	22.3351	5.24622e-19	6.0093e-18	33.5005

## Sheet: day11.5
Table S6. Differentially expressed miRNAs (DEmiRs) at different developmental stages of the mouse heart (11.5)
Affy_ID	ToConvert	VER_20	GeneChip.Array	Species.Scientific.Name	Sequence.Type	Transcript.ID.Array.Design.	logFC	AveExpr	t	P.Value	adj.P.Val	B
hp_mmu-mir-139_st	hp_mmu-mir-139	hp_mmu-mir-139	miRNA-3_0	Mus musculus	stem-loop	mmu-mir-139	-2.087	5.17187	-7.40776	5.53773e-08	1.4096e-07	7.84057
hp_mmu-mir-5115_st	hp_mmu-mir-5115	hp_mmu-mir-5115	miRNA-3_0	Mus musculus	stem-loop	mmu-mir-5115	-3.39735	2.71578	-10.4855	4.78105e-11	1.58529e-10	15.0076
hp_mmu-mir-675_st	hp_mmu-mir-675	hp_mmu-mir-675	miRNA-3_0	Mus musculus	stem-loop	mmu-mir-675	2.60391	5.65638	9.5791	3.35863e-10	1.05797e-09	13.025
mmu-let-7b_st	mmu-let-7b	mmu-let-7b-5p	miRNA-3_0	Mus musculus	miRNA	mmu-let-7b	-3.18294	12.1817	-27.1545	3.25306e-21	9.10858e-20	38.5055
mmu-let-7f_st	mmu-let-7f	mmu-let-7f-5p	miRNA-3_0	Mus musculus	miRNA	mmu-let-7f-1 // mmu-let-7f-2	-2.70219	9.23524	-12.0461	2.10825e-12	8.78145e-12	18.1811
mmu-miR-106a_st	mmu-miR-106a	mmu-miR-106a-5p	miRNA-3_0	Mus musculus	miRNA	mmu-mir-106a	3.16406	10.5168	20.3815	5.4978e-18	5.22809e-17	31.1606
mmu-miR-106b-star_st	mmu-miR-106b*	mmu-miR-106b-3p	miRNA-3_0	Mus musculus	miRNA	mmu-mir-106b	2.14274	9.44205	14.6383	2.10625e-14	1.1795e-13	22.8547
mmu-miR-10a_st	mmu-miR-10a	mmu-miR-10a-5p	miRNA-3_0	Mus musculus	miRNA	mmu-mir-10a	-2.50566	4.12937	-5.48105	8.24336e-06	1.57373e-05	2.79351
mmu-miR-127_st	mmu-miR-127	mmu-miR-127-3p	miRNA-3_0	Mus musculus	miRNA	mmu-mir-127	3.77459	11.4208	28.4146	9.88709e-22	3.32206e-20	39.6642
mmu-miR-130b_st	mmu-miR-130b	mmu-miR-130b-3p	miRNA-3_0	Mus musculus	miRNA	mmu-mir-130b	6.03221	10.7566	27.2618	2.9334e-21	8.69666e-20	38.6063
mmu-miR-134-star_st	mmu-miR-134*	mmu-miR-134-3p	miRNA-3_0	Mus musculus	miRNA	mmu-mir-134	3.21636	4.33267	11.1498	1.22247e-11	4.53033e-11	16.3944
mmu-miR-134_st	mmu-miR-134	mmu-miR-134-5p	miRNA-3_0	Mus musculus	miRNA	mmu-mir-134	4.79541	8.64651	26.4294	6.6087e-21	1.61489e-19	37.8131
mmu-miR-138_st	mmu-miR-138	mmu-miR-138-5p	miRNA-3_0	Mus musculus	miRNA	mmu-mir-138-1 // mmu-mir-138-2	2.08003	7.87031	13.9109	7.17864e-14	3.65458e-13	21.6122
mmu-miR-139-3p_st	mmu-miR-139-3p	mmu-miR-139-3p	miRNA-3_0	Mus musculus	miRNA	mmu-mir-139	-2.54202	4.56293	-7.0626	1.31844e-07	3.17938e-07	6.96207
mmu-miR-139-5p_st	mmu-miR-139-5p	mmu-miR-139-5p	miRNA-3_0	Mus musculus	miRNA	mmu-mir-139	-3.22105	8.16325	-19.6203	1.44999e-17	1.21799e-16	30.1908
mmu-miR-146a_st	mmu-miR-146a	mmu-miR-146a-5p	miRNA-3_0	Mus musculus	miRNA	mmu-mir-146a	-4.61821	6.1501	-19.5937	1.50076e-17	1.23997e-16	30.1564
mmu-miR-146b_st	mmu-miR-146b	mmu-miR-146b-5p	miRNA-3_0	Mus musculus	miRNA	mmu-mir-146b	-2.06797	3.77282	-5.5469	6.91121e-06	1.33971e-05	2.97028
mmu-miR-149_st	mmu-miR-149	mmu-miR-149-5p	miRNA-3_0	Mus musculus	miRNA	mmu-mir-149	-2.33176	10.2158	-17.9353	1.40165e-16	9.94972e-16	27.9144
mmu-miR-150_st	mmu-miR-150	mmu-miR-150-5p	miRNA-3_0	Mus musculus	miRNA	mmu-mir-150	-6.07562	5.16539	-21.5569	1.30721e-18	1.43225e-17	32.5929
mmu-miR-154_st	mmu-miR-154	mmu-miR-154-5p	miRNA-3_0	Mus musculus	miRNA	mmu-mir-154	3.32339	6.15996	11.6187	4.81862e-12	1.92745e-11	17.3409
mmu-miR-17_st	mmu-miR-17	mmu-miR-17-5p	miRNA-3_0	Mus musculus	miRNA	mmu-mir-17	2.51787	12.5956	20.0605	8.24294e-18	7.16283e-17	30.7559
mmu-miR-181b_st	mmu-miR-181b	mmu-miR-181b-5p	miRNA-3_0	Mus musculus	miRNA	mmu-mir-181b-1 // mmu-mir-181b-2	2.11779	11.6788	25.7968	1.24497e-20	2.7281e-19	37.1928
mmu-miR-181d_st	mmu-miR-181d	mmu-miR-181d-5p	miRNA-3_0	Mus musculus	miRNA	mmu-mir-181d	2.39628	9.695	20.1911	6.98616e-18	6.17724e-17	30.9212
mmu-miR-182_st	mmu-miR-182	mmu-miR-182-5p	miRNA-3_0	Mus musculus	miRNA	mmu-mir-182	2.50284	4.36996	5.00136	2.99261e-05	5.27369e-05	1.504
mmu-miR-1839-3p_st	mmu-miR-1839-3p	mmu-miR-1839-3p	miRNA-3_0	Mus musculus	miRNA	mmu-mir-1839	2.23157	5.79577	10.6484	3.40547e-11	1.16776e-10	15.3526
mmu-miR-184_st	mmu-miR-184	mmu-miR-184-3p	miRNA-3_0	Mus musculus	miRNA	mmu-mir-184	2.32925	7.199	13.603	1.22452e-13	5.93419e-13	21.0707
mmu-miR-1843-5p_st	mmu-miR-1843-5p	mmu-miR-1843a-5p	miRNA-3_0	Mus musculus	miRNA	mmu-mir-1843	-2.20583	3.36978	-6.67752	3.52825e-07	7.90328e-07	5.96655
mmu-miR-187_st	mmu-miR-187	mmu-miR-187-3p	miRNA-3_0	Mus musculus	miRNA	mmu-mir-187	-2.09138	5.59901	-8.30105	6.29003e-09	1.76121e-08	10.0473
mmu-miR-18a-star_st	mmu-miR-18a*	mmu-miR-18a-3p	miRNA-3_0	Mus musculus	miRNA	mmu-mir-18a	3.34431	4.64507	11.0065	1.6335e-11	5.96583e-11	16.0997
mmu-miR-18a_st	mmu-miR-18a	mmu-miR-18a-5p	miRNA-3_0	Mus musculus	miRNA	mmu-mir-18a	4.64774	10.1393	25.07	2.62407e-20	5.14253e-19	36.4606
mmu-miR-1902_st	mmu-miR-1902	mmu-miR-1902	miRNA-3_0	Mus musculus	miRNA	mmu-mir-1902	-2.94841	4.76036	-9.86538	1.79415e-10	5.75956e-10	13.6626
mmu-miR-1934-star_st	mmu-miR-1934*	mmu-miR-1934-3p	miRNA-3_0	Mus musculus	miRNA	mmu-mir-1934	-2.19899	8.19864	-8.49792	3.94942e-09	1.14397e-08	10.5199
mmu-miR-1940_st	mmu-miR-1940	mmu-miR-1940	miRNA-3_0	Mus musculus	miRNA	mmu-mir-1940	-2.39514	6.19047	-13.4035	1.73929e-13	8.19256e-13	20.7147
mmu-miR-195_st	mmu-miR-195	mmu-miR-195a-5p	miRNA-3_0	Mus musculus	miRNA	mmu-mir-195	-4.04539	8.43891	-33.0442	1.83678e-23	1.48469e-21	43.4934
mmu-miR-1966_st	mmu-miR-1966	mmu-miR-1966-5p	miRNA-3_0	Mus musculus	miRNA	mmu-mir-1966	-2.17849	4.06221	-5.37898	1.08378e-05	2.00082e-05	2.51932
mmu-miR-1967_st	mmu-miR-1967	mmu-miR-1967	miRNA-3_0	Mus musculus	miRNA	mmu-mir-1967	-2.17924	3.49429	-6.51135	5.42297e-07	1.18834e-06	5.53236
mmu-miR-1983_st	mmu-miR-1983	mmu-miR-1983	miRNA-3_0	Mus musculus	miRNA	mmu-mir-1983	6.68616	7.25719	30.3851	1.69018e-22	7.7441e-21	41.371
mmu-miR-1a_st	mmu-miR-1a	mmu-miR-1a-3p	miRNA-3_0	Mus musculus	miRNA	mmu-mir-1a-1 // mmu-mir-1a-2	-2.08919	9.98982	-7.23043	8.63173e-08	2.13255e-07	7.39092
mmu-miR-203_st	mmu-miR-203	mmu-miR-203-3p	miRNA-3_0	Mus musculus	miRNA	mmu-mir-203	-2.41296	3.64922	-6.87528	2.12373e-07	4.90991e-07	6.47973
mmu-miR-208b_st	mmu-miR-208b	mmu-miR-208b-3p	miRNA-3_0	Mus musculus	miRNA	mmu-mir-208b	3.07005	6.77274	6.53746	5.06779e-07	1.12025e-06	5.60076
mmu-miR-20a_st	mmu-miR-20a	mmu-miR-20a-5p	miRNA-3_0	Mus musculus	miRNA	mmu-mir-20a	2.26668	11.9673	14.6882	1.93958e-14	1.09837e-13	22.9382
mmu-miR-20b_st	mmu-miR-20b	mmu-miR-20b-5p	miRNA-3_0	Mus musculus	miRNA	mmu-mir-20b	2.67719	8.80641	15.2688	7.55678e-15	4.48073e-14	23.8922
mmu-miR-214-star_st	mmu-miR-214*	mmu-miR-214-5p	miRNA-3_0	Mus musculus	miRNA	mmu-mir-214	2.11668	7.1841	11.9886	2.3535e-12	9.72264e-12	18.0693
mmu-miR-218_st	mmu-miR-218	mmu-miR-218-5p	miRNA-3_0	Mus musculus	miRNA	mmu-mir-218-1 // mmu-mir-218-2	2.73202	4.4185	9.05968	1.07657e-09	3.28843e-09	11.8407
mmu-miR-22-star_st	mmu-miR-22*	mmu-miR-22-5p	miRNA-3_0	Mus musculus	miRNA	mmu-mir-22	-3.19506	3.55978	-9.43425	4.63123e-10	1.44083e-09	12.6983
mmu-miR-22_st	mmu-miR-22	mmu-miR-22-3p	miRNA-3_0	Mus musculus	miRNA	mmu-mir-22	-2.4158	11.4449	-13.4638	1.56359e-13	7.43444e-13	20.8227
mmu-miR-221_st	mmu-miR-221	mmu-miR-221-3p	miRNA-3_0	Mus musculus	miRNA	mmu-mir-221	-5.27164	7.17448	-23.5853	1.28286e-19	2.08568e-18	34.8959
mmu-miR-222_st	mmu-miR-222	mmu-miR-222-3p	miRNA-3_0	Mus musculus	miRNA	mmu-mir-222	-5.81707	5.70279	-21.4022	1.57295e-18	1.65515e-17	32.4087
mmu-miR-24-1-star_st	mmu-miR-24-1*	mmu-miR-24-1-5p	miRNA-3_0	Mus musculus	miRNA	mmu-mir-24-1	-3.45629	2.90492	-9.63676	2.95769e-10	9.37531e-10	13.1543
mmu-miR-24-2-star_st	mmu-miR-24-2*	mmu-miR-24-2-5p	miRNA-3_0	Mus musculus	miRNA	mmu-mir-24-2	-2.79206	7.9021	-20.9013	2.88711e-18	2.91021e-17	31.8035
mmu-miR-290-5p_st	mmu-miR-290-5p	mmu-miR-290a-5p	miRNA-3_0	Mus musculus	miRNA	mmu-mir-290	2.78881	5.63455	12.9198	4.13886e-13	1.86249e-12	19.8348
mmu-miR-292-3p_st	mmu-miR-292-3p	mmu-miR-292-3p	miRNA-3_0	Mus musculus	miRNA	mmu-mir-292	5.91586	3.72374	29.2231	4.72561e-22	1.83208e-20	40.3793
mmu-miR-292-5p_st	mmu-miR-292-5p	mmu-miR-292-5p	miRNA-3_0	Mus musculus	miRNA	mmu-mir-292	2.82693	3.30566	10.5953	3.80215e-11	1.2861e-10	15.2406
mmu-miR-293_st	mmu-miR-293	mmu-miR-293-3p	miRNA-3_0	Mus musculus	miRNA	mmu-mir-293	6.00591	3.88305	23.3272	1.70606e-19	2.60562e-18	34.6139
mmu-miR-296-3p_st	mmu-miR-296-3p	mmu-miR-296-3p	miRNA-3_0	Mus musculus	miRNA	mmu-mir-296	4.11179	9.30351	22.5157	4.26177e-19	5.37157e-18	33.7068
mmu-miR-298_st	mmu-miR-298	mmu-miR-298-5p	miRNA-3_0	Mus musculus	miRNA	mmu-mir-298	5.88602	9.56244	26.4113	6.7287e-21	1.61489e-19	37.7955
mmu-miR-299-star_st	mmu-miR-299*	mmu-miR-299a-5p	miRNA-3_0	Mus musculus	miRNA	mmu-mir-299	4.38575	6.2702	18.5787	5.77276e-17	4.40829e-16	28.8057
mmu-miR-299_st	mmu-miR-299	mmu-miR-299a-5p	miRNA-3_0	Mus musculus	miRNA	mmu-mir-299	3.98647	6.32844	13.8897	7.44591e-14	3.75274e-13	21.5752
mmu-miR-29a_st	mmu-miR-29a	mmu-miR-29a-3p	miRNA-3_0	Mus musculus	miRNA	mmu-mir-29a	-6.039	6.46099	-25.4391	1.79254e-20	3.76434e-19	36.8351
mmu-miR-29b-2-star_st	mmu-miR-29b-2*	mmu-miR-29b-2-5p	miRNA-3_0	Mus musculus	miRNA	mmu-mir-29b-2	-4.15204	3.7266	-14.0466	5.69016e-14	2.98734e-13	21.8478
mmu-miR-29b_st	mmu-miR-29b	mmu-miR-29b-3p	miRNA-3_0	Mus musculus	miRNA	mmu-mir-29b-1 // mmu-mir-29b-2	-5.22286	2.39656	-25.0232	2.75493e-20	5.14253e-19	36.4128
mmu-miR-29c_st	mmu-miR-29c	mmu-miR-29c-3p	miRNA-3_0	Mus musculus	miRNA	mmu-mir-29c	-6.35461	2.66074	-25.0294	2.73735e-20	5.14253e-19	36.4191
mmu-miR-300_st	mmu-miR-300	mmu-miR-300-3p	miRNA-3_0	Mus musculus	miRNA	mmu-mir-300	4.25703	7.8361	22.811	3.04384e-19	4.03709e-18	34.0405
mmu-miR-301a_st	mmu-miR-301a	mmu-miR-301a-3p	miRNA-3_0	Mus musculus	miRNA	mmu-mir-301a	2.75403	6.73133	8.58526	3.21794e-09	9.3748e-09	10.728
mmu-miR-301b-star_st	mmu-miR-301b*	mmu-miR-301b-5p	miRNA-3_0	Mus musculus	miRNA	mmu-mir-301b	2.94181	3.47204	7.37962	5.94023e-08	1.50446e-07	7.76948
mmu-miR-301b_st	mmu-miR-301b	mmu-miR-301b-3p	miRNA-3_0	Mus musculus	miRNA	mmu-mir-301b	4.91277	5.9463	24.3536	5.58088e-20	9.69919e-19	35.7176
mmu-miR-302d_st	mmu-miR-302d	mmu-miR-302d-3p	miRNA-3_0	Mus musculus	miRNA	mmu-mir-302d	5.52883	3.2285	18.2393	9.18734e-17	6.71075e-16	28.339
mmu-miR-3064-5p_st	mmu-miR-3064-5p	mmu-miR-3064-5p	miRNA-3_0	Mus musculus	miRNA	mmu-mir-3064	-3.2315	3.89304	-9.28067	6.53041e-10	2.00691e-09	12.3489
mmu-miR-3067-star_st	mmu-miR-3067*	mmu-miR-3067-3p	miRNA-3_0	Mus musculus	miRNA	mmu-mir-3067	-2.01594	4.55292	-5.48398	8.17893e-06	1.56737e-05	2.80138
mmu-miR-3075_st	mmu-miR-3075	mmu-miR-3075-5p	miRNA-3_0	Mus musculus	miRNA	mmu-mir-3075	-2.12015	5.22322	-6.73243	3.0631e-07	6.95408e-07	6.10942
mmu-miR-3081-star_st	mmu-miR-3081*	mmu-miR-3081-5p	miRNA-3_0	Mus musculus	miRNA	mmu-mir-3081	-2.3015	6.29259	-12.2526	1.42416e-12	6.00243e-12	18.5797
mmu-miR-3096-3p_st	mmu-miR-3096-3p	mmu-miR-3096-3p	miRNA-3_0	Mus musculus	miRNA	mmu-mir-3096	2.42754	7.09947	7.48623	4.55583e-08	1.1715e-07	8.03837
mmu-miR-3096b-3p_st	mmu-miR-3096b-3p	mmu-miR-3096b-3p	miRNA-3_0	Mus musculus	miRNA	mmu-mir-3096b	2.48853	3.91059	6.3982	7.27877e-07	1.57446e-06	5.23528
mmu-miR-3099_st	mmu-miR-3099	mmu-miR-3099-3p	miRNA-3_0	Mus musculus	miRNA	mmu-mir-3099	2.23476	5.49902	8.69861	2.47053e-09	7.28157e-09	10.9966
mmu-miR-30a_st	mmu-miR-30a	mmu-miR-30a-5p	miRNA-3_0	Mus musculus	miRNA	mmu-mir-30a	-2.28971	10.3551	-17.1319	4.41105e-16	2.92522e-15	26.7604
mmu-miR-30e_st	mmu-miR-30e	mmu-miR-30e-5p	miRNA-3_0	Mus musculus	miRNA	mmu-mir-30e	-3.44692	7.70501	-12.6221	7.14285e-13	3.10344e-12	19.2807
mmu-miR-3107-star_st	mmu-miR-3107*	mmu-miR-3107-3p	miRNA-3_0	Mus musculus	miRNA	mmu-mir-3107	-4.05892	5.87423	-13.0609	3.20607e-13	1.49617e-12	20.094
mmu-miR-3107_st	mmu-miR-3107	mmu-miR-3107-5p	miRNA-3_0	Mus musculus	miRNA	mmu-mir-3107	-2.97927	10.2385	-20.7197	3.60991e-18	3.56744e-17	31.5806
mmu-miR-322-star_st	mmu-miR-322*	mmu-miR-322-3p	miRNA-3_0	Mus musculus	miRNA	mmu-mir-322	4.01738	10.3775	29.715	3.04385e-22	1.27842e-20	40.8042
mmu-miR-324-5p_st	mmu-miR-324-5p	mmu-miR-324-5p	miRNA-3_0	Mus musculus	miRNA	mmu-mir-324	2.02187	9.67784	13.6503	1.12747e-13	5.51693e-13	21.1544
mmu-miR-329_st	mmu-miR-329	mmu-miR-329-3p	miRNA-3_0	Mus musculus	miRNA	mmu-mir-329	5.43913	7.37237	23.3683	1.63001e-19	2.56727e-18	34.659
mmu-miR-330-star_st	mmu-miR-330*	mmu-miR-330-3p	miRNA-3_0	Mus musculus	miRNA	mmu-mir-330	2.02871	7.1414	13.5694	1.29876e-13	6.23405e-13	21.011
mmu-miR-335-5p_st	mmu-miR-335-5p	mmu-miR-335-5p	miRNA-3_0	Mus musculus	miRNA	mmu-mir-335	4.51679	8.45246	18.0078	1.26656e-16	9.11922e-16	28.0163
mmu-miR-337-5p_st	mmu-miR-337-5p	mmu-miR-337-5p	miRNA-3_0	Mus musculus	miRNA	mmu-mir-337	3.70729	7.72245	18.2687	8.82231e-17	6.53889e-16	28.3798
mmu-miR-339-3p_st	mmu-miR-339-3p	mmu-miR-339-3p	miRNA-3_0	Mus musculus	miRNA	mmu-mir-339	-2.32766	3.91892	-7.32202	6.85991e-08	1.71158e-07	7.62364
mmu-miR-341_st	mmu-miR-341	mmu-miR-341-3p	miRNA-3_0	Mus musculus	miRNA	mmu-mir-341	2.34094	4.59877	8.03124	1.20018e-08	3.2347e-08	9.39136
mmu-miR-342-3p_st	mmu-miR-342-3p	mmu-miR-342-3p	miRNA-3_0	Mus musculus	miRNA	mmu-mir-342	2.74802	10.2223	21.4004	1.57633e-18	1.65515e-17	32.4066
mmu-miR-344g-5p_st	mmu-miR-344g-5p	mmu-miR-344g-5p	miRNA-3_0	Mus musculus	miRNA	mmu-mir-344g	-2.47889	3.62289	-5.39193	1.04678e-05	1.95399e-05	2.55411
mmu-miR-3473_st	mmu-miR-3473	mmu-miR-3473a	miRNA-3_0	Mus musculus	miRNA	mmu-mir-3473	-2.98204	8.96567	-14.0754	5.41719e-14	2.87396e-13	21.8976
mmu-miR-34c_st	mmu-miR-34c	mmu-miR-34c-5p	miRNA-3_0	Mus musculus	miRNA	mmu-mir-34c	2.20752	5.15158	6.20818	1.1966e-06	2.52337e-06	4.73393
mmu-miR-351-star_st	mmu-miR-351*	mmu-miR-351-3p	miRNA-3_0	Mus musculus	miRNA	mmu-mir-351	4.89299	9.21192	20.2215	6.72314e-18	6.05083e-17	30.9596
mmu-miR-351_st	mmu-miR-351	mmu-miR-351-5p	miRNA-3_0	Mus musculus	miRNA	mmu-mir-351	5.63464	12.6547	46.5719	1.93924e-27	4.88688e-25	51.9023
mmu-miR-362-5p_st	mmu-miR-362-5p	mmu-miR-362-5p	miRNA-3_0	Mus musculus	miRNA	mmu-mir-362	2.19961	8.79302	19.6788	1.34433e-17	1.14838e-16	30.2666
mmu-miR-369-5p_st	mmu-miR-369-5p	mmu-miR-369-5p	miRNA-3_0	Mus musculus	miRNA	mmu-mir-369	5.36527	5.14643	22.0403	7.38826e-19	8.86591e-18	33.1604
mmu-miR-370_st	mmu-miR-370	mmu-miR-370-3p	miRNA-3_0	Mus musculus	miRNA	mmu-mir-370	3.60203	7.71458	27.4055	2.55577e-21	8.05067e-20	38.7407
mmu-miR-376a_st	mmu-miR-376a	mmu-miR-376a-3p	miRNA-3_0	Mus musculus	miRNA	mmu-mir-376a	3.92229	4.45459	11.446	6.77013e-12	2.62473e-11	16.9953
mmu-miR-376b_st	mmu-miR-376b	mmu-miR-376b-3p	miRNA-3_0	Mus musculus	miRNA	mmu-mir-376b	5.08341	5.51784	17.2876	3.5198e-16	2.36531e-15	26.9878
mmu-miR-378-star_st	mmu-miR-378*	mmu-miR-378a-5p	miRNA-3_0	Mus musculus	miRNA	mmu-mir-378	-2.42539	9.56687	-22.9645	2.55931e-19	3.6854e-18	34.2124
mmu-miR-379_st	mmu-miR-379	mmu-miR-379-5p	miRNA-3_0	Mus musculus	miRNA	mmu-mir-379	3.91221	10.0862	26.3389	7.22958e-21	1.65623e-19	37.7252
mmu-miR-380-5p_st	mmu-miR-380-5p	mmu-miR-380-5p	miRNA-3_0	Mus musculus	miRNA	mmu-mir-380	4.7544	4.9063	22.3168	5.35822e-19	6.58669e-18	33.4795
mmu-miR-381_st	mmu-miR-381	mmu-miR-381-3p	miRNA-3_0	Mus musculus	miRNA	mmu-mir-381	4.81172	6.08364	19.377	1.99066e-17	1.61821e-16	29.8735
mmu-miR-382_st	mmu-miR-382	mmu-miR-382-5p	miRNA-3_0	Mus musculus	miRNA	mmu-mir-382	5.05393	8.95052	24.4089	5.26164e-20	9.47094e-19	35.7757
mmu-miR-409-3p_st	mmu-miR-409-3p	mmu-miR-409-3p	miRNA-3_0	Mus musculus	miRNA	mmu-mir-409	6.98916	8.31505	37.5932	5.95735e-25	1.00083e-22	46.7151
mmu-miR-409-5p_st	mmu-miR-409-5p	mmu-miR-409-5p	miRNA-3_0	Mus musculus	miRNA	mmu-mir-409	5.76028	7.19473	34.5513	5.62455e-24	5.66955e-22	44.6138
mmu-miR-410_st	mmu-miR-410	mmu-miR-410-3p	miRNA-3_0	Mus musculus	miRNA	mmu-mir-410	4.17827	4.70609	16.5248	1.08126e-15	6.98657e-15	25.8565
mmu-miR-411-star_st	mmu-miR-411*	mmu-miR-411-3p	miRNA-3_0	Mus musculus	miRNA	mmu-mir-411	5.14422	5.41503	18.9144	3.672e-17	2.8917e-16	29.2597
mmu-miR-411_st	mmu-miR-411	mmu-miR-411-3p	miRNA-3_0	Mus musculus	miRNA	mmu-mir-411	3.53053	7.42683	18.5798	5.7637e-17	4.40829e-16	28.8073
mmu-miR-412-3p_st	mmu-miR-412-3p	mmu-miR-412-3p	miRNA-3_0	Mus musculus	miRNA	mmu-mir-412	3.8576	3.34593	18.551	5.9944e-17	4.50922e-16	28.7679
mmu-miR-412-5p_st	mmu-miR-412-5p	mmu-miR-412-5p	miRNA-3_0	Mus musculus	miRNA	mmu-mir-412	6.3022	5.42232	32.6149	2.5977e-23	1.63655e-21	43.1637
mmu-miR-421_st	mmu-miR-421	mmu-miR-421-3p	miRNA-3_0	Mus musculus	miRNA	mmu-mir-421	4.6615	8.52776	26.5484	5.87602e-21	1.55869e-19	37.928
mmu-miR-431-star_st	mmu-miR-431*	mmu-miR-431-3p	miRNA-3_0	Mus musculus	miRNA	mmu-mir-431	5.43289	5.67527	22.8545	2.89764e-19	3.94706e-18	34.0893
mmu-miR-431_st	mmu-miR-431	mmu-miR-431-5p	miRNA-3_0	Mus musculus	miRNA	mmu-mir-431	7.67867	8.82356	31.4586	6.7535e-23	3.40377e-21	42.2514
mmu-miR-433_st	mmu-miR-433	mmu-miR-433-3p	miRNA-3_0	Mus musculus	miRNA	mmu-mir-433	7.44647	8.87444	31.874	4.77342e-23	2.67312e-21	42.5833
mmu-miR-434-3p_st	mmu-miR-434-3p	mmu-miR-434-3p	miRNA-3_0	Mus musculus	miRNA	mmu-mir-434	5.00744	7.43644	20.3569	5.66977e-18	5.29178e-17	31.1298
mmu-miR-434-5p_st	mmu-miR-434-5p	mmu-miR-434-5p	miRNA-3_0	Mus musculus	miRNA	mmu-mir-434	4.09647	6.10003	14.9337	1.29757e-14	7.51693e-14	23.3452
mmu-miR-450b-3p_st	mmu-miR-450b-3p	mmu-miR-450b-3p	miRNA-3_0	Mus musculus	miRNA	mmu-mir-450b	4.35896	5.41354	15.4945	5.27912e-15	3.20563e-14	24.2549
mmu-miR-451_st	mmu-miR-451	mmu-miR-451a	miRNA-3_0	Mus musculus	miRNA	mmu-mir-451	-3.20606	6.64724	-8.43904	4.53678e-09	1.29183e-08	10.3791
mmu-miR-466a-3p_st	mmu-miR-466a-3p	mmu-miR-466a-3p	miRNA-3_0	Mus musculus	miRNA	mmu-mir-466a	2.98159	3.8019	8.18744	8.24707e-09	2.2838e-08	9.77222
mmu-miR-467a_st	mmu-miR-467a	mmu-miR-467a-3p	miRNA-3_0	Mus musculus	miRNA	mmu-mir-467a-1 // mmu-mir-467a-10 // mmu-mir-467a-2 // mmu-mir-467a-3 // mmu-mir-467a-4 // mmu-mir-467a-5 // mmu-mir-467a-6 // mmu-mir-467a-7 // mmu-mir-467a-8 // mmu-mir-467a-9	3.13509	5.88517	13.8245	8.33213e-14	4.11705e-13	21.4611
mmu-miR-485_st	mmu-miR-485	mmu-miR-485-5p	miRNA-3_0	Mus musculus	miRNA	mmu-mir-485	4.16981	5.58892	17.7043	1.94016e-16	1.35811e-15	27.5874
mmu-miR-486-star_st	mmu-miR-486*	mmu-miR-486-3p	miRNA-3_0	Mus musculus	miRNA	mmu-mir-486	-3.98738	5.94014	-15.1063	9.81007e-15	5.74915e-14	23.6282
mmu-miR-486_st	mmu-miR-486	mmu-miR-486-5p	miRNA-3_0	Mus musculus	miRNA	mmu-mir-486	-3.02144	10.2279	-19.1958	2.52625e-17	2.021e-16	29.6347
mmu-miR-487b_st	mmu-miR-487b	mmu-miR-487b-3p	miRNA-3_0	Mus musculus	miRNA	mmu-mir-487b	7.58254	8.52172	35.4891	2.76044e-24	3.47816e-22	45.2835
mmu-miR-489_st	mmu-miR-489	mmu-miR-489-3p	miRNA-3_0	Mus musculus	miRNA	mmu-mir-489	2.29597	4.00941	5.60953	5.84584e-06	1.15541e-05	3.13826
mmu-miR-490-3p_st	mmu-miR-490-3p	mmu-miR-490-3p	miRNA-3_0	Mus musculus	miRNA	mmu-mir-490	-3.89491	5.94648	-11.0337	1.54582e-11	5.68681e-11	16.1558
mmu-miR-493_st	mmu-miR-493	mmu-miR-493-3p	miRNA-3_0	Mus musculus	miRNA	mmu-mir-493	3.25739	4.49888	11.778	3.53267e-12	1.42437e-11	17.6565
mmu-miR-494_st	mmu-miR-494	mmu-miR-494-3p	miRNA-3_0	Mus musculus	miRNA	mmu-mir-494	2.506	9.29766	10.839	2.2986e-11	8.15842e-11	15.7524
mmu-miR-495_st	mmu-miR-495	mmu-miR-495-3p	miRNA-3_0	Mus musculus	miRNA	mmu-mir-495	5.65496	5.26514	17.4729	2.6968e-16	1.83674e-15	27.256
mmu-miR-497_st	mmu-miR-497	mmu-miR-497-5p	miRNA-3_0	Mus musculus	miRNA	mmu-mir-497	-4.09068	6.2436	-15.9228	2.7035e-15	1.66166e-14	24.9313
mmu-miR-500-star_st	mmu-miR-500*	mmu-miR-500-5p	miRNA-3_0	Mus musculus	miRNA	mmu-mir-500	3.27943	5.01058	10.8007	2.48678e-11	8.70372e-11	15.6723
mmu-miR-501-3p_st	mmu-miR-501-3p	mmu-miR-501-3p	miRNA-3_0	Mus musculus	miRNA	mmu-mir-501	3.15512	8.40772	23.0282	2.38235e-19	3.53148e-18	34.2833
mmu-miR-501-5p_st	mmu-miR-501-5p	mmu-miR-501-5p	miRNA-3_0	Mus musculus	miRNA	mmu-mir-501	3.81723	6.56035	21.6642	1.15067e-18	1.28875e-17	32.7199
mmu-miR-503-star_st	mmu-miR-503*	mmu-miR-503-3p	miRNA-3_0	Mus musculus	miRNA	mmu-mir-503	3.93533	6.26604	14.5368	2.49206e-14	1.38022e-13	22.6844
mmu-miR-503_st	mmu-miR-503	mmu-miR-503-5p	miRNA-3_0	Mus musculus	miRNA	mmu-mir-503	4.82565	11.5219	29.078	5.38706e-22	1.93934e-20	40.2526
mmu-miR-505-5p_st	mmu-miR-505-5p	mmu-miR-505-5p	miRNA-3_0	Mus musculus	miRNA	mmu-mir-505	2.69485	7.58912	14.7671	1.70342e-14	9.75595e-14	23.0697
mmu-miR-5097_st	mmu-miR-5097	mmu-miR-5097	miRNA-3_0	Mus musculus	miRNA	mmu-mir-5097	4.00891	5.59572	7.93398	1.51848e-08	4.07081e-08	9.15264
mmu-miR-5099_st	mmu-miR-5099	mmu-miR-5099	miRNA-3_0	Mus musculus	miRNA	mmu-mir-5099	2.63433	9.20541	16.2132	1.73138e-15	1.09077e-14	25.3813
mmu-miR-5102_st	mmu-miR-5102	mmu-miR-5102	miRNA-3_0	Mus musculus	miRNA	mmu-mir-5102	-4.5012	6.30255	-8.12218	9.64289e-09	2.62703e-08	9.61349
mmu-miR-511-3p_st	mmu-miR-511-3p	mmu-miR-511-3p	miRNA-3_0	Mus musculus	miRNA	mmu-mir-511	-2.81194	3.75384	-9.00136	1.22971e-09	3.73359e-09	11.7055
mmu-miR-5115_st	mmu-miR-5115	mmu-miR-5115	miRNA-3_0	Mus musculus	miRNA	mmu-mir-5115	-3.52287	8.29245	-12.8457	4.73731e-13	2.11292e-12	19.6977
mmu-miR-5132_st	mmu-miR-5132	mmu-miR-5132-5p	miRNA-3_0	Mus musculus	miRNA	mmu-mir-5132	-2.05377	5.98135	-7.32207	6.85906e-08	1.71158e-07	7.62376
mmu-miR-5135_st	mmu-miR-5135	mmu-miR-5135	miRNA-3_0	Mus musculus	miRNA	mmu-mir-5135	-2.23435	4.83869	-8.16703	8.65991e-09	2.38502e-08	9.72263
mmu-miR-532-3p_st	mmu-miR-532-3p	mmu-miR-532-3p	miRNA-3_0	Mus musculus	miRNA	mmu-mir-532	2.27688	8.46646	14.3881	3.19381e-14	1.73084e-13	22.4331
mmu-miR-532-5p_st	mmu-miR-532-5p	mmu-miR-532-5p	miRNA-3_0	Mus musculus	miRNA	mmu-mir-532	2.38143	10.6853	20.2692	6.33088e-18	5.80139e-17	31.0197
mmu-miR-540-3p_st	mmu-miR-540-3p	mmu-miR-540-3p	miRNA-3_0	Mus musculus	miRNA	mmu-mir-540	5.22625	6.17637	23.6899	1.14373e-19	1.92146e-18	35.0093
mmu-miR-541_st	mmu-miR-541	mmu-miR-541-5p	miRNA-3_0	Mus musculus	miRNA	mmu-mir-541	5.38238	10.5831	32.9003	2.06206e-23	1.48469e-21	43.3834
mmu-miR-542-5p_st	mmu-miR-542-5p	mmu-miR-542-5p	miRNA-3_0	Mus musculus	miRNA	mmu-mir-542	3.66867	8.2499	22.5154	4.26315e-19	5.37157e-18	33.7064
mmu-miR-543_st	mmu-miR-543	mmu-miR-543-3p	miRNA-3_0	Mus musculus	miRNA	mmu-mir-543	5.16406	5.55089	21.7027	1.09928e-18	1.28201e-17	32.7653
mmu-miR-652_st	mmu-miR-652	mmu-miR-652-3p	miRNA-3_0	Mus musculus	miRNA	mmu-mir-652	2.45959	11.7755	21.6875	1.11922e-18	1.28201e-17	32.7474
mmu-miR-665_st	mmu-miR-665	mmu-miR-665-3p	miRNA-3_0	Mus musculus	miRNA	mmu-mir-665	4.1349	8.09891	21.063	2.36997e-18	2.43768e-17	32.0003
mmu-miR-668_st	mmu-miR-668	mmu-miR-668-3p	miRNA-3_0	Mus musculus	miRNA	mmu-mir-668	2.55651	5.78965	9.53445	3.70723e-10	1.16052e-09	12.9246
mmu-miR-669a-5p_st	mmu-miR-669a-5p	mmu-miR-669a-5p	miRNA-3_0	Mus musculus	miRNA	mmu-mir-669a-1 // mmu-mir-669a-10 // mmu-mir-669a-11 // mmu-mir-669a-12 // mmu-mir-669a-2 // mmu-mir-669a-3 // mmu-mir-669a-4 // mmu-mir-669a-5 // mmu-mir-669a-6 // mmu-mir-669a-7 // mmu-mir-669a-8 // mmu-mir-669a-9	2.89888	5.9673	10.177	9.17596e-11	2.98367e-10	14.3445
mmu-miR-669p_st	mmu-miR-669p	mmu-miR-669p-5p	miRNA-3_0	Mus musculus	miRNA	mmu-mir-669p-1 // mmu-mir-669p-2	3.20172	5.90687	13.874	7.64998e-14	3.81742e-13	21.5478
mmu-miR-670_st	mmu-miR-670	mmu-miR-670-5p	miRNA-3_0	Mus musculus	miRNA	mmu-mir-670	3.75767	3.90113	10.44	5.2604e-11	1.73284e-10	14.9104
mmu-miR-672_st	mmu-miR-672	mmu-miR-672-5p	miRNA-3_0	Mus musculus	miRNA	mmu-mir-672	3.92183	8.43538	22.9087	2.72539e-19	3.81555e-18	34.1501
mmu-miR-674-star_st	mmu-miR-674*	mmu-miR-674-3p	miRNA-3_0	Mus musculus	miRNA	mmu-mir-674	2.13779	7.67665	14.116	5.05525e-14	2.71047e-13	21.9677
mmu-miR-675-3p_st	mmu-miR-675-3p	mmu-miR-675-3p	miRNA-3_0	Mus musculus	miRNA	mmu-mir-675	5.40284	7.33182	49.9958	2.88816e-28	1.45563e-25	53.5608
mmu-miR-675-5p_st	mmu-miR-675-5p	mmu-miR-675-5p	miRNA-3_0	Mus musculus	miRNA	mmu-mir-675	4.56746	6.95073	11.8662	2.9778e-12	1.21033e-11	17.8302
mmu-miR-678_st	mmu-miR-678	mmu-miR-678	miRNA-3_0	Mus musculus	miRNA	mmu-mir-678	-2.91518	4.63482	-6.66951	3.60184e-07	8.03243e-07	5.94569
mmu-miR-679-5p_st	mmu-miR-679-5p	mmu-miR-679-5p	miRNA-3_0	Mus musculus	miRNA	mmu-mir-679	3.29185	3.55114	11.597	5.0281e-12	1.9954e-11	17.2977
mmu-miR-708_st	mmu-miR-708	mmu-miR-708-3p	miRNA-3_0	Mus musculus	miRNA	mmu-mir-708	2.59879	7.50645	6.7338	3.05229e-07	6.95408e-07	6.113
mmu-miR-711_st	mmu-miR-711	mmu-miR-711	miRNA-3_0	Mus musculus	miRNA	mmu-mir-711	-2.44866	4.3246	-6.94158	1.79314e-07	4.20344e-07	6.65089
mmu-miR-744_st	mmu-miR-744	mmu-miR-744-5p	miRNA-3_0	Mus musculus	miRNA	mmu-mir-744	2.63665	8.72493	10.8439	2.27561e-11	8.13409e-11	15.7626
mmu-miR-770-5p_st	mmu-miR-770-5p	mmu-miR-770-5p	miRNA-3_0	Mus musculus	miRNA	mmu-mir-770	2.54651	4.97884	11.3979	7.44682e-12	2.86504e-11	16.8984
mmu-miR-92a-1-star_st	mmu-miR-92a-1*	mmu-miR-92a-1-5p	miRNA-3_0	Mus musculus	miRNA	mmu-mir-92a-1	4.73219	5.04229	11.2557	9.88432e-12	3.70908e-11	16.6105
mmu-miR-92a_st	mmu-miR-92a	mmu-miR-92a-3p	miRNA-3_0	Mus musculus	miRNA	mmu-mir-92a-1 // mmu-mir-92a-2	2.42964	11.1011	15.9551	2.57194e-15	1.60032e-14	24.9817
mmu-miR-93-star_st	mmu-miR-93*	mmu-miR-93-3p	miRNA-3_0	Mus musculus	miRNA	mmu-mir-93	2.21611	6.84518	10.8262	2.35998e-11	8.3177e-11	15.7256
mmu-miR-98_st	mmu-miR-98	mmu-miR-98-5p	miRNA-3_0	Mus musculus	miRNA	mmu-mir-98	-2.21123	4.42125	-4.96141	3.33267e-05	5.83218e-05	1.39666
mmu-miR-99b-star_st	mmu-miR-99b*	mmu-miR-99b-3p	miRNA-3_0	Mus musculus	miRNA	mmu-mir-99b	3.29062	8.44571	20.4733	4.90132e-18	4.75051e-17	31.2753

## Sheet: day12.5
Table S6. Differentially expressed miRNAs (DEmiRs) at different developmental stages of the mouse heart (12.5)
Affy_ID	ToConvert	VER_20	GeneChip.Array	Species.Scientific.Name	Sequence.Type	Transcript.ID.Array.Design.	logFC	AveExpr	t	P.Value	adj.P.Val	B
hp_mmu-mir-5115_st	hp_mmu-mir-5115	hp_mmu-mir-5115	miRNA-3_0	Mus musculus	stem-loop	mmu-mir-5115	-3.51672	2.71578	-10.854	2.22926e-11	8.64267e-11	15.7835
hp_mmu-mir-675_st	hp_mmu-mir-675	hp_mmu-mir-675	miRNA-3_0	Mus musculus	stem-loop	mmu-mir-675	2.34185	5.65638	8.61506	3.00147e-09	8.5817e-09	10.7988
mmu-let-7b_st	mmu-let-7b	mmu-let-7b-5p	miRNA-3_0	Mus musculus	miRNA	mmu-let-7b	-2.0301	12.1817	-17.3193	3.36243e-16	2.38685e-15	27.0339
mmu-let-7f_st	mmu-let-7f	mmu-let-7f-5p	miRNA-3_0	Mus musculus	miRNA	mmu-let-7f-1 // mmu-let-7f-2	-2.32657	9.23524	-10.3716	6.07407e-11	2.17116e-10	14.7641
mmu-miR-106a_st	mmu-miR-106a	mmu-miR-106a-5p	miRNA-3_0	Mus musculus	miRNA	mmu-mir-106a	3.02497	10.5168	19.4856	1.72742e-17	1.55468e-16	30.0155
mmu-miR-106b-star_st	mmu-miR-106b*	mmu-miR-106b-3p	miRNA-3_0	Mus musculus	miRNA	mmu-mir-106b	2.27795	9.44205	15.562	4.74607e-15	2.99003e-14	24.3625
mmu-miR-1249-star_st	mmu-miR-1249*	mmu-miR-1249-5p	miRNA-3_0	Mus musculus	miRNA	mmu-mir-1249	-2.08201	6.30838	-7.28676	7.49335e-08	1.8513e-07	7.53417
mmu-miR-125b-1-3p_st	mmu-miR-125b-1-3p	mmu-miR-125b-1-3p	miRNA-3_0	Mus musculus	miRNA	mmu-mir-125b-1	2.09243	5.95842	8.66093	2.69692e-09	7.76713e-09	10.9075
mmu-miR-127-star_st	mmu-miR-127*	mmu-miR-127-5p	miRNA-3_0	Mus musculus	miRNA	mmu-mir-127	2.03085	5.77001	8.51328	3.80945e-09	1.07863e-08	10.5566
mmu-miR-127_st	mmu-miR-127	mmu-miR-127-3p	miRNA-3_0	Mus musculus	miRNA	mmu-mir-127	3.74728	11.4208	28.209	1.19667e-21	4.30802e-20	39.4788
mmu-miR-130b_st	mmu-miR-130b	mmu-miR-130b-3p	miRNA-3_0	Mus musculus	miRNA	mmu-mir-130b	5.97147	10.7566	26.9873	3.82457e-21	1.20474e-19	38.3475
mmu-miR-134-star_st	mmu-miR-134*	mmu-miR-134-3p	miRNA-3_0	Mus musculus	miRNA	mmu-mir-134	3.51046	4.33267	12.1693	1.66727e-12	7.37109e-12	18.4196
mmu-miR-134_st	mmu-miR-134	mmu-miR-134-5p	miRNA-3_0	Mus musculus	miRNA	mmu-mir-134	4.76792	8.64651	26.2779	7.68137e-21	2.03758e-19	37.6659
mmu-miR-138_st	mmu-miR-138	mmu-miR-138-5p	miRNA-3_0	Mus musculus	miRNA	mmu-mir-138-1 // mmu-mir-138-2	2.14083	7.87031	14.3175	3.59567e-14	1.94862e-13	22.313
mmu-miR-139-5p_st	mmu-miR-139-5p	mmu-miR-139-5p	miRNA-3_0	Mus musculus	miRNA	mmu-mir-139	-3.1153	8.16325	-18.9761	3.38129e-17	2.88842e-16	29.3424
mmu-miR-146a_st	mmu-miR-146a	mmu-miR-146a-5p	miRNA-3_0	Mus musculus	miRNA	mmu-mir-146a	-4.17423	6.1501	-17.7101	1.92436e-16	1.46951e-15	27.5956
mmu-miR-149_st	mmu-miR-149	mmu-miR-149-5p	miRNA-3_0	Mus musculus	miRNA	mmu-mir-149	-2.09004	10.2158	-16.076	2.13533e-15	1.39767e-14	25.1696
mmu-miR-150_st	mmu-miR-150	mmu-miR-150-5p	miRNA-3_0	Mus musculus	miRNA	mmu-mir-150	-5.68155	5.16539	-20.1587	7.27787e-18	7.48581e-17	30.8803
mmu-miR-154_st	mmu-miR-154	mmu-miR-154-5p	miRNA-3_0	Mus musculus	miRNA	mmu-mir-154	3.17606	6.15996	11.1037	1.34174e-11	5.24215e-11	16.2998
mmu-miR-17_st	mmu-miR-17	mmu-miR-17-5p	miRNA-3_0	Mus musculus	miRNA	mmu-mir-17	2.45985	12.5956	19.5983	1.49199e-17	1.39252e-16	30.1622
mmu-miR-181b_st	mmu-miR-181b	mmu-miR-181b-5p	miRNA-3_0	Mus musculus	miRNA	mmu-mir-181b-1 // mmu-mir-181b-2	2.05847	11.6788	25.0742	2.61259e-20	5.91003e-19	36.4649
mmu-miR-181d_st	mmu-miR-181d	mmu-miR-181d-5p	miRNA-3_0	Mus musculus	miRNA	mmu-mir-181d	2.42815	9.695	20.4596	4.9861e-18	5.23541e-17	31.2582
mmu-miR-182_st	mmu-miR-182	mmu-miR-182-5p	miRNA-3_0	Mus musculus	miRNA	mmu-mir-182	3.56579	4.36996	7.12541	1.1247e-07	2.69929e-07	7.12294
mmu-miR-1839-3p_st	mmu-miR-1839-3p	mmu-miR-1839-3p	miRNA-3_0	Mus musculus	miRNA	mmu-mir-1839	2.0989	5.79577	10.0153	1.29743e-10	4.44833e-10	13.9923
mmu-miR-184_st	mmu-miR-184	mmu-miR-184-3p	miRNA-3_0	Mus musculus	miRNA	mmu-mir-184	2.50058	7.199	14.6036	2.23072e-14	1.29228e-13	22.7966
mmu-miR-1843-5p_st	mmu-miR-1843-5p	mmu-miR-1843a-5p	miRNA-3_0	Mus musculus	miRNA	mmu-mir-1843	-2.74492	3.36978	-8.30948	6.16522e-09	1.71673e-08	10.0676
mmu-miR-18a-star_st	mmu-miR-18a*	mmu-miR-18a-3p	miRNA-3_0	Mus musculus	miRNA	mmu-mir-18a	3.01845	4.64507	9.93401	1.54618e-10	5.26536e-10	13.8139
mmu-miR-18a_st	mmu-miR-18a	mmu-miR-18a-5p	miRNA-3_0	Mus musculus	miRNA	mmu-mir-18a	4.54173	10.1393	24.4982	4.78482e-20	1.00481e-18	35.8693
mmu-miR-1902_st	mmu-miR-1902	mmu-miR-1902	miRNA-3_0	Mus musculus	miRNA	mmu-mir-1902	-2.80594	4.76036	-9.38867	5.12678e-10	1.65635e-09	12.595
mmu-miR-1934-star_st	mmu-miR-1934*	mmu-miR-1934-3p	miRNA-3_0	Mus musculus	miRNA	mmu-mir-1934	-2.26582	8.19864	-8.75621	2.16142e-09	6.29684e-09	11.1324
mmu-miR-1940_st	mmu-miR-1940	mmu-miR-1940	miRNA-3_0	Mus musculus	miRNA	mmu-mir-1940	-2.0639	6.19047	-11.5498	5.5167e-12	2.24227e-11	17.2034
mmu-miR-195_st	mmu-miR-195	mmu-miR-195a-5p	miRNA-3_0	Mus musculus	miRNA	mmu-mir-195	-4.23957	8.43891	-34.6304	5.29324e-24	5.56335e-22	44.6711
mmu-miR-1966_st	mmu-miR-1966	mmu-miR-1966-5p	miRNA-3_0	Mus musculus	miRNA	mmu-mir-1966	-2.09587	4.06221	-5.17498	1.87508e-05	3.50014e-05	1.97081
mmu-miR-1967_st	mmu-miR-1967	mmu-miR-1967	miRNA-3_0	Mus musculus	miRNA	mmu-mir-1967	-2.10379	3.49429	-6.28592	9.75981e-07	2.13867e-06	4.9394
mmu-miR-1983_st	mmu-miR-1983	mmu-miR-1983	miRNA-3_0	Mus musculus	miRNA	mmu-mir-1983	6.27485	7.25719	28.5159	9.00436e-22	3.49092e-20	39.7549
mmu-miR-1a_st	mmu-miR-1a	mmu-miR-1a-3p	miRNA-3_0	Mus musculus	miRNA	mmu-mir-1a-1 // mmu-mir-1a-2	-2.04465	9.98982	-7.07626	1.27361e-07	3.04217e-07	6.99708
mmu-miR-203_st	mmu-miR-203	mmu-miR-203-3p	miRNA-3_0	Mus musculus	miRNA	mmu-mir-203	-2.01095	3.64922	-5.72983	4.24117e-06	8.41555e-06	3.46049
mmu-miR-208b_st	mmu-miR-208b	mmu-miR-208b-3p	miRNA-3_0	Mus musculus	miRNA	mmu-mir-208b	3.162	6.77274	6.73326	3.05655e-07	6.97059e-07	6.11159
mmu-miR-20a_st	mmu-miR-20a	mmu-miR-20a-5p	miRNA-3_0	Mus musculus	miRNA	mmu-mir-20a	2.0755	11.9673	13.4493	1.60395e-13	7.9254e-13	20.7969
mmu-miR-20b_st	mmu-miR-20b	mmu-miR-20b-5p	miRNA-3_0	Mus musculus	miRNA	mmu-mir-20b	2.53601	8.80641	14.4637	2.8149e-14	1.57634e-13	22.561
mmu-miR-210-star_st	mmu-miR-210*	mmu-miR-210-5p	miRNA-3_0	Mus musculus	miRNA	mmu-mir-210	2.01038	4.66293	7.30276	7.19886e-08	1.79615e-07	7.57478
mmu-miR-214-star_st	mmu-miR-214*	mmu-miR-214-5p	miRNA-3_0	Mus musculus	miRNA	mmu-mir-214	2.41279	7.1841	13.6657	1.09755e-13	5.53163e-13	21.1817
mmu-miR-218_st	mmu-miR-218	mmu-miR-218-5p	miRNA-3_0	Mus musculus	miRNA	mmu-mir-218-1 // mmu-mir-218-2	3.15325	4.4185	10.4565	5.08109e-11	1.8557e-10	14.9457
mmu-miR-22-star_st	mmu-miR-22*	mmu-miR-22-5p	miRNA-3_0	Mus musculus	miRNA	mmu-mir-22	-3.14947	3.55978	-9.29964	6.25796e-10	1.95901e-09	12.3922
mmu-miR-22_st	mmu-miR-22	mmu-miR-22-3p	miRNA-3_0	Mus musculus	miRNA	mmu-mir-22	-2.48917	11.4449	-13.8727	7.66742e-14	3.94324e-13	21.5454
mmu-miR-221_st	mmu-miR-221	mmu-miR-221-3p	miRNA-3_0	Mus musculus	miRNA	mmu-mir-221	-4.41806	7.17448	-19.7664	1.20072e-17	1.14181e-16	30.3796
mmu-miR-222_st	mmu-miR-222	mmu-miR-222-3p	miRNA-3_0	Mus musculus	miRNA	mmu-mir-222	-4.82942	5.70279	-17.7684	1.77207e-16	1.3955e-15	27.6786
mmu-miR-24-1-star_st	mmu-miR-24-1*	mmu-miR-24-1-5p	miRNA-3_0	Mus musculus	miRNA	mmu-mir-24-1	-3.33043	2.90492	-9.28583	6.45507e-10	2.00824e-09	12.3607
mmu-miR-24-2-star_st	mmu-miR-24-2*	mmu-miR-24-2-5p	miRNA-3_0	Mus musculus	miRNA	mmu-mir-24-2	-2.89827	7.9021	-21.6964	1.10749e-18	1.43121e-17	32.7579
mmu-miR-292-3p_st	mmu-miR-292-3p	mmu-miR-292-3p	miRNA-3_0	Mus musculus	miRNA	mmu-mir-292	4.77283	3.72374	23.5768	1.29491e-19	2.25046e-18	34.8866
mmu-miR-293_st	mmu-miR-293	mmu-miR-293-3p	miRNA-3_0	Mus musculus	miRNA	mmu-mir-293	5.01706	3.88305	19.4865	1.72538e-17	1.55468e-16	30.0167
mmu-miR-296-3p_st	mmu-miR-296-3p	mmu-miR-296-3p	miRNA-3_0	Mus musculus	miRNA	mmu-mir-296	4.12353	9.30351	22.58	3.95937e-19	5.7015e-18	33.7798
mmu-miR-298_st	mmu-miR-298	mmu-miR-298-5p	miRNA-3_0	Mus musculus	miRNA	mmu-mir-298	5.8383	9.56244	26.1971	8.32529e-21	2.09797e-19	37.5871
mmu-miR-299-star_st	mmu-miR-299*	mmu-miR-299a-5p	miRNA-3_0	Mus musculus	miRNA	mmu-mir-299	4.28726	6.2702	18.1615	1.02304e-16	8.31631e-16	28.231
mmu-miR-299_st	mmu-miR-299	mmu-miR-299a-5p	miRNA-3_0	Mus musculus	miRNA	mmu-mir-299	4.18662	6.32844	14.5871	2.29257e-14	1.31302e-13	22.7689
mmu-miR-29a_st	mmu-miR-29a	mmu-miR-29a-3p	miRNA-3_0	Mus musculus	miRNA	mmu-mir-29a	-6.43357	6.46099	-27.1012	3.42479e-21	1.15073e-19	38.4553
mmu-miR-29b-2-star_st	mmu-miR-29b-2*	mmu-miR-29b-2-5p	miRNA-3_0	Mus musculus	miRNA	mmu-mir-29b-2	-3.93918	3.7266	-13.3265	1.99357e-13	9.75495e-13	20.5762
mmu-miR-29b_st	mmu-miR-29b	mmu-miR-29b-3p	miRNA-3_0	Mus musculus	miRNA	mmu-mir-29b-1 // mmu-mir-29b-2	-5.36847	2.39656	-25.7209	1.34467e-20	3.2272e-19	37.1173
mmu-miR-29c_st	mmu-miR-29c	mmu-miR-29c-3p	miRNA-3_0	Mus musculus	miRNA	mmu-mir-29c	-6.16213	2.66074	-24.2713	6.09465e-20	1.22868e-18	35.6308
mmu-miR-300_st	mmu-miR-300	mmu-miR-300-3p	miRNA-3_0	Mus musculus	miRNA	mmu-mir-300	4.02533	7.8361	21.5694	1.28785e-18	1.58312e-17	32.6078
mmu-miR-301a_st	mmu-miR-301a	mmu-miR-301a-3p	miRNA-3_0	Mus musculus	miRNA	mmu-mir-301a	2.86951	6.73133	8.94526	1.39816e-09	4.16965e-09	11.5751
mmu-miR-301b-star_st	mmu-miR-301b*	mmu-miR-301b-5p	miRNA-3_0	Mus musculus	miRNA	mmu-mir-301b	3.4336	3.47204	8.6133	3.01381e-09	8.5817e-09	10.7946
mmu-miR-301b_st	mmu-miR-301b	mmu-miR-301b-3p	miRNA-3_0	Mus musculus	miRNA	mmu-mir-301b	4.8666	5.9463	24.1248	7.13289e-20	1.33147e-18	35.4756
mmu-miR-302d_st	mmu-miR-302d	mmu-miR-302d-3p	miRNA-3_0	Mus musculus	miRNA	mmu-mir-302d	4.35275	3.2285	14.3594	3.35113e-14	1.83584e-13	22.3843
mmu-miR-3064-5p_st	mmu-miR-3064-5p	mmu-miR-3064-5p	miRNA-3_0	Mus musculus	miRNA	mmu-mir-3064	-2.86607	3.89304	-8.23115	7.42925e-09	2.04609e-08	9.87826
mmu-miR-3075_st	mmu-miR-3075	mmu-miR-3075-5p	miRNA-3_0	Mus musculus	miRNA	mmu-mir-3075	-2.27485	5.22322	-7.22367	8.77954e-08	2.13763e-07	7.37373
mmu-miR-3090-star_st	mmu-miR-3090*	mmu-miR-3090-5p	miRNA-3_0	Mus musculus	miRNA	mmu-mir-3090	-2.86552	5.42731	-7.44266	5.07678e-08	1.29883e-07	7.92864
mmu-miR-3096b-3p_st	mmu-miR-3096b-3p	mmu-miR-3096b-3p	miRNA-3_0	Mus musculus	miRNA	mmu-mir-3096b	2.23969	3.91059	5.7584	3.93054e-06	7.83002e-06	3.53691
mmu-miR-3099_st	mmu-miR-3099	mmu-miR-3099-3p	miRNA-3_0	Mus musculus	miRNA	mmu-mir-3099	2.62388	5.49902	10.2132	8.49497e-11	2.99403e-10	14.423
mmu-miR-30a_st	mmu-miR-30a	mmu-miR-30a-5p	miRNA-3_0	Mus musculus	miRNA	mmu-mir-30a	-2.10794	10.3551	-15.7719	3.41652e-15	2.17965e-14	24.6948
mmu-miR-30e_st	mmu-miR-30e	mmu-miR-30e-5p	miRNA-3_0	Mus musculus	miRNA	mmu-mir-30e	-3.05174	7.70501	-11.175	1.16216e-11	4.57602e-11	16.4459
mmu-miR-3107-star_st	mmu-miR-3107*	mmu-miR-3107-3p	miRNA-3_0	Mus musculus	miRNA	mmu-mir-3107	-4.13397	5.87423	-13.3025	2.08048e-13	1.00823e-12	20.5329
mmu-miR-3107_st	mmu-miR-3107	mmu-miR-3107-5p	miRNA-3_0	Mus musculus	miRNA	mmu-mir-3107	-3.17832	10.2385	-22.104	6.85955e-19	9.09793e-18	33.2342
mmu-miR-322-star_st	mmu-miR-322*	mmu-miR-322-3p	miRNA-3_0	Mus musculus	miRNA	mmu-mir-322	3.97871	10.3775	29.429	3.92753e-22	1.79952e-20	40.5581
mmu-miR-324-5p_st	mmu-miR-324-5p	mmu-miR-324-5p	miRNA-3_0	Mus musculus	miRNA	mmu-mir-324	2.10544	9.67784	14.2144	4.27849e-14	2.26985e-13	22.1368
mmu-miR-329_st	mmu-miR-329	mmu-miR-329-3p	miRNA-3_0	Mus musculus	miRNA	mmu-mir-329	5.26246	7.37237	22.6093	3.82904e-19	5.676e-18	33.813
mmu-miR-330-star_st	mmu-miR-330*	mmu-miR-330-3p	miRNA-3_0	Mus musculus	miRNA	mmu-mir-330	2.29567	7.1414	15.3549	6.58705e-15	4.04862e-14	24.0311
mmu-miR-335-5p_st	mmu-miR-335-5p	mmu-miR-335-5p	miRNA-3_0	Mus musculus	miRNA	mmu-mir-335	4.23301	8.45246	16.8764	6.41179e-16	4.30872e-15	26.3835
mmu-miR-337-5p_st	mmu-miR-337-5p	mmu-miR-337-5p	miRNA-3_0	Mus musculus	miRNA	mmu-mir-337	3.53399	7.72245	17.4146	2.93165e-16	2.17287e-15	27.1719
mmu-miR-341_st	mmu-miR-341	mmu-miR-341-3p	miRNA-3_0	Mus musculus	miRNA	mmu-mir-341	2.08507	4.59877	7.15342	1.04791e-07	2.52702e-07	7.19454
mmu-miR-342-3p_st	mmu-miR-342-3p	mmu-miR-342-3p	miRNA-3_0	Mus musculus	miRNA	mmu-mir-342	2.55185	10.2223	19.8727	1.04743e-17	1.03511e-16	30.5163
mmu-miR-346-star_st	mmu-miR-346*	mmu-miR-346-3p	miRNA-3_0	Mus musculus	miRNA	mmu-mir-346	-2.4351	8.70547	-9.34644	5.63462e-10	1.77491e-09	12.4989
mmu-miR-3473_st	mmu-miR-3473	mmu-miR-3473a	miRNA-3_0	Mus musculus	miRNA	mmu-mir-3473	-2.55565	8.96567	-12.0628	2.04192e-12	8.94894e-12	18.2136
mmu-miR-34c_st	mmu-miR-34c	mmu-miR-34c-5p	miRNA-3_0	Mus musculus	miRNA	mmu-mir-34c	2.2076	5.15158	6.20839	1.19593e-06	2.5649e-06	4.73449
mmu-miR-351-star_st	mmu-miR-351*	mmu-miR-351-3p	miRNA-3_0	Mus musculus	miRNA	mmu-mir-351	5.23476	9.21192	21.6339	1.19272e-18	1.50283e-17	32.6842
mmu-miR-351_st	mmu-miR-351	mmu-miR-351-5p	miRNA-3_0	Mus musculus	miRNA	mmu-mir-351	5.75941	12.6547	47.6031	1.0776e-27	3.32751e-25	52.418
mmu-miR-362-5p_st	mmu-miR-362-5p	mmu-miR-362-5p	miRNA-3_0	Mus musculus	miRNA	mmu-mir-362	2.13117	8.79302	19.0665	2.99817e-17	2.60531e-16	29.463
mmu-miR-369-5p_st	mmu-miR-369-5p	mmu-miR-369-5p	miRNA-3_0	Mus musculus	miRNA	mmu-mir-369	5.05176	5.14643	20.7525	3.46689e-18	3.71768e-17	31.6209
mmu-miR-370_st	mmu-miR-370	mmu-miR-370-3p	miRNA-3_0	Mus musculus	miRNA	mmu-mir-370	3.49856	7.71458	26.6183	5.48536e-21	1.62625e-19	37.9953
mmu-miR-376a_st	mmu-miR-376a	mmu-miR-376a-3p	miRNA-3_0	Mus musculus	miRNA	mmu-mir-376a	3.47756	4.45459	10.1481	9.75844e-11	3.3919e-10	14.2819
mmu-miR-376b_st	mmu-miR-376b	mmu-miR-376b-3p	miRNA-3_0	Mus musculus	miRNA	mmu-mir-376b	4.96824	5.51784	16.8959	6.23023e-16	4.26793e-15	26.4124
mmu-miR-378-star_st	mmu-miR-378*	mmu-miR-378a-5p	miRNA-3_0	Mus musculus	miRNA	mmu-mir-378	-2.39911	9.56687	-22.7157	3.39175e-19	5.26851e-18	33.9332
mmu-miR-379_st	mmu-miR-379	mmu-miR-379-5p	miRNA-3_0	Mus musculus	miRNA	mmu-mir-379	3.91988	10.0862	26.3905	6.8683e-21	1.92312e-19	37.7754
mmu-miR-380-5p_st	mmu-miR-380-5p	mmu-miR-380-5p	miRNA-3_0	Mus musculus	miRNA	mmu-mir-380	4.72264	4.9063	22.1677	6.36897e-19	8.67558e-18	33.3079
mmu-miR-381_st	mmu-miR-381	mmu-miR-381-3p	miRNA-3_0	Mus musculus	miRNA	mmu-mir-381	4.65048	6.08364	18.7277	4.71829e-17	3.96336e-16	29.0082
mmu-miR-382_st	mmu-miR-382	mmu-miR-382-5p	miRNA-3_0	Mus musculus	miRNA	mmu-mir-382	4.93306	8.95052	23.8251	9.86759e-20	1.77617e-18	35.1552
mmu-miR-409-3p_st	mmu-miR-409-3p	mmu-miR-409-3p	miRNA-3_0	Mus musculus	miRNA	mmu-mir-409	6.70313	8.31505	36.0547	1.81269e-24	3.04532e-22	45.6778
mmu-miR-409-5p_st	mmu-miR-409-5p	mmu-miR-409-5p	miRNA-3_0	Mus musculus	miRNA	mmu-mir-409	5.63908	7.19473	33.8243	9.89211e-24	8.30937e-22	44.0803
mmu-miR-410_st	mmu-miR-410	mmu-miR-410-3p	miRNA-3_0	Mus musculus	miRNA	mmu-mir-410	3.80871	4.70609	15.0632	1.05164e-14	6.38588e-14	23.5578
mmu-miR-411-star_st	mmu-miR-411*	mmu-miR-411-3p	miRNA-3_0	Mus musculus	miRNA	mmu-mir-411	4.78455	5.41503	17.5919	2.2757e-16	1.71187e-15	27.4269
mmu-miR-411_st	mmu-miR-411	mmu-miR-411-3p	miRNA-3_0	Mus musculus	miRNA	mmu-mir-411	3.44729	7.42683	18.1418	1.05135e-16	8.41079e-16	28.2035
mmu-miR-412-3p_st	mmu-miR-412-3p	mmu-miR-412-3p	miRNA-3_0	Mus musculus	miRNA	mmu-mir-412	3.69199	3.34593	17.7546	1.80707e-16	1.40117e-15	27.6589
mmu-miR-412-5p_st	mmu-miR-412-5p	mmu-miR-412-5p	miRNA-3_0	Mus musculus	miRNA	mmu-mir-412	6.13899	5.42232	31.7702	5.20339e-23	2.9139e-21	42.5009
mmu-miR-421_st	mmu-miR-421	mmu-miR-421-3p	miRNA-3_0	Mus musculus	miRNA	mmu-mir-421	4.39729	8.52776	25.0436	2.69704e-20	5.91003e-19	36.4337
mmu-miR-431-star_st	mmu-miR-431*	mmu-miR-431-3p	miRNA-3_0	Mus musculus	miRNA	mmu-mir-431	5.39635	5.67527	22.7008	3.44962e-19	5.26851e-18	33.9165
mmu-miR-431_st	mmu-miR-431	mmu-miR-431-5p	miRNA-3_0	Mus musculus	miRNA	mmu-mir-431	7.66178	8.82356	31.3894	7.15858e-23	3.60792e-21	42.1957
mmu-miR-433_st	mmu-miR-433	mmu-miR-433-3p	miRNA-3_0	Mus musculus	miRNA	mmu-mir-433	7.43072	8.87444	31.8065	5.0486e-23	2.9139e-21	42.5298
mmu-miR-434-3p_st	mmu-miR-434-3p	mmu-miR-434-3p	miRNA-3_0	Mus musculus	miRNA	mmu-mir-434	4.75266	7.43644	19.3212	2.14189e-17	1.89388e-16	29.8001
mmu-miR-434-5p_st	mmu-miR-434-5p	mmu-miR-434-5p	miRNA-3_0	Mus musculus	miRNA	mmu-mir-434	3.99918	6.10003	14.579	2.32352e-14	1.31579e-13	22.7553
mmu-miR-450b-3p_st	mmu-miR-450b-3p	mmu-miR-450b-3p	miRNA-3_0	Mus musculus	miRNA	mmu-mir-450b	4.37389	5.41354	15.5476	4.85511e-15	3.02096e-14	24.3396
mmu-miR-451_st	mmu-miR-451	mmu-miR-451a	miRNA-3_0	Mus musculus	miRNA	mmu-mir-451	-3.51381	6.64724	-9.2491	7.01099e-10	2.1546e-09	12.2767
mmu-miR-466a-3p_st	mmu-miR-466a-3p	mmu-miR-466a-3p	miRNA-3_0	Mus musculus	miRNA	mmu-mir-466a	2.31826	3.8019	6.36593	7.91805e-07	1.76579e-06	5.15034
mmu-miR-467a_st	mmu-miR-467a	mmu-miR-467a-3p	miRNA-3_0	Mus musculus	miRNA	mmu-mir-467a-1 // mmu-mir-467a-10 // mmu-mir-467a-2 // mmu-mir-467a-3 // mmu-mir-467a-4 // mmu-mir-467a-5 // mmu-mir-467a-6 // mmu-mir-467a-7 // mmu-mir-467a-8 // mmu-mir-467a-9	2.9165	5.88517	12.8606	4.6101e-13	2.17149e-12	19.7253
mmu-miR-485_st	mmu-miR-485	mmu-miR-485-5p	miRNA-3_0	Mus musculus	miRNA	mmu-mir-485	4.34938	5.58892	18.4667	6.72341e-17	5.55508e-16	28.6527
mmu-miR-486-star_st	mmu-miR-486*	mmu-miR-486-3p	miRNA-3_0	Mus musculus	miRNA	mmu-mir-486	-4.19396	5.94014	-15.8889	2.84887e-15	1.84081e-14	24.8784
mmu-miR-486_st	mmu-miR-486	mmu-miR-486-5p	miRNA-3_0	Mus musculus	miRNA	mmu-mir-486	-3.16586	10.2279	-20.1133	7.70832e-18	7.76999e-17	30.8229
mmu-miR-487b_st	mmu-miR-487b	mmu-miR-487b-3p	miRNA-3_0	Mus musculus	miRNA	mmu-mir-487b	7.38743	8.52172	34.5759	5.5192e-24	5.56335e-22	44.6316
mmu-miR-489_st	mmu-miR-489	mmu-miR-489-3p	miRNA-3_0	Mus musculus	miRNA	mmu-mir-489	2.88665	4.00941	7.05267	1.35206e-07	3.19924e-07	6.93658
mmu-miR-490-3p_st	mmu-miR-490-3p	mmu-miR-490-3p	miRNA-3_0	Mus musculus	miRNA	mmu-mir-490	-3.30801	5.94648	-9.37107	5.33244e-10	1.69028e-09	12.555
mmu-miR-493_st	mmu-miR-493	mmu-miR-493-3p	miRNA-3_0	Mus musculus	miRNA	mmu-mir-493	2.80858	4.49888	10.1552	9.61308e-11	3.36458e-10	14.2972
mmu-miR-495_st	mmu-miR-495	mmu-miR-495-3p	miRNA-3_0	Mus musculus	miRNA	mmu-mir-495	5.32218	5.26514	16.4447	1.21961e-15	8.08797e-15	25.735
mmu-miR-497_st	mmu-miR-497	mmu-miR-497-5p	miRNA-3_0	Mus musculus	miRNA	mmu-mir-497	-4.41427	6.2436	-17.1823	4.0994e-16	2.86958e-15	26.8343
mmu-miR-500-star_st	mmu-miR-500*	mmu-miR-500-5p	miRNA-3_0	Mus musculus	miRNA	mmu-mir-500	3.15367	5.01058	10.3865	5.88631e-11	2.11907e-10	14.7961
mmu-miR-501-3p_st	mmu-miR-501-3p	mmu-miR-501-3p	miRNA-3_0	Mus musculus	miRNA	mmu-mir-501	3.11067	8.40772	22.7038	3.43769e-19	5.26851e-18	33.9199
mmu-miR-501-5p_st	mmu-miR-501-5p	mmu-miR-501-5p	miRNA-3_0	Mus musculus	miRNA	mmu-mir-501	3.72913	6.56035	21.1642	2.09581e-18	2.51497e-17	32.1228
mmu-miR-503-star_st	mmu-miR-503*	mmu-miR-503-3p	miRNA-3_0	Mus musculus	miRNA	mmu-mir-503	3.9885	6.26604	14.7332	1.80107e-14	1.05551e-13	23.0132
mmu-miR-503_st	mmu-miR-503	mmu-miR-503-5p	miRNA-3_0	Mus musculus	miRNA	mmu-mir-503	4.84212	11.5219	29.1773	4.9249e-22	2.06846e-20	40.3393
mmu-miR-504_st	mmu-miR-504	mmu-miR-504-5p	miRNA-3_0	Mus musculus	miRNA	mmu-mir-504	2.0639	6.40427	9.8256	1.95625e-10	6.57299e-10	13.5746
mmu-miR-505-5p_st	mmu-miR-505-5p	mmu-miR-505-5p	miRNA-3_0	Mus musculus	miRNA	mmu-mir-505	2.63513	7.58912	14.4399	2.92866e-14	1.62202e-13	22.5209
mmu-miR-5097_st	mmu-miR-5097	mmu-miR-5097	miRNA-3_0	Mus musculus	miRNA	mmu-mir-5097	3.11812	5.59572	6.17102	1.3193e-06	2.80561e-06	4.63554
mmu-miR-5099_st	mmu-miR-5099	mmu-miR-5099	miRNA-3_0	Mus musculus	miRNA	mmu-mir-5099	2.28456	9.20541	14.0605	5.55642e-14	2.88705e-13	21.8719
mmu-miR-5102_st	mmu-miR-5102	mmu-miR-5102	miRNA-3_0	Mus musculus	miRNA	mmu-mir-5102	-4.61106	6.30255	-8.32042	6.00709e-09	1.68198e-08	10.094
mmu-miR-511-3p_st	mmu-miR-511-3p	mmu-miR-511-3p	miRNA-3_0	Mus musculus	miRNA	mmu-mir-511	-2.3532	3.75384	-7.53288	4.05823e-08	1.0543e-07	8.15561
mmu-miR-5115_st	mmu-miR-5115	mmu-miR-5115	miRNA-3_0	Mus musculus	miRNA	mmu-mir-5115	-3.46591	8.29245	-12.638	6.93606e-13	3.23683e-12	19.3105
mmu-miR-5132_st	mmu-miR-5132	mmu-miR-5132-5p	miRNA-3_0	Mus musculus	miRNA	mmu-mir-5132	-2.32332	5.98135	-8.28307	6.56481e-09	1.81795e-08	10.0039
mmu-miR-532-3p_st	mmu-miR-532-3p	mmu-miR-532-3p	miRNA-3_0	Mus musculus	miRNA	mmu-mir-532	2.33666	8.46646	14.7659	1.70699e-14	1.01215e-13	23.0675
mmu-miR-532-5p_st	mmu-miR-532-5p	mmu-miR-532-5p	miRNA-3_0	Mus musculus	miRNA	mmu-mir-532	2.44839	10.6853	20.839	3.11643e-18	3.49041e-17	31.7273
mmu-miR-540-3p_st	mmu-miR-540-3p	mmu-miR-540-3p	miRNA-3_0	Mus musculus	miRNA	mmu-mir-540	5.18965	6.17637	23.524	1.37232e-19	2.30549e-18	34.8292
mmu-miR-541_st	mmu-miR-541	mmu-miR-541-5p	miRNA-3_0	Mus musculus	miRNA	mmu-mir-541	5.24181	10.5831	32.0411	4.15649e-23	2.9139e-21	42.7155
mmu-miR-542-5p_st	mmu-miR-542-5p	mmu-miR-542-5p	miRNA-3_0	Mus musculus	miRNA	mmu-mir-542	3.66589	8.2499	22.4984	4.34733e-19	6.08627e-18	33.687
mmu-miR-543_st	mmu-miR-543	mmu-miR-543-3p	miRNA-3_0	Mus musculus	miRNA	mmu-mir-543	4.72002	5.55089	19.8365	1.09721e-17	1.06345e-16	30.4698
mmu-miR-652_st	mmu-miR-652	mmu-miR-652-3p	miRNA-3_0	Mus musculus	miRNA	mmu-mir-652	2.39732	11.7755	21.1385	2.16215e-18	2.53424e-17	32.0918
mmu-miR-665_st	mmu-miR-665	mmu-miR-665-3p	miRNA-3_0	Mus musculus	miRNA	mmu-mir-665	4.08718	8.09891	20.8199	3.19059e-18	3.49577e-17	31.7038
mmu-miR-668_st	mmu-miR-668	mmu-miR-668-3p	miRNA-3_0	Mus musculus	miRNA	mmu-mir-668	2.15332	5.78965	8.03074	1.20163e-08	3.25602e-08	9.39014
mmu-miR-669a-5p_st	mmu-miR-669a-5p	mmu-miR-669a-5p	miRNA-3_0	Mus musculus	miRNA	mmu-mir-669a-1 // mmu-mir-669a-10 // mmu-mir-669a-11 // mmu-mir-669a-12 // mmu-mir-669a-2 // mmu-mir-669a-3 // mmu-mir-669a-4 // mmu-mir-669a-5 // mmu-mir-669a-6 // mmu-mir-669a-7 // mmu-mir-669a-8 // mmu-mir-669a-9	2.81763	5.9673	9.89173	1.69445e-10	5.73157e-10	13.7208
mmu-miR-669p_st	mmu-miR-669p	mmu-miR-669p-5p	miRNA-3_0	Mus musculus	miRNA	mmu-mir-669p-1 // mmu-mir-669p-2	2.72586	5.90687	11.812	3.30728e-12	1.4126e-11	17.7235
mmu-miR-670_st	mmu-miR-670	mmu-miR-670-5p	miRNA-3_0	Mus musculus	miRNA	mmu-mir-670	3.51942	3.90113	9.77802	2.17007e-10	7.24313e-10	13.4692
mmu-miR-672_st	mmu-miR-672	mmu-miR-672-5p	miRNA-3_0	Mus musculus	miRNA	mmu-mir-672	4.14469	8.43538	24.2105	6.505e-20	1.26097e-18	35.5665
mmu-miR-675-3p_st	mmu-miR-675-3p	mmu-miR-675-3p	miRNA-3_0	Mus musculus	miRNA	mmu-mir-675	5.10547	7.33182	47.2439	1.32044e-27	3.32751e-25	52.24
mmu-miR-675-5p_st	mmu-miR-675-5p	mmu-miR-675-5p	miRNA-3_0	Mus musculus	miRNA	mmu-mir-675	4.46615	6.95073	11.603	4.96896e-12	2.03606e-11	17.3097
mmu-miR-678_st	mmu-miR-678	mmu-miR-678	miRNA-3_0	Mus musculus	miRNA	mmu-mir-678	-2.59786	4.63482	-5.94354	2.40432e-06	4.86657e-06	4.03117
mmu-miR-679-5p_st	mmu-miR-679-5p	mmu-miR-679-5p	miRNA-3_0	Mus musculus	miRNA	mmu-mir-679	3.32221	3.55114	11.7039	4.07948e-12	1.69922e-11	17.5102
mmu-miR-708_st	mmu-miR-708	mmu-miR-708-3p	miRNA-3_0	Mus musculus	miRNA	mmu-mir-708	3.63589	7.50645	9.42106	4.76938e-10	1.55082e-09	12.6684
mmu-miR-711_st	mmu-miR-711	mmu-miR-711	miRNA-3_0	Mus musculus	miRNA	mmu-mir-711	-2.49527	4.3246	-7.07373	1.2818e-07	3.04729e-07	6.9906
mmu-miR-744_st	mmu-miR-744	mmu-miR-744-5p	miRNA-3_0	Mus musculus	miRNA	mmu-mir-744	2.58092	8.72493	10.6147	3.65184e-11	1.38386e-10	15.2816
mmu-miR-770-5p_st	mmu-miR-770-5p	mmu-miR-770-5p	miRNA-3_0	Mus musculus	miRNA	mmu-mir-770	2.36103	4.97884	10.5677	4.02731e-11	1.49247e-10	15.182
mmu-miR-92a-1-star_st	mmu-miR-92a-1*	mmu-miR-92a-1-5p	miRNA-3_0	Mus musculus	miRNA	mmu-mir-92a-1	4.75936	5.04229	11.3204	8.68765e-12	3.4477e-11	16.7417
mmu-miR-92a_st	mmu-miR-92a	mmu-miR-92a-3p	miRNA-3_0	Mus musculus	miRNA	mmu-mir-92a-1 // mmu-mir-92a-2	2.16815	11.1011	14.2379	4.11221e-14	2.20484e-13	22.177
mmu-miR-93-star_st	mmu-miR-93*	mmu-miR-93-3p	miRNA-3_0	Mus musculus	miRNA	mmu-mir-93	2.38231	6.84518	11.6381	4.63904e-12	1.91646e-11	17.3796
mmu-miR-99b-star_st	mmu-miR-99b*	mmu-miR-99b-3p	miRNA-3_0	Mus musculus	miRNA	mmu-mir-99b	3.37075	8.44571	20.9719	2.6484e-18	3.03362e-17	31.8896

## Sheet: day13.5
Table S6. Differentially expressed miRNAs (DEmiRs) at different developmental stages of the mouse heart (13.5)
Affy_ID	ToConvert	VER_20	GeneChip.Array	Species.Scientific.Name	Sequence.Type	Transcript.ID.Array.Design.	logFC	AveExpr	t	P.Value	adj.P.Val	B
hp_mmu-mir-5115_st	hp_mmu-mir-5115	hp_mmu-mir-5115	miRNA-3_0	Mus musculus	stem-loop	mmu-mir-5115	-3.18411	2.71578	-9.82742	1.94852e-10	6.96491e-10	13.5787
hp_mmu-mir-675_st	hp_mmu-mir-675	hp_mmu-mir-675	miRNA-3_0	Mus musculus	stem-loop	mmu-mir-675	2.32215	5.65638	8.54257	3.55635e-09	1.09293e-08	10.6264
mmu-miR-106a_st	mmu-miR-106a	mmu-miR-106a-5p	miRNA-3_0	Mus musculus	miRNA	mmu-mir-106a	2.94969	10.5168	19.0006	3.27264e-17	3.06945e-16	29.3752
mmu-miR-106b-star_st	mmu-miR-106b*	mmu-miR-106b-3p	miRNA-3_0	Mus musculus	miRNA	mmu-mir-106b	2.08109	9.44205	14.2171	4.25886e-14	2.52525e-13	22.1415
mmu-miR-122_st	mmu-miR-122	mmu-miR-122-5p	miRNA-3_0	Mus musculus	miRNA	mmu-mir-122	2.19066	3.83322	4.89674	3.96709e-05	7.37791e-05	1.22299
mmu-miR-127-star_st	mmu-miR-127*	mmu-miR-127-5p	miRNA-3_0	Mus musculus	miRNA	mmu-mir-127	2.18541	5.77001	9.16119	8.55012e-10	2.76235e-09	12.075
mmu-miR-127_st	mmu-miR-127	mmu-miR-127-3p	miRNA-3_0	Mus musculus	miRNA	mmu-mir-127	3.58703	11.4208	27.0027	3.76778e-21	1.3564e-19	38.3621
mmu-miR-130b_st	mmu-miR-130b	mmu-miR-130b-3p	miRNA-3_0	Mus musculus	miRNA	mmu-mir-130b	5.87446	10.7566	26.5489	5.87306e-21	1.85001e-19	37.9285
mmu-miR-134-star_st	mmu-miR-134*	mmu-miR-134-3p	miRNA-3_0	Mus musculus	miRNA	mmu-mir-134	2.94838	4.33267	10.2209	8.3575e-11	3.16705e-10	14.4396
mmu-miR-134_st	mmu-miR-134	mmu-miR-134-5p	miRNA-3_0	Mus musculus	miRNA	mmu-mir-134	4.24291	8.64651	23.3844	1.60125e-19	2.989e-18	34.6766
mmu-miR-138_st	mmu-miR-138	mmu-miR-138-5p	miRNA-3_0	Mus musculus	miRNA	mmu-mir-138-1 // mmu-mir-138-2	2.05798	7.87031	13.7635	9.26004e-14	5.07289e-13	21.3541
mmu-miR-139-3p_st	mmu-miR-139-3p	mmu-miR-139-3p	miRNA-3_0	Mus musculus	miRNA	mmu-mir-139	-2.13897	4.56293	-5.94281	2.40899e-06	5.18859e-06	4.02921
mmu-miR-139-5p_st	mmu-miR-139-5p	mmu-miR-139-5p	miRNA-3_0	Mus musculus	miRNA	mmu-mir-139	-2.54384	8.16325	-15.4952	5.27365e-15	3.49726e-14	24.256
mmu-miR-146a_st	mmu-miR-146a	mmu-miR-146a-5p	miRNA-3_0	Mus musculus	miRNA	mmu-mir-146a	-3.60329	6.1501	-15.2877	7.33212e-15	4.67771e-14	23.9227
mmu-miR-149_st	mmu-miR-149	mmu-miR-149-5p	miRNA-3_0	Mus musculus	miRNA	mmu-mir-149	-2.21019	10.2158	-17.0002	5.34609e-16	4.4171e-15	26.5667
mmu-miR-150_st	mmu-miR-150	mmu-miR-150-5p	miRNA-3_0	Mus musculus	miRNA	mmu-mir-150	-5.7458	5.16539	-20.3867	5.46212e-18	6.25661e-17	31.1671
mmu-miR-154_st	mmu-miR-154	mmu-miR-154-5p	miRNA-3_0	Mus musculus	miRNA	mmu-mir-154	3.30303	6.15996	11.5475	5.54091e-12	2.51587e-11	17.199
mmu-miR-17_st	mmu-miR-17	mmu-miR-17-5p	miRNA-3_0	Mus musculus	miRNA	mmu-mir-17	2.29405	12.5956	18.2773	8.71829e-17	7.5759e-16	28.3917
mmu-miR-181b_st	mmu-miR-181b	mmu-miR-181b-5p	miRNA-3_0	Mus musculus	miRNA	mmu-mir-181b-1 // mmu-mir-181b-2	2.02453	11.6788	24.6608	4.02827e-20	9.66786e-19	36.0388
mmu-miR-181d_st	mmu-miR-181d	mmu-miR-181d-5p	miRNA-3_0	Mus musculus	miRNA	mmu-mir-181d	2.43136	9.695	20.4866	4.82066e-18	5.65026e-17	31.2919
mmu-miR-1839-3p_st	mmu-miR-1839-3p	mmu-miR-1839-3p	miRNA-3_0	Mus musculus	miRNA	mmu-mir-1839	2.41009	5.79577	11.5002	6.08202e-12	2.73691e-11	17.1042
mmu-miR-184_st	mmu-miR-184	mmu-miR-184-3p	miRNA-3_0	Mus musculus	miRNA	mmu-mir-184	2.40879	7.199	14.0675	5.49048e-14	3.15961e-13	21.884
mmu-miR-18a-star_st	mmu-miR-18a*	mmu-miR-18a-3p	miRNA-3_0	Mus musculus	miRNA	mmu-mir-18a	2.83616	4.64507	9.33409	5.79267e-10	1.9594e-09	12.4708
mmu-miR-18a_st	mmu-miR-18a	mmu-miR-18a-5p	miRNA-3_0	Mus musculus	miRNA	mmu-mir-18a	4.44007	10.1393	23.9499	8.6165e-20	1.88814e-18	35.2891
mmu-miR-1902_st	mmu-miR-1902	mmu-miR-1902	miRNA-3_0	Mus musculus	miRNA	mmu-mir-1902	-2.36524	4.76036	-7.9141	1.59353e-08	4.58937e-08	9.10368
mmu-miR-195_st	mmu-miR-195	mmu-miR-195a-5p	miRNA-3_0	Mus musculus	miRNA	mmu-mir-195	-4.24187	8.43891	-34.6491	5.21755e-24	8.76548e-22	44.6846
mmu-miR-1983_st	mmu-miR-1983	mmu-miR-1983	miRNA-3_0	Mus musculus	miRNA	mmu-mir-1983	6.06083	7.25719	27.5433	2.24059e-21	8.68658e-20	38.8689
mmu-miR-1a_st	mmu-miR-1a	mmu-miR-1a-3p	miRNA-3_0	Mus musculus	miRNA	mmu-mir-1a-1 // mmu-mir-1a-2	-2.17675	9.98982	-7.53345	4.05254e-08	1.09223e-07	8.15703
mmu-miR-208b_st	mmu-miR-208b	mmu-miR-208b-3p	miRNA-3_0	Mus musculus	miRNA	mmu-mir-208b	3.69327	6.77274	7.86456	1.79745e-08	5.0894e-08	8.98151
mmu-miR-20a_st	mmu-miR-20a	mmu-miR-20a-5p	miRNA-3_0	Mus musculus	miRNA	mmu-mir-20a	2.00869	11.9673	13.0164	3.47433e-13	1.7868e-12	20.0124
mmu-miR-20b_st	mmu-miR-20b	mmu-miR-20b-5p	miRNA-3_0	Mus musculus	miRNA	mmu-mir-20b	2.31816	8.80641	13.2212	2.40487e-13	1.26255e-12	20.3859
mmu-miR-210-star_st	mmu-miR-210*	mmu-miR-210-5p	miRNA-3_0	Mus musculus	miRNA	mmu-mir-210	2.10147	4.66293	7.63362	3.16425e-08	8.6673e-08	8.40788
mmu-miR-214-star_st	mmu-miR-214*	mmu-miR-214-5p	miRNA-3_0	Mus musculus	miRNA	mmu-mir-214	2.10961	7.1841	11.9485	2.54152e-12	1.18604e-11	17.9912
mmu-miR-218_st	mmu-miR-218	mmu-miR-218-5p	miRNA-3_0	Mus musculus	miRNA	mmu-mir-218-1 // mmu-mir-218-2	2.30674	4.4185	7.64941	3.04354e-08	8.38222e-08	8.44732
mmu-miR-22-star_st	mmu-miR-22*	mmu-miR-22-5p	miRNA-3_0	Mus musculus	miRNA	mmu-mir-22	-2.98759	3.55978	-8.82164	1.85792e-09	5.85245e-09	11.2861
mmu-miR-22_st	mmu-miR-22	mmu-miR-22-3p	miRNA-3_0	Mus musculus	miRNA	mmu-mir-22	-2.20465	11.4449	-12.287	1.3349e-12	6.53195e-12	18.6454
mmu-miR-221_st	mmu-miR-221	mmu-miR-221-3p	miRNA-3_0	Mus musculus	miRNA	mmu-mir-221	-3.89146	7.17448	-17.4104	2.94978e-16	2.47781e-15	27.1657
mmu-miR-222_st	mmu-miR-222	mmu-miR-222-3p	miRNA-3_0	Mus musculus	miRNA	mmu-mir-222	-4.59591	5.70279	-16.9093	6.10891e-16	4.96595e-15	26.4323
mmu-miR-24-1-star_st	mmu-miR-24-1*	mmu-miR-24-1-5p	miRNA-3_0	Mus musculus	miRNA	mmu-mir-24-1	-2.9195	2.90492	-8.1401	9.23708e-09	2.70668e-08	9.65713
mmu-miR-24-2-star_st	mmu-miR-24-2*	mmu-miR-24-2-5p	miRNA-3_0	Mus musculus	miRNA	mmu-mir-24-2	-2.66792	7.9021	-19.972	9.22559e-18	1.0108e-16	30.6432
mmu-miR-292-3p_st	mmu-miR-292-3p	mmu-miR-292-3p	miRNA-3_0	Mus musculus	miRNA	mmu-mir-292	4.07837	3.72374	20.1463	7.39335e-18	8.28055e-17	30.8646
mmu-miR-293_st	mmu-miR-293	mmu-miR-293-3p	miRNA-3_0	Mus musculus	miRNA	mmu-mir-293	4.1437	3.88305	16.0943	2.07642e-15	1.45349e-14	25.1978
mmu-miR-296-3p_st	mmu-miR-296-3p	mmu-miR-296-3p	miRNA-3_0	Mus musculus	miRNA	mmu-mir-296	3.79953	9.30351	20.8058	3.24648e-18	4.09056e-17	31.6865
mmu-miR-298_st	mmu-miR-298	mmu-miR-298-5p	miRNA-3_0	Mus musculus	miRNA	mmu-mir-298	5.60545	9.56244	25.1523	2.40921e-20	6.0712e-19	36.5446
mmu-miR-299-star_st	mmu-miR-299*	mmu-miR-299a-5p	miRNA-3_0	Mus musculus	miRNA	mmu-mir-299	3.93507	6.2702	16.6695	8.71046e-16	6.85949e-15	26.0745
mmu-miR-299_st	mmu-miR-299	mmu-miR-299a-5p	miRNA-3_0	Mus musculus	miRNA	mmu-mir-299	4.13944	6.32844	14.4227	3.01422e-14	1.85265e-13	22.4917
mmu-miR-29a_st	mmu-miR-29a	mmu-miR-29a-3p	miRNA-3_0	Mus musculus	miRNA	mmu-mir-29a	-6.3586	6.46099	-26.7854	4.65593e-21	1.56439e-19	38.1555
mmu-miR-29b-2-star_st	mmu-miR-29b-2*	mmu-miR-29b-2-5p	miRNA-3_0	Mus musculus	miRNA	mmu-mir-29b-2	-4.22071	3.7266	-14.2789	3.83722e-14	2.33007e-13	22.2471
mmu-miR-29b_st	mmu-miR-29b	mmu-miR-29b-3p	miRNA-3_0	Mus musculus	miRNA	mmu-mir-29b-1 // mmu-mir-29b-2	-5.32053	2.39656	-25.4912	1.69943e-20	4.50797e-19	36.8875
mmu-miR-29c_st	mmu-miR-29c	mmu-miR-29c-3p	miRNA-3_0	Mus musculus	miRNA	mmu-mir-29c	-6.06733	2.66074	-23.8979	9.11678e-20	1.91452e-18	35.2334
mmu-miR-300_st	mmu-miR-300	mmu-miR-300-3p	miRNA-3_0	Mus musculus	miRNA	mmu-mir-300	3.87442	7.8361	20.7608	3.43125e-18	4.21793e-17	31.6312
mmu-miR-301a_st	mmu-miR-301a	mmu-miR-301a-3p	miRNA-3_0	Mus musculus	miRNA	mmu-mir-301a	3.42028	6.73133	10.6622	3.30958e-11	1.34158e-10	15.3817
mmu-miR-301b-star_st	mmu-miR-301b*	mmu-miR-301b-5p	miRNA-3_0	Mus musculus	miRNA	mmu-mir-301b	3.05599	3.47204	7.66606	2.92135e-08	8.11061e-08	8.48887
mmu-miR-301b_st	mmu-miR-301b	mmu-miR-301b-3p	miRNA-3_0	Mus musculus	miRNA	mmu-mir-301b	5.19724	5.9463	25.7638	1.28734e-20	3.8166e-19	37.16
mmu-miR-302d_st	mmu-miR-302d	mmu-miR-302d-3p	miRNA-3_0	Mus musculus	miRNA	mmu-mir-302d	3.72753	3.2285	12.2969	1.31015e-12	6.47367e-12	18.6645
mmu-miR-3064-5p_st	mmu-miR-3064-5p	mmu-miR-3064-5p	miRNA-3_0	Mus musculus	miRNA	mmu-mir-3064	-3.25447	3.89304	-9.34664	5.63212e-10	1.91796e-09	12.4994
mmu-miR-3090-star_st	mmu-miR-3090*	mmu-miR-3090-5p	miRNA-3_0	Mus musculus	miRNA	mmu-mir-3090	-2.31868	5.42731	-6.02236	1.95191e-06	4.31475e-06	4.24098
mmu-miR-3096-3p_st	mmu-miR-3096-3p	mmu-miR-3096-3p	miRNA-3_0	Mus musculus	miRNA	mmu-mir-3096	2.17445	7.09947	6.70573	3.2809e-07	7.76326e-07	6.04
mmu-miR-3096b-3p_st	mmu-miR-3096b-3p	mmu-miR-3096b-3p	miRNA-3_0	Mus musculus	miRNA	mmu-mir-3096b	2.17425	3.91059	5.59016	6.15638e-06	1.2562e-05	3.08632
mmu-miR-3099_st	mmu-miR-3099	mmu-miR-3099-3p	miRNA-3_0	Mus musculus	miRNA	mmu-mir-3099	2.43781	5.49902	9.48896	4.1007e-10	1.41558e-09	12.822
mmu-miR-30e_st	mmu-miR-30e	mmu-miR-30e-5p	miRNA-3_0	Mus musculus	miRNA	mmu-mir-30e	-2.53317	7.70501	-9.27604	6.59871e-10	2.17369e-09	12.3383
mmu-miR-3107-star_st	mmu-miR-3107*	mmu-miR-3107-3p	miRNA-3_0	Mus musculus	miRNA	mmu-mir-3107	-4.30701	5.87423	-13.8593	7.84689e-14	4.39426e-13	21.522
mmu-miR-3107_st	mmu-miR-3107	mmu-miR-3107-5p	miRNA-3_0	Mus musculus	miRNA	mmu-mir-3107	-3.04312	10.2385	-21.1637	2.09701e-18	2.7813e-17	32.1223
mmu-miR-322-star_st	mmu-miR-322*	mmu-miR-322-3p	miRNA-3_0	Mus musculus	miRNA	mmu-mir-322	4.309	10.3775	31.872	4.78117e-23	3.44244e-21	42.5818
mmu-miR-324-5p_st	mmu-miR-324-5p	mmu-miR-324-5p	miRNA-3_0	Mus musculus	miRNA	mmu-mir-324	2.1105	9.67784	14.2486	4.03837e-14	2.42302e-13	22.1953
mmu-miR-329_st	mmu-miR-329	mmu-miR-329-3p	miRNA-3_0	Mus musculus	miRNA	mmu-mir-329	5.22941	7.37237	22.4673	4.5052e-19	7.32458e-18	33.6516
mmu-miR-330-star_st	mmu-miR-330*	mmu-miR-330-3p	miRNA-3_0	Mus musculus	miRNA	mmu-mir-330	2.18233	7.1414	14.5969	2.25574e-14	1.40357e-13	22.7853
mmu-miR-335-5p_st	mmu-miR-335-5p	mmu-miR-335-5p	miRNA-3_0	Mus musculus	miRNA	mmu-mir-335	4.14346	8.45246	16.5194	1.09005e-15	8.19975e-15	25.8483
mmu-miR-337-5p_st	mmu-miR-337-5p	mmu-miR-337-5p	miRNA-3_0	Mus musculus	miRNA	mmu-mir-337	3.3256	7.72245	16.3878	1.32879e-15	9.84868e-15	25.6484
mmu-miR-341_st	mmu-miR-341	mmu-miR-341-3p	miRNA-3_0	Mus musculus	miRNA	mmu-mir-341	2.10738	4.59877	7.22996	8.64183e-08	2.25673e-07	7.38974
mmu-miR-342-3p_st	mmu-miR-342-3p	mmu-miR-342-3p	miRNA-3_0	Mus musculus	miRNA	mmu-mir-342	2.43939	10.2223	18.9969	3.2887e-17	3.06945e-16	29.3703
mmu-miR-344g-5p_st	mmu-miR-344g-5p	mmu-miR-344g-5p	miRNA-3_0	Mus musculus	miRNA	mmu-mir-344g	-2.26305	3.62289	-4.92245	3.70161e-05	6.90968e-05	1.292
mmu-miR-346-star_st	mmu-miR-346*	mmu-miR-346-3p	miRNA-3_0	Mus musculus	miRNA	mmu-mir-346	-2.19224	8.70547	-8.41427	4.80997e-09	1.46038e-08	10.3197
mmu-miR-3473_st	mmu-miR-3473	mmu-miR-3473a	miRNA-3_0	Mus musculus	miRNA	mmu-mir-3473	-2.8386	8.96567	-13.3984	1.75503e-13	9.40995e-13	20.7055
mmu-miR-351-star_st	mmu-miR-351*	mmu-miR-351-3p	miRNA-3_0	Mus musculus	miRNA	mmu-mir-351	4.82731	9.21192	19.9501	9.48806e-18	1.01744e-16	30.6152
mmu-miR-351_st	mmu-miR-351	mmu-miR-351-5p	miRNA-3_0	Mus musculus	miRNA	mmu-mir-351	5.69026	12.6547	47.0316	1.4901e-27	7.51009e-25	52.134
mmu-miR-362-5p_st	mmu-miR-362-5p	mmu-miR-362-5p	miRNA-3_0	Mus musculus	miRNA	mmu-mir-362	2.15803	8.79302	19.3067	2.18281e-17	2.29195e-16	29.7811
mmu-miR-369-5p_st	mmu-miR-369-5p	mmu-miR-369-5p	miRNA-3_0	Mus musculus	miRNA	mmu-mir-369	5.04864	5.14643	20.7396	3.52211e-18	4.22653e-17	31.6052
mmu-miR-370_st	mmu-miR-370	mmu-miR-370-3p	miRNA-3_0	Mus musculus	miRNA	mmu-mir-370	3.20385	7.71458	24.376	5.44939e-20	1.24841e-18	35.7411
mmu-miR-376a_st	mmu-miR-376a	mmu-miR-376a-3p	miRNA-3_0	Mus musculus	miRNA	mmu-mir-376a	3.56538	4.45459	10.4044	5.66841e-11	2.1976e-10	14.8344
mmu-miR-376b_st	mmu-miR-376b	mmu-miR-376b-3p	miRNA-3_0	Mus musculus	miRNA	mmu-mir-376b	4.86411	5.51784	16.5418	1.05407e-15	8.17306e-15	25.8822
mmu-miR-378-star_st	mmu-miR-378*	mmu-miR-378a-5p	miRNA-3_0	Mus musculus	miRNA	mmu-mir-378	-2.25999	9.56687	-21.3984	1.58008e-18	2.27531e-17	32.4042
mmu-miR-379_st	mmu-miR-379	mmu-miR-379-5p	miRNA-3_0	Mus musculus	miRNA	mmu-mir-379	3.79315	10.0862	25.5373	1.62108e-20	4.50797e-19	36.9338
mmu-miR-380-5p_st	mmu-miR-380-5p	mmu-miR-380-5p	miRNA-3_0	Mus musculus	miRNA	mmu-mir-380	4.54747	4.9063	21.3455	1.68388e-18	2.35743e-17	32.3408
mmu-miR-381_st	mmu-miR-381	mmu-miR-381-3p	miRNA-3_0	Mus musculus	miRNA	mmu-mir-381	4.66507	6.08364	18.7864	4.35932e-17	3.92339e-16	29.0876
mmu-miR-382_st	mmu-miR-382	mmu-miR-382-5p	miRNA-3_0	Mus musculus	miRNA	mmu-mir-382	4.6667	8.95052	22.5387	4.15093e-19	6.97356e-18	33.7329
mmu-miR-409-3p_st	mmu-miR-409-3p	mmu-miR-409-3p	miRNA-3_0	Mus musculus	miRNA	mmu-mir-409	6.17229	8.31505	33.1994	1.62227e-23	1.63525e-21	43.6113
mmu-miR-409-5p_st	mmu-miR-409-5p	mmu-miR-409-5p	miRNA-3_0	Mus musculus	miRNA	mmu-mir-409	5.49161	7.19473	32.9397	1.99765e-23	1.67803e-21	43.4136
mmu-miR-410_st	mmu-miR-410	mmu-miR-410-3p	miRNA-3_0	Mus musculus	miRNA	mmu-mir-410	3.9274	4.70609	15.5327	4.97083e-15	3.3404e-14	24.3158
mmu-miR-411-star_st	mmu-miR-411*	mmu-miR-411-3p	miRNA-3_0	Mus musculus	miRNA	mmu-mir-411	4.80875	5.41503	17.6809	2.00559e-16	1.71325e-15	27.554
mmu-miR-411_st	mmu-miR-411	mmu-miR-411-3p	miRNA-3_0	Mus musculus	miRNA	mmu-mir-411	3.63268	7.42683	19.1174	2.80236e-17	2.71613e-16	29.5307
mmu-miR-412-3p_st	mmu-miR-412-3p	mmu-miR-412-3p	miRNA-3_0	Mus musculus	miRNA	mmu-mir-412	3.28186	3.34593	15.7823	3.36171e-15	2.32096e-14	24.7111
mmu-miR-412-5p_st	mmu-miR-412-5p	mmu-miR-412-5p	miRNA-3_0	Mus musculus	miRNA	mmu-mir-412	5.75691	5.42232	29.7929	2.8408e-22	1.3016e-20	40.8708
mmu-miR-421_st	mmu-miR-421	mmu-miR-421-3p	miRNA-3_0	Mus musculus	miRNA	mmu-mir-421	4.15296	8.52776	23.6521	1.19205e-19	2.40317e-18	34.9684
mmu-miR-431-star_st	mmu-miR-431*	mmu-miR-431-3p	miRNA-3_0	Mus musculus	miRNA	mmu-mir-431	4.99547	5.67527	21.0144	2.51434e-18	3.24931e-17	31.9413
mmu-miR-431_st	mmu-miR-431	mmu-miR-431-5p	miRNA-3_0	Mus musculus	miRNA	mmu-mir-431	7.37953	8.82356	30.233	1.92946e-22	1.16684e-20	41.2436
mmu-miR-433_st	mmu-miR-433	mmu-miR-433-3p	miRNA-3_0	Mus musculus	miRNA	mmu-mir-433	6.96784	8.87444	29.8252	2.76066e-22	1.3016e-20	40.8984
mmu-miR-434-3p_st	mmu-miR-434-3p	mmu-miR-434-3p	miRNA-3_0	Mus musculus	miRNA	mmu-mir-434	4.73642	7.43644	19.2551	2.33615e-17	2.35484e-16	29.7131
mmu-miR-434-5p_st	mmu-miR-434-5p	mmu-miR-434-5p	miRNA-3_0	Mus musculus	miRNA	mmu-mir-434	3.85811	6.10003	14.0647	5.51679e-14	3.15961e-13	21.8792
mmu-miR-450b-3p_st	mmu-miR-450b-3p	mmu-miR-450b-3p	miRNA-3_0	Mus musculus	miRNA	mmu-mir-450b	4.24007	5.41354	15.0719	1.03696e-14	6.53286e-14	23.5721
mmu-miR-451_st	mmu-miR-451	mmu-miR-451a	miRNA-3_0	Mus musculus	miRNA	mmu-mir-451	-2.79625	6.64724	-7.36032	6.2335e-08	1.64486e-07	7.72065
mmu-miR-466a-3p_st	mmu-miR-466a-3p	mmu-miR-466a-3p	miRNA-3_0	Mus musculus	miRNA	mmu-mir-466a	2.42341	3.8019	6.65467	3.74239e-07	8.77286e-07	5.90701
mmu-miR-467a_st	mmu-miR-467a	mmu-miR-467a-3p	miRNA-3_0	Mus musculus	miRNA	mmu-mir-467a-1 // mmu-mir-467a-10 // mmu-mir-467a-2 // mmu-mir-467a-3 // mmu-mir-467a-4 // mmu-mir-467a-5 // mmu-mir-467a-6 // mmu-mir-467a-7 // mmu-mir-467a-8 // mmu-mir-467a-9	2.90167	5.88517	12.7952	5.19481e-13	2.61819e-12	19.604
mmu-miR-485_st	mmu-miR-485	mmu-miR-485-5p	miRNA-3_0	Mus musculus	miRNA	mmu-mir-485	3.83762	5.58892	16.2939	1.5317e-15	1.10282e-14	25.505
mmu-miR-486-star_st	mmu-miR-486*	mmu-miR-486-3p	miRNA-3_0	Mus musculus	miRNA	mmu-mir-486	-4.31721	5.94014	-16.3559	1.39445e-15	1.01856e-14	25.5998
mmu-miR-486_st	mmu-miR-486	mmu-miR-486-5p	miRNA-3_0	Mus musculus	miRNA	mmu-mir-486	-3.03151	10.2279	-19.2597	2.32203e-17	2.35484e-16	29.7192
mmu-miR-487b_st	mmu-miR-487b	mmu-miR-487b-3p	miRNA-3_0	Mus musculus	miRNA	mmu-mir-487b	7.18678	8.52172	33.6368	1.14645e-23	1.44453e-21	43.9406
mmu-miR-489_st	mmu-miR-489	mmu-miR-489-3p	miRNA-3_0	Mus musculus	miRNA	mmu-mir-489	2.94849	4.00941	7.20376	9.23055e-08	2.38574e-07	7.323
mmu-miR-490-3p_st	mmu-miR-490-3p	mmu-miR-490-3p	miRNA-3_0	Mus musculus	miRNA	mmu-mir-490	-2.5044	5.94648	-7.09458	1.2159e-07	3.03373e-07	7.04402
mmu-miR-493_st	mmu-miR-493	mmu-miR-493-3p	miRNA-3_0	Mus musculus	miRNA	mmu-mir-493	2.87361	4.49888	10.3903	5.83972e-11	2.22971e-10	14.8041
mmu-miR-495_st	mmu-miR-495	mmu-miR-495-3p	miRNA-3_0	Mus musculus	miRNA	mmu-mir-495	4.98799	5.26514	15.4121	6.01519e-15	3.93721e-14	24.1229
mmu-miR-497_st	mmu-miR-497	mmu-miR-497-5p	miRNA-3_0	Mus musculus	miRNA	mmu-mir-497	-4.2975	6.2436	-16.7278	7.9878e-16	6.39024e-15	26.1619
mmu-miR-500-star_st	mmu-miR-500*	mmu-miR-500-5p	miRNA-3_0	Mus musculus	miRNA	mmu-mir-500	3.44488	5.01058	11.3456	8.26165e-12	3.62076e-11	16.7928
mmu-miR-501-3p_st	mmu-miR-501-3p	mmu-miR-501-3p	miRNA-3_0	Mus musculus	miRNA	mmu-mir-501	3.17205	8.40772	23.1518	2.07426e-19	3.73367e-18	34.4205
mmu-miR-501-5p_st	mmu-miR-501-5p	mmu-miR-501-5p	miRNA-3_0	Mus musculus	miRNA	mmu-mir-501	3.89405	6.56035	22.1002	6.89008e-19	1.08519e-17	33.2298
mmu-miR-503-star_st	mmu-miR-503*	mmu-miR-503-3p	miRNA-3_0	Mus musculus	miRNA	mmu-mir-503	4.23698	6.26604	15.6511	4.12631e-15	2.81035e-14	24.504
mmu-miR-503_st	mmu-miR-503	mmu-miR-503-5p	miRNA-3_0	Mus musculus	miRNA	mmu-mir-503	4.80073	11.5219	28.9279	6.17384e-22	2.59301e-20	40.1206
mmu-miR-505-5p_st	mmu-miR-505-5p	mmu-miR-505-5p	miRNA-3_0	Mus musculus	miRNA	mmu-mir-505	2.38751	7.58912	13.083	3.08103e-13	1.60087e-12	20.1344
mmu-miR-5097_st	mmu-miR-5097	mmu-miR-5097	miRNA-3_0	Mus musculus	miRNA	mmu-mir-5097	3.16486	5.59572	6.26352	1.03494e-06	2.3496e-06	4.88025
mmu-miR-5099_st	mmu-miR-5099	mmu-miR-5099	miRNA-3_0	Mus musculus	miRNA	mmu-mir-5099	2.15074	9.20541	13.237	2.33795e-13	1.24035e-12	20.4145
mmu-miR-5102_st	mmu-miR-5102	mmu-miR-5102	miRNA-3_0	Mus musculus	miRNA	mmu-mir-5102	-3.96682	6.30255	-7.15792	1.03608e-07	2.64731e-07	7.20603
mmu-miR-5115_st	mmu-miR-5115	mmu-miR-5115	miRNA-3_0	Mus musculus	miRNA	mmu-mir-5115	-3.13005	8.29245	-11.4133	7.22241e-12	3.19306e-11	16.9295
mmu-miR-5128_st	mmu-miR-5128	mmu-miR-5128	miRNA-3_0	Mus musculus	miRNA	mmu-mir-5128	-2.07586	10.6817	-11.3167	8.75052e-12	3.80195e-11	16.7344
mmu-miR-5132_st	mmu-miR-5132	mmu-miR-5132-5p	miRNA-3_0	Mus musculus	miRNA	mmu-mir-5132	-2.20645	5.98135	-7.86641	1.78938e-08	5.0894e-08	8.98607
mmu-miR-532-3p_st	mmu-miR-532-3p	mmu-miR-532-3p	miRNA-3_0	Mus musculus	miRNA	mmu-mir-532	2.18086	8.46646	13.7813	8.97854e-14	4.97273e-13	21.3854
mmu-miR-532-5p_st	mmu-miR-532-5p	mmu-miR-532-5p	miRNA-3_0	Mus musculus	miRNA	mmu-mir-532	2.51787	10.6853	21.4304	1.52067e-18	2.25417e-17	32.4424
mmu-miR-540-3p_st	mmu-miR-540-3p	mmu-miR-540-3p	miRNA-3_0	Mus musculus	miRNA	mmu-mir-540	4.78412	6.17637	21.6858	1.12158e-18	1.71295e-17	32.7453
mmu-miR-541_st	mmu-miR-541	mmu-miR-541-5p	miRNA-3_0	Mus musculus	miRNA	mmu-mir-541	4.93163	10.5831	30.1451	2.08365e-22	1.16684e-20	41.1695
mmu-miR-542-5p_st	mmu-miR-542-5p	mmu-miR-542-5p	miRNA-3_0	Mus musculus	miRNA	mmu-mir-542	3.75421	8.2499	23.0404	2.34999e-19	4.08413e-18	34.2969
mmu-miR-543_st	mmu-miR-543	mmu-miR-543-3p	miRNA-3_0	Mus musculus	miRNA	mmu-mir-543	4.36686	5.55089	18.3523	7.86326e-17	6.95278e-16	28.4954
mmu-miR-652_st	mmu-miR-652	mmu-miR-652-3p	miRNA-3_0	Mus musculus	miRNA	mmu-mir-652	2.40044	11.7755	21.166	2.09124e-18	2.7813e-17	32.125
mmu-miR-665_st	mmu-miR-665	mmu-miR-665-3p	miRNA-3_0	Mus musculus	miRNA	mmu-mir-665	3.757	8.09891	19.1379	2.72712e-17	2.69504e-16	29.558
mmu-miR-668_st	mmu-miR-668	mmu-miR-668-3p	miRNA-3_0	Mus musculus	miRNA	mmu-mir-668	2.11883	5.78965	7.90213	1.64054e-08	4.6979e-08	9.07419
mmu-miR-669a-5p_st	mmu-miR-669a-5p	mmu-miR-669a-5p	miRNA-3_0	Mus musculus	miRNA	mmu-mir-669a-1 // mmu-mir-669a-10 // mmu-mir-669a-11 // mmu-mir-669a-12 // mmu-mir-669a-2 // mmu-mir-669a-3 // mmu-mir-669a-4 // mmu-mir-669a-5 // mmu-mir-669a-6 // mmu-mir-669a-7 // mmu-mir-669a-8 // mmu-mir-669a-9	2.72702	5.9673	9.57363	3.39946e-10	1.18161e-09	13.0127
mmu-miR-669p_st	mmu-miR-669p	mmu-miR-669p-5p	miRNA-3_0	Mus musculus	miRNA	mmu-mir-669p-1 // mmu-mir-669p-2	2.79678	5.90687	12.1193	1.83361e-12	8.71831e-12	18.3229
mmu-miR-670_st	mmu-miR-670	mmu-miR-670-5p	miRNA-3_0	Mus musculus	miRNA	mmu-mir-670	3.78126	3.90113	10.5055	4.58566e-11	1.83426e-10	15.05
mmu-miR-672_st	mmu-miR-672	mmu-miR-672-5p	miRNA-3_0	Mus musculus	miRNA	mmu-mir-672	4.01218	8.43538	23.4365	1.51149e-19	2.92996e-18	34.7337
mmu-miR-675-3p_st	mmu-miR-675-3p	mmu-miR-675-3p	miRNA-3_0	Mus musculus	miRNA	mmu-mir-675	4.8701	7.33182	45.0659	4.68136e-27	1.1797e-24	51.1227
mmu-miR-675-5p_st	mmu-miR-675-5p	mmu-miR-675-5p	miRNA-3_0	Mus musculus	miRNA	mmu-mir-675	4.3989	6.95073	11.4283	7.01079e-12	3.12694e-11	16.9598
mmu-miR-678_st	mmu-miR-678	mmu-miR-678	miRNA-3_0	Mus musculus	miRNA	mmu-mir-678	-2.61038	4.63482	-5.97219	2.22877e-06	4.86278e-06	4.10746
mmu-miR-679-5p_st	mmu-miR-679-5p	mmu-miR-679-5p	miRNA-3_0	Mus musculus	miRNA	mmu-mir-679	2.95502	3.55114	10.4104	5.59814e-11	2.1976e-10	14.8471
mmu-miR-708_st	mmu-miR-708	mmu-miR-708-3p	miRNA-3_0	Mus musculus	miRNA	mmu-mir-708	3.81932	7.50645	9.89635	1.67756e-10	6.08266e-10	13.7309
mmu-miR-711_st	mmu-miR-711	mmu-miR-711	miRNA-3_0	Mus musculus	miRNA	mmu-mir-711	-2.17768	4.3246	-6.1734	1.31106e-06	2.94988e-06	4.64186
mmu-miR-744_st	mmu-miR-744	mmu-miR-744-5p	miRNA-3_0	Mus musculus	miRNA	mmu-mir-744	2.26741	8.72493	9.32537	5.90694e-10	1.98473e-09	12.4509
mmu-miR-770-5p_st	mmu-miR-770-5p	mmu-miR-770-5p	miRNA-3_0	Mus musculus	miRNA	mmu-mir-770	2.23256	4.97884	9.99269	1.36219e-10	5.04812e-10	13.9427
mmu-miR-92a-1-star_st	mmu-miR-92a-1*	mmu-miR-92a-1-5p	miRNA-3_0	Mus musculus	miRNA	mmu-mir-92a-1	4.37481	5.04229	10.4057	5.65325e-11	2.1976e-10	14.8371
mmu-miR-93-star_st	mmu-miR-93*	mmu-miR-93-3p	miRNA-3_0	Mus musculus	miRNA	mmu-mir-93	2.14269	6.84518	10.4675	4.96488e-11	1.97031e-10	14.9692
mmu-miR-99b-star_st	mmu-miR-99b*	mmu-miR-99b-3p	miRNA-3_0	Mus musculus	miRNA	mmu-mir-99b	3.02816	8.44571	18.8404	4.05466e-17	3.71555e-16	29.1603

## Sheet: day14.5
Table S6. Differentially expressed miRNAs (DEmiRs) at different developmental stages of the mouse heart (14.5)
Affy_ID	ToConvert	VER_20	GeneChip.Array	Species.Scientific.Name	Sequence.Type	Transcript.ID.Array.Design.	logFC	AveExpr	t	P.Value	adj.P.Val	B
hp_mmu-mir-5115_st	hp_mmu-mir-5115	hp_mmu-mir-5115	miRNA-3_0	Mus musculus	stem-loop	mmu-mir-5115	-3.19849	2.71578	-9.87179	1.76937e-10	6.75577e-10	13.6768
hp_mmu-mir-675_st	hp_mmu-mir-675	hp_mmu-mir-675	miRNA-3_0	Mus musculus	stem-loop	mmu-mir-675	2.20909	5.65638	8.12667	9.53954e-09	2.879e-08	9.62443
hp_mmu-mir-692-2_x_st	hp_mmu-mir-692-2	hp_mmu-mir-692-2	miRNA-3_0	Mus musculus	stem-loop	mmu-mir-692-2	-2.04568	4.26362	-8.64868	2.77499e-09	9.08179e-09	10.8785
mmu-miR-106a_st	mmu-miR-106a	mmu-miR-106a-5p	miRNA-3_0	Mus musculus	miRNA	mmu-mir-106a	2.9757	10.5168	19.1682	2.6202e-17	2.87083e-16	29.5981
mmu-miR-106b-star_st	mmu-miR-106b*	mmu-miR-106b-3p	miRNA-3_0	Mus musculus	miRNA	mmu-mir-106b	2.07955	9.44205	14.2066	4.3354e-14	2.7313e-13	22.1234
mmu-miR-122_st	mmu-miR-122	mmu-miR-122-5p	miRNA-3_0	Mus musculus	miRNA	mmu-mir-122	2.46512	3.83322	5.51023	7.62378e-06	1.56195e-05	2.87186
mmu-miR-127_st	mmu-miR-127	mmu-miR-127-3p	miRNA-3_0	Mus musculus	miRNA	mmu-mir-127	3.46094	11.4208	26.0535	9.61243e-21	3.22978e-19	37.4463
mmu-miR-130b_st	mmu-miR-130b	mmu-miR-130b-3p	miRNA-3_0	Mus musculus	miRNA	mmu-mir-130b	5.7169	10.7566	25.8368	1.19565e-20	3.7663e-19	37.2324
mmu-miR-134-star_st	mmu-miR-134*	mmu-miR-134-3p	miRNA-3_0	Mus musculus	miRNA	mmu-mir-134	2.73062	4.33267	9.46597	4.31557e-10	1.53172e-09	12.7701
mmu-miR-134_st	mmu-miR-134	mmu-miR-134-5p	miRNA-3_0	Mus musculus	miRNA	mmu-mir-134	3.86613	8.64651	21.3078	1.76202e-18	2.61194e-17	32.2957
mmu-miR-139-5p_st	mmu-miR-139-5p	mmu-miR-139-5p	miRNA-3_0	Mus musculus	miRNA	mmu-mir-139	-2.14671	8.16325	-13.0762	3.11914e-13	1.78641e-12	20.1219
mmu-miR-146a_st	mmu-miR-146a	mmu-miR-146a-5p	miRNA-3_0	Mus musculus	miRNA	mmu-mir-146a	-3.07729	6.1501	-13.0561	3.23438e-13	1.81126e-12	20.0851
mmu-miR-150_st	mmu-miR-150	mmu-miR-150-5p	miRNA-3_0	Mus musculus	miRNA	mmu-mir-150	-6.24868	5.16539	-22.171	6.34489e-19	1.1027e-17	33.3117
mmu-miR-154_st	mmu-miR-154	mmu-miR-154-5p	miRNA-3_0	Mus musculus	miRNA	mmu-mir-154	3.02434	6.15996	10.5732	3.98105e-11	1.76004e-10	15.1938
mmu-miR-17_st	mmu-miR-17	mmu-miR-17-5p	miRNA-3_0	Mus musculus	miRNA	mmu-mir-17	2.3349	12.5956	18.6028	5.58704e-17	5.63173e-16	28.8386
mmu-miR-181d_st	mmu-miR-181d	mmu-miR-181d-5p	miRNA-3_0	Mus musculus	miRNA	mmu-mir-181d	2.46199	9.695	20.7448	3.49994e-18	5.02553e-17	31.6115
mmu-miR-1839-3p_st	mmu-miR-1839-3p	mmu-miR-1839-3p	miRNA-3_0	Mus musculus	miRNA	mmu-mir-1839	2.49133	5.79577	11.8879	2.8561e-12	1.42522e-11	17.8726
mmu-miR-184_st	mmu-miR-184	mmu-miR-184-3p	miRNA-3_0	Mus musculus	miRNA	mmu-mir-184	2.33109	7.199	13.6138	1.20171e-13	7.21028e-13	21.0897
mmu-miR-18a-star_st	mmu-miR-18a*	mmu-miR-18a-3p	miRNA-3_0	Mus musculus	miRNA	mmu-mir-18a	2.37615	4.64507	7.82012	2.00302e-08	5.76869e-08	8.87165
mmu-miR-18a_st	mmu-miR-18a	mmu-miR-18a-5p	miRNA-3_0	Mus musculus	miRNA	mmu-mir-18a	4.3477	10.1393	23.4516	1.48645e-19	2.99669e-18	34.7502
mmu-miR-1902_st	mmu-miR-1902	mmu-miR-1902	miRNA-3_0	Mus musculus	miRNA	mmu-mir-1902	-2.71106	4.76036	-9.0712	1.04871e-09	3.59558e-09	11.8674
mmu-miR-1946a_st	mmu-miR-1946a	mmu-miR-1946a	miRNA-3_0	Mus musculus	miRNA	mmu-mir-1946a	-2.10209	7.37116	-9.71745	2.4774e-10	9.11396e-10	13.3345
mmu-miR-1946b_st	mmu-miR-1946b	mmu-miR-1946b	miRNA-3_0	Mus musculus	miRNA	mmu-mir-1946b	-2.0856	7.02749	-9.0797	1.02863e-09	3.55088e-09	11.887
mmu-miR-195_st	mmu-miR-195	mmu-miR-195a-5p	miRNA-3_0	Mus musculus	miRNA	mmu-mir-195	-4.23222	8.43891	-34.5703	5.5428e-24	9.31191e-22	44.6276
mmu-miR-1983_st	mmu-miR-1983	mmu-miR-1983	miRNA-3_0	Mus musculus	miRNA	mmu-mir-1983	5.86245	7.25719	26.6417	5.36025e-21	1.92969e-19	38.0178
mmu-miR-208b_st	mmu-miR-208b	mmu-miR-208b-3p	miRNA-3_0	Mus musculus	miRNA	mmu-mir-208b	3.82263	6.77274	8.14004	9.23849e-09	2.83428e-08	9.65698
mmu-miR-20b_st	mmu-miR-20b	mmu-miR-20b-5p	miRNA-3_0	Mus musculus	miRNA	mmu-mir-20b	2.29048	8.80641	13.0633	3.19244e-13	1.80786e-12	20.0983
mmu-miR-218_st	mmu-miR-218	mmu-miR-218-5p	miRNA-3_0	Mus musculus	miRNA	mmu-mir-218-1 // mmu-mir-218-2	2.49836	4.4185	8.28483	6.5373e-09	2.0722e-08	10.0081
mmu-miR-22-star_st	mmu-miR-22*	mmu-miR-22-5p	miRNA-3_0	Mus musculus	miRNA	mmu-mir-22	-3.40756	3.55978	-10.0617	1.17426e-10	4.73463e-10	14.0937
mmu-miR-22_st	mmu-miR-22	mmu-miR-22-3p	miRNA-3_0	Mus musculus	miRNA	mmu-mir-22	-2.25151	11.4449	-12.5481	8.19122e-13	4.21263e-12	19.1416
mmu-miR-221_st	mmu-miR-221	mmu-miR-221-3p	miRNA-3_0	Mus musculus	miRNA	mmu-mir-221	-3.80989	7.17448	-17.0454	5.00407e-16	4.27466e-15	26.6333
mmu-miR-222_st	mmu-miR-222	mmu-miR-222-3p	miRNA-3_0	Mus musculus	miRNA	mmu-mir-222	-5.01964	5.70279	-18.4683	6.70908e-17	6.63015e-16	28.6548
mmu-miR-24-1-star_st	mmu-miR-24-1*	mmu-miR-24-1-5p	miRNA-3_0	Mus musculus	miRNA	mmu-mir-24-1	-3.60437	2.90492	-10.0496	1.20507e-10	4.82026e-10	14.0674
mmu-miR-24-2-star_st	mmu-miR-24-2*	mmu-miR-24-2-5p	miRNA-3_0	Mus musculus	miRNA	mmu-mir-24-2	-2.76035	7.9021	-20.664	3.86737e-18	5.12936e-17	31.5118
mmu-miR-292-3p_st	mmu-miR-292-3p	mmu-miR-292-3p	miRNA-3_0	Mus musculus	miRNA	mmu-mir-292	2.69526	3.72374	13.314	2.03816e-13	1.20851e-12	20.5538
mmu-miR-293_st	mmu-miR-293	mmu-miR-293-3p	miRNA-3_0	Mus musculus	miRNA	mmu-mir-293	2.60257	3.88305	10.1085	1.06217e-10	4.31722e-10	14.1957
mmu-miR-296-3p_st	mmu-miR-296-3p	mmu-miR-296-3p	miRNA-3_0	Mus musculus	miRNA	mmu-mir-296	3.60894	9.30351	19.7622	1.20726e-17	1.44871e-16	30.3742
mmu-miR-298_st	mmu-miR-298	mmu-miR-298-5p	miRNA-3_0	Mus musculus	miRNA	mmu-mir-298	5.50882	9.56244	24.7187	3.78952e-20	1.00522e-18	36.099
mmu-miR-299-star_st	mmu-miR-299*	mmu-miR-299a-5p	miRNA-3_0	Mus musculus	miRNA	mmu-mir-299	3.6885	6.2702	15.625	4.29871e-15	3.33316e-14	24.4626
mmu-miR-299_st	mmu-miR-299	mmu-miR-299a-5p	miRNA-3_0	Mus musculus	miRNA	mmu-mir-299	3.60459	6.32844	12.5592	8.02534e-13	4.19474e-12	19.1623
mmu-miR-29a_st	mmu-miR-29a	mmu-miR-29a-3p	miRNA-3_0	Mus musculus	miRNA	mmu-mir-29a	-6.61442	6.46099	-27.8631	1.65486e-21	7.58228e-20	39.1638
mmu-miR-29b-2-star_st	mmu-miR-29b-2*	mmu-miR-29b-2-5p	miRNA-3_0	Mus musculus	miRNA	mmu-mir-29b-2	-4.2701	3.7266	-14.446	2.8992e-14	1.92263e-13	22.5311
mmu-miR-29b_st	mmu-miR-29b	mmu-miR-29b-3p	miRNA-3_0	Mus musculus	miRNA	mmu-mir-29b-1 // mmu-mir-29b-2	-5.18995	2.39656	-24.8656	3.24797e-20	9.09432e-19	36.2508
mmu-miR-29c_st	mmu-miR-29c	mmu-miR-29c-3p	miRNA-3_0	Mus musculus	miRNA	mmu-mir-29c	-5.95475	2.66074	-23.4544	1.4818e-19	2.99669e-18	34.7533
mmu-miR-300_st	mmu-miR-300	mmu-miR-300-3p	miRNA-3_0	Mus musculus	miRNA	mmu-mir-300	3.71104	7.8361	19.8853	1.03064e-17	1.29861e-16	30.5324
mmu-miR-301a_st	mmu-miR-301a	mmu-miR-301a-3p	miRNA-3_0	Mus musculus	miRNA	mmu-mir-301a	3.22108	6.73133	10.0412	1.22714e-10	4.86993e-10	14.0489
mmu-miR-301b-star_st	mmu-miR-301b*	mmu-miR-301b-5p	miRNA-3_0	Mus musculus	miRNA	mmu-mir-301b	2.68028	3.47204	6.72358	3.13363e-07	7.81857e-07	6.08641
mmu-miR-301b_st	mmu-miR-301b	mmu-miR-301b-3p	miRNA-3_0	Mus musculus	miRNA	mmu-mir-301b	5.06991	5.9463	25.1326	2.45892e-20	7.28997e-19	36.5245
mmu-miR-302d_st	mmu-miR-302d	mmu-miR-302d-3p	miRNA-3_0	Mus musculus	miRNA	mmu-mir-302d	2.05927	3.2285	6.79339	2.61913e-07	6.70072e-07	6.26772
mmu-miR-3064-5p_st	mmu-miR-3064-5p	mmu-miR-3064-5p	miRNA-3_0	Mus musculus	miRNA	mmu-mir-3064	-3.23841	3.89304	-9.30051	6.24578e-10	2.20131e-09	12.3942
mmu-miR-3075_st	mmu-miR-3075	mmu-miR-3075-5p	miRNA-3_0	Mus musculus	miRNA	mmu-mir-3075	-2.04356	5.22322	-6.48922	5.74367e-07	1.37195e-06	5.47436
mmu-miR-3090-star_st	mmu-miR-3090*	mmu-miR-3090-5p	miRNA-3_0	Mus musculus	miRNA	mmu-mir-3090	-2.17183	5.42731	-5.64094	5.37557e-06	1.12419e-05	3.22244
mmu-miR-3099_st	mmu-miR-3099	mmu-miR-3099-3p	miRNA-3_0	Mus musculus	miRNA	mmu-mir-3099	2.31006	5.49902	8.99168	1.25723e-09	4.28138e-09	11.6831
mmu-miR-30e_st	mmu-miR-30e	mmu-miR-30e-5p	miRNA-3_0	Mus musculus	miRNA	mmu-mir-30e	-2.3831	7.70501	-8.72653	2.31538e-09	7.67733e-09	11.0625
mmu-miR-3107-star_st	mmu-miR-3107*	mmu-miR-3107-3p	miRNA-3_0	Mus musculus	miRNA	mmu-mir-3107	-4.51574	5.87423	-14.5309	2.51656e-14	1.73746e-13	22.6745
mmu-miR-3107_st	mmu-miR-3107	mmu-miR-3107-5p	miRNA-3_0	Mus musculus	miRNA	mmu-mir-3107	-2.97793	10.2385	-20.7103	3.65181e-18	5.02553e-17	31.5691
mmu-miR-322-star_st	mmu-miR-322*	mmu-miR-322-3p	miRNA-3_0	Mus musculus	miRNA	mmu-mir-322	4.13184	10.3775	30.5616	1.45048e-22	1.04435e-20	41.5181
mmu-miR-324-5p_st	mmu-miR-324-5p	mmu-miR-324-5p	miRNA-3_0	Mus musculus	miRNA	mmu-mir-324	2.18168	9.67784	14.7292	1.81301e-14	1.30537e-13	23.0065
mmu-miR-329_st	mmu-miR-329	mmu-miR-329-3p	miRNA-3_0	Mus musculus	miRNA	mmu-mir-329	5.05391	7.37237	21.7133	1.08559e-18	1.82017e-17	32.7778
mmu-miR-330-star_st	mmu-miR-330*	mmu-miR-330-3p	miRNA-3_0	Mus musculus	miRNA	mmu-mir-330	2.08624	7.1414	13.9541	6.66536e-14	4.14733e-13	21.6874
mmu-miR-335-5p_st	mmu-miR-335-5p	mmu-miR-335-5p	miRNA-3_0	Mus musculus	miRNA	mmu-mir-335	4.02975	8.45246	16.0661	2.16816e-15	1.70743e-14	25.1541
mmu-miR-337-5p_st	mmu-miR-337-5p	mmu-miR-337-5p	miRNA-3_0	Mus musculus	miRNA	mmu-mir-337	3.15789	7.72245	15.5613	4.75127e-15	3.57409e-14	24.3614
mmu-miR-342-3p_st	mmu-miR-342-3p	mmu-miR-342-3p	miRNA-3_0	Mus musculus	miRNA	mmu-mir-342	2.36583	10.2223	18.4241	7.12677e-17	6.90748e-16	28.5942
mmu-miR-346-star_st	mmu-miR-346*	mmu-miR-346-3p	miRNA-3_0	Mus musculus	miRNA	mmu-mir-346	-2.58669	8.70547	-9.92826	1.56552e-10	6.06941e-10	13.8012
mmu-miR-3473_st	mmu-miR-3473	mmu-miR-3473a	miRNA-3_0	Mus musculus	miRNA	mmu-mir-3473	-3.06243	8.96567	-14.4548	2.85661e-14	1.92076e-13	22.5461
mmu-miR-351-star_st	mmu-miR-351*	mmu-miR-351-3p	miRNA-3_0	Mus musculus	miRNA	mmu-mir-351	4.74148	9.21192	19.5953	1.49767e-17	1.7554e-16	30.1584
mmu-miR-351_st	mmu-miR-351	mmu-miR-351-5p	miRNA-3_0	Mus musculus	miRNA	mmu-mir-351	5.66427	12.6547	46.8168	1.68475e-27	8.49112e-25	52.0261
mmu-miR-362-5p_st	mmu-miR-362-5p	mmu-miR-362-5p	miRNA-3_0	Mus musculus	miRNA	mmu-mir-362	2.24595	8.79302	20.0933	7.90657e-18	1.02177e-16	30.7975
mmu-miR-369-5p_st	mmu-miR-369-5p	mmu-miR-369-5p	miRNA-3_0	Mus musculus	miRNA	mmu-mir-369	4.68852	5.14643	19.2603	2.32043e-17	2.59889e-16	29.7199
mmu-miR-370_st	mmu-miR-370	mmu-miR-370-3p	miRNA-3_0	Mus musculus	miRNA	mmu-mir-370	2.83269	7.71458	21.5521	1.31477e-18	2.07077e-17	32.5872
mmu-miR-376a_st	mmu-miR-376a	mmu-miR-376a-3p	miRNA-3_0	Mus musculus	miRNA	mmu-mir-376a	3.17728	4.45459	9.27189	6.6606e-10	2.31513e-09	12.3289
mmu-miR-376b_st	mmu-miR-376b	mmu-miR-376b-3p	miRNA-3_0	Mus musculus	miRNA	mmu-mir-376b	4.25033	5.51784	14.4545	2.85828e-14	1.92076e-13	22.5455
mmu-miR-379_st	mmu-miR-379	mmu-miR-379-5p	miRNA-3_0	Mus musculus	miRNA	mmu-mir-379	3.55015	10.0862	23.9013	9.08268e-20	2.11107e-18	35.2371
mmu-miR-380-5p_st	mmu-miR-380-5p	mmu-miR-380-5p	miRNA-3_0	Mus musculus	miRNA	mmu-mir-380	4.21874	4.9063	19.8025	1.14627e-17	1.40908e-16	30.4261
mmu-miR-381_st	mmu-miR-381	mmu-miR-381-3p	miRNA-3_0	Mus musculus	miRNA	mmu-mir-381	4.54688	6.08364	18.3105	8.3285e-17	7.91994e-16	28.4376
mmu-miR-382_st	mmu-miR-382	mmu-miR-382-5p	miRNA-3_0	Mus musculus	miRNA	mmu-mir-382	4.4511	8.95052	21.4974	1.4035e-18	2.14352e-17	32.5222
mmu-miR-409-3p_st	mmu-miR-409-3p	mmu-miR-409-3p	miRNA-3_0	Mus musculus	miRNA	mmu-mir-409	5.74113	8.31505	30.8803	1.10288e-22	9.26419e-21	41.7813
mmu-miR-409-5p_st	mmu-miR-409-5p	mmu-miR-409-5p	miRNA-3_0	Mus musculus	miRNA	mmu-mir-409	5.28756	7.19473	31.7158	5.44477e-23	5.48833e-21	42.4575
mmu-miR-410_st	mmu-miR-410	mmu-miR-410-3p	miRNA-3_0	Mus musculus	miRNA	mmu-mir-410	3.45898	4.70609	13.6801	1.07045e-13	6.50009e-13	21.2071
mmu-miR-411-star_st	mmu-miR-411*	mmu-miR-411-3p	miRNA-3_0	Mus musculus	miRNA	mmu-mir-411	4.38217	5.41503	16.1124	2.01952e-15	1.61562e-14	25.2259
mmu-miR-411_st	mmu-miR-411	mmu-miR-411-3p	miRNA-3_0	Mus musculus	miRNA	mmu-mir-411	3.31883	7.42683	17.4657	2.72479e-16	2.40928e-15	27.2456
mmu-miR-412-3p_st	mmu-miR-412-3p	mmu-miR-412-3p	miRNA-3_0	Mus musculus	miRNA	mmu-mir-412	2.61497	3.34593	12.5752	7.78967e-13	4.13262e-12	19.1926
mmu-miR-412-5p_st	mmu-miR-412-5p	mmu-miR-412-5p	miRNA-3_0	Mus musculus	miRNA	mmu-mir-412	5.18508	5.42232	26.8336	4.442e-21	1.72213e-19	38.2014
mmu-miR-421_st	mmu-miR-421	mmu-miR-421-3p	miRNA-3_0	Mus musculus	miRNA	mmu-mir-421	4.02585	8.52776	22.9282	2.66619e-19	4.79915e-18	34.1718
mmu-miR-431-star_st	mmu-miR-431*	mmu-miR-431-3p	miRNA-3_0	Mus musculus	miRNA	mmu-mir-431	4.43448	5.67527	18.6545	5.20876e-17	5.35758e-16	28.9089
mmu-miR-431_st	mmu-miR-431	mmu-miR-431-5p	miRNA-3_0	Mus musculus	miRNA	mmu-mir-431	7.1607	8.82356	29.3365	4.2671e-22	2.68827e-20	40.4779
mmu-miR-433_st	mmu-miR-433	mmu-miR-433-3p	miRNA-3_0	Mus musculus	miRNA	mmu-mir-433	6.72767	8.87444	28.7972	6.95499e-22	3.50531e-20	40.0052
mmu-miR-434-3p_st	mmu-miR-434-3p	mmu-miR-434-3p	miRNA-3_0	Mus musculus	miRNA	mmu-mir-434	4.49984	7.43644	18.2934	8.52715e-17	7.95867e-16	28.414
mmu-miR-434-5p_st	mmu-miR-434-5p	mmu-miR-434-5p	miRNA-3_0	Mus musculus	miRNA	mmu-mir-434	3.55311	6.10003	12.9528	3.89819e-13	2.13553e-12	19.8956
mmu-miR-450b-3p_st	mmu-miR-450b-3p	mmu-miR-450b-3p	miRNA-3_0	Mus musculus	miRNA	mmu-mir-450b	4.38662	5.41354	15.5928	4.52137e-15	3.45268e-14	24.4116
mmu-miR-451_st	mmu-miR-451	mmu-miR-451a	miRNA-3_0	Mus musculus	miRNA	mmu-mir-451	-2.80327	6.64724	-7.37881	5.95227e-08	1.61287e-07	7.76743
mmu-miR-466a-3p_st	mmu-miR-466a-3p	mmu-miR-466a-3p	miRNA-3_0	Mus musculus	miRNA	mmu-mir-466a	2.57393	3.8019	7.06801	1.3005e-07	3.44975e-07	6.97593
mmu-miR-467a_st	mmu-miR-467a	mmu-miR-467a-3p	miRNA-3_0	Mus musculus	miRNA	mmu-mir-467a-1 // mmu-mir-467a-10 // mmu-mir-467a-2 // mmu-mir-467a-3 // mmu-mir-467a-4 // mmu-mir-467a-5 // mmu-mir-467a-6 // mmu-mir-467a-7 // mmu-mir-467a-8 // mmu-mir-467a-9	2.5455	5.88517	11.2246	1.05197e-11	4.90918e-11	16.5472
mmu-miR-485_st	mmu-miR-485	mmu-miR-485-5p	miRNA-3_0	Mus musculus	miRNA	mmu-mir-485	3.27122	5.58892	13.889	7.45458e-14	4.58184e-13	21.574
mmu-miR-486-star_st	mmu-miR-486*	mmu-miR-486-3p	miRNA-3_0	Mus musculus	miRNA	mmu-mir-486	-4.30313	5.94014	-16.3025	1.51174e-15	1.2289e-14	25.5182
mmu-miR-486_st	mmu-miR-486	mmu-miR-486-5p	miRNA-3_0	Mus musculus	miRNA	mmu-mir-486	-2.94215	10.2279	-18.692	4.95117e-17	5.19873e-16	28.9598
mmu-miR-487b_st	mmu-miR-487b	mmu-miR-487b-3p	miRNA-3_0	Mus musculus	miRNA	mmu-mir-487b	6.9262	8.52172	32.4172	3.05154e-23	3.84494e-21	43.0103
mmu-miR-489_st	mmu-miR-489	mmu-miR-489-3p	miRNA-3_0	Mus musculus	miRNA	mmu-mir-489	3.24842	4.00941	7.93654	1.50907e-08	4.50043e-08	9.15894
mmu-miR-490-3p_st	mmu-miR-490-3p	mmu-miR-490-3p	miRNA-3_0	Mus musculus	miRNA	mmu-mir-490	-2.34445	5.94648	-6.64147	3.87209e-07	9.51967e-07	5.87259
mmu-miR-493_st	mmu-miR-493	mmu-miR-493-3p	miRNA-3_0	Mus musculus	miRNA	mmu-mir-493	2.83356	4.49888	10.2455	7.93155e-11	3.33125e-10	14.4928
mmu-miR-495_st	mmu-miR-495	mmu-miR-495-3p	miRNA-3_0	Mus musculus	miRNA	mmu-mir-495	4.74628	5.26514	14.6653	2.01448e-14	1.43e-13	22.8998
mmu-miR-497_st	mmu-miR-497	mmu-miR-497-5p	miRNA-3_0	Mus musculus	miRNA	mmu-mir-497	-4.47519	6.2436	-17.4194	2.91152e-16	2.53001e-15	27.1789
mmu-miR-500-star_st	mmu-miR-500*	mmu-miR-500-5p	miRNA-3_0	Mus musculus	miRNA	mmu-mir-500	3.16382	5.01058	10.4199	5.48638e-11	2.32364e-10	14.8676
mmu-miR-501-3p_st	mmu-miR-501-3p	mmu-miR-501-3p	miRNA-3_0	Mus musculus	miRNA	mmu-mir-501	3.30563	8.40772	24.1267	7.11774e-20	1.79367e-18	35.4777
mmu-miR-501-5p_st	mmu-miR-501-5p	mmu-miR-501-5p	miRNA-3_0	Mus musculus	miRNA	mmu-mir-501	3.8213	6.56035	21.6873	1.11955e-18	1.82017e-17	32.7471
mmu-miR-503-star_st	mmu-miR-503*	mmu-miR-503-3p	miRNA-3_0	Mus musculus	miRNA	mmu-mir-503	3.88613	6.26604	14.3551	3.37588e-14	2.18134e-13	22.3769
mmu-miR-503_st	mmu-miR-503	mmu-miR-503-5p	miRNA-3_0	Mus musculus	miRNA	mmu-mir-503	4.60619	11.5219	27.7556	1.83157e-21	7.6926e-20	39.0651
mmu-miR-504_st	mmu-miR-504	mmu-miR-504-5p	miRNA-3_0	Mus musculus	miRNA	mmu-mir-504	2.00311	6.40427	9.5362	3.69287e-10	1.32943e-09	12.9285
mmu-miR-505-5p_st	mmu-miR-505-5p	mmu-miR-505-5p	miRNA-3_0	Mus musculus	miRNA	mmu-mir-505	2.29133	7.58912	12.5559	8.07321e-13	4.19474e-12	19.1563
mmu-miR-5097_st	mmu-miR-5097	mmu-miR-5097	miRNA-3_0	Mus musculus	miRNA	mmu-mir-5097	2.95638	5.59572	5.85094	3.07343e-06	6.73483e-06	3.78418
mmu-miR-5102_st	mmu-miR-5102	mmu-miR-5102	miRNA-3_0	Mus musculus	miRNA	mmu-mir-5102	-4.33716	6.30255	-7.82618	1.97362e-08	5.74395e-08	8.88665
mmu-miR-5115_st	mmu-miR-5115	mmu-miR-5115	miRNA-3_0	Mus musculus	miRNA	mmu-mir-5115	-3.47375	8.29245	-12.6666	6.5797e-13	3.52784e-12	19.3641
mmu-miR-5132_st	mmu-miR-5132	mmu-miR-5132-5p	miRNA-3_0	Mus musculus	miRNA	mmu-mir-5132	-2.41671	5.98135	-8.61604	2.99459e-09	9.67483e-09	10.8011
mmu-miR-532-3p_st	mmu-miR-532-3p	mmu-miR-532-3p	miRNA-3_0	Mus musculus	miRNA	mmu-mir-532	2.38362	8.46646	15.0626	1.05268e-14	7.68914e-14	23.5568
mmu-miR-532-5p_st	mmu-miR-532-5p	mmu-miR-532-5p	miRNA-3_0	Mus musculus	miRNA	mmu-mir-532	2.69959	10.6853	22.9771	2.52327e-19	4.71011e-18	34.2264
mmu-miR-540-3p_st	mmu-miR-540-3p	mmu-miR-540-3p	miRNA-3_0	Mus musculus	miRNA	mmu-mir-540	4.31749	6.17637	19.5706	1.54651e-17	1.77146e-16	30.1263
mmu-miR-541_st	mmu-miR-541	mmu-miR-541-5p	miRNA-3_0	Mus musculus	miRNA	mmu-mir-541	4.74903	10.5831	29.0289	5.6324e-22	3.15414e-20	40.2095
mmu-miR-542-5p_st	mmu-miR-542-5p	mmu-miR-542-5p	miRNA-3_0	Mus musculus	miRNA	mmu-mir-542	3.80328	8.2499	23.3415	1.67908e-19	3.25484e-18	34.6297
mmu-miR-543_st	mmu-miR-543	mmu-miR-543-3p	miRNA-3_0	Mus musculus	miRNA	mmu-mir-543	3.98473	5.55089	16.7464	7.77071e-16	6.52739e-15	26.1897
mmu-miR-652_st	mmu-miR-652	mmu-miR-652-3p	miRNA-3_0	Mus musculus	miRNA	mmu-mir-652	2.34783	11.7755	20.7021	3.68938e-18	5.02553e-17	31.5589
mmu-miR-665_st	mmu-miR-665	mmu-miR-665-3p	miRNA-3_0	Mus musculus	miRNA	mmu-mir-665	3.51852	8.09891	17.9231	1.42573e-16	1.28316e-15	27.8973
mmu-miR-669a-5p_st	mmu-miR-669a-5p	mmu-miR-669a-5p	miRNA-3_0	Mus musculus	miRNA	mmu-mir-669a-1 // mmu-mir-669a-10 // mmu-mir-669a-11 // mmu-mir-669a-12 // mmu-mir-669a-2 // mmu-mir-669a-3 // mmu-mir-669a-4 // mmu-mir-669a-5 // mmu-mir-669a-6 // mmu-mir-669a-7 // mmu-mir-669a-8 // mmu-mir-669a-9	2.49695	5.9673	8.76594	2.11325e-09	7.05348e-09	11.1553
mmu-miR-669p_st	mmu-miR-669p	mmu-miR-669p-5p	miRNA-3_0	Mus musculus	miRNA	mmu-mir-669p-1 // mmu-mir-669p-2	2.44651	5.90687	10.6015	3.75403e-11	1.67436e-10	15.2535
mmu-miR-670_st	mmu-miR-670	mmu-miR-670-5p	miRNA-3_0	Mus musculus	miRNA	mmu-mir-670	3.52873	3.90113	9.80388	2.05101e-10	7.65712e-10	13.5265
mmu-miR-672_st	mmu-miR-672	mmu-miR-672-5p	miRNA-3_0	Mus musculus	miRNA	mmu-mir-672	4.08948	8.43538	23.888	9.21499e-20	2.11107e-18	35.2228
mmu-miR-675-3p_st	mmu-miR-675-3p	mmu-miR-675-3p	miRNA-3_0	Mus musculus	miRNA	mmu-mir-675	4.55024	7.33182	42.1061	2.88612e-26	7.27303e-24	49.491
mmu-miR-675-5p_st	mmu-miR-675-5p	mmu-miR-675-5p	miRNA-3_0	Mus musculus	miRNA	mmu-mir-675	4.15623	6.95073	10.7979	2.50133e-11	1.1256e-10	15.6664
mmu-miR-679-5p_st	mmu-miR-679-5p	mmu-miR-679-5p	miRNA-3_0	Mus musculus	miRNA	mmu-mir-679	2.39698	3.55114	8.44443	4.47945e-09	1.43799e-08	10.392
mmu-miR-708_st	mmu-miR-708	mmu-miR-708-3p	miRNA-3_0	Mus musculus	miRNA	mmu-mir-708	3.90966	7.50645	10.1304	1.01349e-10	4.15283e-10	14.2435
mmu-miR-711_st	mmu-miR-711	mmu-miR-711	miRNA-3_0	Mus musculus	miRNA	mmu-mir-711	-2.78939	4.3246	-7.90752	1.6192e-08	4.77238e-08	9.08747
mmu-miR-744_st	mmu-miR-744	mmu-miR-744-5p	miRNA-3_0	Mus musculus	miRNA	mmu-mir-744	2.00819	8.72493	8.25923	6.94811e-09	2.17506e-08	9.94624
mmu-miR-92a-1-star_st	mmu-miR-92a-1*	mmu-miR-92a-1-5p	miRNA-3_0	Mus musculus	miRNA	mmu-mir-92a-1	3.47042	5.04229	8.25457	7.02579e-09	2.1858e-08	9.93495
mmu-miR-93-star_st	mmu-miR-93*	mmu-miR-93-3p	miRNA-3_0	Mus musculus	miRNA	mmu-mir-93	2.00026	6.84518	9.77174	2.19999e-10	8.15291e-10	13.4552
mmu-miR-99b-star_st	mmu-miR-99b*	mmu-miR-99b-3p	miRNA-3_0	Mus musculus	miRNA	mmu-mir-99b	2.89667	8.44571	18.0223	1.24127e-16	1.13746e-15	28.0366

## Sheet: day15.5
Table S6. Differentially expressed miRNAs (DEmiRs) at different developmental stages of the mouse heart (15.5)
Affy_ID	ToConvert	VER_20	GeneChip.Array	Species.Scientific.Name	Sequence.Type	Transcript.ID.Array.Design.	logFC	AveExpr	t	P.Value	adj.P.Val	B
hp_mmu-mir-5115_st	hp_mmu-mir-5115	hp_mmu-mir-5115	miRNA-3_0	Mus musculus	stem-loop	mmu-mir-5115	-3.03699	2.71578	-9.37335	5.30543e-10	2.08901e-09	12.5601
mmu-miR-106a_st	mmu-miR-106a	mmu-miR-106a-5p	miRNA-3_0	Mus musculus	miRNA	mmu-mir-106a	2.68102	10.5168	17.27	3.61068e-16	3.63907e-15	26.9621
mmu-miR-106b-star_st	mmu-miR-106b*	mmu-miR-106b-3p	miRNA-3_0	Mus musculus	miRNA	mmu-mir-106b	2.02866	9.44205	13.859	7.85059e-14	5.20618e-13	21.5215
mmu-miR-127-star_st	mmu-miR-127*	mmu-miR-127-5p	miRNA-3_0	Mus musculus	miRNA	mmu-mir-127	2.05686	5.77001	8.6223	2.95109e-09	1.01873e-08	10.816
mmu-miR-127_st	mmu-miR-127	mmu-miR-127-3p	miRNA-3_0	Mus musculus	miRNA	mmu-mir-127	3.32459	11.4208	25.0271	2.74386e-20	6.91454e-19	36.4167
mmu-miR-130b_st	mmu-miR-130b	mmu-miR-130b-3p	miRNA-3_0	Mus musculus	miRNA	mmu-mir-130b	5.66759	10.7566	25.614	1.49912e-20	4.72222e-19	37.0106
mmu-miR-134-star_st	mmu-miR-134*	mmu-miR-134-3p	miRNA-3_0	Mus musculus	miRNA	mmu-mir-134	2.14806	4.33267	7.44646	5.02897e-08	1.47361e-07	7.93823
mmu-miR-134_st	mmu-miR-134	mmu-miR-134-5p	miRNA-3_0	Mus musculus	miRNA	mmu-mir-134	3.62217	8.64651	19.9632	9.33014e-18	1.42497e-16	30.632
mmu-miR-146a_st	mmu-miR-146a	mmu-miR-146a-5p	miRNA-3_0	Mus musculus	miRNA	mmu-mir-146a	-2.95926	6.1501	-12.5553	8.08289e-13	4.62929e-12	19.1551
mmu-miR-150_st	mmu-miR-150	mmu-miR-150-5p	miRNA-3_0	Mus musculus	miRNA	mmu-mir-150	-5.98005	5.16539	-21.2178	1.96407e-18	3.1932e-17	32.1875
mmu-miR-154_st	mmu-miR-154	mmu-miR-154-5p	miRNA-3_0	Mus musculus	miRNA	mmu-mir-154	2.72042	6.15996	9.51072	3.90739e-10	1.57546e-09	12.8711
mmu-miR-17_st	mmu-miR-17	mmu-miR-17-5p	miRNA-3_0	Mus musculus	miRNA	mmu-mir-17	2.0906	12.5956	16.6564	8.88288e-16	7.85434e-15	26.0548
mmu-miR-181d_st	mmu-miR-181d	mmu-miR-181d-5p	miRNA-3_0	Mus musculus	miRNA	mmu-mir-181d	2.30495	9.695	19.4215	1.878e-17	2.6292e-16	29.9318
mmu-miR-1839-3p_st	mmu-miR-1839-3p	mmu-miR-1839-3p	miRNA-3_0	Mus musculus	miRNA	mmu-mir-1839	2.46836	5.79577	11.7783	3.53062e-12	1.83447e-11	17.6571
mmu-miR-184_st	mmu-miR-184	mmu-miR-184-3p	miRNA-3_0	Mus musculus	miRNA	mmu-mir-184	2.22839	7.199	13.014	3.48982e-13	2.14496e-12	20.0079
mmu-miR-1843-5p_st	mmu-miR-1843-5p	mmu-miR-1843a-5p	miRNA-3_0	Mus musculus	miRNA	mmu-mir-1843	-2.69149	3.36978	-8.14772	9.06988e-09	2.85701e-08	9.67568
mmu-miR-1843b-5p_st	mmu-miR-1843b-5p	mmu-miR-1843b-5p	miRNA-3_0	Mus musculus	miRNA	mmu-mir-1843b	-2.24474	4.17347	-7.08275	1.25283e-07	3.43166e-07	7.01373
mmu-miR-18a-star_st	mmu-miR-18a*	mmu-miR-18a-3p	miRNA-3_0	Mus musculus	miRNA	mmu-mir-18a	2.23304	4.64507	7.34914	6.41014e-08	1.82526e-07	7.69234
mmu-miR-18a_st	mmu-miR-18a	mmu-miR-18a-5p	miRNA-3_0	Mus musculus	miRNA	mmu-mir-18a	4.13574	10.1393	22.3083	5.411e-19	9.8523e-18	33.4698
mmu-miR-1902_st	mmu-miR-1902	mmu-miR-1902	miRNA-3_0	Mus musculus	miRNA	mmu-mir-1902	-2.74797	4.76036	-9.19473	7.92563e-10	3.02615e-09	12.1521
mmu-miR-1946a_st	mmu-miR-1946a	mmu-miR-1946a	miRNA-3_0	Mus musculus	miRNA	mmu-mir-1946a	-2.21551	7.37116	-10.2418	7.99452e-11	3.41461e-10	14.4847
mmu-miR-1946b_st	mmu-miR-1946b	mmu-miR-1946b	miRNA-3_0	Mus musculus	miRNA	mmu-mir-1946b	-2.17877	7.02749	-9.48531	4.13402e-10	1.65361e-09	12.8138
mmu-miR-195_st	mmu-miR-195	mmu-miR-195a-5p	miRNA-3_0	Mus musculus	miRNA	mmu-mir-195	-3.95692	8.43891	-32.3215	3.29999e-23	5.54399e-21	42.9357
mmu-miR-1983_st	mmu-miR-1983	mmu-miR-1983	miRNA-3_0	Mus musculus	miRNA	mmu-mir-1983	5.60968	7.25719	25.493	1.6962e-20	5.02874e-19	36.8893
mmu-miR-208b_st	mmu-miR-208b	mmu-miR-208b-3p	miRNA-3_0	Mus musculus	miRNA	mmu-mir-208b	3.89331	6.77274	8.29054	6.4491e-09	2.08356e-08	10.0219
mmu-miR-20b_st	mmu-miR-20b	mmu-miR-20b-5p	miRNA-3_0	Mus musculus	miRNA	mmu-mir-20b	2.18148	8.80641	12.4416	9.9873e-13	5.59289e-12	18.9402
mmu-miR-218_st	mmu-miR-218	mmu-miR-218-5p	miRNA-3_0	Mus musculus	miRNA	mmu-mir-218-1 // mmu-mir-218-2	2.23259	4.4185	7.40349	5.59685e-08	1.62116e-07	7.82981
mmu-miR-22-star_st	mmu-miR-22*	mmu-miR-22-5p	miRNA-3_0	Mus musculus	miRNA	mmu-mir-22	-3.05377	3.55978	-9.01706	1.18641e-09	4.39671e-09	11.742
mmu-miR-22_st	mmu-miR-22	mmu-miR-22-3p	miRNA-3_0	Mus musculus	miRNA	mmu-mir-22	-2.29826	11.4449	-12.8087	5.06832e-13	2.97027e-12	19.6291
mmu-miR-221_st	mmu-miR-221	mmu-miR-221-3p	miRNA-3_0	Mus musculus	miRNA	mmu-mir-221	-3.67361	7.17448	-16.4357	1.23618e-15	1.0742e-14	25.7213
mmu-miR-222_st	mmu-miR-222	mmu-miR-222-3p	miRNA-3_0	Mus musculus	miRNA	mmu-mir-222	-4.56442	5.70279	-16.7934	7.24758e-16	6.7644e-15	26.2599
mmu-miR-24-1-star_st	mmu-miR-24-1*	mmu-miR-24-1-5p	miRNA-3_0	Mus musculus	miRNA	mmu-mir-24-1	-3.13338	2.90492	-8.73642	2.26286e-09	7.92001e-09	11.0858
mmu-miR-24-2-star_st	mmu-miR-24-2*	mmu-miR-24-2-5p	miRNA-3_0	Mus musculus	miRNA	mmu-mir-24-2	-2.53512	7.9021	-18.9779	3.37345e-17	4.14688e-16	29.3448
mmu-miR-296-3p_st	mmu-miR-296-3p	mmu-miR-296-3p	miRNA-3_0	Mus musculus	miRNA	mmu-mir-296	3.68822	9.30351	20.1962	6.94081e-18	1.09318e-16	30.9277
mmu-miR-298_st	mmu-miR-298	mmu-miR-298-5p	miRNA-3_0	Mus musculus	miRNA	mmu-mir-298	5.46576	9.56244	24.5255	4.648e-20	1.11552e-18	35.8979
mmu-miR-299-star_st	mmu-miR-299*	mmu-miR-299a-5p	miRNA-3_0	Mus musculus	miRNA	mmu-mir-299	3.43666	6.2702	14.5582	2.4052e-14	1.68364e-13	22.7203
mmu-miR-299_st	mmu-miR-299	mmu-miR-299a-5p	miRNA-3_0	Mus musculus	miRNA	mmu-mir-299	3.82138	6.32844	13.3145	2.03635e-13	1.29914e-12	20.5547
mmu-miR-29a_st	mmu-miR-29a	mmu-miR-29a-3p	miRNA-3_0	Mus musculus	miRNA	mmu-mir-29a	-6.68821	6.46099	-28.1739	1.2365e-21	6.92438e-20	39.447
mmu-miR-29b-2-star_st	mmu-miR-29b-2*	mmu-miR-29b-2-5p	miRNA-3_0	Mus musculus	miRNA	mmu-mir-29b-2	-4.51686	3.7266	-15.2808	7.41364e-15	5.57683e-14	23.9115
mmu-miR-29b_st	mmu-miR-29b	mmu-miR-29b-3p	miRNA-3_0	Mus musculus	miRNA	mmu-mir-29b-1 // mmu-mir-29b-2	-5.53813	2.39656	-26.5338	5.9614e-21	2.50379e-19	37.9139
mmu-miR-29c_st	mmu-miR-29c	mmu-miR-29c-3p	miRNA-3_0	Mus musculus	miRNA	mmu-mir-29c	-5.93091	2.66074	-23.3605	1.64409e-19	3.60269e-18	34.6505
mmu-miR-300_st	mmu-miR-300	mmu-miR-300-3p	miRNA-3_0	Mus musculus	miRNA	mmu-mir-300	3.61268	7.8361	19.3583	2.04003e-17	2.77885e-16	29.8489
mmu-miR-301a_st	mmu-miR-301a	mmu-miR-301a-3p	miRNA-3_0	Mus musculus	miRNA	mmu-mir-301a	3.56742	6.73133	11.1209	1.29599e-11	6.10446e-11	16.3351
mmu-miR-301b-star_st	mmu-miR-301b*	mmu-miR-301b-5p	miRNA-3_0	Mus musculus	miRNA	mmu-mir-301b	2.18806	3.47204	5.48882	8.07369e-06	1.76153e-05	2.81436
mmu-miR-301b_st	mmu-miR-301b	mmu-miR-301b-3p	miRNA-3_0	Mus musculus	miRNA	mmu-mir-301b	5.23922	5.9463	25.9719	1.04334e-20	3.75602e-19	37.366
mmu-miR-3064-5p_st	mmu-miR-3064-5p	mmu-miR-3064-5p	miRNA-3_0	Mus musculus	miRNA	mmu-mir-3064	-3.16647	3.89304	-9.09388	9.95999e-10	3.77431e-09	11.9198
mmu-miR-3090-star_st	mmu-miR-3090*	mmu-miR-3090-5p	miRNA-3_0	Mus musculus	miRNA	mmu-mir-3090	-2.01966	5.42731	-5.24569	1.55033e-05	3.15068e-05	2.16097
mmu-miR-3099_st	mmu-miR-3099	mmu-miR-3099-3p	miRNA-3_0	Mus musculus	miRNA	mmu-mir-3099	2.21394	5.49902	8.61754	2.98413e-09	1.02313e-08	10.8047
mmu-miR-30e_st	mmu-miR-30e	mmu-miR-30e-5p	miRNA-3_0	Mus musculus	miRNA	mmu-mir-30e	-2.02304	7.70501	-7.40804	5.53382e-08	1.61217e-07	7.84129
mmu-miR-3107-star_st	mmu-miR-3107*	mmu-miR-3107-3p	miRNA-3_0	Mus musculus	miRNA	mmu-mir-3107	-4.18726	5.87423	-13.4739	1.53591e-13	9.92433e-13	20.8408
mmu-miR-3107_st	mmu-miR-3107	mmu-miR-3107-5p	miRNA-3_0	Mus musculus	miRNA	mmu-mir-3107	-2.67103	10.2385	-18.576	5.794e-17	6.76088e-16	28.802
mmu-miR-322-star_st	mmu-miR-322*	mmu-miR-322-3p	miRNA-3_0	Mus musculus	miRNA	mmu-mir-322	4.31991	10.3775	31.9527	4.47171e-23	5.63436e-21	42.6457
mmu-miR-324-5p_st	mmu-miR-324-5p	mmu-miR-324-5p	miRNA-3_0	Mus musculus	miRNA	mmu-mir-324	2.12672	9.67784	14.3581	3.35848e-14	2.2874e-13	22.3821
mmu-miR-329_st	mmu-miR-329	mmu-miR-329-3p	miRNA-3_0	Mus musculus	miRNA	mmu-mir-329	4.32566	7.37237	18.5845	5.72756e-17	6.76088e-16	28.8136
mmu-miR-330-star_st	mmu-miR-330*	mmu-miR-330-3p	miRNA-3_0	Mus musculus	miRNA	mmu-mir-330	2.15253	7.1414	14.3975	3.14403e-14	2.17067e-13	22.449
mmu-miR-335-5p_st	mmu-miR-335-5p	mmu-miR-335-5p	miRNA-3_0	Mus musculus	miRNA	mmu-mir-335	4.04486	8.45246	16.1263	1.97702e-15	1.6607e-14	25.2473
mmu-miR-337-5p_st	mmu-miR-337-5p	mmu-miR-337-5p	miRNA-3_0	Mus musculus	miRNA	mmu-mir-337	2.99998	7.72245	14.7832	1.65916e-14	1.19459e-13	23.0963
mmu-miR-339-3p_st	mmu-miR-339-3p	mmu-miR-339-3p	miRNA-3_0	Mus musculus	miRNA	mmu-mir-339	-2.07698	3.91892	-6.53347	5.1205e-07	1.3167e-06	5.59032
mmu-miR-342-3p_st	mmu-miR-342-3p	mmu-miR-342-3p	miRNA-3_0	Mus musculus	miRNA	mmu-mir-342	2.26915	10.2223	17.6711	2.03349e-16	2.18059e-15	27.5401
mmu-miR-346-star_st	mmu-miR-346*	mmu-miR-346-3p	miRNA-3_0	Mus musculus	miRNA	mmu-mir-346	-2.4363	8.70547	-9.35104	5.57687e-10	2.17887e-09	12.5094
mmu-miR-3473_st	mmu-miR-3473	mmu-miR-3473a	miRNA-3_0	Mus musculus	miRNA	mmu-mir-3473	-2.94472	8.96567	-13.8993	7.32438e-14	4.92198e-13	21.5919
mmu-miR-351-star_st	mmu-miR-351*	mmu-miR-351-3p	miRNA-3_0	Mus musculus	miRNA	mmu-mir-351	4.61367	9.21192	19.0671	2.99567e-17	3.77455e-16	29.4639
mmu-miR-351_st	mmu-miR-351	mmu-miR-351-5p	miRNA-3_0	Mus musculus	miRNA	mmu-mir-351	5.54803	12.6547	45.856	2.93793e-27	1.48071e-24	51.5358
mmu-miR-362-3p_st	mmu-miR-362-3p	mmu-miR-362-3p	miRNA-3_0	Mus musculus	miRNA	mmu-mir-362	2.26437	4.84717	6.76924	2.78659e-07	7.3918e-07	6.20506
mmu-miR-362-5p_st	mmu-miR-362-5p	mmu-miR-362-5p	miRNA-3_0	Mus musculus	miRNA	mmu-mir-362	2.56493	8.79302	22.9471	2.60992e-19	5.2616e-18	34.193
mmu-miR-369-5p_st	mmu-miR-369-5p	mmu-miR-369-5p	miRNA-3_0	Mus musculus	miRNA	mmu-mir-369	4.69337	5.14643	19.2802	2.2603e-17	2.99787e-16	29.7462
mmu-miR-370_st	mmu-miR-370	mmu-miR-370-3p	miRNA-3_0	Mus musculus	miRNA	mmu-mir-370	2.60945	7.71458	19.8536	1.07342e-17	1.59118e-16	30.4918
mmu-miR-376a_st	mmu-miR-376a	mmu-miR-376a-3p	miRNA-3_0	Mus musculus	miRNA	mmu-mir-376a	3.04064	4.45459	8.87314	1.64999e-09	5.98271e-09	11.4068
mmu-miR-376b_st	mmu-miR-376b	mmu-miR-376b-3p	miRNA-3_0	Mus musculus	miRNA	mmu-mir-376b	4.05411	5.51784	13.7872	8.88768e-14	5.81739e-13	21.3957
mmu-miR-379_st	mmu-miR-379	mmu-miR-379-5p	miRNA-3_0	Mus musculus	miRNA	mmu-mir-379	3.31392	10.0862	22.3109	5.39483e-19	9.8523e-18	33.4728
mmu-miR-380-5p_st	mmu-miR-380-5p	mmu-miR-380-5p	miRNA-3_0	Mus musculus	miRNA	mmu-mir-380	3.82114	4.9063	17.9361	1.40002e-16	1.53394e-15	27.9156
mmu-miR-381_st	mmu-miR-381	mmu-miR-381-3p	miRNA-3_0	Mus musculus	miRNA	mmu-mir-381	4.30824	6.08364	17.3495	3.21946e-16	3.31144e-15	27.0776
mmu-miR-382_st	mmu-miR-382	mmu-miR-382-5p	miRNA-3_0	Mus musculus	miRNA	mmu-mir-382	4.09348	8.95052	19.7702	1.19483e-17	1.72055e-16	30.3845
mmu-miR-409-3p_st	mmu-miR-409-3p	mmu-miR-409-3p	miRNA-3_0	Mus musculus	miRNA	mmu-mir-409	5.46701	8.31505	29.4059	4.00979e-22	2.52617e-20	40.5381
mmu-miR-409-5p_st	mmu-miR-409-5p	mmu-miR-409-5p	miRNA-3_0	Mus musculus	miRNA	mmu-mir-409	5.20952	7.19473	31.2477	8.06786e-23	6.86681e-21	42.0811
mmu-miR-410_st	mmu-miR-410	mmu-miR-410-3p	miRNA-3_0	Mus musculus	miRNA	mmu-mir-410	3.2423	4.70609	12.8231	4.9368e-13	2.92723e-12	19.6558
mmu-miR-411-star_st	mmu-miR-411*	mmu-miR-411-3p	miRNA-3_0	Mus musculus	miRNA	mmu-mir-411	4.08232	5.41503	15.01	1.14636e-14	8.49655e-14	23.4706
mmu-miR-411_st	mmu-miR-411	mmu-miR-411-3p	miRNA-3_0	Mus musculus	miRNA	mmu-mir-411	3.06021	7.42683	16.1047	2.04354e-15	1.68843e-14	25.2139
mmu-miR-412-3p_st	mmu-miR-412-3p	mmu-miR-412-3p	miRNA-3_0	Mus musculus	miRNA	mmu-mir-412	2.39201	3.34593	11.503	6.04821e-12	2.98853e-11	17.1099
mmu-miR-412-5p_st	mmu-miR-412-5p	mmu-miR-412-5p	miRNA-3_0	Mus musculus	miRNA	mmu-mir-412	4.84105	5.42232	25.0532	2.67035e-20	6.91454e-19	36.4434
mmu-miR-421_st	mmu-miR-421	mmu-miR-421-3p	miRNA-3_0	Mus musculus	miRNA	mmu-mir-421	3.79017	8.52776	21.586	1.26274e-18	2.1214e-17	32.6274
mmu-miR-431-star_st	mmu-miR-431*	mmu-miR-431-3p	miRNA-3_0	Mus musculus	miRNA	mmu-mir-431	4.39011	5.67527	18.4678	6.71344e-17	7.51906e-16	28.6542
mmu-miR-431_st	mmu-miR-431	mmu-miR-431-5p	miRNA-3_0	Mus musculus	miRNA	mmu-mir-431	6.71584	8.82356	27.514	2.30406e-21	1.05568e-19	38.8417
mmu-miR-433_st	mmu-miR-433	mmu-miR-433-3p	miRNA-3_0	Mus musculus	miRNA	mmu-mir-433	6.17943	8.87444	26.4505	6.47247e-21	2.50933e-19	37.8335
mmu-miR-434-3p_st	mmu-miR-434-3p	mmu-miR-434-3p	miRNA-3_0	Mus musculus	miRNA	mmu-mir-434	4.1892	7.43644	17.0305	5.11412e-16	4.95676e-15	26.6114
mmu-miR-434-5p_st	mmu-miR-434-5p	mmu-miR-434-5p	miRNA-3_0	Mus musculus	miRNA	mmu-mir-434	3.50104	6.10003	12.763	5.51055e-13	3.19232e-12	19.5441
mmu-miR-450b-3p_st	mmu-miR-450b-3p	mmu-miR-450b-3p	miRNA-3_0	Mus musculus	miRNA	mmu-mir-450b	4.4902	5.41354	15.961	2.54841e-15	2.07161e-14	24.9909
mmu-miR-451_st	mmu-miR-451	mmu-miR-451a	miRNA-3_0	Mus musculus	miRNA	mmu-mir-451	-2.46437	6.64724	-6.48674	5.7808e-07	1.46408e-06	5.46785
mmu-miR-467a_st	mmu-miR-467a	mmu-miR-467a-3p	miRNA-3_0	Mus musculus	miRNA	mmu-mir-467a-1 // mmu-mir-467a-10 // mmu-mir-467a-2 // mmu-mir-467a-3 // mmu-mir-467a-4 // mmu-mir-467a-5 // mmu-mir-467a-6 // mmu-mir-467a-7 // mmu-mir-467a-8 // mmu-mir-467a-9	2.53617	5.88517	11.1835	1.14244e-11	5.48373e-11	16.4633
mmu-miR-485_st	mmu-miR-485	mmu-miR-485-5p	miRNA-3_0	Mus musculus	miRNA	mmu-mir-485	3.0501	5.58892	12.9502	3.9168e-13	2.37839e-12	19.8908
mmu-miR-486-star_st	mmu-miR-486*	mmu-miR-486-3p	miRNA-3_0	Mus musculus	miRNA	mmu-mir-486	-4.47797	5.94014	-16.9649	5.62967e-16	5.3535e-15	26.5146
mmu-miR-486_st	mmu-miR-486	mmu-miR-486-5p	miRNA-3_0	Mus musculus	miRNA	mmu-mir-486	-2.71617	10.2279	-17.2564	3.68239e-16	3.63907e-15	26.9423
mmu-miR-487b_st	mmu-miR-487b	mmu-miR-487b-3p	miRNA-3_0	Mus musculus	miRNA	mmu-mir-487b	6.67301	8.52172	31.2322	8.17477e-23	6.86681e-21	42.0685
mmu-miR-489_st	mmu-miR-489	mmu-miR-489-3p	miRNA-3_0	Mus musculus	miRNA	mmu-mir-489	3.70435	4.00941	9.05047	1.09939e-09	4.10437e-09	11.8194
mmu-miR-490-5p_st	mmu-miR-490-5p	mmu-miR-490-5p	miRNA-3_0	Mus musculus	miRNA	mmu-mir-490	2.02397	7.44465	11.7219	3.9392e-12	2.00541e-11	17.5458
mmu-miR-491_st	mmu-miR-491	mmu-miR-491-5p	miRNA-3_0	Mus musculus	miRNA	mmu-mir-491	-2.00985	4.30209	-5.50318	7.76911e-06	1.70988e-05	2.85292
mmu-miR-493_st	mmu-miR-493	mmu-miR-493-3p	miRNA-3_0	Mus musculus	miRNA	mmu-mir-493	2.50487	4.49888	9.057	1.08317e-09	4.074e-09	11.8345
mmu-miR-495_st	mmu-miR-495	mmu-miR-495-3p	miRNA-3_0	Mus musculus	miRNA	mmu-mir-495	4.15181	5.26514	12.8284	4.88899e-13	2.92723e-12	19.6656
mmu-miR-497_st	mmu-miR-497	mmu-miR-497-5p	miRNA-3_0	Mus musculus	miRNA	mmu-mir-497	-4.17657	6.2436	-16.2571	1.61967e-15	1.38358e-14	25.4486
mmu-miR-500-star_st	mmu-miR-500*	mmu-miR-500-5p	miRNA-3_0	Mus musculus	miRNA	mmu-mir-500	3.20894	5.01058	10.5685	4.02029e-11	1.79312e-10	15.1838
mmu-miR-500_st	mmu-miR-500	mmu-miR-500-3p	miRNA-3_0	Mus musculus	miRNA	mmu-mir-500	2.03782	9.49327	15.545	4.87522e-15	3.78017e-14	24.3354
mmu-miR-501-3p_st	mmu-miR-501-3p	mmu-miR-501-3p	miRNA-3_0	Mus musculus	miRNA	mmu-mir-501	3.51449	8.40772	25.6511	1.44341e-20	4.72222e-19	37.0477
mmu-miR-501-5p_st	mmu-miR-501-5p	mmu-miR-501-5p	miRNA-3_0	Mus musculus	miRNA	mmu-mir-501	3.92898	6.56035	22.2984	5.4735e-19	9.8523e-18	33.4584
mmu-miR-503-star_st	mmu-miR-503*	mmu-miR-503-3p	miRNA-3_0	Mus musculus	miRNA	mmu-mir-503	3.60095	6.26604	13.3017	2.08343e-13	1.31256e-12	20.5315
mmu-miR-503_st	mmu-miR-503	mmu-miR-503-5p	miRNA-3_0	Mus musculus	miRNA	mmu-mir-503	5.0121	11.5219	30.2016	1.98324e-22	1.42793e-20	41.2171
mmu-miR-504_st	mmu-miR-504	mmu-miR-504-5p	miRNA-3_0	Mus musculus	miRNA	mmu-mir-504	2.01003	6.40427	9.56914	3.43334e-10	1.40683e-09	13.0026
mmu-miR-505-5p_st	mmu-miR-505-5p	mmu-miR-505-5p	miRNA-3_0	Mus musculus	miRNA	mmu-mir-505	2.11496	7.58912	11.5895	5.10246e-12	2.54618e-11	17.2828
mmu-miR-5097_st	mmu-miR-5097	mmu-miR-5097	miRNA-3_0	Mus musculus	miRNA	mmu-mir-5097	3.22762	5.59572	6.38775	7.47986e-07	1.84797e-06	5.20778
mmu-miR-5102_st	mmu-miR-5102	mmu-miR-5102	miRNA-3_0	Mus musculus	miRNA	mmu-mir-5102	-4.86778	6.30255	-8.78366	2.02832e-09	7.25018e-09	11.197
mmu-miR-5115_st	mmu-miR-5115	mmu-miR-5115	miRNA-3_0	Mus musculus	miRNA	mmu-mir-5115	-3.23588	8.29245	-11.7992	3.38992e-12	1.77971e-11	17.6984
mmu-miR-5128_st	mmu-miR-5128	mmu-miR-5128	miRNA-3_0	Mus musculus	miRNA	mmu-mir-5128	-2.23439	10.6817	-12.181	1.63074e-12	8.74356e-12	18.4421
mmu-miR-5132_st	mmu-miR-5132	mmu-miR-5132-5p	miRNA-3_0	Mus musculus	miRNA	mmu-mir-5132	-2.47289	5.98135	-8.8163	1.88097e-09	6.7715e-09	11.2736
mmu-miR-532-3p_st	mmu-miR-532-3p	mmu-miR-532-3p	miRNA-3_0	Mus musculus	miRNA	mmu-mir-532	2.49155	8.46646	15.7446	3.56483e-15	2.85186e-14	24.6518
mmu-miR-532-5p_st	mmu-miR-532-5p	mmu-miR-532-5p	miRNA-3_0	Mus musculus	miRNA	mmu-mir-532	2.80652	10.6853	23.8872	9.22263e-20	2.11282e-18	35.222
mmu-miR-540-3p_st	mmu-miR-540-3p	mmu-miR-540-3p	miRNA-3_0	Mus musculus	miRNA	mmu-mir-540	4.09506	6.17637	18.5623	5.90236e-17	6.76088e-16	28.7834
mmu-miR-541_st	mmu-miR-541	mmu-miR-541-5p	miRNA-3_0	Mus musculus	miRNA	mmu-mir-541	4.57061	10.5831	27.9383	1.54175e-21	7.77043e-20	39.2326
mmu-miR-542-5p_st	mmu-miR-542-5p	mmu-miR-542-5p	miRNA-3_0	Mus musculus	miRNA	mmu-mir-542	4.12969	8.2499	25.3448	1.97491e-20	5.52975e-19	36.7399
mmu-miR-543_st	mmu-miR-543	mmu-miR-543-3p	miRNA-3_0	Mus musculus	miRNA	mmu-mir-543	3.73781	5.55089	15.7087	3.77071e-15	2.96943e-14	24.5951
mmu-miR-652_st	mmu-miR-652	mmu-miR-652-3p	miRNA-3_0	Mus musculus	miRNA	mmu-mir-652	2.17971	11.7755	19.2197	2.44799e-17	3.16355e-16	29.6663
mmu-miR-665_st	mmu-miR-665	mmu-miR-665-3p	miRNA-3_0	Mus musculus	miRNA	mmu-mir-665	3.41048	8.09891	17.3728	3.11327e-16	3.26893e-15	27.1114
mmu-miR-669a-5p_st	mmu-miR-669a-5p	mmu-miR-669a-5p	miRNA-3_0	Mus musculus	miRNA	mmu-mir-669a-1 // mmu-mir-669a-10 // mmu-mir-669a-11 // mmu-mir-669a-12 // mmu-mir-669a-2 // mmu-mir-669a-3 // mmu-mir-669a-4 // mmu-mir-669a-5 // mmu-mir-669a-6 // mmu-mir-669a-7 // mmu-mir-669a-8 // mmu-mir-669a-9	2.36248	5.9673	8.29387	6.39821e-09	2.08045e-08	10.03
mmu-miR-669p_st	mmu-miR-669p	mmu-miR-669p-5p	miRNA-3_0	Mus musculus	miRNA	mmu-mir-669p-1 // mmu-mir-669p-2	2.40575	5.90687	10.4248	5.43027e-11	2.37988e-10	14.8781
mmu-miR-670_st	mmu-miR-670	mmu-miR-670-5p	miRNA-3_0	Mus musculus	miRNA	mmu-mir-670	3.05919	3.90113	8.49936	3.93605e-09	1.33139e-08	10.5234
mmu-miR-672_st	mmu-miR-672	mmu-miR-672-5p	miRNA-3_0	Mus musculus	miRNA	mmu-mir-672	3.9484	8.43538	23.0639	2.28878e-19	4.80643e-18	34.323
mmu-miR-675-3p_st	mmu-miR-675-3p	mmu-miR-675-3p	miRNA-3_0	Mus musculus	miRNA	mmu-mir-675	4.35548	7.33182	40.3039	9.2937e-26	2.34201e-23	48.4271
mmu-miR-675-5p_st	mmu-miR-675-5p	mmu-miR-675-5p	miRNA-3_0	Mus musculus	miRNA	mmu-mir-675	4.04896	6.95073	10.5192	4.45626e-11	1.97014e-10	15.0791
mmu-miR-678_st	mmu-miR-678	mmu-miR-678	miRNA-3_0	Mus musculus	miRNA	mmu-mir-678	-2.31179	4.63482	-5.28905	1.37979e-05	2.86179e-05	2.27756
mmu-miR-708_st	mmu-miR-708	mmu-miR-708-3p	miRNA-3_0	Mus musculus	miRNA	mmu-mir-708	3.78749	7.50645	9.81388	2.0068e-10	8.35891e-10	13.5487
mmu-miR-711_st	mmu-miR-711	mmu-miR-711	miRNA-3_0	Mus musculus	miRNA	mmu-mir-711	-2.6757	4.3246	-7.5852	3.56565e-08	1.05711e-07	8.28679
mmu-miR-720_st	mmu-miR-720	mmu-miR-720	miRNA-3_0	Mus musculus	miRNA	mmu-mir-720	2.49038	7.40417	4.9319	3.60846e-05	6.94147e-05	1.3174
mmu-miR-92a-1-star_st	mmu-miR-92a-1*	mmu-miR-92a-1-5p	miRNA-3_0	Mus musculus	miRNA	mmu-mir-92a-1	3.43321	5.04229	8.16607	8.67984e-09	2.75134e-08	9.7203
mmu-miR-99b-star_st	mmu-miR-99b*	mmu-miR-99b-3p	miRNA-3_0	Mus musculus	miRNA	mmu-mir-99b	2.68272	8.44571	16.6911	8.43503e-16	7.59153e-15	26.1069

## Sheet: day16.5
Table S6. Differentially expressed miRNAs (DEmiRs) at different developmental stages of the mouse heart (16.5)
Affy_ID	ToConvert	VER_20	GeneChip.Array	Species.Scientific.Name	Sequence.Type	Transcript.ID.Array.Design.	logFC	AveExpr	t	P.Value	adj.P.Val	B
hp_mmu-mir-5115_st	hp_mmu-mir-5115	hp_mmu-mir-5115	miRNA-3_0	Mus musculus	stem-loop	mmu-mir-5115	-3.18562	2.71578	-9.83207	1.92889e-10	7.84002e-10	13.589
hp_mmu-mir-5122_st	hp_mmu-mir-5122	hp_mmu-mir-5122	miRNA-3_0	Mus musculus	stem-loop	mmu-mir-5122	-2.04001	4.91949	-7.86875	1.77923e-08	5.56978e-08	8.99184
hp_mmu-mir-675_st	hp_mmu-mir-675	hp_mmu-mir-675	miRNA-3_0	Mus musculus	stem-loop	mmu-mir-675	2.1311	5.65638	7.83976	1.90935e-08	5.9402e-08	8.92023
mmu-miR-106a_st	mmu-miR-106a	mmu-miR-106a-5p	miRNA-3_0	Mus musculus	miRNA	mmu-mir-106a	2.62414	10.5168	16.9035	6.16103e-16	6.21032e-15	26.4237
mmu-miR-106b-star_st	mmu-miR-106b*	mmu-miR-106b-3p	miRNA-3_0	Mus musculus	miRNA	mmu-mir-106b	2.05433	9.44205	14.0343	5.81075e-14	3.95759e-13	21.8265
mmu-miR-127-star_st	mmu-miR-127*	mmu-miR-127-5p	miRNA-3_0	Mus musculus	miRNA	mmu-mir-127	2.29202	5.77001	9.60809	3.15047e-10	1.20291e-09	13.0901
mmu-miR-127_st	mmu-miR-127	mmu-miR-127-3p	miRNA-3_0	Mus musculus	miRNA	mmu-mir-127	3.21509	11.4208	24.2028	6.55897e-20	1.5026e-18	35.5584
mmu-miR-130b_st	mmu-miR-130b	mmu-miR-130b-3p	miRNA-3_0	Mus musculus	miRNA	mmu-mir-130b	5.52406	10.7566	24.9653	2.92642e-20	8.67598e-19	36.3534
mmu-miR-134-star_st	mmu-miR-134*	mmu-miR-134-3p	miRNA-3_0	Mus musculus	miRNA	mmu-mir-134	2.36224	4.33267	8.18893	8.21763e-09	2.70698e-08	9.77586
mmu-miR-134_st	mmu-miR-134	mmu-miR-134-5p	miRNA-3_0	Mus musculus	miRNA	mmu-mir-134	3.537	8.64651	19.4938	1.70895e-17	2.69159e-16	30.0263
mmu-miR-138_st	mmu-miR-138	mmu-miR-138-5p	miRNA-3_0	Mus musculus	miRNA	mmu-mir-138-1 // mmu-mir-138-2	2.12573	7.87031	14.2165	4.26325e-14	3.02631e-13	22.1404
mmu-miR-146a_st	mmu-miR-146a	mmu-miR-146a-5p	miRNA-3_0	Mus musculus	miRNA	mmu-mir-146a	-2.81287	6.1501	-11.9342	2.6124e-12	1.35737e-11	17.9632
mmu-miR-150_st	mmu-miR-150	mmu-miR-150-5p	miRNA-3_0	Mus musculus	miRNA	mmu-mir-150	-5.31735	5.16539	-18.8665	3.91498e-17	5.63757e-16	29.1955
mmu-miR-154_st	mmu-miR-154	mmu-miR-154-5p	miRNA-3_0	Mus musculus	miRNA	mmu-mir-154	2.87003	6.15996	10.0338	1.24691e-10	5.37129e-10	14.0327
mmu-miR-155_st	mmu-miR-155	mmu-miR-155-5p	miRNA-3_0	Mus musculus	miRNA	mmu-mir-155	-2.1582	5.92926	-10.8641	2.18369e-11	1.01906e-10	15.8045
mmu-miR-17_st	mmu-miR-17	mmu-miR-17-5p	miRNA-3_0	Mus musculus	miRNA	mmu-mir-17	2.06049	12.5956	16.4165	1.27251e-15	1.14526e-14	25.6921
mmu-miR-181d_st	mmu-miR-181d	mmu-miR-181d-5p	miRNA-3_0	Mus musculus	miRNA	mmu-mir-181d	2.30936	9.695	19.4587	1.78909e-17	2.73242e-16	29.9804
mmu-miR-1839-3p_st	mmu-miR-1839-3p	mmu-miR-1839-3p	miRNA-3_0	Mus musculus	miRNA	mmu-mir-1839	2.49933	5.79577	11.9261	2.65359e-12	1.3647e-11	17.9473
mmu-miR-184_st	mmu-miR-184	mmu-miR-184-3p	miRNA-3_0	Mus musculus	miRNA	mmu-mir-184	2.2502	7.199	13.1413	2.77441e-13	1.66465e-12	20.2408
mmu-miR-188-5p_st	mmu-miR-188-5p	mmu-miR-188-5p	miRNA-3_0	Mus musculus	miRNA	mmu-mir-188	2.31604	7.14468	9.07177	1.04737e-09	3.85309e-09	11.8687
mmu-miR-18a-star_st	mmu-miR-18a*	mmu-miR-18a-3p	miRNA-3_0	Mus musculus	miRNA	mmu-mir-18a	2.41105	4.64507	7.93499	1.51476e-08	4.86267e-08	9.15512
mmu-miR-18a_st	mmu-miR-18a	mmu-miR-18a-5p	miRNA-3_0	Mus musculus	miRNA	mmu-mir-18a	4.17547	10.1393	22.5226	4.22821e-19	8.19621e-18	33.7146
mmu-miR-1902_st	mmu-miR-1902	mmu-miR-1902	miRNA-3_0	Mus musculus	miRNA	mmu-mir-1902	-2.2061	4.76036	-7.38164	5.91042e-08	1.72188e-07	7.77457
mmu-miR-1931_st	mmu-miR-1931	mmu-miR-1931	miRNA-3_0	Mus musculus	miRNA	mmu-mir-1931	-2.03694	6.79425	-8.37674	5.25626e-09	1.78997e-08	10.2296
mmu-miR-1946a_st	mmu-miR-1946a	mmu-miR-1946a	miRNA-3_0	Mus musculus	miRNA	mmu-mir-1946a	-2.09315	7.37116	-9.67612	2.71248e-10	1.05976e-09	13.2423
mmu-miR-1946b_st	mmu-miR-1946b	mmu-miR-1946b	miRNA-3_0	Mus musculus	miRNA	mmu-mir-1946b	-2.26725	7.02749	-9.8705	1.77431e-10	7.27036e-10	13.6739
mmu-miR-195_st	mmu-miR-195	mmu-miR-195a-5p	miRNA-3_0	Mus musculus	miRNA	mmu-mir-195	-3.71072	8.43891	-30.3106	1.80336e-22	1.81779e-20	41.3086
mmu-miR-1966_st	mmu-miR-1966	mmu-miR-1966-5p	miRNA-3_0	Mus musculus	miRNA	mmu-mir-1966	-2.89428	4.06221	-7.14636	1.06676e-07	3.0205e-07	7.17649
mmu-miR-1983_st	mmu-miR-1983	mmu-miR-1983	miRNA-3_0	Mus musculus	miRNA	mmu-mir-1983	5.39166	7.25719	24.5023	4.76417e-20	1.31236e-18	35.8736
mmu-miR-19a_st	mmu-miR-19a	mmu-miR-19a-3p	miRNA-3_0	Mus musculus	miRNA	mmu-mir-19a	2.19861	4.53962	6.55003	4.90535e-07	1.24863e-06	5.63366
mmu-miR-1a_st	mmu-miR-1a	mmu-miR-1a-3p	miRNA-3_0	Mus musculus	miRNA	mmu-mir-1a-1 // mmu-mir-1a-2	-2.10196	9.98982	-7.2746	7.72539e-08	2.22491e-07	7.50328
mmu-miR-208b_st	mmu-miR-208b	mmu-miR-208b-3p	miRNA-3_0	Mus musculus	miRNA	mmu-mir-208b	4.53058	6.77274	9.64756	2.8882e-10	1.11345e-09	13.1784
mmu-miR-20b_st	mmu-miR-20b	mmu-miR-20b-5p	miRNA-3_0	Mus musculus	miRNA	mmu-mir-20b	2.2885	8.80641	13.052	3.25794e-13	1.9093e-12	20.0777
mmu-miR-210-star_st	mmu-miR-210*	mmu-miR-210-5p	miRNA-3_0	Mus musculus	miRNA	mmu-mir-210	2.13466	4.66293	7.75421	2.35314e-08	7.18777e-08	8.70824
mmu-miR-218_st	mmu-miR-218	mmu-miR-218-5p	miRNA-3_0	Mus musculus	miRNA	mmu-mir-218-1 // mmu-mir-218-2	2.00829	4.4185	6.65972	3.694e-07	9.64651e-07	5.92016
mmu-miR-22-star_st	mmu-miR-22*	mmu-miR-22-5p	miRNA-3_0	Mus musculus	miRNA	mmu-mir-22	-3.37842	3.55978	-9.97566	1.41313e-10	5.83785e-10	13.9054
mmu-miR-221_st	mmu-miR-221	mmu-miR-221-3p	miRNA-3_0	Mus musculus	miRNA	mmu-mir-221	-3.4125	7.17448	-15.2675	7.57316e-15	6.46927e-14	23.89
mmu-miR-222_st	mmu-miR-222	mmu-miR-222-3p	miRNA-3_0	Mus musculus	miRNA	mmu-mir-222	-4.20016	5.70279	-15.4532	5.63534e-15	4.89692e-14	24.1889
mmu-miR-24-1-star_st	mmu-miR-24-1*	mmu-miR-24-1-5p	miRNA-3_0	Mus musculus	miRNA	mmu-mir-24-1	-2.83726	2.90492	-7.9108	1.60636e-08	5.12409e-08	9.09555
mmu-miR-24-2-star_st	mmu-miR-24-2*	mmu-miR-24-2-5p	miRNA-3_0	Mus musculus	miRNA	mmu-mir-24-2	-2.39713	7.9021	-17.9449	1.38301e-16	1.65352e-15	27.9279
mmu-miR-296-3p_st	mmu-miR-296-3p	mmu-miR-296-3p	miRNA-3_0	Mus musculus	miRNA	mmu-mir-296	3.66246	9.30351	20.0552	8.29882e-18	1.34923e-16	30.7491
mmu-miR-298_st	mmu-miR-298	mmu-miR-298-5p	miRNA-3_0	Mus musculus	miRNA	mmu-mir-298	5.3328	9.56244	23.9289	8.81457e-20	1.93154e-18	35.2666
mmu-miR-299-star_st	mmu-miR-299*	mmu-miR-299a-5p	miRNA-3_0	Mus musculus	miRNA	mmu-mir-299	3.54793	6.2702	15.0295	1.11057e-14	9.02788e-14	23.5027
mmu-miR-299_st	mmu-miR-299	mmu-miR-299a-5p	miRNA-3_0	Mus musculus	miRNA	mmu-mir-299	4.0305	6.32844	14.0431	5.72384e-14	3.9518e-13	21.8418
mmu-miR-29a_st	mmu-miR-29a	mmu-miR-29a-3p	miRNA-3_0	Mus musculus	miRNA	mmu-mir-29a	-6.40674	6.46099	-26.9882	3.82121e-21	1.67936e-19	38.3484
mmu-miR-29b-2-star_st	mmu-miR-29b-2*	mmu-miR-29b-2-5p	miRNA-3_0	Mus musculus	miRNA	mmu-mir-29b-2	-3.75019	3.7266	-12.6871	6.33516e-13	3.5087e-12	19.4025
mmu-miR-29b_st	mmu-miR-29b	mmu-miR-29b-3p	miRNA-3_0	Mus musculus	miRNA	mmu-mir-29b-1 // mmu-mir-29b-2	-5.10671	2.39656	-24.4667	4.94739e-20	1.31236e-18	35.8364
mmu-miR-29c_st	mmu-miR-29c	mmu-miR-29c-3p	miRNA-3_0	Mus musculus	miRNA	mmu-mir-29c	-6.16653	2.66074	-24.2886	5.98263e-20	1.5026e-18	35.6491
mmu-miR-300_st	mmu-miR-300	mmu-miR-300-3p	miRNA-3_0	Mus musculus	miRNA	mmu-mir-300	3.46936	7.8361	18.5904	5.68195e-17	7.53606e-16	28.8217
mmu-miR-301a_st	mmu-miR-301a	mmu-miR-301a-3p	miRNA-3_0	Mus musculus	miRNA	mmu-mir-301a	4.3124	6.73133	13.4432	1.62131e-13	1.02142e-12	20.7859
mmu-miR-301b-star_st	mmu-miR-301b*	mmu-miR-301b-5p	miRNA-3_0	Mus musculus	miRNA	mmu-mir-301b	2.63541	3.47204	6.61103	4.18892e-07	1.08268e-06	5.79313
mmu-miR-301b_st	mmu-miR-301b	mmu-miR-301b-3p	miRNA-3_0	Mus musculus	miRNA	mmu-mir-301b	5.60636	5.9463	27.7919	1.7698e-21	9.91086e-20	39.0985
mmu-miR-3064-5p_st	mmu-miR-3064-5p	mmu-miR-3064-5p	miRNA-3_0	Mus musculus	miRNA	mmu-mir-3064	-3.0162	3.89304	-8.66231	2.68822e-09	9.6776e-09	10.9108
mmu-miR-3075_st	mmu-miR-3075	mmu-miR-3075-5p	miRNA-3_0	Mus musculus	miRNA	mmu-mir-3075	-2.05769	5.22322	-6.5341	5.11214e-07	1.29473e-06	5.59197
mmu-miR-3096b-3p_st	mmu-miR-3096b-3p	mmu-miR-3096b-3p	miRNA-3_0	Mus musculus	miRNA	mmu-mir-3096b	2.32173	3.91059	5.96933	2.24568e-06	5.26429e-06	4.09986
mmu-miR-3099_st	mmu-miR-3099	mmu-miR-3099-3p	miRNA-3_0	Mus musculus	miRNA	mmu-mir-3099	2.10528	5.49902	8.1946	8.10706e-09	2.68813e-08	9.78961
mmu-miR-3107-star_st	mmu-miR-3107*	mmu-miR-3107-3p	miRNA-3_0	Mus musculus	miRNA	mmu-mir-3107	-4.13742	5.87423	-13.3135	2.03987e-13	1.25377e-12	20.5529
mmu-miR-3107_st	mmu-miR-3107	mmu-miR-3107-5p	miRNA-3_0	Mus musculus	miRNA	mmu-mir-3107	-2.62135	10.2385	-18.2305	9.29954e-17	1.14316e-15	28.3268
mmu-miR-322-star_st	mmu-miR-322*	mmu-miR-322-3p	miRNA-3_0	Mus musculus	miRNA	mmu-mir-322	4.55892	10.3775	33.7206	1.07321e-23	1.80299e-21	44.0032
mmu-miR-324-5p_st	mmu-miR-324-5p	mmu-miR-324-5p	miRNA-3_0	Mus musculus	miRNA	mmu-mir-324	2.04976	9.67784	13.8386	8.13201e-14	5.46471e-13	21.4858
mmu-miR-329_st	mmu-miR-329	mmu-miR-329-3p	miRNA-3_0	Mus musculus	miRNA	mmu-mir-329	4.34766	7.37237	18.679	5.03899e-17	7.05459e-16	28.9422
mmu-miR-330-star_st	mmu-miR-330*	mmu-miR-330-3p	miRNA-3_0	Mus musculus	miRNA	mmu-mir-330	2.22253	7.1414	14.8657	1.44947e-14	1.14145e-13	23.2331
mmu-miR-335-5p_st	mmu-miR-335-5p	mmu-miR-335-5p	miRNA-3_0	Mus musculus	miRNA	mmu-mir-335	3.61417	8.45246	14.4092	3.08303e-14	2.28507e-13	22.4688
mmu-miR-337-5p_st	mmu-miR-337-5p	mmu-miR-337-5p	miRNA-3_0	Mus musculus	miRNA	mmu-mir-337	2.87667	7.72245	14.1755	4.56962e-14	3.19873e-13	22.0701
mmu-miR-342-3p_st	mmu-miR-342-3p	mmu-miR-342-3p	miRNA-3_0	Mus musculus	miRNA	mmu-mir-342	2.1119	10.2223	16.4466	1.21613e-15	1.11442e-14	25.7378
mmu-miR-346-star_st	mmu-miR-346*	mmu-miR-346-3p	miRNA-3_0	Mus musculus	miRNA	mmu-mir-346	-2.51332	8.70547	-9.64663	2.8941e-10	1.11345e-09	13.1764
mmu-miR-3473_st	mmu-miR-3473	mmu-miR-3473a	miRNA-3_0	Mus musculus	miRNA	mmu-mir-3473	-2.90265	8.96567	-13.7007	1.03268e-13	6.84829e-13	21.2435
mmu-miR-351-star_st	mmu-miR-351*	mmu-miR-351-3p	miRNA-3_0	Mus musculus	miRNA	mmu-mir-351	4.51134	9.21192	18.6442	5.28186e-17	7.19475e-16	28.8949
mmu-miR-351_st	mmu-miR-351	mmu-miR-351-5p	miRNA-3_0	Mus musculus	miRNA	mmu-mir-351	5.48312	12.6547	45.3195	4.02767e-27	2.02995e-24	51.2562
mmu-miR-362-3p_st	mmu-miR-362-3p	mmu-miR-362-3p	miRNA-3_0	Mus musculus	miRNA	mmu-mir-362	2.91833	4.84717	8.72424	2.32771e-09	8.44005e-09	11.0571
mmu-miR-362-5p_st	mmu-miR-362-5p	mmu-miR-362-5p	miRNA-3_0	Mus musculus	miRNA	mmu-mir-362	2.8069	8.79302	25.1118	2.51258e-20	7.91463e-19	36.5033
mmu-miR-369-5p_st	mmu-miR-369-5p	mmu-miR-369-5p	miRNA-3_0	Mus musculus	miRNA	mmu-mir-369	4.29072	5.14643	17.6261	2.16758e-16	2.37492e-15	27.4759
mmu-miR-370_st	mmu-miR-370	mmu-miR-370-3p	miRNA-3_0	Mus musculus	miRNA	mmu-mir-370	2.27795	7.71458	17.3314	3.30426e-16	3.46947e-15	27.0514
mmu-miR-376a_st	mmu-miR-376a	mmu-miR-376a-3p	miRNA-3_0	Mus musculus	miRNA	mmu-mir-376a	3.72057	4.45459	10.8573	2.21411e-11	1.02377e-10	15.7904
mmu-miR-376b_st	mmu-miR-376b	mmu-miR-376b-3p	miRNA-3_0	Mus musculus	miRNA	mmu-mir-376b	4.46501	5.51784	15.1846	8.64941e-15	7.26551e-14	23.7556
mmu-miR-379_st	mmu-miR-379	mmu-miR-379-5p	miRNA-3_0	Mus musculus	miRNA	mmu-mir-379	3.21944	10.0862	21.6748	1.13618e-18	2.04513e-17	32.7325
mmu-miR-380-5p_st	mmu-miR-380-5p	mmu-miR-380-5p	miRNA-3_0	Mus musculus	miRNA	mmu-mir-380	3.61213	4.9063	16.9551	5.71171e-16	5.8749e-15	26.5
mmu-miR-381_st	mmu-miR-381	mmu-miR-381-3p	miRNA-3_0	Mus musculus	miRNA	mmu-mir-381	4.32499	6.08364	17.4169	2.92203e-16	3.13341e-15	27.1752
mmu-miR-382_st	mmu-miR-382	mmu-miR-382-5p	miRNA-3_0	Mus musculus	miRNA	mmu-mir-382	3.96613	8.95052	19.1551	2.66575e-17	3.95158e-16	29.5808
mmu-miR-409-3p_st	mmu-miR-409-3p	mmu-miR-409-3p	miRNA-3_0	Mus musculus	miRNA	mmu-mir-409	5.21217	8.31505	28.0351	1.4078e-21	8.86917e-20	39.321
mmu-miR-409-5p_st	mmu-miR-409-5p	mmu-miR-409-5p	miRNA-3_0	Mus musculus	miRNA	mmu-mir-409	5.09667	7.19473	30.5708	1.439e-22	1.81313e-20	41.5257
mmu-miR-410_st	mmu-miR-410	mmu-miR-410-3p	miRNA-3_0	Mus musculus	miRNA	mmu-mir-410	3.18454	4.70609	12.5947	7.51434e-13	4.11655e-12	19.2292
mmu-miR-411-star_st	mmu-miR-411*	mmu-miR-411-3p	miRNA-3_0	Mus musculus	miRNA	mmu-mir-411	4.00953	5.41503	14.7423	1.77437e-14	1.37582e-13	23.0284
mmu-miR-411_st	mmu-miR-411	mmu-miR-411-3p	miRNA-3_0	Mus musculus	miRNA	mmu-mir-411	3.37083	7.42683	17.7394	1.84627e-16	2.06783e-15	27.6373
mmu-miR-412-3p_st	mmu-miR-412-3p	mmu-miR-412-3p	miRNA-3_0	Mus musculus	miRNA	mmu-mir-412	2.02179	3.34593	9.72268	2.44918e-10	9.64365e-10	13.3461
mmu-miR-412-5p_st	mmu-miR-412-5p	mmu-miR-412-5p	miRNA-3_0	Mus musculus	miRNA	mmu-mir-412	4.30188	5.42232	22.2629	5.70312e-19	1.06458e-17	33.4176
mmu-miR-421_st	mmu-miR-421	mmu-miR-421-3p	miRNA-3_0	Mus musculus	miRNA	mmu-mir-421	3.57783	8.52776	20.3767	5.53127e-18	9.29253e-17	31.1546
mmu-miR-431-star_st	mmu-miR-431*	mmu-miR-431-3p	miRNA-3_0	Mus musculus	miRNA	mmu-mir-431	4.21733	5.67527	17.741	1.84209e-16	2.06783e-15	27.6396
mmu-miR-431_st	mmu-miR-431	mmu-miR-431-5p	miRNA-3_0	Mus musculus	miRNA	mmu-mir-431	6.58942	8.82356	26.9961	3.79219e-21	1.67936e-19	38.3558
mmu-miR-433_st	mmu-miR-433	mmu-miR-433-3p	miRNA-3_0	Mus musculus	miRNA	mmu-mir-433	6.05941	8.87444	25.9367	1.08093e-20	3.66981e-19	37.3313
mmu-miR-434-3p_st	mmu-miR-434-3p	mmu-miR-434-3p	miRNA-3_0	Mus musculus	miRNA	mmu-mir-434	4.11642	7.43644	16.7346	7.90734e-16	7.51944e-15	26.1721
mmu-miR-434-5p_st	mmu-miR-434-5p	mmu-miR-434-5p	miRNA-3_0	Mus musculus	miRNA	mmu-mir-434	3.67859	6.10003	13.4103	1.71842e-13	1.06924e-12	20.7269
mmu-miR-450b-3p_st	mmu-miR-450b-3p	mmu-miR-450b-3p	miRNA-3_0	Mus musculus	miRNA	mmu-mir-450b	4.11307	5.41354	14.6205	2.16916e-14	1.63173e-13	22.8249
mmu-miR-451_st	mmu-miR-451	mmu-miR-451a	miRNA-3_0	Mus musculus	miRNA	mmu-mir-451	-3.25874	6.64724	-8.57768	3.27551e-09	1.15444e-08	10.71
mmu-miR-467a_st	mmu-miR-467a	mmu-miR-467a-3p	miRNA-3_0	Mus musculus	miRNA	mmu-mir-467a-1 // mmu-mir-467a-10 // mmu-mir-467a-2 // mmu-mir-467a-3 // mmu-mir-467a-4 // mmu-mir-467a-5 // mmu-mir-467a-6 // mmu-mir-467a-7 // mmu-mir-467a-8 // mmu-mir-467a-9	2.88825	5.88517	12.736	5.79033e-13	3.27902e-12	19.4938
mmu-miR-485_st	mmu-miR-485	mmu-miR-485-5p	miRNA-3_0	Mus musculus	miRNA	mmu-mir-485	3.01248	5.58892	12.7905	5.24016e-13	3.00118e-12	19.5952
mmu-miR-486-star_st	mmu-miR-486*	mmu-miR-486-3p	miRNA-3_0	Mus musculus	miRNA	mmu-mir-486	-3.88372	5.94014	-14.7136	1.86024e-14	1.42055e-13	22.9805
mmu-miR-486_st	mmu-miR-486	mmu-miR-486-5p	miRNA-3_0	Mus musculus	miRNA	mmu-mir-486	-2.63822	10.2279	-16.7611	7.60282e-16	7.36888e-15	26.2117
mmu-miR-487b_st	mmu-miR-487b	mmu-miR-487b-3p	miRNA-3_0	Mus musculus	miRNA	mmu-mir-487b	6.4006	8.52172	29.9572	2.4573e-22	1.904e-20	41.0106
mmu-miR-489_st	mmu-miR-489	mmu-miR-489-3p	miRNA-3_0	Mus musculus	miRNA	mmu-mir-489	2.91565	4.00941	7.12354	1.13004e-07	3.18179e-07	7.11815
mmu-miR-490-5p_st	mmu-miR-490-5p	mmu-miR-490-5p	miRNA-3_0	Mus musculus	miRNA	mmu-mir-490	2.47589	7.44465	14.3392	3.46697e-14	2.53239e-13	22.3499
mmu-miR-493_st	mmu-miR-493	mmu-miR-493-3p	miRNA-3_0	Mus musculus	miRNA	mmu-mir-493	2.00041	4.49888	7.233	8.57603e-08	2.45586e-07	7.39748
mmu-miR-495_st	mmu-miR-495	mmu-miR-495-3p	miRNA-3_0	Mus musculus	miRNA	mmu-mir-495	4.27778	5.26514	13.2176	2.42005e-13	1.46952e-12	20.3795
mmu-miR-497_st	mmu-miR-497	mmu-miR-497-5p	miRNA-3_0	Mus musculus	miRNA	mmu-mir-497	-3.19544	6.2436	-12.4381	1.00537e-12	5.44845e-12	18.9335
mmu-miR-500-star_st	mmu-miR-500*	mmu-miR-500-5p	miRNA-3_0	Mus musculus	miRNA	mmu-mir-500	3.35393	5.01058	11.0461	1.50747e-11	7.1006e-11	16.1814
mmu-miR-500_st	mmu-miR-500	mmu-miR-500-3p	miRNA-3_0	Mus musculus	miRNA	mmu-mir-500	2.20925	9.49327	16.8527	6.64018e-16	6.56206e-15	26.3482
mmu-miR-501-3p_st	mmu-miR-501-3p	mmu-miR-501-3p	miRNA-3_0	Mus musculus	miRNA	mmu-mir-501	3.66619	8.40772	26.7584	4.78075e-21	1.85346e-19	38.1296
mmu-miR-501-5p_st	mmu-miR-501-5p	mmu-miR-501-5p	miRNA-3_0	Mus musculus	miRNA	mmu-mir-501	4.17846	6.56035	23.7143	1.11362e-19	2.33861e-18	35.0357
mmu-miR-503-star_st	mmu-miR-503*	mmu-miR-503-3p	miRNA-3_0	Mus musculus	miRNA	mmu-mir-503	3.69117	6.26604	13.6349	1.15809e-13	7.58023e-13	21.1273
mmu-miR-503_st	mmu-miR-503	mmu-miR-503-5p	miRNA-3_0	Mus musculus	miRNA	mmu-mir-503	4.95773	11.5219	29.8739	2.64445e-22	1.904e-20	40.9399
mmu-miR-504_st	mmu-miR-504	mmu-miR-504-5p	miRNA-3_0	Mus musculus	miRNA	mmu-mir-504	2.16296	6.40427	10.2972	7.10753e-11	3.14228e-10	14.6043
mmu-miR-505-5p_st	mmu-miR-505-5p	mmu-miR-505-5p	miRNA-3_0	Mus musculus	miRNA	mmu-mir-505	2.01648	7.58912	11.0498	1.49599e-11	7.1006e-11	16.1891
mmu-miR-5097_st	mmu-miR-5097	mmu-miR-5097	miRNA-3_0	Mus musculus	miRNA	mmu-mir-5097	3.26384	5.59572	6.45942	6.20613e-07	1.54846e-06	5.39618
mmu-miR-5102_st	mmu-miR-5102	mmu-miR-5102	miRNA-3_0	Mus musculus	miRNA	mmu-mir-5102	-3.75815	6.30255	-6.78139	2.70102e-07	7.24105e-07	6.23659
mmu-miR-5115_st	mmu-miR-5115	mmu-miR-5115	miRNA-3_0	Mus musculus	miRNA	mmu-mir-5115	-3.10157	8.29245	-11.3095	8.87838e-12	4.38696e-11	16.7196
mmu-miR-5128_st	mmu-miR-5128	mmu-miR-5128	miRNA-3_0	Mus musculus	miRNA	mmu-mir-5128	-2.16822	10.6817	-11.8203	3.25454e-12	1.65686e-11	17.7398
mmu-miR-5132_st	mmu-miR-5132	mmu-miR-5132-5p	miRNA-3_0	Mus musculus	miRNA	mmu-mir-5132	-2.42315	5.98135	-8.639	2.83835e-09	1.01456e-08	10.8555
mmu-miR-5135_st	mmu-miR-5135	mmu-miR-5135	miRNA-3_0	Mus musculus	miRNA	mmu-mir-5135	-2.08348	4.83869	-7.61556	3.30825e-08	9.80798e-08	8.36276
mmu-miR-532-3p_st	mmu-miR-532-3p	mmu-miR-532-3p	miRNA-3_0	Mus musculus	miRNA	mmu-mir-532	2.83749	8.46646	17.9307	1.41074e-16	1.65352e-15	27.9079
mmu-miR-532-5p_st	mmu-miR-532-5p	mmu-miR-532-5p	miRNA-3_0	Mus musculus	miRNA	mmu-mir-532	2.84836	10.6853	24.2433	6.27975e-20	1.5026e-18	35.6013
mmu-miR-540-3p_st	mmu-miR-540-3p	mmu-miR-540-3p	miRNA-3_0	Mus musculus	miRNA	mmu-mir-540	4.04622	6.17637	18.341	7.98703e-17	1.03217e-15	28.4797
mmu-miR-541_st	mmu-miR-541	mmu-miR-541-5p	miRNA-3_0	Mus musculus	miRNA	mmu-mir-541	4.24148	10.5831	25.9264	1.0922e-20	3.66981e-19	37.3212
mmu-miR-542-5p_st	mmu-miR-542-5p	mmu-miR-542-5p	miRNA-3_0	Mus musculus	miRNA	mmu-mir-542	4.38987	8.2499	26.9416	3.99847e-21	1.67936e-19	38.3041
mmu-miR-543_st	mmu-miR-543	mmu-miR-543-3p	miRNA-3_0	Mus musculus	miRNA	mmu-mir-543	3.54939	5.55089	14.9168	1.33368e-14	1.06695e-13	23.3174
mmu-miR-652_st	mmu-miR-652	mmu-miR-652-3p	miRNA-3_0	Mus musculus	miRNA	mmu-mir-652	2.07787	11.7755	18.3217	8.20172e-17	1.03342e-15	28.453
mmu-miR-665_st	mmu-miR-665	mmu-miR-665-3p	miRNA-3_0	Mus musculus	miRNA	mmu-mir-665	3.2386	8.09891	16.4973	1.12689e-15	1.05176e-14	25.8148
mmu-miR-669a-5p_st	mmu-miR-669a-5p	mmu-miR-669a-5p	miRNA-3_0	Mus musculus	miRNA	mmu-mir-669a-1 // mmu-mir-669a-10 // mmu-mir-669a-11 // mmu-mir-669a-12 // mmu-mir-669a-2 // mmu-mir-669a-3 // mmu-mir-669a-4 // mmu-mir-669a-5 // mmu-mir-669a-6 // mmu-mir-669a-7 // mmu-mir-669a-8 // mmu-mir-669a-9	2.2203	5.9673	7.79472	2.13116e-08	6.58961e-08	8.80874
mmu-miR-669p_st	mmu-miR-669p	mmu-miR-669p-5p	miRNA-3_0	Mus musculus	miRNA	mmu-mir-669p-1 // mmu-mir-669p-2	2.4512	5.90687	10.6218	3.5989e-11	1.64895e-10	15.2964
mmu-miR-670_st	mmu-miR-670	mmu-miR-670-5p	miRNA-3_0	Mus musculus	miRNA	mmu-mir-670	3.52101	3.90113	9.78244	2.14923e-10	8.59692e-10	13.479
mmu-miR-672_st	mmu-miR-672	mmu-miR-672-5p	miRNA-3_0	Mus musculus	miRNA	mmu-mir-672	3.95393	8.43538	23.0962	2.20731e-19	4.44993e-18	34.3589
mmu-miR-675-3p_st	mmu-miR-675-3p	mmu-miR-675-3p	miRNA-3_0	Mus musculus	miRNA	mmu-mir-675	4.39615	7.33182	40.6802	7.25038e-26	1.82709e-23	48.6539
mmu-miR-675-5p_st	mmu-miR-675-5p	mmu-miR-675-5p	miRNA-3_0	Mus musculus	miRNA	mmu-mir-675	4.2899	6.95073	11.1451	1.23409e-11	5.92361e-11	16.3848
mmu-miR-708_st	mmu-miR-708	mmu-miR-708-3p	miRNA-3_0	Mus musculus	miRNA	mmu-mir-708	3.77918	7.50645	9.79234	2.10327e-10	8.48038e-10	13.501
mmu-miR-711_st	mmu-miR-711	mmu-miR-711	miRNA-3_0	Mus musculus	miRNA	mmu-mir-711	-2.4716	4.3246	-7.00661	1.51969e-07	4.20837e-07	6.8183
mmu-miR-720_st	mmu-miR-720	mmu-miR-720	miRNA-3_0	Mus musculus	miRNA	mmu-mir-720	3.14766	7.40417	6.23358	1.11946e-06	2.75223e-06	4.80111
mmu-miR-92a-1-star_st	mmu-miR-92a-1*	mmu-miR-92a-1-5p	miRNA-3_0	Mus musculus	miRNA	mmu-mir-92a-1	3.3196	5.04229	7.89583	1.66583e-08	5.24735e-08	9.05866
mmu-miR-99b-star_st	mmu-miR-99b*	mmu-miR-99b-3p	miRNA-3_0	Mus musculus	miRNA	mmu-mir-99b	2.62576	8.44571	16.3368	1.43532e-15	1.26913e-14	25.5706

## Sheet: day17.5
Table S6. Differentially expressed miRNAs (DEmiRs) at different developmental stages of the mouse heart (17.5)
Affy_ID	ToConvert	VER_20	GeneChip.Array	Species.Scientific.Name	Sequence.Type	Transcript.ID.Array.Design.	logFC	AveExpr	t	P.Value	adj.P.Val	B
hp_mmu-mir-5115_st	hp_mmu-mir-5115	hp_mmu-mir-5115	miRNA-3_0	Mus musculus	stem-loop	mmu-mir-5115	-3.00839	2.71578	-9.28507	6.46607e-10	2.8094e-09	12.359
hp_mmu-mir-692-2_x_st	hp_mmu-mir-692-2	hp_mmu-mir-692-2	miRNA-3_0	Mus musculus	stem-loop	mmu-mir-692-2	-2.02347	4.26362	-8.55477	3.45604e-09	1.35027e-08	10.6555
mmu-miR-106a_st	mmu-miR-106a	mmu-miR-106a-5p	miRNA-3_0	Mus musculus	miRNA	mmu-mir-106a	2.53794	10.5168	16.3483	1.41051e-15	1.48104e-14	25.5882
mmu-miR-106b-star_st	mmu-miR-106b*	mmu-miR-106b-3p	miRNA-3_0	Mus musculus	miRNA	mmu-mir-106b	2.08604	9.44205	14.251	4.02217e-14	3.11873e-13	22.1994
mmu-miR-127-star_st	mmu-miR-127*	mmu-miR-127-5p	miRNA-3_0	Mus musculus	miRNA	mmu-mir-127	2.11169	5.77001	8.85217	1.73162e-09	7.03821e-09	11.3577
mmu-miR-127_st	mmu-miR-127	mmu-miR-127-3p	miRNA-3_0	Mus musculus	miRNA	mmu-mir-127	3.13054	11.4208	23.5663	1.30986e-19	3.00076e-18	34.8753
mmu-miR-130b_st	mmu-miR-130b	mmu-miR-130b-3p	miRNA-3_0	Mus musculus	miRNA	mmu-mir-130b	5.36968	10.7566	24.2676	6.11864e-20	1.5419e-18	35.6269
mmu-miR-134-star_st	mmu-miR-134*	mmu-miR-134-3p	miRNA-3_0	Mus musculus	miRNA	mmu-mir-134	2.43746	4.33267	8.44968	4.42441e-09	1.68932e-08	10.4046
mmu-miR-134_st	mmu-miR-134	mmu-miR-134-5p	miRNA-3_0	Mus musculus	miRNA	mmu-mir-134	3.45241	8.64651	19.0276	3.15721e-17	5.30412e-16	29.4112
mmu-miR-138_st	mmu-miR-138	mmu-miR-138-5p	miRNA-3_0	Mus musculus	miRNA	mmu-mir-138-1 // mmu-mir-138-2	2.16001	7.87031	14.4458	2.89988e-14	2.3199e-13	22.5309
mmu-miR-146a_st	mmu-miR-146a	mmu-miR-146a-5p	miRNA-3_0	Mus musculus	miRNA	mmu-mir-146a	-2.97968	6.1501	-12.6419	6.88535e-13	4.18098e-12	19.3179
mmu-miR-150_st	mmu-miR-150	mmu-miR-150-5p	miRNA-3_0	Mus musculus	miRNA	mmu-mir-150	-5.07812	5.16539	-18.0177	1.24928e-16	1.79896e-15	28.0301
mmu-miR-154_st	mmu-miR-154	mmu-miR-154-5p	miRNA-3_0	Mus musculus	miRNA	mmu-mir-154	2.51841	6.15996	8.80446	1.93311e-09	7.73245e-09	11.2458
mmu-miR-155_st	mmu-miR-155	mmu-miR-155-5p	miRNA-3_0	Mus musculus	miRNA	mmu-mir-155	-2.31658	5.92926	-11.6613	4.43355e-12	2.42882e-11	17.4256
mmu-miR-17_st	mmu-miR-17	mmu-miR-17-5p	miRNA-3_0	Mus musculus	miRNA	mmu-mir-17	2.11551	12.5956	16.8548	6.61922e-16	7.94307e-15	26.3514
mmu-miR-181d_st	mmu-miR-181d	mmu-miR-181d-5p	miRNA-3_0	Mus musculus	miRNA	mmu-mir-181d	2.18486	9.695	18.4096	7.26961e-17	1.11027e-15	28.5742
mmu-miR-1839-3p_st	mmu-miR-1839-3p	mmu-miR-1839-3p	miRNA-3_0	Mus musculus	miRNA	mmu-mir-1839	2.3068	5.79577	11.0074	1.63047e-11	8.13621e-11	16.1016
mmu-miR-184_st	mmu-miR-184	mmu-miR-184-3p	miRNA-3_0	Mus musculus	miRNA	mmu-mir-184	2.30445	7.199	13.4582	1.57913e-13	1.06117e-12	20.8127
mmu-miR-188-5p_st	mmu-miR-188-5p	mmu-miR-188-5p	miRNA-3_0	Mus musculus	miRNA	mmu-mir-188	2.32285	7.14468	9.09843	9.85775e-10	4.14026e-09	11.9303
mmu-miR-18a_st	mmu-miR-18a	mmu-miR-18a-5p	miRNA-3_0	Mus musculus	miRNA	mmu-mir-18a	4.17803	10.1393	22.5364	4.16186e-19	8.73991e-18	33.7303
mmu-miR-1902_st	mmu-miR-1902	mmu-miR-1902	miRNA-3_0	Mus musculus	miRNA	mmu-mir-1902	-2.25255	4.76036	-7.53704	4.01665e-08	1.30606e-07	8.16605
mmu-miR-1931_st	mmu-miR-1931	mmu-miR-1931	miRNA-3_0	Mus musculus	miRNA	mmu-mir-1931	-2.02484	6.79425	-8.32698	5.91427e-09	2.22447e-08	10.1098
mmu-miR-1946b_st	mmu-miR-1946b	mmu-miR-1946b	miRNA-3_0	Mus musculus	miRNA	mmu-mir-1946b	-2.11475	7.02749	-9.2066	7.71608e-10	3.29568e-09	12.1793
mmu-miR-195_st	mmu-miR-195	mmu-miR-195a-5p	miRNA-3_0	Mus musculus	miRNA	mmu-mir-195	-3.44568	8.43891	-28.1456	1.26967e-21	9.1416e-20	39.4213
mmu-miR-1983_st	mmu-miR-1983	mmu-miR-1983	miRNA-3_0	Mus musculus	miRNA	mmu-mir-1983	4.81386	7.25719	21.8765	8.95371e-19	1.80507e-17	32.9694
mmu-miR-1a_st	mmu-miR-1a	mmu-miR-1a-3p	miRNA-3_0	Mus musculus	miRNA	mmu-mir-1a-1 // mmu-mir-1a-2	-2.37653	9.98982	-8.22486	7.54159e-09	2.77442e-08	9.86302
mmu-miR-203_st	mmu-miR-203	mmu-miR-203-3p	miRNA-3_0	Mus musculus	miRNA	mmu-mir-203	-2.7881	3.64922	-7.94417	1.48145e-08	5.11404e-08	9.17769
mmu-miR-208b_st	mmu-miR-208b	mmu-miR-208b-3p	miRNA-3_0	Mus musculus	miRNA	mmu-mir-208b	4.23641	6.77274	9.02114	1.17542e-09	4.85581e-09	11.7515
mmu-miR-20b_st	mmu-miR-20b	mmu-miR-20b-5p	miRNA-3_0	Mus musculus	miRNA	mmu-mir-20b	2.06913	8.80641	11.8009	3.37893e-12	1.91346e-11	17.7017
mmu-miR-22-star_st	mmu-miR-22*	mmu-miR-22-5p	miRNA-3_0	Mus musculus	miRNA	mmu-mir-22	-3.56512	3.55978	-10.5269	4.38474e-11	2.06533e-10	15.0956
mmu-miR-221_st	mmu-miR-221	mmu-miR-221-3p	miRNA-3_0	Mus musculus	miRNA	mmu-mir-221	-3.43881	7.17448	-15.3852	6.27776e-15	5.64998e-14	24.0797
mmu-miR-222_st	mmu-miR-222	mmu-miR-222-3p	miRNA-3_0	Mus musculus	miRNA	mmu-mir-222	-4.24392	5.70279	-15.6143	4.37164e-15	4.0802e-14	24.4456
mmu-miR-24-1-star_st	mmu-miR-24-1*	mmu-miR-24-1-5p	miRNA-3_0	Mus musculus	miRNA	mmu-mir-24-1	-2.34399	2.90492	-6.53545	5.09423e-07	1.44241e-06	5.59551
mmu-miR-24-2-star_st	mmu-miR-24-2*	mmu-miR-24-2-5p	miRNA-3_0	Mus musculus	miRNA	mmu-mir-24-2	-2.20558	7.9021	-16.511	1.10392e-15	1.23639e-14	25.8355
mmu-miR-296-3p_st	mmu-miR-296-3p	mmu-miR-296-3p	miRNA-3_0	Mus musculus	miRNA	mmu-mir-296	3.7528	9.30351	20.5499	4.45534e-18	7.74308e-17	31.3706
mmu-miR-298_st	mmu-miR-298	mmu-miR-298-5p	miRNA-3_0	Mus musculus	miRNA	mmu-mir-298	5.49561	9.56244	24.6594	4.03398e-20	1.12952e-18	36.0375
mmu-miR-299-star_st	mmu-miR-299*	mmu-miR-299a-5p	miRNA-3_0	Mus musculus	miRNA	mmu-mir-299	2.86022	6.2702	12.1163	1.84397e-12	1.08065e-11	18.3172
mmu-miR-299_st	mmu-miR-299	mmu-miR-299a-5p	miRNA-3_0	Mus musculus	miRNA	mmu-mir-299	3.96969	6.32844	13.8312	8.23552e-14	5.84606e-13	21.473
mmu-miR-29a_st	mmu-miR-29a	mmu-miR-29a-3p	miRNA-3_0	Mus musculus	miRNA	mmu-mir-29a	-6.37172	6.46099	-26.8407	4.41127e-21	2.47031e-19	38.2082
mmu-miR-29b-2-star_st	mmu-miR-29b-2*	mmu-miR-29b-2-5p	miRNA-3_0	Mus musculus	miRNA	mmu-mir-29b-2	-4.14414	3.7266	-14.0199	5.95594e-14	4.35715e-13	21.8015
mmu-miR-29b_st	mmu-miR-29b	mmu-miR-29b-3p	miRNA-3_0	Mus musculus	miRNA	mmu-mir-29b-1 // mmu-mir-29b-2	-5.12366	2.39656	-24.5479	4.53885e-20	1.20399e-18	35.9213
mmu-miR-29c_st	mmu-miR-29c	mmu-miR-29c-3p	miRNA-3_0	Mus musculus	miRNA	mmu-mir-29c	-6.12032	2.66074	-24.1066	7.27387e-20	1.74573e-18	35.4563
mmu-miR-300_st	mmu-miR-300	mmu-miR-300-3p	miRNA-3_0	Mus musculus	miRNA	mmu-mir-300	3.21364	7.8361	17.2201	3.88119e-16	4.77103e-15	26.8894
mmu-miR-301a_st	mmu-miR-301a	mmu-miR-301a-3p	miRNA-3_0	Mus musculus	miRNA	mmu-mir-301a	3.903	6.73133	12.167	1.67472e-12	9.93009e-12	18.415
mmu-miR-301b_st	mmu-miR-301b	mmu-miR-301b-3p	miRNA-3_0	Mus musculus	miRNA	mmu-mir-301b	5.261	5.9463	26.0799	9.36109e-21	3.93166e-19	37.4723
mmu-miR-3064-5p_st	mmu-miR-3064-5p	mmu-miR-3064-5p	miRNA-3_0	Mus musculus	miRNA	mmu-mir-3064	-2.97579	3.89304	-8.54627	3.52566e-09	1.36687e-08	10.6352
mmu-miR-3099_st	mmu-miR-3099	mmu-miR-3099-3p	miRNA-3_0	Mus musculus	miRNA	mmu-mir-3099	2.00834	5.49902	7.81725	2.01709e-08	6.82291e-08	8.86454
mmu-miR-3107-star_st	mmu-miR-3107*	mmu-miR-3107-3p	miRNA-3_0	Mus musculus	miRNA	mmu-mir-3107	-3.55122	5.87423	-11.4272	7.02569e-12	3.76696e-11	16.9576
mmu-miR-3107_st	mmu-miR-3107	mmu-miR-3107-5p	miRNA-3_0	Mus musculus	miRNA	mmu-mir-3107	-2.23319	10.2385	-15.531	4.98415e-15	4.5673e-14	24.3131
mmu-miR-322-star_st	mmu-miR-322*	mmu-miR-322-3p	miRNA-3_0	Mus musculus	miRNA	mmu-mir-322	4.49139	10.3775	33.2211	1.59438e-23	2.67857e-21	43.6278
mmu-miR-329_st	mmu-miR-329	mmu-miR-329-3p	miRNA-3_0	Mus musculus	miRNA	mmu-mir-329	3.82247	7.37237	16.4226	1.26084e-15	1.35205e-14	25.7014
mmu-miR-330-star_st	mmu-miR-330*	mmu-miR-330-3p	miRNA-3_0	Mus musculus	miRNA	mmu-mir-330	2.18169	7.1414	14.5926	2.27175e-14	1.87699e-13	22.7781
mmu-miR-335-5p_st	mmu-miR-335-5p	mmu-miR-335-5p	miRNA-3_0	Mus musculus	miRNA	mmu-mir-335	2.83826	8.45246	11.3158	8.7675e-12	4.60294e-11	16.7324
mmu-miR-337-5p_st	mmu-miR-337-5p	mmu-miR-337-5p	miRNA-3_0	Mus musculus	miRNA	mmu-mir-337	2.70906	7.72245	13.3496	1.9134e-13	1.26889e-12	20.6179
mmu-miR-342-3p_st	mmu-miR-342-3p	mmu-miR-342-3p	miRNA-3_0	Mus musculus	miRNA	mmu-mir-342	2.01057	10.2223	15.6575	4.0852e-15	3.8848e-14	24.5141
mmu-miR-3473_st	mmu-miR-3473	mmu-miR-3473a	miRNA-3_0	Mus musculus	miRNA	mmu-mir-3473	-3.01591	8.96567	-14.2353	4.13016e-14	3.15394e-13	22.1726
mmu-miR-351-star_st	mmu-miR-351*	mmu-miR-351-3p	miRNA-3_0	Mus musculus	miRNA	mmu-mir-351	4.5233	9.21192	18.6936	4.9404e-17	7.78113e-16	28.962
mmu-miR-351_st	mmu-miR-351	mmu-miR-351-5p	miRNA-3_0	Mus musculus	miRNA	mmu-mir-351	5.51261	12.6547	45.5633	3.48828e-27	1.75809e-24	51.3837
mmu-miR-362-3p_st	mmu-miR-362-3p	mmu-miR-362-3p	miRNA-3_0	Mus musculus	miRNA	mmu-mir-362	2.51825	4.84717	7.52821	4.10538e-08	1.32635e-07	8.1439
mmu-miR-362-5p_st	mmu-miR-362-5p	mmu-miR-362-5p	miRNA-3_0	Mus musculus	miRNA	mmu-mir-362	2.88858	8.79302	25.8426	1.18869e-20	4.27928e-19	37.2382
mmu-miR-369-5p_st	mmu-miR-369-5p	mmu-miR-369-5p	miRNA-3_0	Mus musculus	miRNA	mmu-mir-369	3.85497	5.14643	15.8361	3.09202e-15	3.05565e-14	24.7956
mmu-miR-370_st	mmu-miR-370	mmu-miR-370-3p	miRNA-3_0	Mus musculus	miRNA	mmu-mir-370	2.14453	7.71458	16.3163	1.48051e-15	1.52281e-14	25.5393
mmu-miR-376a_st	mmu-miR-376a	mmu-miR-376a-3p	miRNA-3_0	Mus musculus	miRNA	mmu-mir-376a	3.02994	4.45459	8.84191	1.77307e-09	7.14903e-09	11.3336
mmu-miR-376b_st	mmu-miR-376b	mmu-miR-376b-3p	miRNA-3_0	Mus musculus	miRNA	mmu-mir-376b	4.04365	5.51784	13.7516	9.4527e-14	6.61689e-13	21.3332
mmu-miR-379_st	mmu-miR-379	mmu-miR-379-5p	miRNA-3_0	Mus musculus	miRNA	mmu-mir-379	3.11894	10.0862	20.9982	2.56462e-18	4.78729e-17	31.9216
mmu-miR-380-5p_st	mmu-miR-380-5p	mmu-miR-380-5p	miRNA-3_0	Mus musculus	miRNA	mmu-mir-380	3.41826	4.9063	16.0451	2.23928e-15	2.25719e-14	25.1216
mmu-miR-381_st	mmu-miR-381	mmu-miR-381-3p	miRNA-3_0	Mus musculus	miRNA	mmu-mir-381	4.0871	6.08364	16.4589	1.1937e-15	1.30788e-14	25.7566
mmu-miR-382_st	mmu-miR-382	mmu-miR-382-5p	miRNA-3_0	Mus musculus	miRNA	mmu-mir-382	3.60438	8.95052	17.408	2.95978e-16	4.0317e-15	27.1623
mmu-miR-409-3p_st	mmu-miR-409-3p	mmu-miR-409-3p	miRNA-3_0	Mus musculus	miRNA	mmu-mir-409	4.81794	8.31505	25.9146	1.10529e-20	4.27928e-19	37.3095
mmu-miR-409-5p_st	mmu-miR-409-5p	mmu-miR-409-5p	miRNA-3_0	Mus musculus	miRNA	mmu-mir-409	4.81393	7.19473	28.8749	6.47873e-22	6.53056e-20	40.0739
mmu-miR-410_st	mmu-miR-410	mmu-miR-410-3p	miRNA-3_0	Mus musculus	miRNA	mmu-mir-410	2.78032	4.70609	10.996	1.66856e-11	8.24464e-11	16.0781
mmu-miR-411-star_st	mmu-miR-411*	mmu-miR-411-3p	miRNA-3_0	Mus musculus	miRNA	mmu-mir-411	3.6046	5.41503	13.2535	2.27018e-13	1.46689e-12	20.4444
mmu-miR-411_st	mmu-miR-411	mmu-miR-411-3p	miRNA-3_0	Mus musculus	miRNA	mmu-mir-411	3.14077	7.42683	16.5286	1.07508e-15	1.23145e-14	25.8622
mmu-miR-412-5p_st	mmu-miR-412-5p	mmu-miR-412-5p	miRNA-3_0	Mus musculus	miRNA	mmu-mir-412	3.5476	5.42232	18.3594	7.78753e-17	1.15439e-15	28.5051
mmu-miR-421_st	mmu-miR-421	mmu-miR-421-3p	miRNA-3_0	Mus musculus	miRNA	mmu-mir-421	3.29296	8.52776	18.7542	4.55248e-17	7.40144e-16	29.0441
mmu-miR-431-star_st	mmu-miR-431*	mmu-miR-431-3p	miRNA-3_0	Mus musculus	miRNA	mmu-mir-431	3.93247	5.67527	16.5427	1.05266e-15	1.23145e-14	25.8835
mmu-miR-431_st	mmu-miR-431	mmu-miR-431-5p	miRNA-3_0	Mus musculus	miRNA	mmu-mir-431	6.38496	8.82356	26.1584	8.65356e-21	3.93166e-19	37.5492
mmu-miR-433_st	mmu-miR-433	mmu-miR-433-3p	miRNA-3_0	Mus musculus	miRNA	mmu-mir-433	5.86368	8.87444	25.099	2.54631e-20	8.02089e-19	36.4902
mmu-miR-434-3p_st	mmu-miR-434-3p	mmu-miR-434-3p	miRNA-3_0	Mus musculus	miRNA	mmu-mir-434	3.72268	7.43644	15.1339	9.38299e-15	8.29654e-14	23.6732
mmu-miR-434-5p_st	mmu-miR-434-5p	mmu-miR-434-5p	miRNA-3_0	Mus musculus	miRNA	mmu-mir-434	3.23334	6.10003	11.7871	3.47031e-12	1.94337e-11	17.6746
mmu-miR-450b-3p_st	mmu-miR-450b-3p	mmu-miR-450b-3p	miRNA-3_0	Mus musculus	miRNA	mmu-mir-450b	4.06572	5.41354	14.4522	2.86939e-14	2.3199e-13	22.5416
mmu-miR-451_st	mmu-miR-451	mmu-miR-451a	miRNA-3_0	Mus musculus	miRNA	mmu-mir-451	-3.05094	6.64724	-8.03072	1.20169e-08	4.23532e-08	9.39009
mmu-miR-467a_st	mmu-miR-467a	mmu-miR-467a-3p	miRNA-3_0	Mus musculus	miRNA	mmu-mir-467a-1 // mmu-mir-467a-10 // mmu-mir-467a-2 // mmu-mir-467a-3 // mmu-mir-467a-4 // mmu-mir-467a-5 // mmu-mir-467a-6 // mmu-mir-467a-7 // mmu-mir-467a-8 // mmu-mir-467a-9	2.66043	5.88517	11.7315	3.86666e-12	2.14153e-11	17.5647
mmu-miR-485_st	mmu-miR-485	mmu-miR-485-5p	miRNA-3_0	Mus musculus	miRNA	mmu-mir-485	2.82645	5.58892	12.0006	2.29971e-12	1.33224e-11	18.0928
mmu-miR-486-star_st	mmu-miR-486*	mmu-miR-486-3p	miRNA-3_0	Mus musculus	miRNA	mmu-mir-486	-3.70965	5.94014	-14.0541	5.61759e-14	4.22577e-13	21.8608
mmu-miR-486_st	mmu-miR-486	mmu-miR-486-5p	miRNA-3_0	Mus musculus	miRNA	mmu-mir-486	-2.26362	10.2279	-14.3812	3.23115e-14	2.54453e-13	22.4213
mmu-miR-487b_st	mmu-miR-487b	mmu-miR-487b-3p	miRNA-3_0	Mus musculus	miRNA	mmu-mir-487b	6.02984	8.52172	28.2219	1.18243e-21	9.1416e-20	39.4905
mmu-miR-489_st	mmu-miR-489	mmu-miR-489-3p	miRNA-3_0	Mus musculus	miRNA	mmu-mir-489	3.07537	4.00941	7.51376	4.25505e-08	1.36595e-07	8.1076
mmu-miR-490-5p_st	mmu-miR-490-5p	mmu-miR-490-5p	miRNA-3_0	Mus musculus	miRNA	mmu-mir-490	2.39151	7.44465	13.8505	7.96576e-14	5.73534e-13	21.5067
mmu-miR-495_st	mmu-miR-495	mmu-miR-495-3p	miRNA-3_0	Mus musculus	miRNA	mmu-mir-495	3.45858	5.26514	10.6864	3.14738e-11	1.49649e-10	15.4328
mmu-miR-497_st	mmu-miR-497	mmu-miR-497-5p	miRNA-3_0	Mus musculus	miRNA	mmu-mir-497	-3.33524	6.2436	-12.9823	3.6957e-13	2.32829e-12	19.9497
mmu-miR-500-star_st	mmu-miR-500*	mmu-miR-500-5p	miRNA-3_0	Mus musculus	miRNA	mmu-mir-500	3.8187	5.01058	12.5768	7.76736e-13	4.66042e-12	19.1955
mmu-miR-500_st	mmu-miR-500	mmu-miR-500-3p	miRNA-3_0	Mus musculus	miRNA	mmu-mir-500	2.27512	9.49327	17.3551	3.19349e-16	4.23313e-15	27.0858
mmu-miR-501-3p_st	mmu-miR-501-3p	mmu-miR-501-3p	miRNA-3_0	Mus musculus	miRNA	mmu-mir-501	3.65986	8.40772	26.7122	5.00217e-21	2.52109e-19	38.0854
mmu-miR-501-5p_st	mmu-miR-501-5p	mmu-miR-501-5p	miRNA-3_0	Mus musculus	miRNA	mmu-mir-501	4.05508	6.56035	23.0141	2.42049e-19	5.30402e-18	34.2676
mmu-miR-503-star_st	mmu-miR-503*	mmu-miR-503-3p	miRNA-3_0	Mus musculus	miRNA	mmu-mir-503	3.4298	6.26604	12.6694	6.54493e-13	4.02274e-12	19.3694
mmu-miR-503_st	mmu-miR-503	mmu-miR-503-5p	miRNA-3_0	Mus musculus	miRNA	mmu-mir-503	4.93462	11.5219	29.7346	2.99125e-22	3.76897e-20	40.821
mmu-miR-504_st	mmu-miR-504	mmu-miR-504-5p	miRNA-3_0	Mus musculus	miRNA	mmu-mir-504	2.04116	6.40427	9.71737	2.47783e-10	1.12507e-09	13.3343
mmu-miR-505-5p_st	mmu-miR-505-5p	mmu-miR-505-5p	miRNA-3_0	Mus musculus	miRNA	mmu-mir-505	2.026	7.58912	11.102	1.34615e-11	6.85314e-11	16.2964
mmu-miR-5097_st	mmu-miR-5097	mmu-miR-5097	miRNA-3_0	Mus musculus	miRNA	mmu-mir-5097	3.04783	5.59572	6.03193	1.90323e-06	4.89188e-06	4.26641
mmu-miR-5100_st	mmu-miR-5100	mmu-miR-5100	miRNA-3_0	Mus musculus	miRNA	mmu-mir-5100	2.01375	7.34718	8.18272	8.34067e-09	2.98135e-08	9.76077
mmu-miR-5102_st	mmu-miR-5102	mmu-miR-5102	miRNA-3_0	Mus musculus	miRNA	mmu-mir-5102	-3.82835	6.30255	-6.90807	1.95313e-07	5.85938e-07	6.56444
mmu-miR-5115_st	mmu-miR-5115	mmu-miR-5115	miRNA-3_0	Mus musculus	miRNA	mmu-mir-5115	-3.0069	8.29245	-10.9643	1.77973e-11	8.70856e-11	16.0125
mmu-miR-5128_st	mmu-miR-5128	mmu-miR-5128	miRNA-3_0	Mus musculus	miRNA	mmu-mir-5128	-2.07971	10.6817	-11.3377	8.39223e-12	4.4523e-11	16.7769
mmu-miR-5132_st	mmu-miR-5132	mmu-miR-5132-5p	miRNA-3_0	Mus musculus	miRNA	mmu-mir-5132	-2.0941	5.98135	-7.46585	4.79232e-08	1.52869e-07	7.98708
mmu-miR-5135_st	mmu-miR-5135	mmu-miR-5135	miRNA-3_0	Mus musculus	miRNA	mmu-mir-5135	-2.2759	4.83869	-8.31887	6.0292e-09	2.2509e-08	10.0903
mmu-miR-532-3p_st	mmu-miR-532-3p	mmu-miR-532-3p	miRNA-3_0	Mus musculus	miRNA	mmu-mir-532	2.74083	8.46646	17.3199	3.35963e-16	4.23313e-15	27.0347
mmu-miR-532-5p_st	mmu-miR-532-5p	mmu-miR-532-5p	miRNA-3_0	Mus musculus	miRNA	mmu-mir-532	2.92664	10.6853	24.9096	3.10179e-20	9.1959e-19	36.2961
mmu-miR-540-3p_st	mmu-miR-540-3p	mmu-miR-540-3p	miRNA-3_0	Mus musculus	miRNA	mmu-mir-540	3.88856	6.17637	17.6263	2.16701e-16	3.03381e-15	27.4761
mmu-miR-541_st	mmu-miR-541	mmu-miR-541-5p	miRNA-3_0	Mus musculus	miRNA	mmu-mir-541	4.16226	10.5831	25.4422	1.78684e-20	6.00379e-19	36.8382
mmu-miR-542-5p_st	mmu-miR-542-5p	mmu-miR-542-5p	miRNA-3_0	Mus musculus	miRNA	mmu-mir-542	4.41585	8.2499	27.101	3.42564e-21	2.15816e-19	38.455
mmu-miR-543_st	mmu-miR-543	mmu-miR-543-3p	miRNA-3_0	Mus musculus	miRNA	mmu-mir-543	3.24901	5.55089	13.6544	1.11932e-13	7.72792e-13	21.1618
mmu-miR-665_st	mmu-miR-665	mmu-miR-665-3p	miRNA-3_0	Mus musculus	miRNA	mmu-mir-665	2.91416	8.09891	14.8446	1.50049e-14	1.28178e-13	23.1981
mmu-miR-669p_st	mmu-miR-669p	mmu-miR-669p-5p	miRNA-3_0	Mus musculus	miRNA	mmu-mir-669p-1 // mmu-mir-669p-2	2.19017	5.90687	9.49064	4.08541e-10	1.79047e-09	12.8258
mmu-miR-670_st	mmu-miR-670	mmu-miR-670-5p	miRNA-3_0	Mus musculus	miRNA	mmu-mir-670	2.8835	3.90113	8.01126	1.25949e-08	4.37781e-08	9.34241
mmu-miR-672_st	mmu-miR-672	mmu-miR-672-5p	miRNA-3_0	Mus musculus	miRNA	mmu-mir-672	3.73877	8.43538	21.8394	9.35316e-19	1.81307e-17	32.926
mmu-miR-675-3p_st	mmu-miR-675-3p	mmu-miR-675-3p	miRNA-3_0	Mus musculus	miRNA	mmu-mir-675	4.0652	7.33182	37.6177	5.85457e-25	1.47535e-22	46.7312
mmu-miR-675-5p_st	mmu-miR-675-5p	mmu-miR-675-5p	miRNA-3_0	Mus musculus	miRNA	mmu-mir-675	4.16117	6.95073	10.8107	2.43622e-11	1.16939e-10	15.6932
mmu-miR-708_st	mmu-miR-708	mmu-miR-708-3p	miRNA-3_0	Mus musculus	miRNA	mmu-mir-708	3.7236	7.50645	9.64833	2.88329e-10	1.286e-09	13.1802
mmu-miR-711_st	mmu-miR-711	mmu-miR-711	miRNA-3_0	Mus musculus	miRNA	mmu-mir-711	-2.49981	4.3246	-7.08658	1.24076e-07	3.76712e-07	7.02353
mmu-miR-720_st	mmu-miR-720	mmu-miR-720	miRNA-3_0	Mus musculus	miRNA	mmu-mir-720	3.23343	7.40417	6.40342	7.18029e-07	1.97687e-06	5.24903
mmu-miR-92a-1-star_st	mmu-miR-92a-1*	mmu-miR-92a-1-5p	miRNA-3_0	Mus musculus	miRNA	mmu-mir-92a-1	2.82024	5.04229	6.70807	3.26124e-07	9.39237e-07	6.04607
mmu-miR-99b-star_st	mmu-miR-99b*	mmu-miR-99b-3p	miRNA-3_0	Mus musculus	miRNA	mmu-mir-99b	2.54232	8.44571	15.8176	3.18221e-15	3.0843e-14	24.7666

## Sheet: day18.5
Table S6. Differentially expressed miRNAs (DEmiRs) at different developmental stages of the mouse heart (18.5)
Affy_ID	ToConvert	VER_20	GeneChip.Array	Species.Scientific.Name	Sequence.Type	Transcript.ID.Array.Design.	logFC	AveExpr	t	P.Value	adj.P.Val	B
hp_mmu-mir-5115_st	hp_mmu-mir-5115	hp_mmu-mir-5115	miRNA-3_0	Mus musculus	stem-loop	mmu-mir-5115	-2.14627	2.71578	-6.62422	4.04851e-07	1.29142e-06	5.82757
mmu-miR-106a_st	mmu-miR-106a	mmu-miR-106a-5p	miRNA-3_0	Mus musculus	miRNA	mmu-mir-106a	2.34441	10.5168	15.1016	9.88422e-15	9.39934e-14	23.6206
mmu-miR-127-star_st	mmu-miR-127*	mmu-miR-127-5p	miRNA-3_0	Mus musculus	miRNA	mmu-mir-127	2.13428	5.77001	8.94686	1.39301e-09	6.15858e-09	11.5788
mmu-miR-127_st	mmu-miR-127	mmu-miR-127-3p	miRNA-3_0	Mus musculus	miRNA	mmu-mir-127	3.09034	11.4208	23.2637	1.83086e-19	4.61378e-18	34.544
mmu-miR-130b_st	mmu-miR-130b	mmu-miR-130b-3p	miRNA-3_0	Mus musculus	miRNA	mmu-mir-130b	5.08081	10.7566	22.9621	2.5663e-19	6.15911e-18	34.2097
mmu-miR-134-star_st	mmu-miR-134*	mmu-miR-134-3p	miRNA-3_0	Mus musculus	miRNA	mmu-mir-134	2.65501	4.33267	9.20384	7.76425e-10	3.55744e-09	12.173
mmu-miR-134_st	mmu-miR-134	mmu-miR-134-5p	miRNA-3_0	Mus musculus	miRNA	mmu-mir-134	3.35088	8.64651	18.468	6.71152e-17	1.05706e-15	28.6544
mmu-miR-138_st	mmu-miR-138	mmu-miR-138-5p	miRNA-3_0	Mus musculus	miRNA	mmu-mir-138-1 // mmu-mir-138-2	2.16083	7.87031	14.4513	2.87357e-14	2.49703e-13	22.5401
mmu-miR-146a_st	mmu-miR-146a	mmu-miR-146a-5p	miRNA-3_0	Mus musculus	miRNA	mmu-mir-146a	-3.02029	6.1501	-12.8142	5.01752e-13	3.2842e-12	19.6393
mmu-miR-150_st	mmu-miR-150	mmu-miR-150-5p	miRNA-3_0	Mus musculus	miRNA	mmu-mir-150	-5.46354	5.16539	-19.3852	1.96944e-17	3.42275e-16	29.8842
mmu-miR-154_st	mmu-miR-154	mmu-miR-154-5p	miRNA-3_0	Mus musculus	miRNA	mmu-mir-154	2.46314	6.15996	8.61126	3.02817e-09	1.29339e-08	10.7898
mmu-miR-155_st	mmu-miR-155	mmu-miR-155-5p	miRNA-3_0	Mus musculus	miRNA	mmu-mir-155	-2.40728	5.92926	-12.1179	1.83858e-12	1.10315e-11	18.3202
mmu-miR-181d_st	mmu-miR-181d	mmu-miR-181d-5p	miRNA-3_0	Mus musculus	miRNA	mmu-mir-181d	2.00384	9.695	16.8844	6.33722e-16	7.98489e-15	26.3953
mmu-miR-184_st	mmu-miR-184	mmu-miR-184-3p	miRNA-3_0	Mus musculus	miRNA	mmu-mir-184	2.20496	7.199	12.8771	4.47332e-13	3.04669e-12	19.7559
mmu-miR-188-5p_st	mmu-miR-188-5p	mmu-miR-188-5p	miRNA-3_0	Mus musculus	miRNA	mmu-mir-188	2.12915	7.14468	8.33972	5.73812e-09	2.35123e-08	10.1405
mmu-miR-18a_st	mmu-miR-18a	mmu-miR-18a-5p	miRNA-3_0	Mus musculus	miRNA	mmu-mir-18a	4.05427	10.1393	21.8688	9.03465e-19	1.89728e-17	32.9604
mmu-miR-1902_st	mmu-miR-1902	mmu-miR-1902	miRNA-3_0	Mus musculus	miRNA	mmu-mir-1902	-2.17675	4.76036	-7.28341	7.55654e-08	2.66328e-07	7.52566
mmu-miR-195_st	mmu-miR-195	mmu-miR-195a-5p	miRNA-3_0	Mus musculus	miRNA	mmu-mir-195	-3.31974	8.43891	-27.1168	3.37361e-21	2.12537e-19	38.47
mmu-miR-1983_st	mmu-miR-1983	mmu-miR-1983	miRNA-3_0	Mus musculus	miRNA	mmu-mir-1983	4.56986	7.25719	20.7676	3.40267e-18	6.59594e-17	31.6396
mmu-miR-1a_st	mmu-miR-1a	mmu-miR-1a-3p	miRNA-3_0	Mus musculus	miRNA	mmu-mir-1a-1 // mmu-mir-1a-2	-2.01458	9.98982	-6.9722	1.65864e-07	5.61043e-07	6.72977
mmu-miR-203_st	mmu-miR-203	mmu-miR-203-3p	miRNA-3_0	Mus musculus	miRNA	mmu-mir-203	-2.72736	3.64922	-7.77109	2.25788e-08	8.36866e-08	8.75015
mmu-miR-208b_st	mmu-miR-208b	mmu-miR-208b-3p	miRNA-3_0	Mus musculus	miRNA	mmu-mir-208b	4.28708	6.77274	9.12905	9.19596e-10	4.13818e-09	12.0009
mmu-miR-20b_st	mmu-miR-20b	mmu-miR-20b-5p	miRNA-3_0	Mus musculus	miRNA	mmu-mir-20b	2.00578	8.80641	11.4396	6.85583e-12	3.83926e-11	16.9825
mmu-miR-210-star_st	mmu-miR-210*	mmu-miR-210-5p	miRNA-3_0	Mus musculus	miRNA	mmu-mir-210	2.06538	4.66293	7.50253	4.37521e-08	1.57822e-07	8.07937
mmu-miR-210_st	mmu-miR-210	mmu-miR-210-3p	miRNA-3_0	Mus musculus	miRNA	mmu-mir-210	2.22498	10.5211	16.0661	2.16805e-15	2.37543e-14	25.1542
mmu-miR-22-star_st	mmu-miR-22*	mmu-miR-22-5p	miRNA-3_0	Mus musculus	miRNA	mmu-mir-22	-2.53448	3.55978	-7.48371	4.58436e-08	1.63866e-07	8.03204
mmu-miR-221_st	mmu-miR-221	mmu-miR-221-3p	miRNA-3_0	Mus musculus	miRNA	mmu-mir-221	-3.22762	7.17448	-14.4404	2.92655e-14	2.49997e-13	22.5216
mmu-miR-222_st	mmu-miR-222	mmu-miR-222-3p	miRNA-3_0	Mus musculus	miRNA	mmu-mir-222	-4.34645	5.70279	-15.9915	2.43152e-15	2.60741e-14	25.0384
mmu-miR-24-1-star_st	mmu-miR-24-1*	mmu-miR-24-1-5p	miRNA-3_0	Mus musculus	miRNA	mmu-mir-24-1	-2.46112	2.90492	-6.86204	2.19684e-07	7.33249e-07	6.4455
mmu-miR-296-3p_st	mmu-miR-296-3p	mmu-miR-296-3p	miRNA-3_0	Mus musculus	miRNA	mmu-mir-296	3.70556	9.30351	20.2912	6.15775e-18	1.1084e-16	31.0474
mmu-miR-298_st	mmu-miR-298	mmu-miR-298-5p	miRNA-3_0	Mus musculus	miRNA	mmu-mir-298	5.45345	9.56244	24.4703	4.92892e-20	1.53054e-18	35.8401
mmu-miR-299-star_st	mmu-miR-299*	mmu-miR-299a-5p	miRNA-3_0	Mus musculus	miRNA	mmu-mir-299	2.93901	6.2702	12.4501	9.83106e-13	6.1171e-12	18.9562
mmu-miR-299_st	mmu-miR-299	mmu-miR-299a-5p	miRNA-3_0	Mus musculus	miRNA	mmu-mir-299	3.98753	6.32844	13.8934	7.39868e-14	5.73683e-13	21.5816
mmu-miR-29a_st	mmu-miR-29a	mmu-miR-29a-3p	miRNA-3_0	Mus musculus	miRNA	mmu-mir-29a	-6.13906	6.46099	-25.8606	1.1672e-20	5.4551e-19	37.2561
mmu-miR-29b-2-star_st	mmu-miR-29b-2*	mmu-miR-29b-2-5p	miRNA-3_0	Mus musculus	miRNA	mmu-mir-29b-2	-4.47461	3.7266	-15.1379	9.32401e-15	9.03712e-14	23.6796
mmu-miR-29b_st	mmu-miR-29b	mmu-miR-29b-3p	miRNA-3_0	Mus musculus	miRNA	mmu-mir-29b-1 // mmu-mir-29b-2	-5.2589	2.39656	-25.1959	2.30292e-20	8.2905e-19	36.589
mmu-miR-29c_st	mmu-miR-29c	mmu-miR-29c-3p	miRNA-3_0	Mus musculus	miRNA	mmu-mir-29c	-5.80561	2.66074	-22.867	2.85687e-19	6.54484e-18	34.1034
mmu-miR-300_st	mmu-miR-300	mmu-miR-300-3p	miRNA-3_0	Mus musculus	miRNA	mmu-mir-300	3.20188	7.8361	17.1571	4.25252e-16	5.53974e-15	26.7973
mmu-miR-301a_st	mmu-miR-301a	mmu-miR-301a-3p	miRNA-3_0	Mus musculus	miRNA	mmu-mir-301a	3.97634	6.73133	12.3956	1.0885e-12	6.69029e-12	18.8528
mmu-miR-301b_st	mmu-miR-301b	mmu-miR-301b-3p	miRNA-3_0	Mus musculus	miRNA	mmu-mir-301b	5.18903	5.9463	25.7231	1.34159e-20	5.63468e-19	37.1195
mmu-miR-3064-5p_st	mmu-miR-3064-5p	mmu-miR-3064-5p	miRNA-3_0	Mus musculus	miRNA	mmu-mir-3064	-2.9319	3.89304	-8.42022	4.74279e-09	1.96908e-08	10.334
mmu-miR-3096b-3p_st	mmu-miR-3096b-3p	mmu-miR-3096b-3p	miRNA-3_0	Mus musculus	miRNA	mmu-mir-3096b	2.07195	3.91059	5.32713	1.24562e-05	3.10789e-05	2.37995
mmu-miR-31-star_st	mmu-miR-31*	mmu-miR-31-3p	miRNA-3_0	Mus musculus	miRNA	mmu-mir-31	-2.07955	4.01291	-6.58179	4.51802e-07	1.42318e-06	5.71673
mmu-miR-3107-star_st	mmu-miR-3107*	mmu-miR-3107-3p	miRNA-3_0	Mus musculus	miRNA	mmu-mir-3107	-3.54248	5.87423	-11.3991	7.42818e-12	4.11407e-11	16.901
mmu-miR-3107_st	mmu-miR-3107	mmu-miR-3107-5p	miRNA-3_0	Mus musculus	miRNA	mmu-mir-3107	-2.02668	10.2385	-14.0948	5.24172e-14	4.19338e-13	21.931
mmu-miR-322-star_st	mmu-miR-322*	mmu-miR-322-3p	miRNA-3_0	Mus musculus	miRNA	mmu-mir-322	4.23573	10.3775	31.3301	7.5255e-23	1.26428e-20	42.1478
mmu-miR-329_st	mmu-miR-329	mmu-miR-329-3p	miRNA-3_0	Mus musculus	miRNA	mmu-mir-329	3.75322	7.37237	16.1251	1.98082e-15	2.21852e-14	25.2454
mmu-miR-330-star_st	mmu-miR-330*	mmu-miR-330-3p	miRNA-3_0	Mus musculus	miRNA	mmu-mir-330	2.11062	7.1414	14.1172	5.0454e-14	4.10142e-13	21.9697
mmu-miR-335-5p_st	mmu-miR-335-5p	mmu-miR-335-5p	miRNA-3_0	Mus musculus	miRNA	mmu-mir-335	2.76481	8.45246	11.0229	1.57979e-11	8.47038e-11	16.1337
mmu-miR-337-5p_st	mmu-miR-337-5p	mmu-miR-337-5p	miRNA-3_0	Mus musculus	miRNA	mmu-mir-337	2.607	7.72245	12.8467	4.72864e-13	3.17765e-12	19.6995
mmu-miR-3473_st	mmu-miR-3473	mmu-miR-3473a	miRNA-3_0	Mus musculus	miRNA	mmu-mir-3473	-2.14669	8.96567	-10.1325	1.00902e-10	5.08548e-10	14.2479
mmu-miR-351-star_st	mmu-miR-351*	mmu-miR-351-3p	miRNA-3_0	Mus musculus	miRNA	mmu-mir-351	4.41291	9.21192	18.2374	9.21059e-17	1.40671e-15	28.3365
mmu-miR-351_st	mmu-miR-351	mmu-miR-351-5p	miRNA-3_0	Mus musculus	miRNA	mmu-mir-351	5.33394	12.6547	44.0865	8.43389e-27	4.25068e-24	50.5978
mmu-miR-362-3p_st	mmu-miR-362-3p	mmu-miR-362-3p	miRNA-3_0	Mus musculus	miRNA	mmu-mir-362	2.18316	4.84717	6.52649	5.21401e-07	1.63221e-06	5.57204
mmu-miR-362-5p_st	mmu-miR-362-5p	mmu-miR-362-5p	miRNA-3_0	Mus musculus	miRNA	mmu-mir-362	2.65154	8.79302	23.7219	1.10438e-19	3.09227e-18	35.0439
mmu-miR-369-5p_st	mmu-miR-369-5p	mmu-miR-369-5p	miRNA-3_0	Mus musculus	miRNA	mmu-mir-369	3.59064	5.14643	14.7502	1.75143e-14	1.57629e-13	23.0415
mmu-miR-370_st	mmu-miR-370	mmu-miR-370-3p	miRNA-3_0	Mus musculus	miRNA	mmu-mir-370	2.03731	7.71458	15.5005	5.22928e-15	5.27111e-14	24.2645
mmu-miR-376a_st	mmu-miR-376a	mmu-miR-376a-3p	miRNA-3_0	Mus musculus	miRNA	mmu-mir-376a	2.98966	4.45459	8.72437	2.32706e-09	1.00243e-08	11.0573
mmu-miR-376b_st	mmu-miR-376b	mmu-miR-376b-3p	miRNA-3_0	Mus musculus	miRNA	mmu-mir-376b	4.06288	5.51784	13.817	8.44046e-14	6.34924e-13	21.448
mmu-miR-379_st	mmu-miR-379	mmu-miR-379-5p	miRNA-3_0	Mus musculus	miRNA	mmu-mir-379	3.17143	10.0862	21.3516	1.67145e-18	3.36965e-17	32.3482
mmu-miR-380-5p_st	mmu-miR-380-5p	mmu-miR-380-5p	miRNA-3_0	Mus musculus	miRNA	mmu-mir-380	3.47702	4.9063	16.3209	1.47033e-15	1.7644e-14	25.5463
mmu-miR-381_st	mmu-miR-381	mmu-miR-381-3p	miRNA-3_0	Mus musculus	miRNA	mmu-mir-381	3.91642	6.08364	15.7716	3.41821e-15	3.58406e-14	24.6943
mmu-miR-382_st	mmu-miR-382	mmu-miR-382-5p	miRNA-3_0	Mus musculus	miRNA	mmu-mir-382	3.60032	8.95052	17.3884	3.04417e-16	4.38361e-15	27.134
mmu-miR-409-3p_st	mmu-miR-409-3p	mmu-miR-409-3p	miRNA-3_0	Mus musculus	miRNA	mmu-mir-409	4.74865	8.31505	25.542	1.61341e-20	6.25507e-19	36.9385
mmu-miR-409-5p_st	mmu-miR-409-5p	mmu-miR-409-5p	miRNA-3_0	Mus musculus	miRNA	mmu-mir-409	4.75573	7.19473	28.5258	8.92232e-22	8.9937e-20	39.7638
mmu-miR-410_st	mmu-miR-410	mmu-miR-410-3p	miRNA-3_0	Mus musculus	miRNA	mmu-mir-410	2.67262	4.70609	10.5701	4.00758e-11	2.12613e-10	15.187
mmu-miR-411-star_st	mmu-miR-411*	mmu-miR-411-3p	miRNA-3_0	Mus musculus	miRNA	mmu-mir-411	3.52787	5.41503	12.9713	3.76961e-13	2.60258e-12	19.9296
mmu-miR-411_st	mmu-miR-411	mmu-miR-411-3p	miRNA-3_0	Mus musculus	miRNA	mmu-mir-411	3.25913	7.42683	17.1516	4.28671e-16	5.53974e-15	26.7892
mmu-miR-412-5p_st	mmu-miR-412-5p	mmu-miR-412-5p	miRNA-3_0	Mus musculus	miRNA	mmu-mir-412	3.59921	5.42232	18.6265	5.4104e-17	8.79627e-16	28.8708
mmu-miR-421_st	mmu-miR-421	mmu-miR-421-3p	miRNA-3_0	Mus musculus	miRNA	mmu-mir-421	2.95796	8.52776	16.8463	6.70301e-16	8.2398e-15	26.3387
mmu-miR-431-star_st	mmu-miR-431*	mmu-miR-431-3p	miRNA-3_0	Mus musculus	miRNA	mmu-mir-431	3.86091	5.67527	16.2416	1.65815e-15	1.94351e-14	25.4249
mmu-miR-431_st	mmu-miR-431	mmu-miR-431-5p	miRNA-3_0	Mus musculus	miRNA	mmu-mir-431	6.30748	8.82356	25.841	1.1906e-20	5.4551e-19	37.2366
mmu-miR-433_st	mmu-miR-433	mmu-miR-433-3p	miRNA-3_0	Mus musculus	miRNA	mmu-mir-433	5.77859	8.87444	24.7347	3.72626e-20	1.25202e-18	36.1156
mmu-miR-434-3p_st	mmu-miR-434-3p	mmu-miR-434-3p	miRNA-3_0	Mus musculus	miRNA	mmu-mir-434	3.64228	7.43644	14.8071	1.59542e-14	1.46198e-13	23.136
mmu-miR-434-5p_st	mmu-miR-434-5p	mmu-miR-434-5p	miRNA-3_0	Mus musculus	miRNA	mmu-mir-434	3.41992	6.10003	12.4673	9.52033e-13	5.99781e-12	18.9888
mmu-miR-450b-3p_st	mmu-miR-450b-3p	mmu-miR-450b-3p	miRNA-3_0	Mus musculus	miRNA	mmu-mir-450b	3.89002	5.41354	13.8276	8.28722e-14	6.32843e-13	21.4666
mmu-miR-451_st	mmu-miR-451	mmu-miR-451a	miRNA-3_0	Mus musculus	miRNA	mmu-mir-451	-2.32107	6.64724	-6.10955	1.5509e-06	4.39132e-06	4.47258
mmu-miR-467a_st	mmu-miR-467a	mmu-miR-467a-3p	miRNA-3_0	Mus musculus	miRNA	mmu-mir-467a-1 // mmu-mir-467a-10 // mmu-mir-467a-2 // mmu-mir-467a-3 // mmu-mir-467a-4 // mmu-mir-467a-5 // mmu-mir-467a-6 // mmu-mir-467a-7 // mmu-mir-467a-8 // mmu-mir-467a-9	2.39214	5.88517	10.5484	4.19275e-11	2.2012e-10	15.1411
mmu-miR-485_st	mmu-miR-485	mmu-miR-485-5p	miRNA-3_0	Mus musculus	miRNA	mmu-mir-485	2.88097	5.58892	12.2321	1.48046e-12	8.9898e-12	18.5403
mmu-miR-486-star_st	mmu-miR-486*	mmu-miR-486-3p	miRNA-3_0	Mus musculus	miRNA	mmu-mir-486	-3.54764	5.94014	-13.4403	1.62961e-13	1.17332e-12	20.7808
mmu-miR-486_st	mmu-miR-486	mmu-miR-486-5p	miRNA-3_0	Mus musculus	miRNA	mmu-mir-486	-2.02077	10.2279	-12.8384	4.80094e-13	3.18378e-12	19.6841
mmu-miR-487b_st	mmu-miR-487b	mmu-miR-487b-3p	miRNA-3_0	Mus musculus	miRNA	mmu-mir-487b	5.94529	8.52172	27.8262	1.71348e-21	1.43933e-19	39.1299
mmu-miR-489_st	mmu-miR-489	mmu-miR-489-3p	miRNA-3_0	Mus musculus	miRNA	mmu-mir-489	3.10998	4.00941	7.59831	3.45208e-08	1.26996e-07	8.31961
mmu-miR-490-5p_st	mmu-miR-490-5p	mmu-miR-490-5p	miRNA-3_0	Mus musculus	miRNA	mmu-mir-490	2.35563	7.44465	13.6427	1.14237e-13	8.467e-13	21.1411
mmu-miR-495_st	mmu-miR-495	mmu-miR-495-3p	miRNA-3_0	Mus musculus	miRNA	mmu-mir-495	3.20141	5.26514	9.89184	1.69402e-10	8.20948e-10	13.721
mmu-miR-497_st	mmu-miR-497	mmu-miR-497-5p	miRNA-3_0	Mus musculus	miRNA	mmu-mir-497	-2.9929	6.2436	-11.6497	4.53481e-12	2.59721e-11	17.4027
mmu-miR-500-star_st	mmu-miR-500*	mmu-miR-500-5p	miRNA-3_0	Mus musculus	miRNA	mmu-mir-500	3.01278	5.01058	9.92249	1.58522e-10	7.75681e-10	13.7885
mmu-miR-500_st	mmu-miR-500	mmu-miR-500-3p	miRNA-3_0	Mus musculus	miRNA	mmu-mir-500	2.27335	9.49327	17.3417	3.25588e-16	4.55824e-15	27.0663
mmu-miR-501-3p_st	mmu-miR-501-3p	mmu-miR-501-3p	miRNA-3_0	Mus musculus	miRNA	mmu-mir-501	3.59935	8.40772	26.2706	7.7378e-21	4.33317e-19	37.6588
mmu-miR-501-5p_st	mmu-miR-501-5p	mmu-miR-501-5p	miRNA-3_0	Mus musculus	miRNA	mmu-mir-501	3.9108	6.56035	22.1952	6.1685e-19	1.35171e-17	33.3397
mmu-miR-503-star_st	mmu-miR-503*	mmu-miR-503-3p	miRNA-3_0	Mus musculus	miRNA	mmu-mir-503	3.59004	6.26604	13.2613	2.23848e-13	1.58901e-12	20.4586
mmu-miR-503_st	mmu-miR-503	mmu-miR-503-5p	miRNA-3_0	Mus musculus	miRNA	mmu-mir-503	4.85509	11.5219	29.2554	4.58981e-22	5.78316e-20	40.4075
mmu-miR-505-5p_st	mmu-miR-505-5p	mmu-miR-505-5p	miRNA-3_0	Mus musculus	miRNA	mmu-mir-505	2.04909	7.58912	11.2286	1.04368e-11	5.71757e-11	16.5552
mmu-miR-5102_st	mmu-miR-5102	mmu-miR-5102	miRNA-3_0	Mus musculus	miRNA	mmu-mir-5102	-2.9385	6.30255	-5.30237	1.33127e-05	3.28902e-05	2.31338
mmu-miR-5115_st	mmu-miR-5115	mmu-miR-5115	miRNA-3_0	Mus musculus	miRNA	mmu-mir-5115	-2.3591	8.29245	-8.60214	3.09341e-09	1.31015e-08	10.7681
mmu-miR-532-3p_st	mmu-miR-532-3p	mmu-miR-532-3p	miRNA-3_0	Mus musculus	miRNA	mmu-mir-532	2.56279	8.46646	16.1948	1.78073e-15	2.03974e-14	25.3529
mmu-miR-532-5p_st	mmu-miR-532-5p	mmu-miR-532-5p	miRNA-3_0	Mus musculus	miRNA	mmu-mir-532	2.74446	10.6853	23.359	1.64683e-19	4.36844e-18	34.6489
mmu-miR-540-3p_st	mmu-miR-540-3p	mmu-miR-540-3p	miRNA-3_0	Mus musculus	miRNA	mmu-mir-540	3.93515	6.17637	17.8375	1.60783e-16	2.38337e-15	27.7764
mmu-miR-541_st	mmu-miR-541	mmu-miR-541-5p	miRNA-3_0	Mus musculus	miRNA	mmu-mir-541	3.99613	10.5831	24.4267	5.16254e-20	1.53054e-18	35.7944
mmu-miR-542-5p_st	mmu-miR-542-5p	mmu-miR-542-5p	miRNA-3_0	Mus musculus	miRNA	mmu-mir-542	4.5064	8.2499	27.6567	2.01149e-21	1.44827e-19	38.9739
mmu-miR-543_st	mmu-miR-543	mmu-miR-543-3p	miRNA-3_0	Mus musculus	miRNA	mmu-mir-543	2.98086	5.55089	12.5275	8.51139e-13	5.445e-12	19.1026
mmu-miR-665_st	mmu-miR-665	mmu-miR-665-3p	miRNA-3_0	Mus musculus	miRNA	mmu-mir-665	3.03692	8.09891	15.4699	5.48854e-15	5.42396e-14	24.2156
mmu-miR-670_st	mmu-miR-670	mmu-miR-670-5p	miRNA-3_0	Mus musculus	miRNA	mmu-mir-670	2.23987	3.90113	6.22305	1.15081e-06	3.40155e-06	4.77326
mmu-miR-672_st	mmu-miR-672	mmu-miR-672-5p	miRNA-3_0	Mus musculus	miRNA	mmu-mir-672	3.53561	8.43538	20.6527	3.92186e-18	7.32081e-17	31.4979
mmu-miR-675-3p_st	mmu-miR-675-3p	mmu-miR-675-3p	miRNA-3_0	Mus musculus	miRNA	mmu-mir-675	3.74555	7.33182	34.6598	5.17504e-24	1.30411e-21	44.6924
mmu-miR-675-5p_st	mmu-miR-675-5p	mmu-miR-675-5p	miRNA-3_0	Mus musculus	miRNA	mmu-mir-675	3.85837	6.95073	10.024	1.27329e-10	6.35384e-10	14.0114
mmu-miR-708_st	mmu-miR-708	mmu-miR-708-3p	miRNA-3_0	Mus musculus	miRNA	mmu-mir-708	3.43669	7.50645	8.90491	1.53378e-09	6.72195e-09	11.481
mmu-miR-711_st	mmu-miR-711	mmu-miR-711	miRNA-3_0	Mus musculus	miRNA	mmu-mir-711	-2.01201	4.3246	-5.70376	4.54633e-06	1.21601e-05	3.39069
mmu-miR-720_st	mmu-miR-720	mmu-miR-720	miRNA-3_0	Mus musculus	miRNA	mmu-mir-720	2.60038	7.40417	5.14974	2.00683e-05	4.77095e-05	1.90295
mmu-miR-92a-1-star_st	mmu-miR-92a-1*	mmu-miR-92a-1-5p	miRNA-3_0	Mus musculus	miRNA	mmu-mir-92a-1	2.23455	5.04229	5.31499	1.28692e-05	3.19512e-05	2.34729
mmu-miR-99b-star_st	mmu-miR-99b*	mmu-miR-99b-3p	miRNA-3_0	Mus musculus	miRNA	mmu-mir-99b	2.32416	8.44571	14.4603	2.8309e-14	2.49703e-13	22.5553

## Sheet: day19.5
Table S6. Differentially expressed miRNAs (DEmiRs) at different developmental stages of the mouse heart (19.5)
Affy_ID	ToConvert	VER_20	GeneChip.Array	Species.Scientific.Name	Sequence.Type	Transcript.ID.Array.Design.	logFC	AveExpr	t	P.Value	adj.P.Val	B
hp_mmu-mir-675_st	hp_mmu-mir-675	hp_mmu-mir-675	miRNA-3_0	Mus musculus	stem-loop	mmu-mir-675	2.15533	5.65638	7.92889	1.53734e-08	6.73756e-08	9.14011
mmu-miR-106a_st	mmu-miR-106a	mmu-miR-106a-5p	miRNA-3_0	Mus musculus	miRNA	mmu-mir-106a	2.29992	10.5168	14.815	1.57474e-14	1.65473e-13	23.1492
mmu-miR-10a_st	mmu-miR-10a	mmu-miR-10a-5p	miRNA-3_0	Mus musculus	miRNA	mmu-mir-10a	-2.25094	4.12937	-4.92387	3.68749e-05	9.8856e-05	1.29581
mmu-miR-127-star_st	mmu-miR-127*	mmu-miR-127-5p	miRNA-3_0	Mus musculus	miRNA	mmu-mir-127	2.24144	5.77001	9.39607	5.04281e-10	2.46755e-09	12.6117
mmu-miR-127_st	mmu-miR-127	mmu-miR-127-3p	miRNA-3_0	Mus musculus	miRNA	mmu-mir-127	3.0402	11.4208	22.8862	2.79552e-19	8.28788e-18	34.1249
mmu-miR-130b_st	mmu-miR-130b	mmu-miR-130b-3p	miRNA-3_0	Mus musculus	miRNA	mmu-mir-130b	4.98647	10.7566	22.5357	4.16519e-19	1.10487e-17	33.7295
mmu-miR-134_st	mmu-miR-134	mmu-miR-134-5p	miRNA-3_0	Mus musculus	miRNA	mmu-mir-134	2.87327	8.64651	15.8357	3.09381e-15	3.75943e-14	24.795
mmu-miR-138_st	mmu-miR-138	mmu-miR-138-5p	miRNA-3_0	Mus musculus	miRNA	mmu-mir-138-1 // mmu-mir-138-2	2.11967	7.87031	14.176	4.56589e-14	4.3419e-13	22.0709
mmu-miR-146a_st	mmu-miR-146a	mmu-miR-146a-5p	miRNA-3_0	Mus musculus	miRNA	mmu-mir-146a	-2.908	6.1501	-12.3378	1.2131e-12	7.94029e-12	18.7427
mmu-miR-150_st	mmu-miR-150	mmu-miR-150-5p	miRNA-3_0	Mus musculus	miRNA	mmu-mir-150	-5.68267	5.16539	-20.1627	7.24151e-18	1.40374e-16	30.8854
mmu-miR-154_st	mmu-miR-154	mmu-miR-154-5p	miRNA-3_0	Mus musculus	miRNA	mmu-mir-154	2.14939	6.15996	7.51436	4.24871e-08	1.8147e-07	8.10911
mmu-miR-155_st	mmu-miR-155	mmu-miR-155-5p	miRNA-3_0	Mus musculus	miRNA	mmu-mir-155	-2.34858	5.92926	-11.8224	3.24137e-12	1.96826e-11	17.744
mmu-miR-184_st	mmu-miR-184	mmu-miR-184-3p	miRNA-3_0	Mus musculus	miRNA	mmu-mir-184	2.13396	7.199	12.4625	9.60614e-13	6.37039e-12	18.9797
mmu-miR-188-5p_st	mmu-miR-188-5p	mmu-miR-188-5p	miRNA-3_0	Mus musculus	miRNA	mmu-mir-188	2.18276	7.14468	8.5497	3.49741e-09	1.58801e-08	10.6434
mmu-miR-18a_st	mmu-miR-18a	mmu-miR-18a-5p	miRNA-3_0	Mus musculus	miRNA	mmu-mir-18a	3.86074	10.1393	20.8249	3.1709e-18	6.39254e-17	31.71
mmu-miR-195_st	mmu-miR-195	mmu-miR-195a-5p	miRNA-3_0	Mus musculus	miRNA	mmu-mir-195	-2.98074	8.43891	-24.3478	5.61601e-20	2.17728e-18	35.7114
mmu-miR-1983_st	mmu-miR-1983	mmu-miR-1983	miRNA-3_0	Mus musculus	miRNA	mmu-mir-1983	4.27433	7.25719	19.4246	1.87054e-17	3.49167e-16	29.9358
mmu-miR-203_st	mmu-miR-203	mmu-miR-203-3p	miRNA-3_0	Mus musculus	miRNA	mmu-mir-203	-2.26234	3.64922	-6.44612	6.42464e-07	2.31287e-06	5.36126
mmu-miR-208b_st	mmu-miR-208b	mmu-miR-208b-3p	miRNA-3_0	Mus musculus	miRNA	mmu-mir-208b	4.56454	6.77274	9.71987	2.46431e-10	1.24201e-09	13.3399
mmu-miR-210_st	mmu-miR-210	mmu-miR-210-3p	miRNA-3_0	Mus musculus	miRNA	mmu-mir-210	2.47962	10.5211	17.9048	1.46279e-16	2.37821e-15	27.8715
mmu-miR-22-star_st	mmu-miR-22*	mmu-miR-22-5p	miRNA-3_0	Mus musculus	miRNA	mmu-mir-22	-2.50283	3.55978	-7.39025	5.78471e-08	2.42958e-07	7.79636
mmu-miR-221_st	mmu-miR-221	mmu-miR-221-3p	miRNA-3_0	Mus musculus	miRNA	mmu-mir-221	-3.0848	7.17448	-13.8013	8.67229e-14	7.66813e-13	21.4206
mmu-miR-222_st	mmu-miR-222	mmu-miR-222-3p	miRNA-3_0	Mus musculus	miRNA	mmu-mir-222	-3.62876	5.70279	-13.351	1.90876e-13	1.55164e-12	20.6203
mmu-miR-24-1-star_st	mmu-miR-24-1*	mmu-miR-24-1-5p	miRNA-3_0	Mus musculus	miRNA	mmu-mir-24-1	-2.56916	2.90492	-7.16328	1.02218e-07	4.08874e-07	7.21971
mmu-miR-296-3p_st	mmu-miR-296-3p	mmu-miR-296-3p	miRNA-3_0	Mus musculus	miRNA	mmu-mir-296	3.42715	9.30351	18.7667	4.47702e-17	8.05864e-16	29.0609
mmu-miR-298_st	mmu-miR-298	mmu-miR-298-5p	miRNA-3_0	Mus musculus	miRNA	mmu-mir-298	5.36564	9.56244	24.0762	7.51588e-20	2.70572e-18	35.424
mmu-miR-299-star_st	mmu-miR-299*	mmu-miR-299a-5p	miRNA-3_0	Mus musculus	miRNA	mmu-mir-299	2.62795	6.2702	11.1324	1.26626e-11	7.17074e-11	16.3587
mmu-miR-299_st	mmu-miR-299	mmu-miR-299a-5p	miRNA-3_0	Mus musculus	miRNA	mmu-mir-299	3.65858	6.32844	12.7473	5.67178e-13	3.97025e-12	19.5148
mmu-miR-29a_st	mmu-miR-29a	mmu-miR-29a-3p	miRNA-3_0	Mus musculus	miRNA	mmu-mir-29a	-6.27947	6.46099	-26.4521	6.46212e-21	4.65273e-19	37.835
mmu-miR-29b-2-star_st	mmu-miR-29b-2*	mmu-miR-29b-2-5p	miRNA-3_0	Mus musculus	miRNA	mmu-mir-29b-2	-3.81191	3.7266	-12.8959	4.32299e-13	3.11255e-12	19.7906
mmu-miR-29b_st	mmu-miR-29b	mmu-miR-29b-3p	miRNA-3_0	Mus musculus	miRNA	mmu-mir-29b-1 // mmu-mir-29b-2	-5.33553	2.39656	-25.5631	1.57903e-20	7.85672e-19	36.9596
mmu-miR-29c_st	mmu-miR-29c	mmu-miR-29c-3p	miRNA-3_0	Mus musculus	miRNA	mmu-mir-29c	-5.60878	2.66074	-22.0917	6.95813e-19	1.66995e-17	33.22
mmu-miR-300_st	mmu-miR-300	mmu-miR-300-3p	miRNA-3_0	Mus musculus	miRNA	mmu-mir-300	3.06387	7.8361	16.4175	1.2705e-15	1.68508e-14	25.6937
mmu-miR-301a_st	mmu-miR-301a	mmu-miR-301a-3p	miRNA-3_0	Mus musculus	miRNA	mmu-mir-301a	4.22268	6.73133	13.1635	2.66605e-13	2.05078e-12	20.2812
mmu-miR-301b_st	mmu-miR-301b	mmu-miR-301b-3p	miRNA-3_0	Mus musculus	miRNA	mmu-mir-301b	5.26786	5.9463	26.1139	9.04748e-21	5.69991e-19	37.5056
mmu-miR-3064-5p_st	mmu-miR-3064-5p	mmu-miR-3064-5p	miRNA-3_0	Mus musculus	miRNA	mmu-mir-3064	-2.60741	3.89304	-7.4883	4.53247e-08	1.91963e-07	8.04358
mmu-miR-3096b-3p_st	mmu-miR-3096b-3p	mmu-miR-3096b-3p	miRNA-3_0	Mus musculus	miRNA	mmu-mir-3096b	2.02274	3.91059	5.2006	1.75017e-05	5.01185e-05	2.03972
mmu-miR-3107-star_st	mmu-miR-3107*	mmu-miR-3107-3p	miRNA-3_0	Mus musculus	miRNA	mmu-mir-3107	-3.5863	5.87423	-11.5401	5.62211e-12	3.33358e-11	17.1842
mmu-miR-3107_st	mmu-miR-3107	mmu-miR-3107-5p	miRNA-3_0	Mus musculus	miRNA	mmu-mir-3107	-2.03156	10.2385	-14.1287	4.94777e-14	4.61792e-13	21.9895
mmu-miR-322-star_st	mmu-miR-322*	mmu-miR-322-3p	miRNA-3_0	Mus musculus	miRNA	mmu-mir-322	4.14576	10.3775	30.6646	1.32719e-22	2.22968e-20	41.6035
mmu-miR-329_st	mmu-miR-329	mmu-miR-329-3p	miRNA-3_0	Mus musculus	miRNA	mmu-mir-329	3.57629	7.37237	15.3649	6.48337e-15	7.42641e-14	24.0471
mmu-miR-335-5p_st	mmu-miR-335-5p	mmu-miR-335-5p	miRNA-3_0	Mus musculus	miRNA	mmu-mir-335	3.30071	8.45246	13.1595	2.68555e-13	2.05078e-12	20.2738
mmu-miR-337-5p_st	mmu-miR-337-5p	mmu-miR-337-5p	miRNA-3_0	Mus musculus	miRNA	mmu-mir-337	2.44522	7.72245	12.0495	2.09455e-12	1.33627e-11	18.1877
mmu-miR-351-star_st	mmu-miR-351*	mmu-miR-351-3p	miRNA-3_0	Mus musculus	miRNA	mmu-mir-351	4.22458	9.21192	17.4591	2.75062e-16	4.33223e-15	27.2361
mmu-miR-351_st	mmu-miR-351	mmu-miR-351-5p	miRNA-3_0	Mus musculus	miRNA	mmu-mir-351	5.21322	12.6547	43.0887	1.55681e-26	7.84632e-24	50.048
mmu-miR-362-3p_st	mmu-miR-362-3p	mmu-miR-362-3p	miRNA-3_0	Mus musculus	miRNA	mmu-mir-362	2.42104	4.84717	7.23761	8.47737e-08	3.44564e-07	7.4092
mmu-miR-362-5p_st	mmu-miR-362-5p	mmu-miR-362-5p	miRNA-3_0	Mus musculus	miRNA	mmu-mir-362	2.65947	8.79302	23.7928	1.02206e-19	3.43412e-18	35.1205
mmu-miR-369-5p_st	mmu-miR-369-5p	mmu-miR-369-5p	miRNA-3_0	Mus musculus	miRNA	mmu-mir-369	3.21291	5.14643	13.1985	2.50417e-13	1.97204e-12	20.3448
mmu-miR-376a_st	mmu-miR-376a	mmu-miR-376a-3p	miRNA-3_0	Mus musculus	miRNA	mmu-mir-376a	3.61862	4.45459	10.5598	4.09412e-11	2.14941e-10	15.1653
mmu-miR-376b_st	mmu-miR-376b	mmu-miR-376b-3p	miRNA-3_0	Mus musculus	miRNA	mmu-mir-376b	3.80259	5.51784	12.9318	4.04979e-13	2.95811e-12	19.8569
mmu-miR-379_st	mmu-miR-379	mmu-miR-379-5p	miRNA-3_0	Mus musculus	miRNA	mmu-mir-379	3.09716	10.0862	20.8516	3.0687e-18	6.39254e-17	31.7427
mmu-miR-380-5p_st	mmu-miR-380-5p	mmu-miR-380-5p	miRNA-3_0	Mus musculus	miRNA	mmu-mir-380	3.04442	4.9063	14.2903	3.76449e-14	3.7202e-13	22.2665
mmu-miR-381_st	mmu-miR-381	mmu-miR-381-3p	miRNA-3_0	Mus musculus	miRNA	mmu-mir-381	3.72582	6.08364	15.004	1.15739e-14	1.2681e-13	23.4609
mmu-miR-382_st	mmu-miR-382	mmu-miR-382-5p	miRNA-3_0	Mus musculus	miRNA	mmu-mir-382	3.28393	8.95052	15.8603	2.97788e-15	3.75213e-14	24.8336
mmu-miR-409-3p_st	mmu-miR-409-3p	mmu-miR-409-3p	miRNA-3_0	Mus musculus	miRNA	mmu-mir-409	4.34881	8.31505	23.3913	1.58898e-19	5.00527e-18	34.6842
mmu-miR-409-5p_st	mmu-miR-409-5p	mmu-miR-409-5p	miRNA-3_0	Mus musculus	miRNA	mmu-mir-409	4.56471	7.19473	27.38	2.61874e-21	2.19974e-19	38.7169
mmu-miR-410_st	mmu-miR-410	mmu-miR-410-3p	miRNA-3_0	Mus musculus	miRNA	mmu-mir-410	2.3005	4.70609	9.09834	9.85961e-10	4.60115e-09	11.9301
mmu-miR-411-star_st	mmu-miR-411*	mmu-miR-411-3p	miRNA-3_0	Mus musculus	miRNA	mmu-mir-411	3.22167	5.41503	11.8455	3.0995e-12	1.90506e-11	17.7894
mmu-miR-411_st	mmu-miR-411	mmu-miR-411-3p	miRNA-3_0	Mus musculus	miRNA	mmu-mir-411	3.16594	7.42683	16.6611	8.82043e-16	1.23486e-14	26.0619
mmu-miR-412-5p_st	mmu-miR-412-5p	mmu-miR-412-5p	miRNA-3_0	Mus musculus	miRNA	mmu-mir-412	3.22095	5.42232	16.6689	8.71839e-16	1.23486e-14	26.0736
mmu-miR-421_st	mmu-miR-421	mmu-miR-421-3p	miRNA-3_0	Mus musculus	miRNA	mmu-mir-421	2.88959	8.52776	16.4569	1.1973e-15	1.63092e-14	25.7536
mmu-miR-431-star_st	mmu-miR-431*	mmu-miR-431-3p	miRNA-3_0	Mus musculus	miRNA	mmu-mir-431	3.76249	5.67527	15.8276	3.13286e-15	3.75943e-14	24.7823
mmu-miR-431_st	mmu-miR-431	mmu-miR-431-5p	miRNA-3_0	Mus musculus	miRNA	mmu-mir-431	6.0526	8.82356	24.7967	3.49109e-20	1.46626e-18	36.1798
mmu-miR-433_st	mmu-miR-433	mmu-miR-433-3p	miRNA-3_0	Mus musculus	miRNA	mmu-mir-433	4.90785	8.87444	21.0076	2.53524e-18	5.55548e-17	31.9331
mmu-miR-434-3p_st	mmu-miR-434-3p	mmu-miR-434-3p	miRNA-3_0	Mus musculus	miRNA	mmu-mir-434	3.53297	7.43644	14.3627	3.33274e-14	3.3594e-13	22.3899
mmu-miR-434-5p_st	mmu-miR-434-5p	mmu-miR-434-5p	miRNA-3_0	Mus musculus	miRNA	mmu-mir-434	3.32503	6.10003	12.1214	1.82624e-12	1.18003e-11	18.327
mmu-miR-450b-3p_st	mmu-miR-450b-3p	mmu-miR-450b-3p	miRNA-3_0	Mus musculus	miRNA	mmu-mir-450b	3.83617	5.41354	13.6362	1.15546e-13	9.87036e-13	21.1296
mmu-miR-467a_st	mmu-miR-467a	mmu-miR-467a-3p	miRNA-3_0	Mus musculus	miRNA	mmu-mir-467a-1 // mmu-mir-467a-10 // mmu-mir-467a-2 // mmu-mir-467a-3 // mmu-mir-467a-4 // mmu-mir-467a-5 // mmu-mir-467a-6 // mmu-mir-467a-7 // mmu-mir-467a-8 // mmu-mir-467a-9	2.06562	5.88517	9.10856	9.63343e-10	4.53762e-09	11.9537
mmu-miR-485_st	mmu-miR-485	mmu-miR-485-5p	miRNA-3_0	Mus musculus	miRNA	mmu-mir-485	2.48992	5.58892	10.5718	3.99317e-11	2.11848e-10	15.1907
mmu-miR-486-star_st	mmu-miR-486*	mmu-miR-486-3p	miRNA-3_0	Mus musculus	miRNA	mmu-mir-486	-3.75925	5.94014	-14.242	4.08364e-14	3.95799e-13	22.184
mmu-miR-486_st	mmu-miR-486	mmu-miR-486-5p	miRNA-3_0	Mus musculus	miRNA	mmu-mir-486	-2.04081	10.2279	-12.9656	3.80881e-13	2.823e-12	19.9191
mmu-miR-487b_st	mmu-miR-487b	mmu-miR-487b-3p	miRNA-3_0	Mus musculus	miRNA	mmu-mir-487b	5.52328	8.52172	25.851	1.17861e-20	6.6002e-19	37.2465
mmu-miR-489_st	mmu-miR-489	mmu-miR-489-3p	miRNA-3_0	Mus musculus	miRNA	mmu-mir-489	2.98749	4.00941	7.29906	7.26598e-08	2.97728e-07	7.56538
mmu-miR-490-5p_st	mmu-miR-490-5p	mmu-miR-490-5p	miRNA-3_0	Mus musculus	miRNA	mmu-mir-490	2.25896	7.44465	13.0828	3.08198e-13	2.31838e-12	20.1341
mmu-miR-495_st	mmu-miR-495	mmu-miR-495-3p	miRNA-3_0	Mus musculus	miRNA	mmu-mir-495	2.9641	5.26514	9.15858	8.60077e-10	4.12837e-09	12.069
mmu-miR-497_st	mmu-miR-497	mmu-miR-497-5p	miRNA-3_0	Mus musculus	miRNA	mmu-mir-497	-2.76315	6.2436	-10.7554	2.72955e-11	1.47924e-10	15.5776
mmu-miR-500-star_st	mmu-miR-500*	mmu-miR-500-5p	miRNA-3_0	Mus musculus	miRNA	mmu-mir-500	3.32066	5.01058	10.9365	1.88344e-11	1.04314e-10	15.9549
mmu-miR-500_st	mmu-miR-500	mmu-miR-500-3p	miRNA-3_0	Mus musculus	miRNA	mmu-mir-500	2.38869	9.49327	18.2215	9.41554e-17	1.63636e-15	28.3144
mmu-miR-501-3p_st	mmu-miR-501-3p	mmu-miR-501-3p	miRNA-3_0	Mus musculus	miRNA	mmu-mir-501	3.49137	8.40772	25.4824	1.71476e-20	7.85672e-19	36.8787
mmu-miR-501-5p_st	mmu-miR-501-5p	mmu-miR-501-5p	miRNA-3_0	Mus musculus	miRNA	mmu-mir-501	3.80482	6.56035	21.5937	1.25116e-18	2.86629e-17	32.6366
mmu-miR-503-star_st	mmu-miR-503*	mmu-miR-503-3p	miRNA-3_0	Mus musculus	miRNA	mmu-mir-503	3.24135	6.26604	11.9733	2.42332e-12	1.52669e-11	18.0396
mmu-miR-503_st	mmu-miR-503	mmu-miR-503-5p	miRNA-3_0	Mus musculus	miRNA	mmu-mir-503	4.83174	11.5219	29.1147	5.21107e-22	6.56594e-20	40.2847
mmu-miR-532-3p_st	mmu-miR-532-3p	mmu-miR-532-3p	miRNA-3_0	Mus musculus	miRNA	mmu-mir-532	2.3443	8.46646	14.8141	1.57715e-14	1.65473e-13	23.1476
mmu-miR-532-5p_st	mmu-miR-532-5p	mmu-miR-532-5p	miRNA-3_0	Mus musculus	miRNA	mmu-mir-532	2.61415	10.6853	22.2499	5.78942e-19	1.45893e-17	33.4027
mmu-miR-540-3p_st	mmu-miR-540-3p	mmu-miR-540-3p	miRNA-3_0	Mus musculus	miRNA	mmu-mir-540	3.44343	6.17637	15.6086	4.41085e-15	5.16993e-14	24.4366
mmu-miR-541_st	mmu-miR-541	mmu-miR-541-5p	miRNA-3_0	Mus musculus	miRNA	mmu-mir-541	3.71048	10.5831	22.6807	3.52949e-19	9.88257e-18	33.8938
mmu-miR-542-5p_st	mmu-miR-542-5p	mmu-miR-542-5p	miRNA-3_0	Mus musculus	miRNA	mmu-mir-542	4.5243	8.2499	27.7666	1.81266e-21	1.82717e-19	39.0752
mmu-miR-543_st	mmu-miR-543	mmu-miR-543-3p	miRNA-3_0	Mus musculus	miRNA	mmu-mir-543	2.52765	5.55089	10.6228	3.59127e-11	1.92553e-10	15.2986
mmu-miR-665_st	mmu-miR-665	mmu-miR-665-3p	miRNA-3_0	Mus musculus	miRNA	mmu-mir-665	2.64057	8.09891	13.4509	1.59949e-13	1.32155e-12	20.7997
mmu-miR-672_st	mmu-miR-672	mmu-miR-672-5p	miRNA-3_0	Mus musculus	miRNA	mmu-mir-672	3.08424	8.43538	18.016	1.25213e-16	2.10358e-15	28.0278
mmu-miR-675-3p_st	mmu-miR-675-3p	mmu-miR-675-3p	miRNA-3_0	Mus musculus	miRNA	mmu-mir-675	3.58926	7.33182	33.2135	1.60403e-23	4.04215e-21	43.6221
mmu-miR-675-5p_st	mmu-miR-675-5p	mmu-miR-675-5p	miRNA-3_0	Mus musculus	miRNA	mmu-mir-675	3.53439	6.95073	9.18233	8.15093e-10	3.95007e-09	12.1236
mmu-miR-696_st	mmu-miR-696	mmu-miR-696	miRNA-3_0	Mus musculus	miRNA	mmu-mir-696	-2.21178	6.67805	-7.05611	1.34031e-07	5.31903e-07	6.94541
mmu-miR-708_st	mmu-miR-708	mmu-miR-708-3p	miRNA-3_0	Mus musculus	miRNA	mmu-mir-708	3.14535	7.50645	8.15	9.02042e-09	3.98798e-08	9.68123
mmu-miR-711_st	mmu-miR-711	mmu-miR-711	miRNA-3_0	Mus musculus	miRNA	mmu-mir-711	-2.29919	4.3246	-6.51786	5.3321e-07	1.99065e-06	5.54943
mmu-miR-720_st	mmu-miR-720	mmu-miR-720	miRNA-3_0	Mus musculus	miRNA	mmu-mir-720	2.71184	7.40417	5.37048	1.10879e-05	3.3463e-05	2.49646
mmu-miR-92a-1-star_st	mmu-miR-92a-1*	mmu-miR-92a-1-5p	miRNA-3_0	Mus musculus	miRNA	mmu-mir-92a-1	2.81597	5.04229	6.69792	3.34757e-07	1.28648e-06	6.01967
mmu-miR-99b-star_st	mmu-miR-99b*	mmu-miR-99b-3p	miRNA-3_0	Mus musculus	miRNA	mmu-mir-99b	2.02832	8.44571	12.6196	7.17493e-13	4.88733e-12	19.2761

[truncated: 1 more sheets: Cluster distribution see Fig. 6]
