# Supplementary material for: Parallel Genome-wide Profiling of Coding and Non-coding RNAs to Identify Novel Regulatory Elements in Embryonic and Maturated Heart
Source: Mol Ther Nucleic Acids. 2018 May 4;12:158–73. doi: 10.1016/j.omtn.2018.04.018 (PMC6023836; doi:10.1016/j.omtn.2018.04.018)
Supplement: Table S7. Differential Expressed Genes at E10.5 in Comparison to E19.5 Heart Developmental Stage and/or to Adult Heart [file mmc8.xls]

## Sheet: E10.5
Table S7. Differential expressed genes at E10.5 in comparison to E19.5 heart developmental stage and/or to adult heart
Row.names	Symbol	Name	GeneID	logFC_E19.5	AveExpr_E19.5	adj.P.Val_E19.5	logFC_Adult	AveExpr_Adult	adj.P.Val_Adult	DEGs E10.5 vs E19.5 and/or Adult Heart
1449051_at	Ppara	peroxisome proliferator activated receptor alpha	19013	-2.0001	6.16555	1.6e-08	-1.99929	6.16555	4.63683e-09	E19.5
1450663_at	Thbs2	thrombospondin 2	21826	-2.87004	6.52083	5.61187e-12	-1.96068	6.52083	3.38638e-09	E19.5
1435893_at	Vldlr	very low density lipoprotein receptor	22359	-2.07606	6.57	5.86059e-09	-1.94605	6.57	5.54261e-09	E19.5
1448201_at	Sfrp2	secreted frizzled-related protein 2	20319	-3.82553	6.66349	4.10293e-07	-1.93182	6.66349	0.00152117	E19.5
1448590_at	Col6a1	collagen, type VI, alpha 1	12833	-2.91167	8.33156	3.45544e-13	-1.91766	8.33156	6.0248e-10	E19.5
1443632_at	Obscn	obscurin, cytoskeletal calmodulin and titin-interacting RhoGEF	380698	-2.03123	7.37031	1.38662e-08	-1.91452	7.37031	1.23987e-08	E19.5
1423037_at	Aplnr	apelin receptor	23796	-2.07071	5.51103	1.22533e-08	-1.88709	5.51103	2.0305e-08	E19.5
1444844_at	Fabp3	fatty acid binding protein 3, muscle and heart	14077	-3.15834	5.91542	2.782e-09	-1.84323	5.91542	9.37053e-06	E19.5
1424544_at	Nrbp2	nuclear receptor binding protein 2	223649	-3.27603	7.10121	3.2216e-16	-1.82411	7.10121	2.96906e-11	E19.5
1439157_at	Btnl9	butyrophilin-like 9	237754	-3.41965	5.27635	1.75701e-08	-1.82359	5.27635	0.000120628	E19.5
1437422_at	Sema5a	sema domain, seven thrombospondin repeats (type 1 and type 1-like), transmembrane domain (TM) and short cytoplasmic domain, (semaphorin) 5A	20356	-2.87424	5.80008	5.96733e-13	-1.81265	5.80008	2.38281e-09	E19.5
1447830_s_at	Rgs2	regulator of G-protein signaling 2	19735	-2.74343	6.45941	1.28263e-09	-1.80953	6.45941	7.3894e-07	E19.5
1438470_at	Socs2	suppressor of cytokine signaling 2	216233	-3.13114	5.33154	5.69819e-12	-1.80845	5.33154	8.14687e-08	E19.5
1435527_at	Nfic	nuclear factor I/C	18029	-2.16001	9.87689	1.05163e-08	-1.73382	9.87689	1.73207e-07	E19.5
1450857_a_at	Col1a2	collagen, type I, alpha 2	12843	-2.5846	10.8781	6.85838e-11	-1.72891	10.8781	4.53833e-08	E19.5
1455582_at	C1qtnf1	C1q and tumor necrosis factor related protein 1	56745	-2.02618	4.96049	7.21025e-13	-1.71849	4.96049	5.72644e-12	E19.5
1436970_a_at	Pdgfrb	platelet derived growth factor receptor, beta polypeptide	18596	-2.3018	9.80414	4.89599e-11	-1.7125	9.80414	4.5305e-09	E19.5
1442827_at	Tlr4	toll-like receptor 4	21898	-2.25687	4.67153	1.25637e-07	-1.65528	4.67153	7.40021e-06	E19.5
1420855_at	Eln	elastin	13717	-4.92613	7.90755	1.14299e-13	-1.64928	7.90755	3.01995e-05	E19.5
1449545_at	Fgf18	fibroblast growth factor 18	14172	-2.37861	5.28053	1.79055e-14	-1.64525	5.28053	1.36927e-11	E19.5
1424393_s_at	Adhfe1	alcohol dehydrogenase, iron containing, 1	76187	-2.77025	4.11766	6.67691e-10	-1.62968	4.11766	2.74378e-06	E19.5
1429012_at	Arhgef6	Rac/Cdc42 guanine nucleotide exchange factor (GEF) 6	73341	-2.10762	7.51361	5.41548e-13	-1.62256	7.51361	3.47964e-11	E19.5
1439096_at	Ddo	D-aspartate oxidase	70503	-2.3123	6.47769	5.08883e-08	-1.57179	6.47769	1.05752e-05	E19.5
1427123_s_at	Copg2os2	coatomer protein complex, subunit gamma 2, opposite strand 2	100044236	-2.61289	6.33972	1.23912e-11	-1.41585	6.33972	4.58494e-07	E19.5
1427320_at	Copg2os2	coatomer protein complex, subunit gamma 2, opposite strand 2	100044236	-2.77433	8.23341	5.89881e-13	-1.32832	8.23341	3.82559e-07	E19.5
1436870_s_at	Afap1l2	actin filament associated protein 1-like 2	226250	-2.7937	4.207	2.18024e-08	-1.32816	4.207	0.000511332	E19.5
1416236_a_at	Mpzl2	myelin protein zero-like 2	14012	-2.37238	5.08591	1.34925e-05	-1.21615	5.08591	0.00885235	E19.5
1430579_at	Tnik	TRAF2 and NCK interacting kinase	665113	-2.81659	5.50958	2.06672e-09	-1.16015	5.50958	0.000595527	E19.5
1435990_at	Adamts2	a disintegrin-like and metallopeptidase (reprolysin type) with thrombospondin type 1 motif, 2	216725	-2.20618	5.28211	3.41464e-10	-1.09239	5.28211	2.14691e-05	E19.5
1440009_at	Olfr78	olfactory receptor 78	170639	-2.54121	3.3679	2.39375e-10	-1.06437	3.3679	0.000149164	E19.5
1423110_at	Col1a2	collagen, type I, alpha 2	12843	-2.98063	9.76974	4.5824e-09	-1.04267	9.76974	0.00394735	E19.5
1449273_at	Cyfip2	cytoplasmic FMR1 interacting protein 2	76884	-3.19965	5.12958	2.257e-06	-1.017	5.12958	0.0603809	E19.5
1423420_at	Adrb1	adrenergic receptor, beta 1	11554	-2.02744	6.57612	4.34235e-10	-0.926788	6.57612	7.17397e-05	E19.5
1460409_at	Cpt1a	carnitine palmitoyltransferase 1a, liver	12894	-2.02164	7.67384	2.52933e-13	-0.903088	7.67384	6.47443e-07	E19.5
1442732_at	Hadhb	hydroxyacyl-Coenzyme A dehydrogenase/3-ketoacyl-Coenzyme A thiolase/enoyl-Coenzyme A hydratase (trifunctional protein), beta subunit	231086	-2.18983	5.89473	2.29287e-11	-0.868912	5.89473	7.14657e-05	E19.5
1426603_at	Rnasel	ribonuclease L (2', 5'-oligoisoadenylate synthetase-dependent)	24014	-2.91619	6.51882	1.18015e-10	-0.865612	6.51882	0.00334734	E19.5
1426144_x_at	Trdn	triadin	76757	-2.02101	10.6388	1.56159e-06	-0.856619	10.6388	0.011733	E19.5
1438968_x_at	Spint2	serine protease inhibitor, Kunitz type 2	20733	-2.13768	8.72209	1.24511e-11	-0.84277	8.72209	5.46371e-05	E19.5
1423365_at	Cacna1g	calcium channel, voltage-dependent, T type, alpha 1G subunit	12291	-2.48955	5.79525	2.66406e-10	-0.797338	5.79525	0.00246447	E19.5
1448756_at	S100a9	S100 calcium binding protein A9 (calgranulin B)	20202	-3.53994	3.78663	4.03751e-07	-0.783967	3.78663	0.141593	E19.5
1444386_at	Pde1c	phosphodiesterase 1C	18575	-3.01562	4.54657	2e-09	-0.774895	4.54657	0.0232896	E19.5
1417459_at	Dcpp1	demilune cell and parotid protein 1	13184	-2.83551	3.78472	2.26796e-05	-0.723063	3.78472	0.197975	E19.5
1422860_at	Nts	neurotensin	67405	-2.32178	5.33764	1.688e-06	-0.678106	5.33764	0.077989	E19.5
1417273_at	Pdk4	pyruvate dehydrogenase kinase, isoenzyme 4	27273	-2.24452	6.57555	1.8043e-06	-0.653844	6.57555	0.0800424	E19.5
1452382_at	Dnm3os	dynamin 3, opposite strand	474332	-2.37495	5.88544	2.01837e-08	-0.60954	5.88544	0.0444269	E19.5
1419394_s_at	S100a8	S100 calcium binding protein A8 (calgranulin A)	20201	-3.085	3.60806	1.43812e-05	-0.574553	3.60806	0.332602	E19.5
1416121_at	Lox	lysyl oxidase	16948	-3.03273	6.69769	7.22967e-10	-0.565438	6.69769	0.0795985	E19.5
1417130_s_at	Angptl4	angiopoietin-like 4	57875	-3.31107	5.25455	1.85987e-15	-0.5641	5.25455	0.00541248	E19.5
1439478_at	Acot2	acyl-CoA thioesterase 2	171210	-2.22779	8.03382	2.4131e-11	-0.56207	8.03382	0.00652149	E19.5
1439793_at	Gja3	gap junction protein, alpha 3	14611	-2.22853	5.38542	1.22868e-05	-0.5358	5.38542	0.203993	E19.5
1429060_at	Malat1	metastasis associated lung adenocarcinoma transcript 1 (non-coding RNA)	72289	-2.28403	7.42007	1.55906e-11	-0.532458	7.42007	0.00986972	E19.5
1449945_at	Ppargc1b	peroxisome proliferative activated receptor, gamma, coactivator 1 beta	170826	-2.03274	10.1592	2.71912e-08	-0.448606	10.1592	0.0872293	E19.5
1421037_at	Npas2	neuronal PAS domain protein 2	18143	-2.77826	4.25529	2.22512e-13	-0.421133	4.25529	0.039421	E19.5
1423505_at	Tagln	transgelin	21345	2.35267	6.7191	9.93087e-07	-0.352887	6.7191	0.34922	E19.5
1450779_at	Fabp7	fatty acid binding protein 7, brain	12140	-2.17468	4.66692	8.0318e-06	-0.342135	4.66692	0.394454	E19.5
1453303_at	4833417J20Rik	RIKEN cDNA 4833417J20 gene	74604	-2.26177	5.0044	8.32095e-13	-0.267828	5.0044	0.126527	E19.5
1426143_at	Trdn	triadin	76757	-2.15448	10.6218	1.38084e-07	-0.106921	10.6218	0.733406	E19.5
1420897_at	Snap23	synaptosomal-associated protein 23	20619	2.18511	4.2678	8.32516e-07	0.0431879	4.2678	0.90615	E19.5
1455494_at	Col1a1	collagen, type I, alpha 1	12842	-3.16817	8.96049	2.56591e-13	0.158003	8.96049	0.501747	E19.5
1425993_a_at	Hsph1	heat shock 105kDa/110kDa protein 1	15505	2.80381	7.10533	1.266e-06	0.217068	7.10533	0.640006	E19.5
1437833_at	Ltbp3	latent transforming growth factor beta binding protein 3	16998	-2.35433	4.6666	5.68504e-07	0.275964	4.6666	0.449685	E19.5
1415871_at	Tgfbi	transforming growth factor, beta induced	21810	2.24824	5.69002	4.86764e-06	0.329324	5.69002	0.412044	E19.5
1434510_at	Papss2	3'-phosphoadenosine 5'-phosphosulfate synthase 2	23972	2.27114	6.07478	1.1e-08	0.34389	6.07478	0.216197	E19.5
1425742_a_at	Tsc22d1	TSC22 domain family, member 1	21807	2.01515	8.99027	4.47328e-06	0.354701	8.99027	0.319647	E19.5
1427735_a_at	Acta1	actin, alpha 1, skeletal muscle	11459	2.6483	8.30914	6.86585e-05	0.460556	8.30914	0.423424	E19.5
1448123_s_at	Tgfbi	transforming growth factor, beta induced	21810	2.38623	6.61253	2.8649e-06	0.569908	6.61253	0.162777	E19.5
1419352_at	l7Rn6	lethal, Chr 7, Rinchik 6	67669	2.03559	5.19875	4.72568e-08	0.665975	5.19875	0.0157422	E19.5
1419693_at	Colec12	collectin sub-family member 12	140792	2.29866	5.45669	3.78363e-06	0.688791	5.45669	0.0863496	E19.5
1455130_at	Spty2d1	SPT2, Suppressor of Ty, domain containing 1 (S. cerevisiae)	101685	2.07621	4.24107	1.14945e-06	0.728094	4.24107	0.0314387	E19.5
1424368_s_at	Ubqln1	ubiquilin 1	56085	2.02117	6.25773	2.52333e-05	0.72829	6.25773	0.0722225	E19.5
1451119_a_at	Fbln1	fibulin 1	14114	2.52032	5.65684	5.7746e-06	0.749888	5.65684	0.0979175	E19.5
1415684_at	Atg5	autophagy related 5	11793	2.45024	3.56231	3.63535e-09	0.755297	3.56231	0.00922413	E19.5
1454758_a_at	Tsc22d1	TSC22 domain family, member 1	21807	2.75268	8.29826	2.60726e-07	0.813149	8.29826	0.0459221	E19.5
1418030_at	Slco3a1	solute carrier organic anion transporter family, member 3a1	108116	2.08249	5.70057	4.42e-07	0.854331	5.70057	0.00847853	E19.5
1450908_at	Eif4e	eukaryotic translation initiation factor 4E	13684	2.26022	6.05816	1.50705e-06	0.942405	6.05816	0.0128449	E19.5
1420478_at	Nap1l1	nucleosome assembly protein 1-like 1	53605	2.40129	6.92226	9.17681e-07	0.964136	6.92226	0.0133	E19.5
1416365_at	Hsp90ab1	heat shock protein 90 alpha (cytosolic), class B member 1	15516	2.02376	10.5058	9.32803e-08	0.967396	10.5058	0.00110418	E19.5
1448484_at	Amd1	S-adenosylmethionine decarboxylase 1	11702	2.20113	6.99769	7.27418e-07	0.981852	6.99769	0.0057973	E19.5
1417183_at	Dnaja2	DnaJ (Hsp40) homolog, subfamily A, member 2	56445	2.12411	5.31798	4.7351e-06	0.999025	5.31798	0.00965543	E19.5
1450744_at	Ell2	elongation factor RNA polymerase II 2	192657	2.085	4.77457	4.56602e-07	1.02563	4.77457	0.0020501	E19.5
1417724_at	Alyref	Aly/REF export factor	21681	2.23697	6.16791	1.40789e-07	1.1008	6.16791	0.00105939	E19.5
1418210_at	Pfn2	profilin 2	18645	2.39146	6.43909	1.0057e-06	1.13591	6.43909	0.00419284	E19.5
1448398_s_at	Rpl22	ribosomal protein L22	19934	2.26267	5.13045	9.74081e-06	1.13611	5.13045	0.00869409	E19.5
1436534_at	Trove2	TROVE domain family, member 2	20822	2.04684	4.56786	1.55785e-05	1.13843	4.56786	0.00528611	E19.5
1418152_at	Hmgn5	high-mobility group nucleosome binding domain 5	50887	2.05508	5.75233	1.21657e-05	1.14127	5.75233	0.00464327	E19.5
1426793_a_at	Rpl14	ribosomal protein L14	67115	2.02604	9.65654	2.28055e-08	1.16396	9.65654	5.7089e-05	E19.5
1440256_at	Rgs9bp	regulator of G-protein signalling 9 binding protein	243923	2.00412	4.38297	2.65193e-11	1.2063	4.38297	1.36911e-07	E19.5
1435648_at	Lrrn4	leucine rich repeat neuronal 4	320974	2.10035	3.57469	2.23588e-05	1.21115	3.57469	0.00491242	E19.5
1416123_at	Ccnd2	cyclin D2	12444	2.38781	6.6824	1.39907e-09	1.22487	6.6824	3.49721e-05	E19.5
1460193_at	St13	suppression of tumorigenicity 13	70356	2.05628	6.95881	3.82332e-09	1.22695	6.95881	8.71591e-06	E19.5
1436511_at	Sde2	SDE2 telomere maintenance homolog (S. pombe)	208768	2.07294	5.19683	1.80118e-09	1.2343	5.19683	4.92071e-06	E19.5
1420829_a_at	Ywhaq	tyrosine 3-monooxygenase/tryptophan 5-monooxygenase activation protein, theta polypeptide	22630	2.33055	7.24186	7.26764e-06	1.24524	7.24186	0.00472599	E19.5
1428656_at	Drosha	drosha, ribonuclease type III	14000	2.01401	6.12941	1.33542e-07	1.26955	6.12941	6.29294e-05	E19.5
1431784_a_at	Rpf1	ribosome production factor 1 homolog (S. cerevisiae)	70285	2.01569	4.63474	6.85627e-06	1.27067	4.63474	0.00107976	E19.5
1449660_s_at	Coro1c	coronin, actin binding protein 1C	23790	2.1776	5.54227	3.38765e-08	1.29319	5.54227	4.93012e-05	E19.5
1418209_a_at	Pfn2	profilin 2	18645	2.1661	7.05615	7.8832e-05	1.305	7.05615	0.00735368	E19.5
1415975_at	Carhsp1	calcium regulated heat stable protein 1	52502	2.0128	5.88158	2.40242e-06	1.30718	5.88158	0.000381326	E19.5
1448842_at	Cdo1	cysteine dioxygenase 1, cytosolic	12583	2.49361	5.19214	8.36711e-08	1.3341	5.19214	0.000321273	E19.5
1441957_x_at	Rec114	REC114 meiotic recombination protein	73673	2.07045	3.94591	3.80715e-08	1.34617	3.94591	1.57241e-05	E19.5
1420828_s_at	Ywhaq	tyrosine 3-monooxygenase/tryptophan 5-monooxygenase activation protein, theta polypeptide	22630	2.46714	6.53939	1.41518e-08	1.3673	6.53939	6.44148e-05	E19.5
1416701_at	Rnd3	Rho family GTPase 3	74194	2.02338	4.63376	2.07963e-08	1.37038	4.63376	5.26676e-06	E19.5
1431057_a_at	Prss23	protease, serine 23	76453	2.81347	4.35586	2.20668e-07	1.37905	4.35586	0.0014273	E19.5
1433664_at	Ube2q2	ubiquitin-conjugating enzyme E2Q (putative) 2	109161	2.21555	4.66978	3.08084e-05	1.391	4.66978	0.00301774	E19.5
1455058_at	Mtmr9	myotubularin related protein 9	210376	2.12512	4.81809	1.0454e-06	1.40493	4.81809	0.000167304	E19.5
1452160_at	Tiparp	TCDD-inducible poly(ADP-ribose) polymerase	99929	2.02984	4.66681	4.46e-07	1.40735	4.66681	4.7077e-05	E19.5
1436142_at	Akap5	A kinase (PRKA) anchor protein 5	238276	2.59487	4.11046	1.83149e-08	1.4157	4.11046	9.37804e-05	E19.5
1435637_at	Itfg1	integrin alpha FG-GAP repeat containing 1	71927	2.04767	4.27561	6.6745e-05	1.43533	4.27561	0.00195664	E19.5
1417454_at	Cul4b	cullin 4B	72584	2.12902	6.51132	1.15359e-07	1.43798	6.51132	2.24044e-05	E19.5
1451332_at	Zfp521	zinc finger protein 521	225207	2.3892	5.50011	2.18931e-07	1.44133	5.50011	0.000157803	E19.5
1450937_at	Lin7c	lin-7 homolog C (C. elegans)	22343	2.12263	5.51453	8.97558e-05	1.44307	5.51453	0.00314221	E19.5
1428449_at	Gtf3c2	general transcription factor IIIC, polypeptide 2, beta	71752	2.00236	5.30136	1.00455e-06	1.47691	5.30136	4.10035e-05	E19.5
1460213_at	Golga4	golgi autoantigen, golgin subfamily a, 4	54214	2.02105	6.42689	1.34984e-06	1.48152	6.42689	5.72674e-05	E19.5
1433795_at	Tgfbr3	transforming growth factor, beta receptor III	21814	2.13954	6.88291	1.7546e-07	1.49503	6.88291	1.98788e-05	E19.5
1460331_at	Tm9sf2	transmembrane 9 superfamily member 2	68059	2.49274	5.74762	3.44741e-06	1.51026	5.74762	0.00100302	E19.5
1427464_s_at	Hspa5	heat shock protein 5	14828	2.29643	9.27277	4.2877e-09	1.51405	9.27277	2.08219e-06	E19.5
1431054_at	Lsm6	LSM6 homolog, U6 small nuclear RNA associated (S. cerevisiae)	78651	2.33432	6.00512	1.33817e-07	1.52044	6.00512	4.11522e-05	E19.5
1428085_at	1110057K04Rik	RIKEN cDNA 1110057K04 gene	68832	2.2848	5.07275	1.4643e-07	1.54219	5.07275	2.74987e-05	E19.5
1433749_at	Gna13	guanine nucleotide binding protein, alpha 13	14674	2.00864	6.14683	7.77663e-07	1.55362	6.14683	1.70815e-05	E19.5
1453622_s_at	Mllt3	myeloid/lymphoid or mixed-lineage leukemia (trithorax homolog, Drosophila); translocated to, 3	70122	2.38254	5.11435	7.10767e-11	1.55591	5.11435	7.24223e-08	E19.5
1437434_a_at	Wls	wntless homolog (Drosophila)	68151	2.10978	5.13407	3.63165e-05	1.59361	5.13407	0.000597969	E19.5
1422580_at	Myl4	myosin, light polypeptide 4	17896	2.33505	10.6608	1.414e-05	1.59937	10.6608	0.000792046	E19.5
1452651_a_at	Myl1	myosin, light polypeptide 1	17901	2.5496	6.84642	1.73743e-05	1.60685	6.84642	0.00201201	E19.5
1448371_at	Mylpf	myosin light chain, phosphorylatable, fast skeletal muscle	17907	2.37088	5.12593	8.34708e-11	1.61046	5.12593	4.10962e-08	E19.5
1447774_x_at	Fam213a	family with sequence similarity 213, member A	70564	2.18983	4.78588	2.38757e-06	1.61699	4.78588	8.42422e-05	E19.5
1452107_s_at	Npnt	nephronectin	114249	2.7768	5.16671	3.31541e-09	1.62155	5.16671	1.07136e-05	E19.5
1455698_at	Sec62	SEC62 homolog (S. cerevisiae)	69276	2.03606	5.2946	1.49e-07	1.62489	5.2946	2.38094e-06	E19.5
1423648_at	Pdia6	protein disulfide isomerase associated 6	71853	2.36255	7.5906	5.36079e-10	1.62501	7.5906	1.66846e-07	E19.5
1420477_at	Nap1l1	nucleosome assembly protein 1-like 1	53605	2.5187	6.59771	2.77943e-08	1.63053	6.59771	1.30302e-05	E19.5
1433885_at	Iqgap2	IQ motif containing GTPase activating protein 2	544963	2.12757	4.99803	7.57781e-07	1.64325	4.99803	1.70175e-05	E19.5
1415817_s_at	Cct7	chaperonin containing Tcp1, subunit 7 (eta)	12468	2.04954	7.90207	3.41078e-06	1.66017	7.90207	3.45293e-05	E19.5
1435133_at	Ugcg	UDP-glucose ceramide glucosyltransferase	22234	2.07559	4.59503	3.33028e-06	1.6606	4.59503	3.98736e-05	E19.5
1416605_at	Nhp2	NHP2 ribonucleoprotein	52530	2.09671	4.7996	1.331e-06	1.67042	4.7996	1.83848e-05	E19.5
1452207_at	Cited2	Cbp/p300-interacting transactivator, with Glu/Asp-rich carboxy-terminal domain, 2	17684	3.05192	5.01096	1.4643e-07	1.67054	5.01096	0.000361421	E19.5
1423921_at	Ints3	integrator complex subunit 3	229543	2.01641	3.63395	1.02463e-08	1.674	3.63395	9.29353e-08	E19.5
1426736_at	Gspt1	G1 to S phase transition 1	14852	2.24172	5.83142	1.54167e-06	1.67406	5.83142	5.03485e-05	E19.5
1428194_at	Usp9x	ubiquitin specific peptidase 9, X chromosome	22284	2.04556	5.34379	9.81929e-08	1.67808	5.34379	1.0198e-06	E19.5
1452395_at	Med19	mediator complex subunit 19	381379	2.14697	5.01427	1.00684e-07	1.68048	5.01427	2.236e-06	E19.5
1452168_x_at	Gspt1	G1 to S phase transition 1	14852	2.35383	5.73838	1.13241e-06	1.68104	5.73838	6.91683e-05	E19.5
1415695_at	Psma1	proteasome (prosome, macropain) subunit, alpha type 1	26440	2.20005	7.47557	9.68126e-06	1.68863	7.47557	0.000169499	E19.5
1454663_at	Eif5	eukaryotic translation initiation factor 5	217869	2.16926	6.57634	3.49387e-08	1.69934	6.57634	8.30066e-07	E19.5
1427982_s_at	Syne2	spectrin repeat containing, nuclear envelope 2	319565	2.72629	5.87931	3.26742e-06	1.70441	5.87931	0.000705984	E19.5
1423423_at	Pdia3	protein disulfide isomerase associated 3	14827	2.66949	7.29348	2.55331e-10	1.70927	7.29348	3.11944e-07	E19.5
1419548_at	Kpna1	karyopherin (importin) alpha 1	16646	2.1033	3.81272	3.09981e-06	1.71172	3.81272	2.97266e-05	E19.5
1453181_x_at	Plscr1	phospholipid scramblase 1	22038	2.06828	4.97078	3.06449e-07	1.72409	4.97078	2.36669e-06	E19.5
1437502_x_at	Cd24a	CD24a antigen	12484	2.61643	5.39957	1.9566e-07	1.73403	5.39957	4.45566e-05	E19.5
1452309_at	Cgnl1	cingulin-like 1	68178	2.2581	7.0408	2.13084e-08	1.73937	7.0408	6.98604e-07	E19.5
1423566_a_at	Hsph1	heat shock 105kDa/110kDa protein 1	15505	2.84779	3.56859	1.54167e-06	1.74038	3.56859	0.000532815	E19.5
1424501_at	Utp6	UTP6, small subunit (SSU) processome component, homolog (yeast)	216987	2.04875	5.73663	3.15462e-07	1.7434	5.73663	1.75434e-06	E19.5
1455182_at	Kif1b	kinesin family member 1B	16561	2.04053	7.11661	8.51351e-08	1.74616	7.11661	4.36504e-07	E19.5
1426258_at	Sorl1	sortilin-related receptor, LDLR class A repeats-containing	20660	2.2284	5.37366	1.65565e-12	1.74709	5.37366	6.93275e-11	E19.5
1451127_at	Vopp1	vesicular, overexpressed in cancer, prosurvival protein 1	232023	2.09069	4.05132	6.3608e-06	1.75074	4.05132	3.94239e-05	E19.5
1423753_at	Bambi	BMP and activin membrane-bound inhibitor	68010	2.20239	6.15067	1.57e-07	1.75575	6.15067	2.5596e-06	E19.5
1415704_a_at	Cdv3	carnitine deficiency-associated gene expressed in ventricle 3	321022	2.00269	8.28323	5.91604e-08	1.75641	8.28323	2.01539e-07	E19.5
1438756_at	Ankrd29	ankyrin repeat domain 29	225187	2.07306	5.32423	1.9772e-08	1.76667	5.32423	1.12857e-07	E19.5
1422884_at	Snrpd3	small nuclear ribonucleoprotein D3	67332	2.13642	7.38943	2.73149e-06	1.77446	7.38943	2.00325e-05	E19.5
1415773_at	Ncl	nucleolin	17975	2.17619	7.41215	1.75678e-09	1.77845	7.41215	2.21254e-08	E19.5
1416364_at	Hsp90ab1	heat shock protein 90 alpha (cytosolic), class B member 1	15516	2.12438	9.60276	2.12106e-08	1.77855	9.60276	1.66666e-07	E19.5
1426766_at	6330403K07Rik	RIKEN cDNA 6330403K07 gene	103712	2.24549	5.46906	1.54948e-07	1.79768	5.46906	2.35941e-06	E19.5
1429348_at	Sema3c	sema domain, immunoglobulin domain (Ig), short basic domain, secreted, (semaphorin) 3C	20348	2.41947	6.49454	4.75401e-07	1.79948	6.49454	1.91588e-05	E19.5
1423045_at	Ncbp2	nuclear cap binding protein subunit 2	68092	2.20189	5.75853	2.27037e-06	1.80142	5.75853	2.08559e-05	E19.5
1416492_at	Ccne1	cyclin E1	12447	2.44143	5.36788	1.87104e-10	1.80676	5.36788	1.77867e-08	E19.5
1436519_a_at	1110057K04Rik	RIKEN cDNA 1110057K04 gene	68832	2.23286	3.81147	1.03e-07	1.80924	3.81147	1.3108e-06	E19.5
1451266_at	Mrpl50	mitochondrial ribosomal protein L50	28028	2.10007	5.17088	1.20027e-05	1.80954	5.17088	4.86094e-05	E19.5
1435339_at	Kctd15	potassium channel tetramerisation domain containing 15	233107	2.44359	5.83911	4.94601e-13	1.81248	5.83911	6.97688e-11	E19.5
1418629_a_at	Khdrbs1	KH domain containing, RNA binding, signal transduction associated 1	20218	2.20553	6.76432	7.11635e-05	1.81553	6.76432	0.000422032	E19.5
1452331_s_at	Qser1	glutamine and serine rich 1	99003	2.04412	4.72787	4.69608e-06	1.81719	4.72787	1.29529e-05	E19.5
1437287_at	Nadk2	NAD kinase 2, mitochondrial	68646	2.22698	6.31227	9e-09	1.82041	6.31227	1.09e-07	E19.5
1434745_at	Ccnd2	cyclin D2	12444	2.07428	8.57709	3.05969e-09	1.82672	8.57709	9.36308e-09	E19.5
1426340_at	Slc1a3	solute carrier family 1 (glial high affinity glutamate transporter), member 3	20512	2.0535	3.68127	1.8342e-07	1.82734	3.68127	4.92548e-07	E19.5
1420917_at	Prpf40a	PRP40 pre-mRNA processing factor 40 homolog A (yeast)	56194	2.48983	4.44791	1.68689e-07	1.83317	4.44791	9.11571e-06	E19.5
1431609_a_at	Acp5	acid phosphatase 5, tartrate resistant	11433	2.79247	3.6511	1.09841e-11	1.83859	3.6511	1.26074e-08	E19.5
1424620_at	Nop16	NOP16 nucleolar protein	28126	2.1446	3.81319	5.34888e-08	1.84187	3.81319	2.63721e-07	E19.5
1423545_a_at	Zfp207	zinc finger protein 207	22680	2.24586	6.39823	3.41992e-06	1.84492	6.39823	2.86365e-05	E19.5
1423724_at	Zwint	ZW10 interactor	52696	2.07054	4.9903	1.95775e-06	1.84651	4.9903	5.15261e-06	E19.5
1452106_at	Npnt	nephronectin	114249	2.96089	3.88157	1.32825e-08	1.85425	3.88157	1.15401e-05	E19.5
1424033_at	Srsf7	serine/arginine-rich splicing factor 7	225027	2.35206	7.4839	5.1e-08	1.8558	7.4839	1.052e-06	E19.5
1448224_at	Tfam	transcription factor A, mitochondrial	21780	2.06125	6.5764	8.2727e-07	1.85676	6.5764	1.836e-06	E19.5
1423215_at	Spcs2	signal peptidase complex subunit 2 homolog (S. cerevisiae)	66624	2.02295	7.0517	5.78359e-05	1.8577	7.0517	9.81117e-05	E19.5
1448270_at	Ddx21	DEAD (Asp-Glu-Ala-Asp) box polypeptide 21	56200	2.02915	6.09689	6.7669e-08	1.8683	6.09689	9.8e-08	E19.5
1416939_at	Ppa1	pyrophosphatase (inorganic) 1	67895	2.50829	6.76445	7.5646e-10	1.87575	6.76445	5.22075e-08	E19.5
1416907_at	Tsn	translin	22099	2.08678	6.48041	6.58682e-05	1.87644	6.48041	0.000143889	E19.5
1424153_s_at	Sall4	sal-like 4 (Drosophila)	99377	2.03676	3.41652	1.13e-07	1.87825	3.41652	1.60753e-07	E19.5
1451095_at	Asns	asparagine synthetase	27053	2.00175	6.02769	8.34708e-11	1.88117	6.02769	6.42694e-11	E19.5
1449044_at	Eef1e1	eukaryotic translation elongation factor 1 epsilon 1	66143	2.51189	5.51742	1.16658e-06	1.88137	5.51742	3.81261e-05	E19.5
1423298_at	Add3	adducin 3 (gamma)	27360	2.3845	6.72711	4.00663e-07	1.88524	6.72711	6.79969e-06	E19.5
1448818_at	Wnt5a	wingless-type MMTV integration site family, member 5A	22418	2.16154	5.29368	6e-09	1.88726	5.29368	2.20708e-08	E19.5
1455723_at	D1Ertd448e	DNA segment, Chr 1, ERATO Doi 448, expressed	52318	2.18161	3.84741	1.42321e-07	1.89145	3.84741	5.88531e-07	E19.5
1456544_at	Tmem38b	transmembrane protein 38B	52076	2.15953	5.18616	8.56e-07	1.89793	5.18616	2.81009e-06	E19.5
1454890_at	Amot	angiomotin	27494	2.27467	6.4575	1.88466e-11	1.90696	6.4575	1.59676e-10	E19.5
1428930_at	Tmem29	transmembrane protein 29	382245	2.10889	4.54488	7.79907e-09	1.9144	4.54488	1.38459e-08	E19.5
1422495_a_at	Hmgn1	high mobility group nucleosomal binding domain 1	15312	2.81625	8.69539	9.21916e-11	1.92495	8.69539	4.03974e-08	E19.5
1448743_at	Ssx2ip	synovial sarcoma, X breakpoint 2 interacting protein	99167	2.22117	4.49266	2.1e-08	1.93263	4.49266	8.33061e-08	E19.5
1449071_at	Myl7	myosin, light polypeptide 7, regulatory	17898	2.67018	11.0911	2.0862e-05	1.93908	11.0911	0.000581216	E19.5
1417195_at	Wwc2	WW, C2 and coiled-coil domain containing 2	52357	2.14975	5.15743	6.55523e-08	1.94099	5.15743	1.34053e-07	E19.5
1416585_at	Ruvbl1	RuvB-like protein 1	56505	2.16042	5.45873	1.49641e-06	1.943	5.45873	3.43381e-06	E19.5
1415740_at	Psmc5	protease (prosome, macropain) 26S subunit, ATPase 5	19184	2.02783	7.80596	2.1187e-07	1.95116	7.80596	1.4835e-07	E19.5
1454060_a_at	Nras	neuroblastoma ras oncogene	18176	2.22099	6.93859	6.52448e-06	1.9525	6.93859	2.08167e-05	E19.5
1422579_at	Hspe1	heat shock protein 1 (chaperonin 10)	15528	2.40612	7.26097	1.1e-08	1.95814	7.26097	1.41941e-07	E19.5
1460419_a_at	Prkcb	protein kinase C, beta	18751	2.26712	4.46607	8.59188e-10	1.95833	4.46607	3.85738e-09	E19.5
1439074_a_at	Son	Son DNA binding protein	20658	2.12518	3.7032	7.27327e-07	1.9645	3.7032	1.05522e-06	E19.5
1450387_s_at	Ak4	adenylate kinase 4	11639	2.37603	7.3738	6.24395e-10	1.96915	7.3738	6.25817e-09	E19.5
1452953_at	Tvp23b	trans-golgi network vesicle protein 23B	67510	2.18765	6.7291	5.66365e-06	1.98441	6.7291	1.16571e-05	E19.5
1417705_at	Otub1	OTU domain, ubiquitin aldehyde binding 1	107260	2.00388	6.06373	3.18332e-07	1.98506	6.06373	1.35881e-07	E19.5
1434729_at	Zc4h2	zinc finger, C4H2 domain containing	245522	2.19994	4.16786	1.69547e-10	1.98916	4.16786	3.09468e-10	E19.5
1429527_a_at	Plscr1	phospholipid scramblase 1	22038	2.0101	3.98321	2.856e-06	1.99747	3.98321	1.40509e-06	E19.5
1424049_at	Lrrc42	leucine rich repeat containing 42	77809	2.07576	6.58579	6.45426e-09	1.99886	6.58579	3.58186e-09	E19.5
1457435_x_at	Myom2	myomesin 2	17930	-9.24924	8.64287	7.22646e-19	-9.3368	8.64287	9.78977e-20	E19.5 and Adult
1417023_a_at	Fabp4	fatty acid binding protein 4, adipocyte	11770	-8.86346	9.60862	1.44318e-16	-9.14593	9.60862	1.07199e-17	E19.5 and Adult
1451263_a_at	Fabp4	fatty acid binding protein 4, adipocyte	11770	-8.84223	9.42972	1.00341e-15	-8.93212	9.42972	1.34761e-16	E19.5 and Adult
1418511_at	Dpt	dermatopontin	56429	-7.66124	7.95272	2.47181e-18	-8.47285	7.95272	4.39031e-20	E19.5 and Adult
1448416_at	Mgp	matrix Gla protein	17313	-5.04401	8.12829	1.79055e-14	-7.88031	8.12829	1.04755e-19	E19.5 and Adult
1423405_at	Timp4	tissue inhibitor of metalloproteinase 4	110595	-4.33576	4.40696	6.26028e-13	-7.87903	4.40696	1.15185e-19	E19.5 and Adult
1422905_s_at	Fmo2	flavin containing monooxygenase 2	55990	-3.42296	5.91531	5.11226e-13	-7.43113	5.91531	2.31346e-21	E19.5 and Adult
1419663_at	Ogn	osteoglycin	18295	-6.39509	7.43001	3.03914e-17	-7.33698	7.43001	1.82216e-19	E19.5 and Adult
1428722_at	Ckmt2	creatine kinase, mitochondrial 2	76722	-4.88368	6.75686	1.54382e-08	-7.08689	6.75686	1.78432e-12	E19.5 and Adult
1428083_at	Neat1	nuclear paraspeckle assembly transcript 1 (non-protein coding)	66961	-4.79614	8.14597	6.06622e-17	-6.68214	8.14597	5.69682e-21	E19.5 and Adult
1451203_at	Mb	myoglobin	17189	-4.51853	9.00772	6.08488e-13	-6.49705	9.00772	2.55553e-17	E19.5 and Adult
1438175_x_at	Myom2	myomesin 2	17930	-6.26772	7.52623	1.04122e-18	-6.47163	7.52623	9.62348e-20	E19.5 and Adult
1417185_at	Ly6a	lymphocyte antigen 6 complex, locus A	110454	-3.44959	5.54803	1.09589e-10	-6.44533	5.54803	1.36916e-17	E19.5 and Adult
1448929_at	F13a1	coagulation factor XIII, A1 subunit	74145	-4.06972	7.03361	2.25131e-16	-6.43374	7.03361	1.64697e-21	E19.5 and Adult
1417614_at	Ckm	creatine kinase, muscle	12715	-6.22016	7.50847	1.39634e-14	-6.39962	7.50847	1.19767e-15	E19.5 and Adult
1417426_at	Srgn	serglycin	19073	-3.09045	5.33023	1.76379e-07	-6.2811	5.33023	2.00978e-14	E19.5 and Adult
1449461_at	Rbp7	retinol binding protein 7, cellular	63954	-3.81275	4.7835	1e-09	-6.23811	4.7835	3.97758e-15	E19.5 and Adult
1417429_at	Fmo1	flavin containing monooxygenase 1	14261	-3.9275	6.08624	5.87282e-14	-6.20656	6.08624	2.5011e-19	E19.5 and Adult
1420884_at	Sln	sarcolipin	66402	-3.27109	5.89568	3.313e-05	-6.08753	5.89568	3.22766e-10	E19.5 and Adult
1437523_s_at	Sgcg	sarcoglycan, gamma (dystrophin-associated glycoprotein)	24053	-6.26914	5.81308	9.01634e-20	-6.05415	5.81308	3.22592e-20	E19.5 and Adult
1460049_s_at	1500015O10Rik	RIKEN cDNA 1500015O10 gene	78896	-3.05698	5.62728	1.12298e-05	-5.9963	5.62728	1.90184e-11	E19.5 and Adult
1426278_at	Ifi27l2a	interferon, alpha-inducible protein 27 like 2A	76933	-2.4887	4.6726	2.2889e-10	-5.98511	4.6726	9.71812e-20	E19.5 and Adult
1436332_at	Hspb6	heat shock protein, alpha-crystallin-related, B6	243912	-4.41485	7.50911	1.23246e-13	-5.94873	7.50911	2.20133e-17	E19.5 and Adult
1450884_at	Cd36	CD36 antigen	12491	-4.62528	5.38596	8.41307e-18	-5.91491	5.38596	5.69682e-21	E19.5 and Adult
1425425_a_at	Wif1	Wnt inhibitory factor 1	24117	-3.18095	4.45217	4.34464e-06	-5.90343	4.45217	1.50949e-11	E19.5 and Adult
1423954_at	C3	complement component 3	12266	-2.23989	4.56921	2.59356e-07	-5.79025	4.56921	1.20489e-16	E19.5 and Adult
1449218_at	Cox8b	cytochrome c oxidase subunit VIIIb	12869	-4.79302	8.50302	1.21662e-10	-5.65292	8.50302	6.95755e-13	E19.5 and Adult
1423607_at	Lum	lumican	17022	-2.25735	6.86133	6.57097e-05	-5.64465	6.86133	1.77706e-12	E19.5 and Adult
1453022_at	Gpihbp1	GPI-anchored HDL-binding protein 1	68453	-3.56397	5.98351	1.88273e-13	-5.60837	5.98351	9.34554e-19	E19.5 and Adult
1417496_at	Cp	ceruloplasmin	12870	-2.74937	3.74052	1.81192e-11	-5.51509	3.74052	3.45914e-19	E19.5 and Adult
1427371_at	Abca8a	ATP-binding cassette, sub-family A (ABC1), member 8a	217258	-2.70633	5.28961	1e-09	-5.49345	5.28961	2.67852e-17	E19.5 and Adult
1424234_s_at	Meox2	mesenchyme homeobox 2	17286	-3.88149	5.20893	4.28206e-13	-5.48345	5.20893	2.58224e-17	E19.5 and Adult
1449368_at	Dcn	decorin	13179	-3.46743	9.78216	9.5126e-15	-5.44485	9.78216	4.65551e-20	E19.5 and Adult
1450917_at	Myom2	myomesin 2	17930	-4.64157	5.99334	1.5567e-14	-5.43515	5.99334	6.58761e-17	E19.5 and Adult
1448421_s_at	Aspn	asporin	66695	-6.67896	6.2527	3.23861e-14	-5.4033	6.2527	8.13601e-13	E19.5 and Adult
1449824_at	Prg4	proteoglycan 4 (megakaryocyte stimulating factor, articular superficial zone protein)	96875	-2.89657	3.67242	2e-09	-5.37986	3.67242	4.45998e-16	E19.5 and Adult
1427345_a_at	Sult1a1	sulfotransferase family 1A, phenol-preferring, member 1	20887	-2.89536	5.95757	1.21956e-13	-5.37803	5.95757	1.54536e-20	E19.5 and Adult
1450883_a_at	Cd36	CD36 antigen	12491	-3.66608	6.02409	8.38142e-11	-5.33811	6.02409	3.4494e-15	E19.5 and Adult
1448962_at	Myh11	myosin, heavy polypeptide 11, smooth muscle	17880	-3.29203	5.11486	1.75287e-11	-5.33651	5.11486	4.7719e-17	E19.5 and Adult
1437056_x_at	Crispld2	cysteine-rich secretory protein LCCL domain containing 2	78892	-2.65861	7.7097	3.09947e-10	-5.33269	7.7097	9.17953e-18	E19.5 and Adult
1441915_s_at	Plin5	perilipin 5	66968	-3.48239	4.4516	1.85262e-13	-5.32249	4.4516	1.77874e-18	E19.5 and Adult
1417466_at	Rgs5	regulator of G-protein signaling 5	19737	-4.21752	8.69638	4.83058e-15	-5.20711	8.69638	6.39567e-18	E19.5 and Adult
1425156_at	Gbp7	guanylate binding protein 7	229900	-2.91895	5.90423	1.60682e-10	-5.18375	5.90423	6.83338e-17	E19.5 and Adult
1420941_at	Rgs5	regulator of G-protein signaling 5	19737	-3.44346	7.86314	1.30476e-10	-5.18122	7.86314	2.76155e-15	E19.5 and Adult
1434202_a_at	Fam107a	family with sequence similarity 107, member A	268709	-2.85573	4.23199	2.16767e-06	-5.16383	4.23199	9.56839e-12	E19.5 and Adult
1426785_s_at	Mgll	monoglyceride lipase	23945	-4.63826	6.93662	5.28948e-16	-5.05087	6.93662	1.07199e-17	E19.5 and Adult
1427054_s_at	Abi3bp	ABI gene family, member 3 (NESH) binding protein	320712	-4.50395	4.86922	2.75565e-10	-5.02978	4.86922	5.5732e-12	E19.5 and Adult
1425809_at	Fabp4	fatty acid binding protein 4, adipocyte	11770	-4.33584	5.64155	9.3222e-12	-5.00133	5.64155	7.3306e-14	E19.5 and Adult
1436991_x_at	Gsn	gelsolin	227753	-2.36318	10.0759	5.78932e-10	-4.96185	10.0759	6.39567e-18	E19.5 and Adult
1450391_a_at	Mgll	monoglyceride lipase	23945	-4.21526	6.20426	4.63571e-13	-4.8303	6.20426	3.72308e-15	E19.5 and Adult
1419292_at	Htra3	HtrA serine peptidase 3	78558	-2.87907	6.33104	2.14512e-13	-4.8154	6.33104	2.44547e-19	E19.5 and Adult
1419662_at	Ogn	osteoglycin	18295	-2.98961	4.61366	1.24149e-07	-4.81319	4.61366	2.42915e-12	E19.5 and Adult
1434380_at	Gbp7	guanylate binding protein 7	229900	-2.43401	5.06159	9.3933e-08	-4.79527	5.06159	1.70392e-14	E19.5 and Adult
1427146_at	Carns1	carnosine synthase 1	107239	-4.84293	7.96998	4.05908e-15	-4.75543	7.96998	1.04703e-15	E19.5 and Adult
1436363_a_at	Nfix	nuclear factor I/X	18032	-4.17926	9.04702	8.07753e-17	-4.73555	9.04702	7.58443e-19	E19.5 and Adult
1448961_at	Plscr2	phospholipid scramblase 2	18828	-3.74633	5.57503	9.07538e-11	-4.68129	5.57503	1.34175e-13	E19.5 and Adult
1426210_x_at	Parp3	poly (ADP-ribose) polymerase family, member 3	235587	-2.67658	3.79083	2.0349e-11	-4.67744	3.79083	1.02732e-17	E19.5 and Adult
1434013_at	Ablim3	actin binding LIM protein family, member 3	319713	-3.42036	5.07672	1.71398e-14	-4.67592	5.07672	2.08191e-18	E19.5 and Adult
1427638_at	Zbtb16	zinc finger and BTB domain containing 16	235320	-2.60656	5.81528	7.70906e-07	-4.66406	5.81528	2.7778e-12	E19.5 and Adult
1424233_at	Meox2	mesenchyme homeobox 2	17286	-2.03446	3.94398	1.3023e-06	-4.64391	3.94398	2.37853e-14	E19.5 and Adult
1423166_at	Cd36	CD36 antigen	12491	-4.14263	7.93937	8.08156e-13	-4.6362	7.93937	1.20989e-14	E19.5 and Adult
1418674_at	Osmr	oncostatin M receptor	18414	-3.19243	5.76257	7.49504e-10	-4.63527	5.76257	4.65096e-14	E19.5 and Adult
1449145_a_at	Cav1	caveolin 1, caveolae protein	12389	-4.29055	9.92657	6.89403e-15	-4.63371	9.92657	1.87159e-16	E19.5 and Adult
1437195_x_at	Mapk10	mitogen-activated protein kinase 10	26414	-4.10217	3.82218	2.97742e-13	-4.6262	3.82218	3.49058e-15	E19.5 and Adult
1417494_a_at	Cp	ceruloplasmin	12870	-2.3918	4.17505	7.78697e-09	-4.58249	4.17505	1.22947e-15	E19.5 and Adult
1456341_a_at	Klf9	Kruppel-like factor 9	16601	-3.27854	8.63584	6.33148e-11	-4.57795	8.63584	6.56138e-15	E19.5 and Adult
1417373_a_at	Tuba4a	tubulin, alpha 4A	22145	-2.40549	9.323	8.90068e-15	-4.56538	9.323	1.07873e-21	E19.5 and Adult
1444504_at	Dhrs7c	dehydrogenase/reductase (SDR family) member 7C	68460	-4.10273	5.08232	1.48711e-13	-4.53751	5.08232	2.71602e-15	E19.5 and Adult
1424408_at	Lims2	LIM and senescent cell antigen like domains 2	225341	-3.00878	7.1246	2.39546e-15	-4.51851	7.1246	3.60987e-20	E19.5 and Adult
1456609_at	Camk2n1	calcium/calmodulin-dependent protein kinase II inhibitor 1	66259	-2.4543	6.43643	4.45836e-13	-4.48511	6.43643	7.25247e-20	E19.5 and Adult
1419872_at	Csf1r	colony stimulating factor 1 receptor	12978	-3.01831	7.58955	1.23246e-13	-4.45014	7.58955	2.76838e-18	E19.5 and Adult
1451336_at	Lgals4	lectin, galactose binding, soluble 4	16855	-4.01812	6.25836	1.57552e-15	-4.43652	6.25836	2.61003e-17	E19.5 and Adult
1416114_at	Sparcl1	SPARC-like 1	13602	-3.45758	8.71248	1.33207e-08	-4.42109	8.71248	2.31018e-11	E19.5 and Adult
1435943_at	Dpep1	dipeptidase 1 (renal)	13479	-3.385	5.42804	6.97025e-12	-4.40443	5.42804	3.25797e-15	E19.5 and Adult
1428289_at	Klf9	Kruppel-like factor 9	16601	-2.95198	8.43021	5.14172e-13	-4.38962	8.43021	9.81632e-18	E19.5 and Adult
1438183_x_at	Sord	sorbitol dehydrogenase	20322	-3.06081	7.40191	5.55711e-16	-4.38833	7.40191	2.39868e-20	E19.5 and Adult
1423754_at	Ifitm3	interferon induced transmembrane protein 3	66141	-3.15338	7.58711	3.09332e-13	-4.38628	7.58711	2.67075e-17	E19.5 and Adult
1456318_at	Clec1a	C-type lectin domain family 1, member a	243653	-3.86337	5.43756	7.14533e-16	-4.35621	5.43756	7.57421e-18	E19.5 and Adult
1423860_at	Ptgds	prostaglandin D2 synthase (brain)	19215	-2.918	5.03636	9.40981e-11	-4.32884	5.03636	2.59431e-15	E19.5 and Adult
1419186_a_at	St8sia4	ST8 alpha-N-acetyl-neuraminide alpha-2,8-sialyltransferase 4	20452	-2.90582	4.40139	1.79055e-14	-4.32587	4.40139	3.05749e-19	E19.5 and Adult
1453238_s_at	A130040M12Rik	RIKEN cDNA A130040M12 gene	319269	-4.06932	9.1881	1.57552e-15	-4.30961	9.1881	6.74269e-17	E19.5 and Adult
1422603_at	Rnase4	ribonuclease, RNase A family 4	58809	-2.09525	7.45881	8.07223e-08	-4.28653	7.45881	5.64157e-15	E19.5 and Adult
1450430_at	Mrc1	mannose receptor, C type 1	17533	-2.03929	5.2566	1.0902e-05	-4.27735	5.2566	4.28e-12	E19.5 and Adult
1418595_at	Plin4	perilipin 4	57435	-3.73656	6.06687	1.79055e-14	-4.26917	6.06687	1.43482e-16	E19.5 and Adult
1417066_at	Adck3	aarF domain containing kinase 3	67426	-3.06068	6.54615	1.0129e-14	-4.24926	6.54615	8.51792e-19	E19.5 and Adult
1450798_at	Tnxb	tenascin XB	81877	-2.98621	5.54004	1.32803e-12	-4.23116	5.54004	7.79849e-17	E19.5 and Adult
1425538_x_at	Ceacam1	carcinoembryonic antigen-related cell adhesion molecule 1	26365	-3.79765	5.36771	5.74252e-12	-4.22623	5.36771	1.01059e-13	E19.5 and Adult
1438511_a_at	Rgcc	regulator of cell cycle	66214	-2.54417	5.93584	3.58191e-08	-4.21765	5.93584	2.61932e-13	E19.5 and Adult
1426180_a_at	Smr2	submaxillary gland androgen regulated protein 2	20600	-3.6989	5.86723	1.27915e-12	-4.2097	5.86723	1.30815e-14	E19.5 and Adult
1439397_at	Fmn1	formin 1	14260	-3.25358	5.90922	2.41654e-17	-4.20156	5.90922	1.24873e-20	E19.5 and Adult
1421253_at	Nrap	nebulin-related anchoring protein	18175	-3.36759	7.44865	1.39634e-14	-4.1866	7.44865	1.45337e-17	E19.5 and Adult
1456174_x_at	Ndrg1	N-myc downstream regulated gene 1	17988	-3.06273	7.64823	5.47012e-14	-4.16166	7.64823	8.75606e-18	E19.5 and Adult
1423630_at	Cygb	cytoglobin	114886	-2.23961	5.75722	1.06572e-08	-4.15761	5.75722	3.8032e-15	E19.5 and Adult
1439839_at	D130051D11Rik	RIKEN cDNA D130051D11 gene	319737	-4.41587	6.5987	9.285e-16	-4.14123	6.5987	7.05424e-16	E19.5 and Adult
1436275_at	Kcnip2	Kv channel-interacting protein 2	80906	-3.73592	5.5372	7.83681e-17	-4.12303	5.5372	1.27155e-18	E19.5 and Adult
1416164_at	Fbln5	fibulin 5	23876	-4.50627	8.11887	3.2554e-12	-4.10655	8.11887	5.04351e-12	E19.5 and Adult
1426852_x_at	Nov	nephroblastoma overexpressed gene	18133	-3.33172	5.29236	4.77e-11	-4.08902	5.29236	9.99778e-14	E19.5 and Adult
1445897_s_at	Ifi35	interferon-induced protein 35	70110	-3.26784	7.36562	5.89432e-11	-4.08683	7.36562	8.09115e-14	E19.5 and Adult
1428288_at	Klf9	Kruppel-like factor 9	16601	-2.24941	7.38862	3.32665e-10	-4.08605	7.38862	9.21827e-17	E19.5 and Adult
1418454_at	Mfap5	microfibrillar associated protein 5	50530	-3.51684	4.97926	8.70874e-13	-4.07818	4.97926	5.68775e-15	E19.5 and Adult
1418392_a_at	Gbp3	guanylate binding protein 3	55932	-2.34261	4.77769	5.13639e-08	-4.07765	4.77769	1.36565e-13	E19.5 and Adult
1451500_at	Ushbp1	Usher syndrome 1C binding protein 1	234395	-3.25633	6.15167	2.05206e-14	-4.06678	6.15167	2.1385e-17	E19.5 and Adult
1441952_x_at	Lynx1	Ly6/neurotoxin 1	23936	-3.55406	7.37783	2.87613e-15	-4.06139	7.37783	2.17789e-17	E19.5 and Adult
1419759_at	Abcb1a	ATP-binding cassette, sub-family B (MDR/TAP), member 1A	18671	-2.52842	4.11298	4.81864e-10	-4.03026	4.11298	3.07589e-15	E19.5 and Adult
1418450_at	Islr	immunoglobulin superfamily containing leucine-rich repeat	26968	-2.11923	5.79221	0.000105968	-4.00686	5.79221	1.52146e-09	E19.5 and Adult
1417552_at	Fap	fibroblast activation protein	14089	-2.48369	4.1329	9.00583e-11	-4.00568	4.1329	3.23449e-16	E19.5 and Adult
1456288_at	Slfn5	schlafen 5	327978	-2.1312	4.75392	2.0928e-08	-4.00545	4.75392	7.07976e-15	E19.5 and Adult
1427053_at	Abi3bp	ABI gene family, member 3 (NESH) binding protein	320712	-2.28707	3.49548	0.000467715	-3.99638	3.49548	8.63942e-08	E19.5 and Adult
1435701_at	Cyyr1	cysteine and tyrosine-rich protein 1	224405	-2.32025	5.22288	1.47571e-07	-3.99526	5.22288	6.97503e-13	E19.5 and Adult
1438266_at	Adamtsl5	ADAMTS-like 5	66548	-3.39034	5.45494	1.11628e-12	-3.99116	5.45494	5.11058e-15	E19.5 and Adult
1436364_x_at	Nfix	nuclear factor I/X	18032	-3.49465	8.41917	2.23058e-15	-3.97851	8.41917	1.85081e-17	E19.5 and Adult
1424375_s_at	Gimap4	GTPase, IMAP family member 4	107526	-2.95006	8.02771	1.47172e-12	-3.96472	8.02771	2.95003e-16	E19.5 and Adult
1455978_a_at	Matn2	matrilin 2	17181	-3.26011	5.05467	1.63716e-08	-3.94191	5.05467	9.92052e-11	E19.5 and Adult
1426206_at	Robo4	roundabout homolog 4 (Drosophila)	74144	-3.10349	5.68716	3.52128e-14	-3.91595	5.68716	2.86222e-17	E19.5 and Adult
1422153_a_at	Asb11	ankyrin repeat and SOCS box-containing 11	68854	-3.5957	6.16648	2.73627e-13	-3.90117	6.16648	7.94065e-15	E19.5 and Adult
1418580_at	Rtp4	receptor transporter protein 4	67775	-2.48584	5.24939	5.30987e-09	-3.85789	5.24939	1.0453e-13	E19.5 and Adult
1423859_a_at	Ptgds	prostaglandin D2 synthase (brain)	19215	-3.08495	7.86596	2.41572e-11	-3.84294	7.86596	3.34762e-14	E19.5 and Adult
1456061_at	Gimap8	GTPase, IMAP family member 8	243374	-3.07211	5.73254	3.63738e-14	-3.84131	5.73254	3.67961e-17	E19.5 and Adult
1455393_at	Cp	ceruloplasmin	12870	-2.15004	3.7437	1e-09	-3.82893	3.7437	5.2347e-16	E19.5 and Adult
1419758_at	Abcb1a	ATP-binding cassette, sub-family B (MDR/TAP), member 1A	18671	-2.35367	3.2586	8.09996e-10	-3.82127	3.2586	3.69344e-15	E19.5 and Adult
1428909_at	A130040M12Rik	RIKEN cDNA A130040M12 gene	319269	-2.42767	4.68089	4.10293e-07	-3.81848	4.68089	1.91677e-11	E19.5 and Adult
1426851_a_at	Nov	nephroblastoma overexpressed gene	18133	-3.2292	3.74852	4.6838e-09	-3.76468	3.74852	4.95697e-11	E19.5 and Adult
1417961_a_at	Trim30a	tripartite motif-containing 30A	20128	-2.09892	4.41388	1.01782e-10	-3.69093	4.41388	5.08543e-17	E19.5 and Adult
1438651_a_at	Aplnr	apelin receptor	23796	-4.63937	9.06465	7.67033e-16	-3.68978	9.06465	2.75702e-14	E19.5 and Adult
1422529_s_at	Casq2	calsequestrin 2	12373	-4.82122	9.68423	5.79916e-17	-3.67952	9.68423	4.82348e-15	E19.5 and Adult
1424155_at	Fabp4	fatty acid binding protein 4, adipocyte	11770	-4.16479	5.27956	6.44275e-15	-3.65284	5.27956	2.33842e-14	E19.5 and Adult
1436058_at	Rsad2	radical S-adenosyl methionine domain containing 2	58185	-2.43613	5.15331	9.07832e-06	-3.64904	5.15331	3.68731e-09	E19.5 and Adult
1448591_at	Ctss	cathepsin S	13040	-2.14099	5.22363	1.64595e-08	-3.64164	5.22363	5.42677e-14	E19.5 and Adult
1427630_x_at	Ceacam1	carcinoembryonic antigen-related cell adhesion molecule 1	26365	-3.33253	5.3923	1.11525e-10	-3.6192	5.3923	3.88393e-12	E19.5 and Adult
1436233_at	Btnl9	butyrophilin-like 9	237754	-5.58119	6.8425	1.67936e-13	-3.61444	6.8425	4.41379e-10	E19.5 and Adult
1449396_at	Aoc3	amine oxidase, copper containing 3	11754	-3.95084	6.31997	8.2973e-15	-3.60209	6.31997	1.22908e-14	E19.5 and Adult
1449860_at	Higd1b	HIG1 domain family, member 1B	75689	-2.0516	3.78964	1.79313e-06	-3.58415	3.78964	1.54325e-11	E19.5 and Adult
1453321_at	Fndc1	fibronectin type III domain containing 1	68655	-3.28516	4.59267	5.79196e-10	-3.57801	4.59267	2.06481e-11	E19.5 and Adult
1456603_at	Fam101b	family with sequence similarity 101, member B	76566	-2.17969	7.07229	2.2209e-14	-3.57245	7.07229	4.43851e-20	E19.5 and Adult
1416652_at	Aspn	asporin	66695	-4.2272	4.74012	9.30156e-13	-3.5537	4.74012	8.95123e-12	E19.5 and Adult
1435640_x_at	A130040M12Rik	RIKEN cDNA A130040M12 gene	319269	-3.39812	4.49313	1.033e-12	-3.53011	4.49313	8.87081e-14	E19.5 and Adult
1419814_s_at	S100a1	S100 calcium binding protein A1	20193	-2.06076	7.4703	3.00246e-07	-3.52713	7.4703	2.03216e-12	E19.5 and Adult
1419687_at	Macrod1	MACRO domain containing 1	107227	-2.54438	6.56873	2.56866e-09	-3.51519	6.56873	6.0731e-13	E19.5 and Adult
1418059_at	Eltd1	EGF, latrophilin seven transmembrane domain containing 1	170757	-2.19841	5.0848	3.6409e-07	-3.50999	5.0848	1.19741e-11	E19.5 and Adult
1433836_a_at	8430408G22Rik	RIKEN cDNA 8430408G22 gene	213393	-2.20953	7.37666	6.08056e-10	-3.48201	7.37666	5.19035e-15	E19.5 and Adult
1418769_at	Myoz2	myozenin 2	59006	-2.24878	7.95553	1.32382e-09	-3.46206	7.95553	2.32202e-14	E19.5 and Adult
1434736_at	Hlf	hepatic leukemia factor	217082	-2.57118	6.08385	2.83032e-12	-3.45477	6.08385	5.81421e-16	E19.5 and Adult
1425505_at	Mylk	myosin, light polypeptide kinase	107589	-2.58819	6.85913	4.23383e-14	-3.44364	6.85913	1.03955e-17	E19.5 and Adult
1440225_at	Gpr116	G protein-coupled receptor 116	224792	-2.75673	6.97971	4.67833e-10	-3.40538	6.97971	1.04025e-12	E19.5 and Adult
1450958_at	Tm4sf1	transmembrane 4 superfamily member 1	17112	-2.00831	6.37124	0.000226237	-3.39976	6.37124	4.55277e-08	E19.5 and Adult
1441058_at	Itpkb	inositol 1,4,5-trisphosphate 3-kinase B	320404	-2.63036	6.58652	7.464e-12	-3.39275	6.58652	4.19283e-15	E19.5 and Adult
1455422_x_at	Sept4	septin 4	18952	-2.95237	5.51372	2.63329e-14	-3.37689	5.51372	2.01271e-16	E19.5 and Adult
1453287_at	Ankrd33b	ankyrin repeat domain 33B	67434	-2.39417	6.60391	4.5824e-09	-3.36082	6.60391	8.50145e-13	E19.5 and Adult
1457633_x_at	Cox6a2	cytochrome c oxidase subunit VIa polypeptide 2	12862	-2.28086	10.2566	4.91386e-14	-3.35867	10.2566	1.14554e-18	E19.5 and Adult
1416619_at	4632428N05Rik	RIKEN cDNA 4632428N05 gene	74048	-2.26337	4.90978	4.02659e-08	-3.3368	4.90978	4.13458e-12	E19.5 and Adult
1425639_at	Adap2	ArfGAP with dual PH domains 2	216991	-2.28785	5.26756	6.21185e-10	-3.32209	5.26756	3.67163e-14	E19.5 and Adult
1447584_s_at	Myct1	myc target 1	68632	-2.84311	5.94659	5.85677e-11	-3.31378	5.94659	3.97656e-13	E19.5 and Adult
1447862_x_at	Thbs2	thrombospondin 2	21826	-4.42834	6.52673	4.42956e-15	-3.30438	6.52673	6.78878e-13	E19.5 and Adult
1438641_x_at	Fam57b	family with sequence similarity 57, member B	68952	-2.60798	4.77003	8.34708e-11	-3.29295	4.77003	9.54639e-14	E19.5 and Adult
1417327_at	Cav2	caveolin 2	12390	-2.5418	8.04835	5.04603e-12	-3.28549	8.04835	2.68796e-15	E19.5 and Adult
1441927_at	Syt7	synaptotagmin VII	54525	-2.93292	5.6232	1.99672e-14	-3.26071	5.6232	2.95003e-16	E19.5 and Adult
1442169_at	Vldlr	very low density lipoprotein receptor	22359	-3.0075	7.9725	1.67814e-14	-3.23351	7.9725	5.2347e-16	E19.5 and Adult
1456629_at	Kank3	KN motif and ankyrin repeat domains 3	80880	-2.64119	5.72901	7.68307e-11	-3.21415	5.72901	1.98707e-13	E19.5 and Adult
1453687_at	Slc4a3	solute carrier family 4 (anion exchanger), member 3	20536	-2.33653	5.23955	2.22081e-09	-3.2047	5.23955	6.0192e-13	E19.5 and Adult
1439260_a_at	Enpp3	ectonucleotide pyrophosphatase/phosphodiesterase 3	209558	-2.58968	4.81734	2.75971e-09	-3.19303	4.81734	7.99332e-12	E19.5 and Adult
1437360_at	Pcdh19	protocadherin 19	279653	-2.36854	3.88627	1.07071e-07	-3.18851	3.88627	9.6661e-11	E19.5 and Adult
1425506_at	Mylk	myosin, light polypeptide kinase	107589	-2.39603	6.75475	3.50457e-12	-3.15112	6.75475	1.22581e-15	E19.5 and Adult
1427168_a_at	Col14a1	collagen, type XIV, alpha 1	12818	-3.82332	5.74682	1.90943e-09	-3.13869	5.74682	2.2e-08	E19.5 and Adult
1423180_at	Kcnb1	potassium voltage gated channel, Shab-related subfamily, member 1	16500	-2.35086	4.85642	8.94742e-12	-3.12222	4.85642	2.62144e-15	E19.5 and Adult
1447676_x_at	S100a16	S100 calcium binding protein A16	67860	-2.5894	7.62798	5.1361e-14	-3.09879	7.62798	1.42345e-16	E19.5 and Adult
1424010_at	Mfap4	microfibrillar-associated protein 4	76293	-2.16235	6.72922	3.58191e-08	-3.07265	6.72922	7.87864e-12	E19.5 and Adult
1418981_at	Casp12	caspase 12	12364	-2.00354	5.13342	1.94323e-10	-3.06973	5.13342	2.83351e-15	E19.5 and Adult
1424131_at	Col6a3	collagen, type VI, alpha 3	12835	-3.25672	7.02796	4.2576e-09	-3.06279	7.02796	3.67004e-09	E19.5 and Adult
1449626_s_at	Acbd4	acyl-Coenzyme A binding domain containing 4	67131	-2.24548	6.059	2.33862e-11	-3.05587	6.059	3.99463e-15	E19.5 and Adult
1460039_at	Clec1a	C-type lectin domain family 1, member a	243653	-3.01454	4.24929	7.7341e-09	-3.01033	4.24929	2.11397e-09	E19.5 and Adult
1415996_at	Txnip	thioredoxin interacting protein	56338	-2.54773	8.33227	1.93576e-09	-3.00475	8.33227	1.40812e-11	E19.5 and Adult
1439163_at	Zbtb16	zinc finger and BTB domain containing 16	235320	-2.52803	6.38048	1.27814e-06	-3.00242	6.38048	2.482e-08	E19.5 and Adult
1418485_at	Slc4a3	solute carrier family 4 (anion exchanger), member 3	20536	-2.5222	7.85312	8.09586e-11	-2.99308	7.85312	3.80269e-13	E19.5 and Adult
1417839_at	Cldn5	claudin 5	12741	-3.70929	6.16013	1.5567e-14	-2.97973	6.16013	4.25934e-13	E19.5 and Adult
1456147_at	St8sia6	ST8 alpha-N-acetyl-neuraminide alpha-2,8-sialyltransferase 6	241230	-2.55139	4.60252	1.23643e-07	-2.96857	4.60252	2.26816e-09	E19.5 and Adult
1433769_at	Als2cl	ALS2 C-terminal like	235633	-2.04556	4.08104	1.13903e-08	-2.94166	4.08104	1.47271e-12	E19.5 and Adult
1451428_x_at	Egfl7	EGF-like domain 7	353156	-2.13213	7.24745	3.29096e-09	-2.93446	7.24745	8.87133e-13	E19.5 and Adult
1418061_at	Ltbp2	latent transforming growth factor beta binding protein 2	16997	-2.93197	5.41631	8.6744e-09	-2.93187	5.41631	2.33707e-09	E19.5 and Adult
1436613_at	Coro6	coronin 6	216961	-2.82604	8.40786	8.1801e-13	-2.93165	8.40786	7.26238e-14	E19.5 and Adult
1438966_x_at	Fmod	fibromodulin	14264	-2.25674	5.95508	2.04706e-08	-2.90881	5.95508	3.28095e-11	E19.5 and Adult
1419874_x_at	Zbtb16	zinc finger and BTB domain containing 16	235320	-2.84848	5.39596	1.30317e-06	-2.9072	5.39596	3.771e-07	E19.5 and Adult
1448729_a_at	Sept4	septin 4	18952	-2.21693	5.16756	2.02908e-08	-2.88988	5.16756	2.5452e-11	E19.5 and Adult
1429177_x_at	Sox17	SRY (sex determining region Y)-box 17	20671	-3.21666	6.72665	1.77085e-12	-2.87123	6.72665	4.54923e-12	E19.5 and Adult
1456084_x_at	Fmod	fibromodulin	14264	-2.7248	8.68399	4.02718e-07	-2.86104	8.68399	6.15795e-08	E19.5 and Adult
1447707_s_at	Pde2a	phosphodiesterase 2A, cGMP-stimulated	207728	-2.51902	8.35382	1.5567e-14	-2.82513	8.35382	1.78352e-16	E19.5 and Adult
1459909_at	Nfix	nuclear factor I/X	18032	-2.1224	4.44326	1.24e-07	-2.8053	4.44326	1.688e-10	E19.5 and Adult
1460081_at	Syt7	synaptotagmin VII	54525	-3.32636	7.18607	6.53823e-15	-2.79416	7.18607	6.5808e-14	E19.5 and Adult
1433933_s_at	Slco2b1	solute carrier organic anion transporter family, member 2b1	101488	-2.48282	4.03736	2.36836e-12	-2.78941	4.03736	3.29714e-14	E19.5 and Adult
1452250_a_at	Col6a2	collagen, type VI, alpha 2	12834	-2.96261	8.43976	4.57453e-12	-2.73588	8.43976	5.22831e-12	E19.5 and Adult
1457058_at	Adamts2	a disintegrin-like and metallopeptidase (reprolysin type) with thrombospondin type 1 motif, 2	216725	-2.94275	6.81032	3.89596e-13	-2.72152	6.81032	4.54158e-13	E19.5 and Adult
1420940_x_at	Rgs5	regulator of G-protein signaling 5	19737	-2.36979	5.44003	7.14112e-09	-2.70231	5.44003	1.27385e-10	E19.5 and Adult
1416779_at	Sdpr	serum deprivation response	20324	-2.23121	9.6415	3.52619e-12	-2.6836	9.6415	1.01914e-14	E19.5 and Adult
1417765_a_at	Amy1	amylase 1, salivary	11722	-2.40362	3.95552	4.7362e-11	-2.67275	3.95552	9.19678e-13	E19.5 and Adult
1427052_at	Acacb	acetyl-Coenzyme A carboxylase beta	100705	-2.81557	6.89945	1.51362e-13	-2.66987	6.89945	9.97884e-14	E19.5 and Adult
1435823_x_at	Egfl7	EGF-like domain 7	353156	-2.02228	6.56019	3.9752e-08	-2.66662	6.56019	4.44777e-11	E19.5 and Adult
1423179_at	Kcnb1	potassium voltage gated channel, Shab-related subfamily, member 1	16500	-2.0062	5.51849	3.29096e-09	-2.65975	5.51849	2.0282e-12	E19.5 and Adult
1453128_at	Lyve1	lymphatic vessel endothelial hyaluronan receptor 1	114332	-2.20754	5.88008	1.44111e-10	-2.64267	5.88008	6.12685e-13	E19.5 and Adult
1434944_at	Dmpk	dystrophia myotonica-protein kinase	13400	-2.1866	7.08677	1.57846e-09	-2.63322	7.08677	7.17833e-12	E19.5 and Adult
1459903_at	Sema7a	sema domain, immunoglobulin domain (Ig), and GPI membrane anchor, (semaphorin) 7A	20361	-2.90795	5.85373	1.18015e-10	-2.62859	5.85373	2.11113e-10	E19.5 and Adult
1429159_at	Itih5	inter-alpha (globulin) inhibitor H5	209378	-2.72295	6.75158	2.7e-08	-2.62558	6.75158	1.61797e-08	E19.5 and Adult
1452418_at	Gm20186	predicted gene, 20186	100504344	-2.43713	8.16004	1.45039e-08	-2.62239	8.16004	1e-09	E19.5 and Adult
1422571_at	Thbs2	thrombospondin 2	21826	-3.43587	4.94024	5.11386e-09	-2.61548	4.94024	2.20463e-07	E19.5 and Adult
1443832_s_at	Sdpr	serum deprivation response	20324	-2.35227	10.1039	1.23134e-14	-2.59258	10.1039	2.0451e-16	E19.5 and Adult
1452072_at	Myct1	myc target 1	68632	-2.22734	5.55057	9.39622e-11	-2.56675	5.55057	8.68072e-13	E19.5 and Adult
1425675_s_at	Ceacam1	carcinoembryonic antigen-related cell adhesion molecule 1	26365	-2.73022	4.47202	3.59867e-09	-2.56607	4.47202	3.11758e-09	E19.5 and Adult
1459823_at	Ehd2	EH-domain containing 2	259300	-2.30247	6.50016	3.42872e-12	-2.52054	6.50016	8.79062e-14	E19.5 and Adult
1418314_a_at	Rbfox1	RNA binding protein, fox-1 homolog (C. elegans) 1	268859	-2.23529	5.17447	1.5874e-09	-2.49633	5.17447	3.67758e-11	E19.5 and Adult
1446618_at	A130088B03Rik	RIKEN cDNA A130088B03 gene	432971	-2.38154	6.06579	1.05148e-11	-2.47496	6.06579	8.74336e-13	E19.5 and Adult
1428025_s_at	Pitpnc1	phosphatidylinositol transfer protein, cytoplasmic 1	71795	-3.52929	5.64972	2.65285e-14	-2.4291	5.64972	2.24881e-11	E19.5 and Adult
1437718_x_at	Fmod	fibromodulin	14264	-2.02636	5.9993	1.53334e-06	-2.42228	5.9993	2.74146e-08	E19.5 and Adult
1446990_at	Nfia	nuclear factor I/A	18027	-2.68941	9.79101	7.53196e-11	-2.41092	9.79101	1.54017e-10	E19.5 and Adult
1416468_at	Aldh1a1	aldehyde dehydrogenase family 1, subfamily A1	11668	2.21729	4.81698	1.99247e-06	-2.40267	4.81698	2.18e-07	E19.5 and Adult
1438251_x_at	Htra1	HtrA serine peptidase 1	56213	-2.09349	8.04723	5.16849e-10	-2.39836	8.04723	6.07401e-12	E19.5 and Adult
1442368_at	Kctd12b	potassium channel tetramerisation domain containing 12b	207474	-2.04809	4.96708	7.26889e-06	-2.39517	4.96708	2.67323e-07	E19.5 and Adult
1436920_at	Pcdh17	protocadherin 17	219228	-3.15483	5.17244	1.6177e-12	-2.39051	5.17244	1.38787e-10	E19.5 and Adult
1450643_s_at	Acsl1	acyl-CoA synthetase long-chain family member 1	14081	-2.44967	6.04078	3.27131e-12	-2.38145	6.04078	1.21255e-12	E19.5 and Adult
1417399_at	Gas6	growth arrest specific 6	14456	-2.44001	8.59031	5.32454e-13	-2.37273	8.59031	1.97253e-13	E19.5 and Adult
1441946_at	Itih5	inter-alpha (globulin) inhibitor H5	209378	-2.37951	5.39037	1.1381e-06	-2.37151	5.39037	4.9e-07	E19.5 and Adult
1450494_x_at	Ceacam1	carcinoembryonic antigen-related cell adhesion molecule 1	26365	-2.14004	5.71431	3.16501e-09	-2.37086	5.71431	9.29819e-11	E19.5 and Adult
1435135_at	Nceh1	neutral cholesterol ester hydrolase 1	320024	-2.53933	7.03839	2.12958e-12	-2.36462	7.03839	2.1014e-12	E19.5 and Adult
1424470_a_at	Rapgef3	Rap guanine nucleotide exchange factor (GEF) 3	223864	-2.19553	6.08535	2.26841e-10	-2.3625	6.08535	1.00714e-11	E19.5 and Adult
1434149_at	Tcf4	transcription factor 4	21413	-2.02968	7.87926	1.01755e-11	-2.36234	7.87926	6.46233e-14	E19.5 and Adult
1431074_a_at	Pitpnc1	phosphatidylinositol transfer protein, cytoplasmic 1	71795	-2.41296	6.41657	5.85677e-11	-2.3547	6.41657	1.96572e-11	E19.5 and Adult
1455396_at	Atp8b1	ATPase, class I, type 8B, member 1	54670	-2.64496	3.57523	2.28651e-07	-2.33914	3.57523	6.83544e-07	E19.5 and Adult
1457172_at	Arhgef15	Rho guanine nucleotide exchange factor (GEF) 15	442801	-2.06584	4.95881	1.668e-06	-2.32699	4.95881	8.96372e-08	E19.5 and Adult
1454395_at	4632404M16Rik	RIKEN cDNA 4632404M16 gene	74348	-4.56625	6.7441	1.6178e-17	-2.32007	6.7441	1.37787e-11	E19.5 and Adult
1435813_at	Mypn	myopalladin	68802	-2.46506	5.55002	2.5e-08	-2.31012	5.55002	2.5606e-08	E19.5 and Adult
1424208_at	Ptger4	prostaglandin E receptor 4 (subtype EP4)	19219	-2.2575	5.88925	1.3792e-08	-2.30812	5.88925	2.50451e-09	E19.5 and Adult
1455204_at	Pitpnc1	phosphatidylinositol transfer protein, cytoplasmic 1	71795	-2.22368	6.59721	1.27915e-12	-2.29806	6.59721	1.23652e-13	E19.5 and Adult
1424553_at	Hhatl	hedgehog acyltransferase-like	74770	-2.15179	5.28639	3.55464e-09	-2.28496	5.28639	2.62338e-10	E19.5 and Adult
1434465_x_at	Vldlr	very low density lipoprotein receptor	22359	-2.59469	10.2758	5.36533e-13	-2.28495	10.2758	1.84851e-12	E19.5 and Adult
1457696_at	Rilp	Rab interacting lysosomal protein	280408	-3.16176	6.57149	1.81405e-12	-2.26783	6.57149	4.83308e-10	E19.5 and Adult
1452939_a_at	Pitpnc1	phosphatidylinositol transfer protein, cytoplasmic 1	71795	-2.04382	7.04568	8e-09	-2.20581	7.04568	4.61882e-10	E19.5 and Adult
1442918_at	Nav3	neuron navigator 3	260315	-2.2084	4.91007	2.72736e-10	-2.19978	4.91007	6.45292e-11	E19.5 and Adult
1418589_a_at	Mlf1	myeloid leukemia factor 1	17349	-2.30292	7.12971	3.3455e-07	-2.11994	7.12971	5.09637e-07	E19.5 and Adult
1457042_at	AI256396	EST AI256396	100503463	-2.40435	5.11925	1.36639e-08	-2.09226	5.11925	5.36027e-08	E19.5 and Adult
1425553_s_at	Hip1r	huntingtin interacting protein 1 related	29816	-2.10509	7.73534	1.1227e-09	-2.03135	7.73534	5.41008e-10	E19.5 and Adult
1423883_at	Acsl1	acyl-CoA synthetase long-chain family member 1	14081	-2.54199	8.1234	1.17416e-10	-2.02869	8.1234	2.60389e-09	E19.5 and Adult
1426947_x_at	Col6a2	collagen, type VI, alpha 2	12834	-2.31503	6.99711	1.74014e-10	-2.01743	6.99711	6.68193e-10	E19.5 and Adult
1449592_at	Tcf15	transcription factor 15	21407	-2.36924	6.28059	2.83751e-12	-2.01109	6.28059	2.06201e-11	E19.5 and Adult
1455897_x_at	Hmgn1	high mobility group nucleosomal binding domain 1	15312	2.21994	9.69825	7.93335e-11	2.00085	9.69825	1.46554e-10	E19.5 and Adult
1422503_s_at	Parp1	poly (ADP-ribose) polymerase family, member 1	11545	2.13743	6.40938	1.65921e-08	2.00205	6.40938	1.68332e-08	E19.5 and Adult
1422795_at	Cul3	cullin 3	26554	2.01775	4.29357	4.35051e-06	2.01163	4.29357	2.11141e-06	E19.5 and Adult
1423418_at	Fdps	farnesyl diphosphate synthetase	110196	2.01673	3.52986	1.89658e-07	2.01306	3.52986	6.85744e-08	E19.5 and Adult
1424161_at	Ddx27	DEAD (Asp-Glu-Ala-Asp) box polypeptide 27	228889	2.36214	4.21789	2.48009e-09	2.01397	4.21789	1.4e-08	E19.5 and Adult
1434402_at	Samd8	sterile alpha motif domain containing 8	67630	2.11354	5.24258	2.6037e-06	2.02585	5.24258	2.27114e-06	E19.5 and Adult
1452364_at	Suz12	suppressor of zeste 12 homolog (Drosophila)	52615	2.14786	5.75778	1.58429e-06	2.02999	5.75778	1.6744e-06	E19.5 and Adult
1433855_at	Abat	4-aminobutyrate aminotransferase	268860	2.03028	4.7506	2.77755e-05	2.03046	4.7506	1.49276e-05	E19.5 and Adult
1427876_at	Zc3h15	zinc finger CCCH-type containing 15	69082	2.04437	7.19921	2.86597e-07	2.03093	7.19921	1.15319e-07	E19.5 and Adult
1422676_at	Smarce1	SWI/SNF related, matrix associated, actin dependent regulator of chromatin, subfamily e, member 1	57376	2.29953	5.58457	4.22186e-09	2.03247	5.58457	1.21907e-08	E19.5 and Adult
1428323_at	Gpd2	glycerol phosphate dehydrogenase 2, mitochondrial	14571	2.51819	4.04932	1.43304e-07	2.03369	4.04932	1.89821e-06	E19.5 and Adult
1421083_x_at	Banf1	barrier to autointegration factor 1	23825	2.50443	6.35743	6.33482e-06	2.03488	6.35743	5.83221e-05	E19.5 and Adult
1423265_at	Minpp1	multiple inositol polyphosphate histidine phosphatase 1	17330	2.36646	5.12977	2.9e-08	2.03861	5.12977	1.36276e-07	E19.5 and Adult
1438480_a_at	Thyn1	thymocyte nuclear protein 1	77862	2.15524	5.45004	3.5e-08	2.03907	5.45004	3.05003e-08	E19.5 and Adult
1454811_a_at	Serinc1	serine incorporator 1	56442	2.12887	5.44199	6.99932e-06	2.0405	5.44199	6.41878e-06	E19.5 and Adult
1419543_a_at	Tra2b	transformer 2 beta homolog (Drosophila)	20462	2.11784	6.74308	5.5431e-08	2.04169	6.74308	3.5e-08	E19.5 and Adult
1451113_a_at	Ik	IK cytokine	24010	2.10649	7.19037	1.48282e-06	2.04233	7.19037	1.02651e-06	E19.5 and Adult
1430982_at	Srsf1	serine/arginine-rich splicing factor 1	110809	2.40118	7.8555	1.85294e-08	2.04732	7.8555	1.05216e-07	E19.5 and Adult
1426998_at	Zfand3	zinc finger, AN1-type domain 3	21769	2.00732	6.87667	4.04678e-05	2.05039	6.87667	1.65385e-05	E19.5 and Adult
1420672_at	Kcne1	potassium voltage-gated channel, Isk-related subfamily, member 1	16509	-2.20099	6.60382	1.61509e-05	2.05104	6.60382	2.27854e-05	E19.5 and Adult
1424110_a_at	Nme1	NME/NM23 nucleoside diphosphate kinase 1	18102	2.08566	6.42581	2.446e-06	2.05319	6.42581	1.38239e-06	E19.5 and Adult
1423829_at	Fam49b	family with sequence similarity 49, member B	223601	2.07477	6.02094	6.96621e-07	2.0537	6.02094	3.18141e-07	E19.5 and Adult
1419267_at	Nfyb	nuclear transcription factor-Y beta	18045	2.18329	5.24468	1.0384e-06	2.05388	5.24468	1.15247e-06	E19.5 and Adult
1449115_at	Mtf2	metal response element binding transcription factor 2	17765	2.10069	5.26705	5.59314e-08	2.05907	5.26705	2.6e-08	E19.5 and Adult
1417377_at	Cadm1	cell adhesion molecule 1	54725	2.42861	5.52935	4.40473e-11	2.06319	5.52935	2.8493e-10	E19.5 and Adult
1460551_at	Ran	RAN, member RAS oncogene family	19384	2.13558	6.73478	1.26143e-06	2.06501	6.73478	9.03e-07	E19.5 and Adult
1438081_at	Mcc	mutated in colorectal cancers	328949	2.1188	6.54395	1.11454e-07	2.06691	6.54395	5.83774e-08	E19.5 and Adult
1424426_at	Mtap	methylthioadenosine phosphorylase	66902	2.03002	3.88043	1.95877e-07	2.06903	3.88043	4.87561e-08	E19.5 and Adult
1423382_a_at	Hnrnpf	heterogeneous nuclear ribonucleoprotein F	98758	2.29496	7.58349	2.33657e-07	2.07296	7.58349	4.91e-07	E19.5 and Adult
1450710_at	Jarid2	jumonji, AT rich interactive domain 2	16468	2.05903	5.11796	1.44155e-08	2.07454	5.11796	3.54006e-09	E19.5 and Adult
1452662_a_at	Eif2s1	eukaryotic translation initiation factor 2, subunit 1 alpha	13665	2.2814	7.42849	5.9526e-08	2.09005	7.42849	9.44463e-08	E19.5 and Adult
1448584_at	Rsrc1	arginine/serine-rich coiled-coil 1	66880	2.12667	5.47167	1.03241e-06	2.09626	5.47167	5.28939e-07	E19.5 and Adult
1416487_a_at	Yap1	yes-associated protein 1	22601	2.19721	4.69771	3e-09	2.09826	4.69771	1.84795e-09	E19.5 and Adult
1426510_at	Sccpdh	saccharopine dehydrogenase (putative)	109232	2.04203	3.86399	1.94429e-05	2.10132	3.86399	6.658e-06	E19.5 and Adult
1449645_s_at	Cct3	chaperonin containing Tcp1, subunit 3 (gamma)	12462	2.05211	4.42264	4.98932e-06	2.10569	4.42264	1.55171e-06	E19.5 and Adult
1448229_s_at	Ccnd2	cyclin D2	12444	2.04353	8.61954	5.27872e-10	2.10717	8.61954	5.98724e-11	E19.5 and Adult
1448886_at	Gata3	GATA binding protein 3	14462	2.08754	3.77786	2.65956e-09	2.11013	3.77786	5.14649e-10	E19.5 and Adult
1422504_at	Glrb	glycine receptor, beta subunit	14658	2.63632	3.18148	1.27554e-11	2.11108	3.18148	2.94176e-10	E19.5 and Adult
1428077_at	Tmem163	transmembrane protein 163	72160	2.36789	4.17307	1.1124e-07	2.11276	4.17307	2.8e-07	E19.5 and Adult
1435192_at	Sox3	SRY (sex determining region Y)-box 3	20675	2.4447	3.79652	2.5216e-08	2.1147	3.79652	1.1e-07	E19.5 and Adult
1428339_at	Nudt21	nudix (nucleoside diphosphate linked moiety X)-type motif 21	68219	2.39191	4.79644	4.3001e-06	2.1159	4.79644	1.27114e-05	E19.5 and Adult
1423969_at	Nup37	nucleoporin 37	69736	2.01563	5.34255	1.15853e-08	2.1163	5.34255	1.21351e-09	E19.5 and Adult
1426698_a_at	Hnrnpm	heterogeneous nuclear ribonucleoprotein M	76936	2.08521	6.81577	8.33941e-08	2.11759	6.81577	2.01281e-08	E19.5 and Adult
1427468_at	Ppp3cb	protein phosphatase 3, catalytic subunit, beta isoform	19056	2.27267	5.95465	4.64767e-07	2.1184	5.95465	5.75696e-07	E19.5 and Adult
1418234_s_at	Bcas2	breast carcinoma amplified sequence 2	68183	2.1343	5.72168	4.6838e-09	2.11857	5.72168	1.40118e-09	E19.5 and Adult
1422576_at	Atxn10	ataxin 10	54138	2.21692	7.62289	2.07963e-08	2.12084	7.62289	1.43734e-08	E19.5 and Adult
1426351_at	Hspd1	heat shock protein 1 (chaperonin)	15510	2.39626	8.32532	5.51417e-09	2.12204	8.32532	1.5474e-08	E19.5 and Adult
1422736_at	Ranbp9	RAN binding protein 9	56705	2.20414	4.95656	5.92739e-07	2.12254	4.95656	4.28603e-07	E19.5 and Adult
1425498_at	Prpf4b	PRP4 pre-mRNA processing factor 4 homolog B (yeast)	19134	2.32684	5.5554	3.72156e-06	2.12836	5.5554	6.72339e-06	E19.5 and Adult
1459850_x_at	Glrb	glycine receptor, beta subunit	14658	2.06825	4.10295	4.28e-08	2.1285	4.10295	7.74304e-09	E19.5 and Adult
1419249_at	Cdk14	cyclin-dependent kinase 14	18647	2.19185	5.22817	2.92989e-08	2.12871	5.22817	1.54512e-08	E19.5 and Adult
1455795_at	Dse	dermatan sulfate epimerase	212898	2.3385	5.00062	4.13664e-08	2.13528	5.00062	6.94717e-08	E19.5 and Adult
1424511_at	Aurka	aurora kinase A	20878	2.04437	5.48867	1.08749e-07	2.14003	5.48867	1.53923e-08	E19.5 and Adult
1426645_at	Hsp90aa1	heat shock protein 90, alpha (cytosolic), class A member 1	15519	2.40838	9.46239	2.30539e-11	2.14222	9.46239	5.59069e-11	E19.5 and Adult
1421662_a_at	Tusc3	tumor suppressor candidate 3	80286	2.27196	6.06969	2.31597e-08	2.14301	6.06969	2.1e-08	E19.5 and Adult
1416208_at	Usp14	ubiquitin specific peptidase 14	59025	2.30407	6.02027	4.19132e-09	2.14377	6.02027	4.45135e-09	E19.5 and Adult
1418217_at	Nme7	NME/NM23 family member 7	171567	2.26582	3.90032	5.1e-08	2.14458	3.90032	4.48172e-08	E19.5 and Adult
1426910_at	Pawr	PRKC, apoptosis, WT1, regulator	114774	3.56383	6.22873	1.95472e-07	2.14514	6.22873	0.000149091	E19.5 and Adult
1438664_at	Prkar2b	protein kinase, cAMP dependent regulatory, type II beta	19088	2.28504	4.61697	6.14179e-07	2.15612	4.61697	6.29846e-07	E19.5 and Adult
1448651_at	Nudt5	nudix (nucleoside diphosphate linked moiety X)-type motif 5	53893	2.04925	5.81055	1.73e-07	2.15791	5.81055	2.32435e-08	E19.5 and Adult
1430980_a_at	Eif4a1	eukaryotic translation initiation factor 4A1	13681	2.61588	7.05528	1.10625e-09	2.16388	7.05528	1.1349e-08	E19.5 and Adult
1415909_at	Stip1	stress-induced phosphoprotein 1	20867	2.15177	6.04463	1.91729e-07	2.16409	6.04463	6.06456e-08	E19.5 and Adult
1453599_at	Trim71	tripartite motif-containing 71	636931	2.47029	4.22862	1.24659e-10	2.16452	4.22862	4.25356e-10	E19.5 and Adult
1449027_at	Rhou	ras homolog gene family, member U	69581	2.0789	5.96058	2.71912e-08	2.16956	5.96058	3.53332e-09	E19.5 and Adult
1453562_a_at	Nmral1	NmrA-like family domain containing 1	67824	2.33158	4.14415	1.98709e-08	2.17139	4.14415	2.26263e-08	E19.5 and Adult
1436007_a_at	Thumpd1	THUMP domain containing 1	233802	2.02539	4.19155	5.24335e-07	2.17344	4.19155	5.6e-08	E19.5 and Adult
1439154_at	Nup98	nucleoporin 98	269966	2.02201	5.86062	2.09152e-09	2.18205	5.86062	1.02293e-10	E19.5 and Adult
1416634_at	Fam96a	family with sequence similarity 96, member A	68250	2.27881	6.32382	2.65249e-05	2.18285	6.32382	2.59442e-05	E19.5 and Adult
1416319_at	Adk	adenosine kinase	11534	2.11315	7.47713	2.33979e-05	2.18808	7.47713	7.459e-06	E19.5 and Adult
1450679_at	Sike1	suppressor of IKBKE 1	66641	2.07298	4.64587	7.9e-07	2.18923	4.64587	1.18362e-07	E19.5 and Adult
1452176_at	Nup153	nucleoporin 153	218210	2.30986	6.66158	6.10609e-07	2.19002	6.66158	5.75678e-07	E19.5 and Adult
1422492_at	Cpox	coproporphyrinogen oxidase	12892	2.04603	4.65899	3.73367e-10	2.1923	4.65899	1.85306e-11	E19.5 and Adult
1431506_s_at	Ppih	peptidyl prolyl isomerase H	66101	2.33854	5.0549	8.7167e-08	2.19337	5.0549	9.02465e-08	E19.5 and Adult
1448955_s_at	Cadps	Ca2+-dependent secretion activator	27062	2.36516	3.51992	5.79326e-11	2.19882	3.51992	5.44099e-11	E19.5 and Adult
1425491_at	Bmpr1a	bone morphogenetic protein receptor, type 1A	12166	2.30817	3.94198	2.36053e-08	2.20018	3.94198	1.75608e-08	E19.5 and Adult
1418109_at	Gspt2	G1 to S phase transition 2	14853	2.37405	3.67688	3.39379e-12	2.20164	3.67688	3.59145e-12	E19.5 and Adult
1454791_a_at	Rbbp4	retinoblastoma binding protein 4	19646	2.37856	7.48069	1e-09	2.20287	7.48069	1.11335e-09	E19.5 and Adult
1436877_at	Lrch2	leucine-rich repeats and calponin homology (CH) domain containing 2	210297	2.17284	5.24984	6.35761e-10	2.21097	5.24984	9.92052e-11	E19.5 and Adult
1417917_at	Cnn1	calponin 1	12797	2.86569	6.25173	9.0472e-08	2.21672	6.25173	2.42578e-06	E19.5 and Adult
1427764_a_at	Tcf3	transcription factor 3	21423	2.07079	5.29437	3.88152e-07	2.21812	5.29437	4.10836e-08	E19.5 and Adult
1429760_at	Rps6ka6	ribosomal protein S6 kinase polypeptide 6	67071	2.0852	4.25932	1.84662e-09	2.21919	4.25932	1.19856e-10	E19.5 and Adult
1419385_a_at	Ubqln1	ubiquilin 1	56085	2.12581	5.00884	2.27502e-07	2.23088	5.00884	3.36283e-08	E19.5 and Adult
1433724_at	D15Ertd621e	DNA segment, Chr 15, ERATO Doi 621, expressed	210998	2.14385	4.52418	1.13103e-05	2.2309	4.52418	3.05689e-06	E19.5 and Adult
1426594_at	Frmd4b	FERM domain containing 4B	232288	2.15012	4.32431	4.38337e-11	2.23916	4.32431	3.59831e-12	E19.5 and Adult
1456509_at	1110032F04Rik	RIKEN cDNA 1110032F04 gene	68725	2.5631	3.46419	2.6851e-09	2.24117	3.46419	9.35647e-09	E19.5 and Adult
1427990_at	Usp45	ubiquitin specific petidase 45	77593	2.19619	4.28223	1.09717e-05	2.24137	4.28223	3.98511e-06	E19.5 and Adult
1453282_at	Cxadr	coxsackie virus and adenovirus receptor	13052	2.49287	4.06127	3.23821e-06	2.24435	4.06127	7.395e-06	E19.5 and Adult
1452237_at	Agfg1	ArfGAP with FG repeats 1	15463	2.21656	5.30133	8.94258e-07	2.24607	5.30133	2.7987e-07	E19.5 and Adult
1452754_at	Creld2	cysteine-rich with EGF-like domains 2	76737	2.40941	6.61434	8.46997e-10	2.24615	6.61434	8.29649e-10	E19.5 and Adult
1440007_at	D930003E18Rik	RIKEN cDNA D930003E18 gene	100048911	2.01335	3.68881	8.7167e-08	2.25029	3.68881	3.32228e-09	E19.5 and Adult
1421819_a_at	Set	SET nuclear oncogene	56086	2.5273	7.85025	1.36343e-09	2.2518	7.85025	3.28416e-09	E19.5 and Adult
1452046_a_at	Ppp1cc	protein phosphatase 1, catalytic subunit, gamma isoform	19047	2.20569	6.15149	2.45082e-07	2.26124	6.15149	5.58305e-08	E19.5 and Adult
1435383_x_at	Ndn	necdin	17984	2.04421	7.58125	0.00022865	2.26267	7.58125	3.99995e-05	E19.5 and Adult
1456756_at	Zc3hav1l	zinc finger CCCH-type, antiviral 1-like	209032	2.0266	5.60234	1.59532e-07	2.26417	5.60234	6.9111e-09	E19.5 and Adult
1436317_at	Pgap1	post-GPI attachment to proteins 1	241062	2.69182	3.89877	1.41342e-10	2.26597	3.89877	1.10008e-09	E19.5 and Adult
1454969_at	Lypd6	LY6/PLAUR domain containing 6	320343	2.89813	4.54935	1.79642e-10	2.26918	4.54935	5.85259e-09	E19.5 and Adult
1417239_at	Cetn3	centrin 3	12626	2.05078	7.5917	8.8133e-09	2.27397	7.5917	2.96991e-10	E19.5 and Adult
1416497_at	Pdia4	protein disulfide isomerase associated 4	12304	2.29605	7.848	1.13404e-10	2.27626	7.848	2.81362e-11	E19.5 and Adult
1421081_a_at	Banf1	barrier to autointegration factor 1	23825	2.5749	6.29413	1.69771e-06	2.27943	6.29413	4.98734e-06	E19.5 and Adult
1433675_at	Snhg1	small nucleolar RNA host gene 1	83673	2.0255	6.85869	8.3e-08	2.28419	6.85869	2.63123e-09	E19.5 and Adult
1443086_at	Alcam	activated leukocyte cell adhesion molecule	11658	2.0349	4.3277	3.27852e-08	2.28656	4.3277	1e-09	E19.5 and Adult
1456329_at	Prtg	protogenin homolog (Gallus gallus)	235472	2.26304	3.50519	1.24947e-10	2.28937	3.50519	2.05701e-11	E19.5 and Adult
1448526_at	Kpnb1	karyopherin (importin) beta 1	16211	2.45167	7.84225	1.16224e-09	2.29036	7.84225	1.08789e-09	E19.5 and Adult
1449388_at	Thbs4	thrombospondin 4	21828	2.64571	6.60255	4.03024e-05	2.29244	6.60255	0.000141229	E19.5 and Adult
1421193_a_at	Pbx3	pre B cell leukemia homeobox 3	18516	2.23586	5.06262	2.44753e-10	2.29679	5.06262	2.96197e-11	E19.5 and Adult
1432416_a_at	Npm1	nucleophosmin 1	18148	2.50101	9.34857	5.78239e-13	2.29802	9.34857	7.90035e-13	E19.5 and Adult
1416064_a_at	Hspa5	heat shock protein 5	14828	2.48113	10.5281	5.05901e-10	2.29987	10.5281	5.33028e-10	E19.5 and Adult
1434593_at	Eif5a2	eukaryotic translation initiation factor 5A2	208691	2.21261	4.33959	3.80053e-07	2.30189	4.33959	6.84122e-08	E19.5 and Adult
1456653_a_at	Mthfd1l	methylenetetrahydrofolate dehydrogenase (NADP+ dependent) 1-like	270685	2.48573	5.98459	3.23434e-11	2.30279	5.98459	3.37332e-11	E19.5 and Adult
1449122_at	Ubxn2b	UBX domain protein 2B	68053	2.57709	4.35735	1.15853e-08	2.31049	4.35735	2.61194e-08	E19.5 and Adult
1424083_at	Ptbp3	polypyrimidine tract binding protein 3	230257	2.10987	3.92554	1.4262e-10	2.31456	3.92554	4.16196e-12	E19.5 and Adult
1422752_at	Polr3k	polymerase (RNA) III (DNA directed) polypeptide K	67005	2.79416	4.4895	4.08378e-08	2.32071	4.4895	3.60234e-07	E19.5 and Adult
1451347_at	Ino80e	INO80 complex subunit E	233875	2.48255	3.5683	4.08134e-10	2.32216	3.5683	3.59241e-10	E19.5 and Adult
1454631_at	Gtf2a1	general transcription factor II A, 1	83602	2.87853	4.35569	5.34888e-08	2.32506	4.35569	7.50599e-07	E19.5 and Adult
1439066_at	Angpt1	angiopoietin 1	11600	3.18487	6.38613	1.34637e-07	2.32706	6.38613	8.31607e-06	E19.5 and Adult
1428905_at	Rraga	Ras-related GTP binding A	68441	2.30212	6.41898	5.70427e-06	2.33587	6.41898	2.14826e-06	E19.5 and Adult
1422670_at	Rnd2	Rho family GTPase 2	11858	2.79248	5.23796	1.34276e-07	2.33678	5.23796	9.98229e-07	E19.5 and Adult
1428506_at	Atic	5-aminoimidazole-4-carboxamide ribonucleotide formyltransferase/IMP cyclohydrolase	108147	2.11892	6.65874	2.8336e-11	2.34087	6.65874	6.36258e-13	E19.5 and Adult
1423811_at	Sf3a3	splicing factor 3a, subunit 3	75062	2.02616	6.86368	9e-09	2.34162	6.86368	1.25719e-10	E19.5 and Adult
1426063_a_at	Gem	GTP binding protein (gene overexpressed in skeletal muscle)	14579	2.25139	4.29792	7.1679e-06	2.34418	4.29792	1.82283e-06	E19.5 and Adult
1417769_at	Psmc6	proteasome (prosome, macropain) 26S subunit, ATPase, 6	67089	2.05848	4.21926	1.06137e-06	2.34995	4.21926	4.12173e-08	E19.5 and Adult
1453252_at	Dus4l	dihydrouridine synthase 4-like (S. cerevisiae)	71916	2.40253	3.84501	2.59137e-08	2.35059	3.84501	1.1811e-08	E19.5 and Adult
1424062_at	Ube2d1	ubiquitin-conjugating enzyme E2D 1	216080	2.09003	4.7736	9.22639e-06	2.35198	4.7736	6.83491e-07	E19.5 and Adult
1418533_s_at	Fzd2	frizzled homolog 2 (Drosophila)	57265	2.33451	6.24935	1.20216e-07	2.35408	6.24935	3.43936e-08	E19.5 and Adult
1418036_at	Prim2	DNA primase, p58 subunit	19076	2.30287	5.30099	1.84759e-09	2.35992	5.30099	2.66177e-10	E19.5 and Adult
1423127_at	Impa1	inositol (myo)-1(or 4)-monophosphatase 1	55980	2.18898	6.47606	6.25363e-05	2.36041	6.47606	1.24705e-05	E19.5 and Adult
1435382_at	Ndn	necdin	17984	2.18085	7.18343	0.000323245	2.3766	7.18343	7.36038e-05	E19.5 and Adult
1450755_at	Pafah1b2	platelet-activating factor acetylhydrolase, isoform 1b, subunit 2	18475	2.3228	5.18429	2.51052e-06	2.3776	5.18429	7.5072e-07	E19.5 and Adult
1417114_at	Gmcl1	germ cell-less homolog 1 (Drosophila)	23885	2.40276	3.74019	1.63574e-06	2.38314	3.74019	7.90733e-07	E19.5 and Adult
1428124_at	Gtf2e1	general transcription factor II E, polypeptide 1 (alpha subunit)	74197	3.02503	4.08447	8.37113e-09	2.3838	4.08447	1.9264e-07	E19.5 and Adult
1454161_s_at	0610007P14Rik	RIKEN cDNA 0610007P14 gene	58520	2.77313	5.48699	1.46944e-08	2.38482	5.48699	7.17135e-08	E19.5 and Adult
1418442_at	Xpo1	exportin 1, CRM1 homolog (yeast)	103573	2.03863	7.98452	5e-09	2.38515	7.98452	4.95697e-11	E19.5 and Adult
1430530_s_at	Nmral1	NmrA-like family domain containing 1	67824	2.32762	5.13769	2.22081e-09	2.39313	5.13769	3.02819e-10	E19.5 and Adult
1428112_at	Manf	mesencephalic astrocyte-derived neurotrophic factor	74840	2.47289	7.30231	6.38243e-07	2.39743	7.30231	4.143e-07	E19.5 and Adult
1423526_at	Arid3b	AT rich interactive domain 3B (BRIGHT-like)	56380	2.15049	4.35391	7.10163e-11	2.40128	4.35391	1.25983e-12	E19.5 and Adult
1422547_at	Ranbp1	RAN binding protein 1	19385	2.34897	8.33827	8.79398e-12	2.40535	8.33827	1.01557e-12	E19.5 and Adult
1453849_s_at	Hnrnpab	heterogeneous nuclear ribonucleoprotein A/B	15384	2.3183	8.19455	4.06958e-08	2.41595	8.19455	5.73538e-09	E19.5 and Adult
1453422_a_at	Nadk2	NAD kinase 2, mitochondrial	68646	2.13254	3.87742	1.19556e-09	2.41605	3.87742	1.98293e-11	E19.5 and Adult
1456415_at	Zfp451	zinc finger protein 451	98403	2.05278	5.1709	3.1531e-08	2.4208	5.1709	3.57936e-10	E19.5 and Adult
1420922_at	Usp9x	ubiquitin specific peptidase 9, X chromosome	22284	2.23998	6.08795	6.14313e-05	2.42358	6.08795	1.16281e-05	E19.5 and Adult
1425349_a_at	Myef2	myelin basic protein expression factor 2, repressor	17876	2.00936	4.14001	1.47375e-08	2.4256	4.14001	9.0737e-11	E19.5 and Adult
1430053_a_at	Ola1	Obg-like ATPase 1	67059	2.249	4.94774	3.86555e-08	2.42803	4.94774	2.67717e-09	E19.5 and Adult
1424136_a_at	Ppih	peptidyl prolyl isomerase H	66101	2.5721	5.58455	7.7453e-08	2.43206	5.58455	6.957e-08	E19.5 and Adult
1423299_at	Txnl1	thioredoxin-like 1	53382	2.47455	6.63409	6.78306e-08	2.44158	6.63409	2.8e-08	E19.5 and Adult
1416433_at	Rpa2	replication protein A2	19891	2.2409	5.43321	3.01293e-08	2.44468	5.43321	1.64257e-09	E19.5 and Adult
1423488_at	Mmd	monocyte to macrophage differentiation-associated	67468	2.90456	6.98163	3.12743e-08	2.44585	6.98163	2.17903e-07	E19.5 and Adult
1416135_at	Apex1	apurinic/apyrimidinic endonuclease 1	11792	2.16538	6.79275	1.63857e-09	2.44626	6.79275	2.94526e-11	E19.5 and Adult
1417681_at	Nudt21	nudix (nucleoside diphosphate linked moiety X)-type motif 21	68219	2.12988	7.37296	1.43451e-06	2.45277	7.37296	5.02047e-08	E19.5 and Adult
1455121_at	Lcor	ligand dependent nuclear receptor corepressor	212391	2.61917	3.74258	3.92195e-07	2.45432	3.74258	4.41e-07	E19.5 and Adult
1438402_at	Fam171a1	family with sequence similarity 171, member A1	269233	2.06629	4.53914	4.61719e-08	2.45447	4.53914	4.80031e-10	E19.5 and Adult
1448809_at	Cse1l	chromosome segregation 1-like (S. cerevisiae)	110750	2.15061	7.15208	1.13e-07	2.45724	7.15208	2.92992e-09	E19.5 and Adult
1448274_at	C1qbp	complement component 1, q subcomponent binding protein	12261	2.07418	7.93428	3.47753e-05	2.46011	7.93428	1.44676e-06	E19.5 and Adult
1418532_at	Fzd2	frizzled homolog 2 (Drosophila)	57265	2.42146	5.13197	3.44997e-08	2.46201	5.13197	7.67591e-09	E19.5 and Adult
1448324_at	Rnps1	ribonucleic acid binding protein S1	19826	2.06533	6.90086	1.536e-08	2.46562	6.90086	1.20078e-10	E19.5 and Adult
1448501_at	Tspan6	tetraspanin 6	56496	2.0318	6.69552	1.56836e-05	2.46823	6.69552	3.58886e-07	E19.5 and Adult
1451287_s_at	Aif1l	allograft inflammatory factor 1-like	108897	2.65373	4.72048	1.71934e-11	2.47058	4.72048	1.56375e-11	E19.5 and Adult
1415839_a_at	Npm1	nucleophosmin 1	18148	2.13047	10.5436	8.61485e-10	2.47315	10.5436	8.25254e-12	E19.5 and Adult
1436088_at	Fam49b	family with sequence similarity 49, member B	223601	2.09977	4.69382	8.317e-06	2.47368	4.69382	2.76785e-07	E19.5 and Adult
1454659_at	Dctd	dCMP deaminase	320685	2.57039	5.01556	4.60915e-10	2.47904	5.01556	2.14571e-10	E19.5 and Adult
1416212_at	Magoh	mago-nashi homolog, proliferation-associated (Drosophila)	17149	2.20704	8.47823	4.72477e-07	2.48631	8.47823	2.02758e-08	E19.5 and Adult
1416043_at	Nasp	nuclear autoantigenic sperm protein (histone-binding)	50927	2.30548	3.69234	1.01782e-10	2.48726	3.69234	4.0584e-12	E19.5 and Adult
1429786_a_at	Zwint	ZW10 interactor	52696	2.36419	3.29535	5.56769e-08	2.49273	3.29535	6.47429e-09	E19.5 and Adult
1420821_at	Sgpp1	sphingosine-1-phosphate phosphatase 1	81535	2.36943	3.6367	2.71192e-06	2.49327	3.6367	5.14896e-07	E19.5 and Adult
1427305_at	Piga	phosphatidylinositol glycan anchor biosynthesis, class A	18700	2.08548	4.70519	6.96759e-07	2.49391	4.70519	1.04231e-08	E19.5 and Adult
1449018_at	Pfn1	profilin 1	18643	2.07904	8.00256	2.74636e-09	2.49971	8.00256	1.37787e-11	E19.5 and Adult
1430536_a_at	Erh	enhancer of rudimentary homolog (Drosophila)	13877	2.23764	7.44052	4.4022e-07	2.49973	7.44052	2.18294e-08	E19.5 and Adult
1416818_at	Parva	parvin, alpha	57342	2.29206	4.0019	4.24505e-09	2.50788	4.0019	1.688e-10	E19.5 and Adult
1418057_at	Tiam1	T cell lymphoma invasion and metastasis 1	21844	2.15227	5.23011	6.37962e-10	2.5197	5.23011	4.92217e-12	E19.5 and Adult
1427094_at	Pole2	polymerase (DNA directed), epsilon 2 (p59 subunit)	18974	2.30114	4.92428	4.33073e-11	2.52247	4.92428	1.13793e-12	E19.5 and Adult
1454819_at	Plekha8	pleckstrin homology domain containing, family A (phosphoinositide binding specific) member 8	231999	2.25872	6.72044	8.67993e-09	2.53094	6.72044	2.34659e-10	E19.5 and Adult
1455154_at	Gli3	GLI-Kruppel family member GLI3	14634	2.04933	5.325	3.22743e-09	2.53765	5.325	8.73697e-12	E19.5 and Adult
1448884_at	Gtf2e2	general transcription factor II E, polypeptide 2 (beta subunit)	68153	2.45701	6.38584	1.29093e-07	2.53806	6.38584	2.3833e-08	E19.5 and Adult
1423577_at	Ankrd32	ankyrin repeat domain 32	105377	2.3996	4.35266	1.22986e-08	2.53833	4.35266	1.11153e-09	E19.5 and Adult
1416234_at	Lrrc59	leucine rich repeat containing 59	98238	2.09324	7.43218	3.1739e-06	2.54471	7.43218	4.91339e-08	E19.5 and Adult
1454424_at	Tenm2	teneurin transmembrane protein 2	23964	2.48709	3.83765	3.34144e-10	2.54625	3.83765	4.3855e-11	E19.5 and Adult
1430020_x_at	Hnrnpa1	heterogeneous nuclear ribonucleoprotein A1	15382	2.02065	8.77384	2.61739e-12	2.55081	8.77384	2.41289e-15	E19.5 and Adult
1422791_at	Pafah1b2	platelet-activating factor acetylhydrolase, isoform 1b, subunit 2	18475	2.27252	4.63847	7.84127e-08	2.55103	4.63847	2.71614e-09	E19.5 and Adult
1422792_at	Pafah1b2	platelet-activating factor acetylhydrolase, isoform 1b, subunit 2	18475	2.10899	6.90482	1.38662e-08	2.55179	6.90482	8.03285e-11	E19.5 and Adult
1423723_s_at	Tardbp	TAR DNA binding protein	230908	2.17514	7.80401	7.55042e-10	2.55284	7.80401	5.57259e-12	E19.5 and Adult
1423213_at	Plxnc1	plexin C1	54712	2.17313	5.75508	5.21082e-07	2.55297	5.75508	1.02583e-08	E19.5 and Adult
1421033_a_at	Tcerg1	transcription elongation regulator 1 (CA150)	56070	2.24368	5.92718	8.77636e-10	2.55452	5.92718	1.28959e-11	E19.5 and Adult
1433482_a_at	Fubp1	far upstream element (FUSE) binding protein 1	51886	2.13462	6.37288	1.97306e-08	2.55824	6.37288	1.47677e-10	E19.5 and Adult
1448218_s_at	Ywhaz	tyrosine 3-monooxygenase/tryptophan 5-monooxygenase activation protein, zeta polypeptide	22631	2.44511	5.32216	1.38202e-07	2.56214	5.32216	1.97677e-08	E19.5 and Adult
1419593_at	Greb1	gene regulated by estrogen in breast cancer protein	268527	2.48418	3.25291	7.61489e-14	2.56683	3.25291	6.8749e-15	E19.5 and Adult
1434645_at	C530008M17Rik	RIKEN cDNA C530008M17 gene	320827	2.11624	4.16399	0.00040466	2.56753	4.16399	2.34999e-05	E19.5 and Adult
1449315_at	Tenm3	teneurin transmembrane protein 3	23965	2.6788	6.10973	4.85551e-08	2.56791	6.10973	3.36518e-08	E19.5 and Adult
1416684_at	Fbl	fibrillarin	14113	2.7612	6.09754	3.06623e-08	2.57297	6.09754	3.51016e-08	E19.5 and Adult
1417378_at	Cadm1	cell adhesion molecule 1	54725	3.37544	6.65584	1.02209e-11	2.57598	6.65584	6.33766e-10	E19.5 and Adult
1451219_at	Ormdl1	ORM1-like 1 (S. cerevisiae)	227102	2.80061	4.98528	3.40957e-08	2.59056	4.98528	4.46295e-08	E19.5 and Adult
1454923_at	Iws1	IWS1 homolog (S. cerevisiae)	73473	2.24457	5.53137	1.19516e-06	2.59463	5.53137	3.77578e-08	E19.5 and Adult
1434770_at	Iqcb1	IQ calmodulin-binding motif containing 1	320299	2.29122	5.20077	4.6838e-09	2.59708	5.20077	9.05761e-11	E19.5 and Adult
1429418_at	Cdc14b	CDC14 cell division cycle 14B	218294	2.08969	5.61696	1.31044e-06	2.60012	5.61696	1.06314e-08	E19.5 and Adult
1418656_at	Lsm5	LSM5 homolog, U6 small nuclear RNA associated (S. cerevisiae)	66373	2.09129	7.28339	1.41518e-08	2.60404	7.28339	4.42075e-11	E19.5 and Adult
1436802_at	Ilf3	interleukin enhancer binding factor 3	16201	2.06223	5.4885	4.0401e-06	2.60784	5.4885	3.21892e-08	E19.5 and Adult
1447547_at	Ltbp1	latent transforming growth factor beta binding protein 1	268977	2.22549	3.65199	4.14625e-08	2.60961	3.65199	5.5352e-10	E19.5 and Adult
1434170_at	Dcaf12l1	DDB1 and CUL4 associated factor 12-like 1	245404	2.43059	3.68522	4.4e-08	2.61352	3.68522	3.36976e-09	E19.5 and Adult
1457273_at	Tenm2	teneurin transmembrane protein 2	23964	2.78664	4.49074	6.97025e-12	2.61589	4.49074	5.54311e-12	E19.5 and Adult
1433955_at	Brwd1	bromodomain and WD repeat domain containing 1	93871	2.18207	5.66277	5.36233e-06	2.61932	5.66277	1.17556e-07	E19.5 and Adult
1426234_s_at	Ap1ar	adaptor-related protein complex 1 associated regulatory protein	211556	2.06324	7.17685	3.31541e-09	2.62097	7.17685	5.26623e-12	E19.5 and Adult
1450735_at	Pno1	partner of NOB1 homolog (S. cerevisiae)	66249	2.31173	5.73609	2.97357e-06	2.62902	5.73609	1.49e-07	E19.5 and Adult
1419645_at	Cstf2	cleavage stimulation factor, 3' pre-RNA subunit 2	108062	2.05221	7.03343	2.81634e-08	2.63516	7.03343	5.19647e-11	E19.5 and Adult
1441955_s_at	Paip1	polyadenylate binding protein-interacting protein 1	218693	2.26102	4.90912	3.97817e-06	2.63602	4.90912	1.36354e-07	E19.5 and Adult
1438732_at	Nhsl2	NHS-like 2	100042480	2.35696	3.82638	2.95233e-11	2.65549	3.82638	4.24888e-13	E19.5 and Adult
1423041_a_at	Bzw1	basic leucine zipper and W2 domains 1	66882	2.07851	7.6916	2.91084e-07	2.65825	7.6916	1e-09	E19.5 and Adult
1416034_at	Cd24a	CD24a antigen	12484	2.70477	5.16346	3.42977e-06	2.65858	5.16346	2.03736e-06	E19.5 and Adult
1417667_a_at	Pter	phosphotriesterase related	19212	2.10829	5.25309	1.13468e-08	2.66147	5.25309	2.51098e-11	E19.5 and Adult
1426580_at	Plk4	polo-like kinase 4	20873	2.18625	5.33011	2.32268e-10	2.66182	5.33011	6.92792e-13	E19.5 and Adult
1435176_a_at	Id2	inhibitor of DNA binding 2	15902	2.51397	8.53947	4.03147e-07	2.66325	8.53947	5.2494e-08	E19.5 and Adult
1448182_a_at	Cd24a	CD24a antigen	12484	2.98854	6.11389	3.81199e-07	2.67274	6.11389	9.37152e-07	E19.5 and Adult
1421830_at	Ak4	adenylate kinase 4	11639	3.15906	4.3011	3.2788e-09	2.67624	4.3011	2.08502e-08	E19.5 and Adult
1428113_at	Tmtc4	transmembrane and tetratricopeptide repeat containing 4	70551	2.01697	6.57762	2.45082e-07	2.67625	6.57762	3.67182e-10	E19.5 and Adult
1423824_at	Wls	wntless homolog (Drosophila)	68151	2.29976	7.29978	0.000202149	2.67823	7.29978	1.71295e-05	E19.5 and Adult
1453581_at	Cep170	centrosomal protein 170	545389	2.56809	4.72507	3.58625e-08	2.6837	4.72507	4.71068e-09	E19.5 and Adult
1422016_a_at	Cenph	centromere protein H	26886	2.27881	4.17041	2.73009e-11	2.69245	4.17041	1.31821e-13	E19.5 and Adult
1439568_at	Greb1	gene regulated by estrogen in breast cancer protein	268527	3.11362	3.36785	2.27388e-13	2.69584	3.36785	1.14956e-12	E19.5 and Adult
1424495_a_at	Cklf	chemokine-like factor	75458	2.1225	4.24564	3.0472e-07	2.69749	4.24564	1.15155e-09	E19.5 and Adult
1416030_a_at	Mcm7	minichromosome maintenance deficient 7 (S. cerevisiae)	17220	2.397	5.39051	4.21e-07	2.70084	5.39051	1.76487e-08	E19.5 and Adult
1425202_a_at	Ank3	ankyrin 3, epithelial	11735	2.30255	6.06425	1.65565e-12	2.70285	6.06425	8.36038e-15	E19.5 and Adult
1449705_x_at	Mcm3	minichromosome maintenance deficient 3 (S. cerevisiae)	17215	2.36594	6.48153	7.58068e-12	2.70412	6.48153	7.39197e-14	E19.5 and Adult
1452154_at	Iars	isoleucine-tRNA synthetase	105148	2.86962	4.56848	2.80624e-07	2.70632	4.56848	2.79749e-07	E19.5 and Adult
1454159_a_at	Igfbp2	insulin-like growth factor binding protein 2	16008	2.40819	4.36409	2.23864e-08	2.70722	4.36409	6.44445e-10	E19.5 and Adult
1450129_a_at	Socs6	suppressor of cytokine signaling 6	54607	2.66712	4.51383	1.38456e-07	2.71709	4.51383	3.34669e-08	E19.5 and Adult
1426218_at	Glcci1	glucocorticoid induced transcript 1	170772	2.05227	5.28744	2.24781e-06	2.71787	5.28744	6.39724e-09	E19.5 and Adult
1450754_at	Cacna2d2	calcium channel, voltage-dependent, alpha 2/delta subunit 2	56808	2.13196	7.44649	1.07645e-10	2.72217	7.44649	9.81784e-14	E19.5 and Adult
1428335_a_at	Scfd1	Sec1 family domain containing 1	76983	2.25327	5.15071	2.12754e-06	2.72672	5.15071	3.27665e-08	E19.5 and Adult
1452831_s_at	Ppat	phosphoribosyl pyrophosphate amidotransferase	231327	2.32528	5.93744	2.01421e-07	2.7337	5.93744	3.32941e-09	E19.5 and Adult
1416889_at	Tnni2	troponin I, skeletal, fast 2	21953	2.41871	4.95704	5.47343e-07	2.73765	4.95704	2.2e-08	E19.5 and Adult
1439284_at	Epb4.1l5	erythrocyte protein band 4.1-like 5	226352	2.34844	4.7906	2.48009e-09	2.74743	4.7906	2.19555e-11	E19.5 and Adult
1449871_at	Tbx18	T-box18	76365	2.32856	4.04	3.44997e-08	2.74762	4.04	3.90023e-10	E19.5 and Adult
1423078_a_at	Msmo1	methylsterol monoxygenase 1	66234	2.43862	4.74811	6.80315e-07	2.75199	4.74811	3.01467e-08	E19.5 and Adult
1422134_at	Fosb	FBJ osteosarcoma oncogene B	14282	2.22698	3.90938	0.00125922	2.75421	3.90938	8.20951e-05	E19.5 and Adult
1450723_at	Isl1	ISL1 transcription factor, LIM/homeodomain	16392	2.50399	3.81078	8.38575e-10	2.75584	3.81078	2.51547e-11	E19.5 and Adult
1450690_at	Ranbp2	RAN binding protein 2	19386	2.13607	7.63239	2.84564e-06	2.76478	7.63239	1.34165e-08	E19.5 and Adult
1423818_a_at	Arl6ip1	ADP-ribosylation factor-like 6 interacting protein 1	54208	2.48959	7.66814	5.22318e-07	2.76508	7.66814	2.96224e-08	E19.5 and Adult
1428304_at	Esco2	establishment of cohesion 1 homolog 2 (S. cerevisiae)	71988	2.47228	3.37265	8.64801e-07	2.76539	3.37265	4.7e-08	E19.5 and Adult
1432331_a_at	Prrx2	paired related homeobox 2	20204	2.48881	5.0547	4.23687e-11	2.76572	5.0547	8.23522e-13	E19.5 and Adult
1428648_at	Cand1	cullin associated and neddylation disassociated 1	71902	2.64831	6.48475	9.09605e-09	2.77825	6.48475	9.46189e-10	E19.5 and Adult
1443869_at	Pde12	phosphodiesterase 12	211948	2.12093	3.90268	6.68763e-10	2.78314	3.90268	4.11664e-13	E19.5 and Adult
1419254_at	Mthfd2	methylenetetrahydrofolate dehydrogenase (NAD+ dependent), methenyltetrahydrofolate cyclohydrolase	17768	2.36067	6.03392	2.44747e-11	2.7834	6.03392	1.23143e-13	E19.5 and Adult
1451077_at	Rpl5	ribosomal protein L5	100503670	2.12648	5.03619	1.09675e-05	2.78447	5.03619	6.06539e-08	E19.5 and Adult
1418260_at	Hunk	hormonally upregulated Neu-associated kinase	26559	2.59515	4.84479	6.91165e-11	2.78546	4.84479	2.9551e-12	E19.5 and Adult
1436508_at	Mlec	malectin	109154	2.10369	4.71897	8.38142e-11	2.78659	4.71897	3.19021e-14	E19.5 and Adult
1423643_at	Ddx39	DEAD (Asp-Glu-Ala-Asp) box polypeptide 39	68278	2.08325	6.21478	3.10898e-08	2.79267	6.21478	2.32771e-11	E19.5 and Adult
1450095_a_at	Acyp1	acylphosphatase 1, erythrocyte (common) type	66204	2.11504	5.78045	1.95025e-06	2.79425	5.78045	5.56162e-09	E19.5 and Adult
1433674_a_at	Snhg1	small nucleolar RNA host gene 1	83673	2.41254	6.86283	9.5e-08	2.79687	6.86283	1.79013e-09	E19.5 and Adult
1427253_s_at	Suz12	suppressor of zeste 12 homolog (Drosophila)	52615	2.05074	6.95221	2.97685e-05	2.80155	6.95221	1.06608e-07	E19.5 and Adult
1416832_at	Slc39a8	solute carrier family 39 (metal ion transporter), member 8	67547	2.24752	5.9294	1.05478e-07	2.80606	5.9294	4.52763e-10	E19.5 and Adult
1417125_at	Ahcy	S-adenosylhomocysteine hydrolase	269378	2.19293	8.33052	3.13563e-11	2.81149	8.33052	2.32202e-14	E19.5 and Adult
1428842_a_at	Ngfrap1	nerve growth factor receptor (TNFRSF16) associated protein 1	12070	2.01434	8.60655	2.08775e-08	2.81706	8.60655	5.82254e-12	E19.5 and Adult
1434949_at	Armc8	armadillo repeat containing 8	74125	2.16373	3.9639	3.79259e-06	2.81994	3.9639	1.68534e-08	E19.5 and Adult
1450938_at	Pnn	pinin	18949	2.98752	4.70387	9.57092e-06	2.82635	4.70387	1.07289e-05	E19.5 and Adult
1415977_at	Isyna1	myo-inositol 1-phosphate synthase A1	71780	2.09513	5.97997	8.79134e-11	2.83259	5.97997	2.09229e-14	E19.5 and Adult
1417921_at	Pbdc1	polysaccharide biosynthesis domain containing 1	67683	2.36681	7.01981	4.77887e-08	2.83676	7.01981	4.14764e-10	E19.5 and Adult
1449140_at	Nudcd2	NudC domain containing 2	52653	2.38855	6.1546	1.44506e-07	2.83718	6.1546	1.8143e-09	E19.5 and Adult
1437621_x_at	Phgdh	3-phosphoglycerate dehydrogenase	236539	2.5691	7.26082	1.83669e-12	2.84151	7.26082	3.74921e-14	E19.5 and Adult
1419270_a_at	Dut	deoxyuridine triphosphatase	110074	2.39433	6.27608	1.88603e-08	2.84289	6.27608	1.7031e-10	E19.5 and Adult
1450405_at	Mrpl19	mitochondrial ribosomal protein L19	56284	2.91725	4.34685	3.2e-08	2.84416	4.34685	1.58266e-08	E19.5 and Adult
1450922_a_at	Tgfb2	transforming growth factor, beta 2	21808	2.54335	5.42051	1.87334e-06	2.84523	5.42051	1.15779e-07	E19.5 and Adult
1415785_a_at	Cct8	chaperonin containing Tcp1, subunit 8 (theta)	12469	2.62658	7.25186	4.6838e-09	2.84709	7.25186	2.32107e-10	E19.5 and Adult
1426473_at	Dnajc9	DnaJ (Hsp40) homolog, subfamily C, member 9	108671	2.32971	6.9086	6.29751e-10	2.8476	6.9086	1.84851e-12	E19.5 and Adult
1446810_at	A730062M13Rik	RIKEN cDNA A730062M13 gene	403346	2.5459	4.77374	7.89981e-11	2.8552	4.77374	1.28842e-12	E19.5 and Adult
1422537_a_at	Id2	inhibitor of DNA binding 2	15902	2.69495	7.77559	1.37351e-10	2.86405	7.77559	7.87864e-12	E19.5 and Adult
1427382_a_at	Suv39h1	suppressor of variegation 3-9 homolog 1 (Drosophila)	20937	2.02729	5.40319	3e-09	2.86449	5.40319	4.28631e-13	E19.5 and Adult
1416251_at	Mcm6	minichromosome maintenance deficient 6 (MIS5 homolog, S. pombe) (S. cerevisiae)	17219	2.82725	7.0463	3.81542e-08	2.8663	7.0463	9.06665e-09	E19.5 and Adult
1433474_at	Edil3	EGF-like repeats and discoidin I-like domains 3	13612	2.93451	3.57613	2.68976e-11	2.87445	3.57613	8.32525e-12	E19.5 and Adult
1448785_at	Runx1t1	runt-related transcription factor 1; translocated to, 1 (cyclin D-related)	12395	2.68366	7.29227	3.68914e-12	2.87747	7.29227	1.51774e-13	E19.5 and Adult
1449306_at	Hsf2	heat shock factor 2	15500	2.09001	4.04676	6.5553e-06	2.87749	4.04676	1.22867e-08	E19.5 and Adult
1417444_at	E2f5	E2F transcription factor 5	13559	2.75718	4.67118	8.46997e-10	2.87937	4.67118	7.89868e-11	E19.5 and Adult
1452787_a_at	Prmt1	protein arginine N-methyltransferase 1	15469	2.1169	8.20882	3.40146e-07	2.88877	8.20882	3.11003e-10	E19.5 and Adult
1452792_at	Dzip1	DAZ interacting protein 1	66573	2.29276	4.97028	1.82204e-08	2.89225	4.97028	4.49361e-11	E19.5 and Adult
1457040_at	Lgi2	leucine-rich repeat LGI family, member 2	246316	3.47166	4.7491	1.32814e-12	2.8979	4.7491	1.47541e-11	E19.5 and Adult
1453102_at	Flrt3	fibronectin leucine rich transmembrane protein 3	71436	2.51022	5.308	5.42985e-13	2.89833	5.308	3.74685e-15	E19.5 and Adult
1417403_at	Elovl6	ELOVL family member 6, elongation of long chain fatty acids (yeast)	170439	2.79157	4.4055	3.81215e-09	2.90192	4.4055	4.34946e-10	E19.5 and Adult
1416410_at	Pafah1b3	platelet-activating factor acetylhydrolase, isoform 1b, subunit 3	18476	2.14737	5.96315	9.59167e-09	2.90341	5.96315	4.70389e-12	E19.5 and Adult
1428603_at	Umad1	UMAP1-MVP12 associated (UMA) domain containing 1	100036521	2.44291	5.59828	1.3135e-06	2.90374	5.59828	2.52764e-08	E19.5 and Adult
1435951_at	Grip1	glutamate receptor interacting protein 1	74053	2.64689	4.0593	4.22794e-10	2.90839	4.0593	1.22353e-11	E19.5 and Adult
1423796_at	Sfpq	splicing factor proline/glutamine rich (polypyrimidine tract binding protein associated)	71514	2.32716	5.78244	4.5366e-06	2.91047	5.78244	4.574e-08	E19.5 and Adult
1416152_a_at	Srsf3	serine/arginine-rich splicing factor 3	20383	2.51282	7.2769	5.28224e-07	2.91308	7.2769	1.35018e-08	E19.5 and Adult
1457671_at	Homer2	homer homolog 2 (Drosophila)	26557	2.59612	5.63028	1.27561e-11	2.92036	5.63028	1.80252e-13	E19.5 and Adult
1420938_at	Hs6st2	heparan sulfate 6-O-sulfotransferase 2	50786	2.5456	3.90342	1.0801e-11	2.92203	3.90342	9.49274e-14	E19.5 and Adult
1433966_x_at	Asns	asparagine synthetase	27053	2.67403	4.33088	2.10432e-11	2.92506	4.33088	5.65985e-13	E19.5 and Adult
1427640_a_at	Runx1t1	runt-related transcription factor 1; translocated to, 1 (cyclin D-related)	12395	2.40263	6.36011	4.90285e-11	2.92984	6.36011	1.19992e-13	E19.5 and Adult
1424826_s_at	Mtss1	metastasis suppressor 1	211401	2.2718	6.65705	1.50602e-07	2.9353	6.65705	3.50565e-10	E19.5 and Adult
1452912_at	Dscc1	defective in sister chromatid cohesion 1 homolog (S. cerevisiae)	72107	2.05909	3.78928	5.21032e-08	2.9455	3.78928	1.08972e-11	E19.5 and Adult
1436916_at	Tmem108	transmembrane protein 108	81907	2.60666	4.29566	1.6e-08	2.94893	4.29566	3.85321e-10	E19.5 and Adult
1456652_at	Dtl	denticleless homolog (Drosophila)	76843	2.38039	5.34146	8e-09	2.95085	5.34146	2.47091e-11	E19.5 and Adult
1418070_at	Cdyl	chromodomain protein, Y chromosome-like	12593	2.55224	4.29915	2.16767e-06	2.95249	4.29915	7.6e-08	E19.5 and Adult
1429205_at	Mllt3	myeloid/lymphoid or mixed-lineage leukemia (trithorax homolog, Drosophila); translocated to, 3	70122	2.73301	5.85396	5.62519e-16	2.95919	5.85396	1.4027e-17	E19.5 and Adult
1426946_at	Ipo5	importin 5	70572	2.20514	7.78878	3.77122e-06	2.96379	7.78878	9.35812e-09	E19.5 and Adult
1456498_at	Itga4	integrin alpha 4	16401	2.60469	4.8126	1.62287e-10	2.96471	4.8126	2.10024e-12	E19.5 and Adult
1426255_at	Nefl	neurofilament, light polypeptide	18039	2.94989	3.66971	9.67139e-13	2.96582	3.66971	1.75575e-13	E19.5 and Adult
1433582_at	1190002N15Rik	RIKEN cDNA 1190002N15 gene	68861	2.63644	7.35695	2.92655e-11	2.97059	7.35695	4.20976e-13	E19.5 and Adult
1424321_at	Rfc4	replication factor C (activator 1) 4	106344	2.81468	4.4064	9.37169e-08	2.97858	4.4064	1.05819e-08	E19.5 and Adult
1416177_at	Rbmxl1	RNA binding motif protein, X linked-like-1	19656	2.00999	8.34035	1.50856e-10	2.979	8.34035	4.56815e-15	E19.5 and Adult
1422535_at	Ccne2	cyclin E2	12448	2.30167	3.83007	1.19079e-10	2.98646	3.83007	7.79321e-14	E19.5 and Adult
1448277_at	Pold2	polymerase (DNA directed), delta 2, regulatory subunit	18972	2.02632	5.91024	1.77714e-06	2.98674	5.91024	5.48978e-10	E19.5 and Adult
1428593_at	Tex30	testis expressed 30	75623	2.52098	5.59658	7.29336e-09	2.99657	5.59658	5.41654e-11	E19.5 and Adult
1422692_at	Sub1	SUB1 homolog (S. cerevisiae)	20024	2.32574	4.81255	5.82e-07	3.00463	4.81255	1.8143e-09	E19.5 and Adult
1428670_at	2610305J24Rik	RIKEN cDNA 2610305J24 gene	100034733	2.07415	5.56984	1.0374e-05	3.00843	5.56984	8.33692e-09	E19.5 and Adult
1423241_a_at	Tfdp1	transcription factor Dp 1	21781	2.2343	7.39914	5.26553e-09	3.01567	7.39914	2.37785e-12	E19.5 and Adult
1423691_x_at	Krt8	keratin 8	16691	3.26701	4.78405	2.52933e-13	3.01862	4.78405	3.00324e-13	E19.5 and Adult
1451846_at	Nebl	nebulette	74103	2.11946	5.09988	2.81309e-07	3.02859	5.09988	9.27185e-11	E19.5 and Adult
1429203_at	Rec114	REC114 meiotic recombination protein	73673	3.09256	3.75042	5.94104e-10	3.037	3.75042	1.92623e-10	E19.5 and Adult
1449214_a_at	Opa1	optic atrophy 1	74143	2.55661	3.83151	4.85151e-08	3.04186	3.83151	4.90908e-10	E19.5 and Adult
1424397_at	Dhx36	DEAH (Asp-Glu-Ala-His) box polypeptide 36	72162	2.06484	5.96151	1.26427e-06	3.04206	5.96151	3.50649e-10	E19.5 and Adult
1436287_at	Apela	apelin receptor early endogenous ligand	100038489	2.93254	4.13514	2.26226e-11	3.04738	4.13514	1.8785e-12	E19.5 and Adult
1438452_at	Nebl	nebulette	74103	2.03902	8.78249	9.76549e-08	3.04816	8.78249	8.9754e-12	E19.5 and Adult
1418678_at	Has2	hyaluronan synthase 2	15117	3.51947	5.33042	2.49773e-13	3.05443	5.33042	1.18264e-12	E19.5 and Adult
1435783_at	Fam169a	family with sequence similarity 169, member A	320557	2.81109	5.56866	1.85987e-15	3.05839	5.56866	4.41107e-17	E19.5 and Adult
1424047_at	Dera	2-deoxyribose-5-phosphate aldolase homolog (C. elegans)	232449	2.21618	6.14535	1.8952e-09	3.0675	6.14535	4.03672e-13	E19.5 and Adult
1417155_at	Mycn	v-myc myelocytomatosis viral related oncogene, neuroblastoma derived (avian)	18109	3.09485	6.52075	5.51368e-08	3.07036	6.52075	2.038e-08	E19.5 and Adult
1455898_x_at	Slc2a3	solute carrier family 2 (facilitated glucose transporter), member 3	20527	3.12611	6.59593	5.75983e-13	3.07426	6.59593	1.68871e-13	E19.5 and Adult
1451103_at	Haus4	HAUS augmin-like complex, subunit 4	219072	2.11567	5.40805	1.38086e-09	3.08697	5.40805	8.56265e-14	E19.5 and Adult
1419033_at	Stk26	serine/threonine kinase 26	70415	3.41279	6.43841	2.44527e-11	3.08856	6.43841	4.1513e-11	E19.5 and Adult
1442865_at	Dgkk	diacylglycerol kinase kappa	331374	2.23161	4.79729	7.78667e-10	3.10455	4.79729	1.30152e-13	E19.5 and Adult
1449240_at	Ppp1r17	protein phosphatase 1, regulatory subunit 17	19051	2.86906	3.91223	5.20578e-12	3.10923	3.91223	1.66333e-13	E19.5 and Adult
1455218_at	Ccp110	centriolar coiled coil protein 110	101565	2.1095	5.04736	8.44991e-06	3.1109	5.04736	4.54705e-09	E19.5 and Adult
1455267_at	Esrrg	estrogen-related receptor gamma	26381	2.77254	5.38043	1.86586e-08	3.1123	5.38043	5.38332e-10	E19.5 and Adult
1434352_at	B630005N14Rik	RIKEN cDNA B630005N14 gene	101148	2.22232	6.23688	2.64421e-06	3.12824	6.23688	2.36371e-09	E19.5 and Adult
1419397_at	Pola1	polymerase (DNA directed), alpha 1	18968	2.15598	5.9879	7.75933e-09	3.12848	5.9879	7.63173e-13	E19.5 and Adult
1428543_at	Ppat	phosphoribosyl pyrophosphate amidotransferase	231327	2.33892	5.83495	2e-09	3.12927	5.83495	9.12501e-13	E19.5 and Adult
1450914_at	Ppp1r14b	protein phosphatase 1, regulatory (inhibitor) subunit 14B	18938	2.04787	8.30654	3.83429e-09	3.13068	8.30654	9.97238e-14	E19.5 and Adult
1449169_at	Has2	hyaluronan synthase 2	15117	3.11098	4.38138	2.71745e-12	3.13572	4.38138	4.55397e-13	E19.5 and Adult
1437983_at	Sall1	sal-like 1 (Drosophila)	58198	2.4166	5.08853	7.76343e-09	3.14619	5.08853	8.25254e-12	E19.5 and Adult
1417947_at	Pcna	proliferating cell nuclear antigen	18538	3.00144	8.38711	1.46114e-10	3.15624	8.38711	1.06955e-11	E19.5 and Adult
1423848_at	Mphosph6	M phase phosphoprotein 6	68533	2.25856	5.46849	1e-08	3.1637	5.46849	2.24498e-12	E19.5 and Adult
1417376_a_at	Cadm1	cell adhesion molecule 1	54725	3.46628	5.20651	6.38267e-14	3.16624	5.20651	1.01912e-13	E19.5 and Adult
1434394_at	N4bp2	NEDD4 binding protein 2	333789	2.60693	6.52003	2.07963e-08	3.16693	6.52003	1.19102e-10	E19.5 and Adult
1417129_a_at	Meis2	Meis homeobox 2	17536	2.11786	7.23614	3.1531e-08	3.1711	7.23614	2.14016e-12	E19.5 and Adult
1450268_at	Fign	fidgetin	60344	2.82947	4.6021	5e-09	3.17458	4.6021	1.20981e-10	E19.5 and Adult
1421498_a_at	2010204K13Rik	RIKEN cDNA 2010204K13 gene	68355	2.61937	4.74881	4.08468e-08	3.17896	4.74881	2.70325e-10	E19.5 and Adult
1434187_at	Alg11	asparagine-linked glycosylation 11 (alpha-1,2-mannosyltransferase)	207958	2.92015	4.96294	6.97025e-12	3.18413	4.96294	1.95725e-13	E19.5 and Adult
1438852_x_at	Mcm6	minichromosome maintenance deficient 6 (MIS5 homolog, S. pombe) (S. cerevisiae)	17219	2.87347	6.37222	1.28089e-07	3.18416	6.37222	6.21129e-09	E19.5 and Adult
1434404_at	Fam73a	family with sequence similarity 73, member A	215708	2.07221	5.15647	7.7453e-08	3.18483	5.15647	3.70652e-12	E19.5 and Adult
1421851_at	Map1b	microtubule-associated protein 1B	17755	3.09949	3.93208	1.51209e-08	3.18706	3.93208	2.48802e-09	E19.5 and Adult
1415945_at	Mcm5	minichromosome maintenance deficient 5, cell division cycle 46 (S. cerevisiae)	17218	2.31756	4.82146	3.44364e-08	3.20161	4.82146	1.38159e-11	E19.5 and Adult
1416558_at	Melk	maternal embryonic leucine zipper kinase	17279	2.14538	4.63612	7.11202e-09	3.2132	4.63612	3.3491e-13	E19.5 and Adult
1428799_at	Lca5	Leber congenital amaurosis 5 (human)	75782	2.55026	5.2737	1.30387e-06	3.21374	5.2737	8.2691e-09	E19.5 and Adult
1452438_s_at	Taf4a	TAF4A RNA polymerase II, TATA box binding protein (TBP)-associated factor	228980	2.28763	5.32653	5.39339e-08	3.21419	5.32653	1.66903e-11	E19.5 and Adult
1429759_at	Rps6ka6	ribosomal protein S6 kinase polypeptide 6	67071	3.52551	3.31534	4.68039e-09	3.21725	3.31534	7.33408e-09	E19.5 and Adult
1437466_at	Alcam	activated leukocyte cell adhesion molecule	11658	3.01702	4.51832	6.02118e-10	3.21734	4.51832	3.39555e-11	E19.5 and Adult
1433581_at	1190002N15Rik	RIKEN cDNA 1190002N15 gene	68861	2.85119	6.83243	6.47947e-08	3.23353	6.83243	1.79928e-09	E19.5 and Adult
1454878_at	Dzip3	DAZ interacting protein 3, zinc finger	224170	2.07183	6.67401	6.87e-07	3.24333	6.67401	4.23838e-11	E19.5 and Adult
1429372_at	Sox11	SRY (sex determining region Y)-box 11	20666	2.83828	5.17896	4.01645e-10	3.25008	5.17896	4.76092e-12	E19.5 and Adult
1422128_at	Rpl14	ribosomal protein L14	67115	2.01854	7.20992	3.37476e-05	3.25298	7.20992	5.93731e-09	E19.5 and Adult
1422441_x_at	Cdk4	cyclin-dependent kinase 4	12567	2.31989	8.1262	1.25038e-10	3.26266	8.1262	1.26966e-14	E19.5 and Adult
1426554_a_at	Pgam1	phosphoglycerate mutase 1	18648	2.80024	7.92792	1.18187e-10	3.26461	7.92792	8.69874e-13	E19.5 and Adult
1420647_a_at	Krt8	keratin 8	16691	3.16087	5.396	6.09878e-14	3.265	5.396	5.4921e-15	E19.5 and Adult
1435989_x_at	Krt8	keratin 8	16691	2.77611	4.3737	5.4137e-14	3.26748	4.3737	2.17085e-16	E19.5 and Adult
1429178_at	Tenm3	teneurin transmembrane protein 3	23965	2.64228	4.96371	8.1801e-13	3.27095	4.96371	1.14651e-15	E19.5 and Adult
1422836_at	Mbnl3	muscleblind-like 3 (Drosophila)	171170	2.29199	4.13648	7.43966e-09	3.27185	4.13648	1.03522e-12	E19.5 and Adult
1428104_at	Tpx2	TPX2, microtubule-associated protein homolog (Xenopus laevis)	72119	2.27727	6.12746	8.26234e-09	3.27389	6.12746	1.0154e-12	E19.5 and Adult
1450687_at	Igf2bp3	insulin-like growth factor 2 mRNA binding protein 3	140488	2.88022	3.46748	2.61749e-10	3.28003	3.46748	3.45756e-12	E19.5 and Adult
1437052_s_at	Slc2a3	solute carrier family 2 (facilitated glucose transporter), member 3	20527	3.1164	6.89391	2.98204e-15	3.2845	6.89391	1.45393e-16	E19.5 and Adult
1450533_a_at	Plagl1	pleiomorphic adenoma gene-like 1	22634	2.97769	3.83779	2.46928e-08	3.28806	3.83779	1e-09	E19.5 and Adult
1418486_at	Vnn1	vanin 1	22361	2.74315	3.80327	2.7057e-09	3.2918	3.80327	1.40733e-11	E19.5 and Adult
1426306_a_at	Maged2	melanoma antigen, family D, 2	80884	2.05643	6.19388	0.000128304	3.29355	6.19388	5.0289e-08	E19.5 and Adult
1455607_at	Rspo3	R-spondin 3 homolog (Xenopus laevis)	72780	2.99869	4.26423	2.41572e-11	3.29403	4.26423	6.0192e-13	E19.5 and Adult
1451246_s_at	Aurkb	aurora kinase B	20877	2.11748	4.27927	7.49673e-06	3.3048	4.27927	1.2561e-09	E19.5 and Adult
1417019_a_at	Cdc6	cell division cycle 6	23834	2.98734	3.46216	2.33044e-10	3.30529	3.46216	5.70542e-12	E19.5 and Adult
1428402_at	Zcchc3	zinc finger, CCHC domain containing 3	67917	2.47295	4.78467	1.6e-08	3.31091	4.78467	1.08931e-11	E19.5 and Adult
1426652_at	Mcm3	minichromosome maintenance deficient 3 (S. cerevisiae)	17215	3.17297	5.29212	1.30476e-10	3.31181	5.29212	1.10322e-11	E19.5 and Adult
1422866_at	Col13a1	collagen, type XIII, alpha 1	12817	2.27193	5.57154	2.97742e-13	3.31395	5.57154	9.17953e-18	E19.5 and Adult
1448938_at	Rpa3	replication protein A3	68240	2.28553	7.19402	1.72353e-06	3.31489	7.19402	7.32926e-10	E19.5 and Adult
1417911_at	Ccna2	cyclin A2	12428	2.37121	5.79785	4.44027e-08	3.31557	5.79785	1.46713e-11	E19.5 and Adult
1423700_at	Rfc3	replication factor C (activator 1) 3	69263	2.65658	3.8794	5.30987e-09	3.31683	3.8794	1.32059e-11	E19.5 and Adult
1439019_at	Fras1	Fraser syndrome 1 homolog (human)	231470	2.37613	6.52719	4.42525e-11	3.32675	6.52719	4.19283e-15	E19.5 and Adult
1416915_at	Msh6	mutS homolog 6 (E. coli)	17688	2.78284	6.22044	2.45564e-09	3.33876	6.22044	1.26642e-11	E19.5 and Adult
1455851_at	Bmp5	bone morphogenetic protein 5	12160	3.19426	5.66917	8.76316e-16	3.34172	5.66917	5.08543e-17	E19.5 and Adult
1436808_x_at	Mcm5	minichromosome maintenance deficient 5, cell division cycle 46 (S. cerevisiae)	17218	2.00004	7.95885	5.94104e-10	3.34618	7.95885	1.24243e-15	E19.5 and Adult
1452314_at	Kif11	kinesin family member 11	16551	2.28456	5.4719	6.35761e-10	3.34968	5.4719	3.04935e-14	E19.5 and Adult
1448147_at	Tnfrsf19	tumor necrosis factor receptor superfamily, member 19	29820	2.45121	6.30555	1.05323e-08	3.35507	6.30555	4.01873e-12	E19.5 and Adult
1433879_a_at	Mapk1ip1l	mitogen-activated protein kinase 1 interacting protein 1-like	218975	2.69901	7.72632	1.365e-08	3.35779	7.72632	4.27766e-11	E19.5 and Adult
1433857_at	Fat1	FAT tumor suppressor homolog 1 (Drosophila)	14107	2.11495	7.68385	1.39251e-06	3.36232	7.68385	8.13976e-11	E19.5 and Adult
1438673_at	Slc4a7	solute carrier family 4, sodium bicarbonate cotransporter, member 7	218756	2.02143	6.42599	1.82e-07	3.36241	6.42599	1.9794e-12	E19.5 and Adult
1448191_at	Plk1	polo-like kinase 1	18817	2.39094	6.08962	3.45083e-09	3.36475	6.08962	5.79099e-13	E19.5 and Adult
1418733_at	Twist1	twist basic helix-loop-helix transcription factor 1	22160	2.96758	5.56359	7.58068e-12	3.37762	5.56359	8.15275e-14	E19.5 and Adult
1458140_at	Slit2	slit homolog 2 (Drosophila)	20563	2.19039	5.52323	5.81691e-08	3.38003	5.52323	2.38331e-12	E19.5 and Adult
1455400_at	Ddah1	dimethylarginine dimethylaminohydrolase 1	69219	2.99452	5.01533	6.60893e-11	3.38238	5.01533	9.07759e-13	E19.5 and Adult
1424367_a_at	Homer2	homer homolog 2 (Drosophila)	26557	3.10794	6.75582	6.61613e-09	3.40306	6.75582	2.78135e-10	E19.5 and Adult
1417404_at	Elovl6	ELOVL family member 6, elongation of long chain fatty acids (yeast)	170439	2.83941	5.55049	2.44769e-10	3.4137	5.55049	9.6654e-13	E19.5 and Adult
1422440_at	Cdk4	cyclin-dependent kinase 4	12567	2.58375	6.3072	8.85749e-10	3.41569	6.3072	4.87881e-13	E19.5 and Adult
1450757_at	Cdh11	cadherin 11	12552	2.0855	7.71529	0.000908133	3.42498	7.71529	7.85611e-07	E19.5 and Adult
1426002_a_at	Cdc7	cell division cycle 7 (S. cerevisiae)	12545	2.2403	6.03051	8.09543e-07	3.42746	6.03051	8.70376e-11	E19.5 and Adult
1455087_at	Snhg14	small nucleolar RNA host gene 14	52480	3.68134	4.34764	1.81621e-11	3.46955	4.34764	1.27484e-11	E19.5 and Adult
1441588_at	Kcnq1ot1	KCNQ1 overlapping transcript 1	63830	2.70682	4.85455	6.86644e-08	3.47454	4.85455	1.52807e-10	E19.5 and Adult
1429294_at	Trip13	thyroid hormone receptor interactor 13	69716	2.6089	3.78946	1.18801e-09	3.47784	3.78946	5.63035e-13	E19.5 and Adult
1429787_x_at	Zwint	ZW10 interactor	52696	2.0718	6.48445	2.74814e-11	3.48249	6.48445	3.44812e-17	E19.5 and Adult
1449080_at	Hdac2	histone deacetylase 2	15182	2.2901	8.28011	7.72326e-08	3.48418	8.28011	4.61392e-12	E19.5 and Adult
1434695_at	Dtl	denticleless homolog (Drosophila)	76843	2.57187	5.64822	1.14422e-09	3.48778	5.64822	3.60985e-13	E19.5 and Adult
1426283_at	Ntm	neurotrimin	235106	2.74935	5.33145	7.94981e-10	3.48832	5.33145	1.06159e-12	E19.5 and Adult
1448752_at	Car2	carbonic anhydrase 2	12349	2.21251	6.74567	7.97309e-06	3.51606	6.74567	9.46164e-10	E19.5 and Adult
1454136_a_at	4921524J17Rik	RIKEN cDNA 4921524J17 gene	66714	2.40477	7.41469	2.04734e-07	3.51788	7.41469	3.76341e-11	E19.5 and Adult
1428727_at	Cep192	centrosomal protein 192	70799	2.57663	6.03645	2.26314e-07	3.53348	6.03645	1.67621e-10	E19.5 and Adult
1417388_at	Bex2	brain expressed X-linked 2	12069	3.06011	5.02551	1.55281e-15	3.53697	5.02551	9.17953e-18	E19.5 and Adult
1422502_at	Parp1	poly (ADP-ribose) polymerase family, member 1	11545	2.33684	6.88251	1.0416e-07	3.53762	6.88251	7.44521e-12	E19.5 and Adult
1436174_at	Atad2	ATPase family, AAA domain containing 2	70472	2.10729	8.13658	4.39396e-09	3.53898	8.13658	1.31875e-14	E19.5 and Adult
1422611_s_at	Igf2bp3	insulin-like growth factor 2 mRNA binding protein 3	140488	3.03182	4.65096	1.36305e-08	3.54711	4.65096	1.57196e-10	E19.5 and Adult
1450126_at	Gata5	GATA binding protein 5	14464	3.63993	4.40962	5.79916e-17	3.55178	4.40962	1.58157e-17	E19.5 and Adult
1428834_at	Dusp4	dual specificity phosphatase 4	319520	3.21	4.4749	1.55098e-11	3.55209	4.4749	3.13886e-13	E19.5 and Adult
1431890_a_at	Mllt3	myeloid/lymphoid or mixed-lineage leukemia (trithorax homolog, Drosophila); translocated to, 3	70122	2.9409	5.47237	5.45646e-14	3.55537	5.47237	1.20489e-16	E19.5 and Adult
1428480_at	Cdca8	cell division cycle associated 8	52276	2.15746	4.79334	6.39332e-07	3.56039	4.79334	1.24374e-11	E19.5 and Adult
1430228_at	Dtl	denticleless homolog (Drosophila)	76843	2.74612	4.65071	8.20001e-10	3.57116	4.65071	6.43707e-13	E19.5 and Adult
1434788_at	Fzd3	frizzled homolog 3 (Drosophila)	14365	2.42457	5.25215	1.68021e-08	3.57338	5.25215	1.40479e-12	E19.5 and Adult
1449155_at	Polr3g	polymerase (RNA) III (DNA directed) polypeptide G	67486	3.12306	4.96857	6.72272e-14	3.57792	4.96857	5.2347e-16	E19.5 and Adult
1433696_at	Hn1l	hematological and neurological expressed 1-like	52009	3.44452	5.56492	4.29356e-09	3.58127	5.56492	4.94665e-10	E19.5 and Adult
1424128_x_at	Aurkb	aurora kinase B	20877	2.17885	4.34142	5.30987e-09	3.58622	4.34142	2.71186e-14	E19.5 and Adult
1424890_at	Bnc1	basonuclin 1	12173	3.50182	3.94788	5.72035e-10	3.58919	3.94788	7.46927e-11	E19.5 and Adult
1434079_s_at	Mcm2	minichromosome maintenance deficient 2 mitotin (S. cerevisiae)	17216	2.23248	8.26864	7.97483e-11	3.59089	8.26864	2.98435e-16	E19.5 and Adult
1416746_at	H2afx	H2A histone family, member X	15270	2.02242	7.44877	9.17538e-08	3.60042	7.44877	1.72242e-13	E19.5 and Adult
1419754_at	Myo5a	myosin VA	17918	2.01364	5.07434	4.14152e-07	3.60985	5.07434	1.11433e-12	E19.5 and Adult
1447845_s_at	Vnn1	vanin 1	22361	3.2898	3.39674	2.85361e-11	3.61102	3.39674	7.36472e-13	E19.5 and Adult
1436708_x_at	Mcm4	minichromosome maintenance deficient 4 homolog (S. cerevisiae)	17217	2.03745	8.53008	1.1818e-08	3.61782	8.53008	1.26508e-14	E19.5 and Adult
1417356_at	Peg3	paternally expressed 3	18616	2.44077	5.00832	4.06109e-08	3.62962	5.00832	3.46085e-12	E19.5 and Adult
1448777_at	Mcm2	minichromosome maintenance deficient 2 mitotin (S. cerevisiae)	17216	2.90654	5.65624	6.10129e-10	3.64494	5.65624	1.01409e-12	E19.5 and Adult
1424030_at	Grhl1	grainyhead-like 1 (Drosophila)	195733	2.6367	4.91024	1.37494e-09	3.64885	4.91024	2.84213e-13	E19.5 and Adult
1449176_a_at	Dck	deoxycytidine kinase	13178	2.7208	4.2372	8.67993e-09	3.6491	4.2372	5.02834e-12	E19.5 and Adult
1431751_a_at	Mpped2	metallophosphoesterase domain containing 2	77015	2.28925	8.14288	7.22905e-11	3.65554	8.14288	3.1437e-16	E19.5 and Adult
1426300_at	Alcam	activated leukocyte cell adhesion molecule	11658	3.13211	5.56351	8.06413e-16	3.65885	5.56351	3.81236e-18	E19.5 and Adult
1420028_s_at	Mcm3	minichromosome maintenance deficient 3 (S. cerevisiae)	17215	2.94454	6.90171	2.08878e-10	3.65923	6.90171	3.8896e-13	E19.5 and Adult
1450780_s_at	Hmga2	high mobility group AT-hook 2	15364	3.51174	5.85877	1.30478e-12	3.65981	5.85877	1.03671e-13	E19.5 and Adult
1455038_at	5730471H19Rik	RIKEN cDNA 5730471H19 gene	632764	2.31812	5.25206	1.13333e-12	3.66002	5.25206	5.80202e-18	E19.5 and Adult
1450677_at	Chek1	checkpoint kinase 1	12649	2.85378	4.23629	1.05163e-08	3.66096	4.23629	1.62396e-11	E19.5 and Adult
1448429_at	Gyg	glycogenin	27357	2.9961	8.69467	7.85582e-07	3.66675	8.69467	7.74573e-09	E19.5 and Adult
1434188_at	Slc16a12	solute carrier family 16 (monocarboxylic acid transporters), member 12	240638	3.29935	6.01336	3.22693e-09	3.67811	6.01336	8.35482e-11	E19.5 and Adult
1415993_at	Sqle	squalene epoxidase	20775	2.6013	5.61004	2.31038e-08	3.68801	5.61004	4.89772e-12	E19.5 and Adult
1415822_at	Scd2	stearoyl-Coenzyme A desaturase 2	20250	2.27845	8.77205	1.23831e-05	3.69279	8.77205	1.1976e-09	E19.5 and Adult
1454806_at	Fam49a	family with sequence similarity 49, member A	76820	3.93368	5.58991	7.53196e-11	3.69557	5.58991	5.70847e-11	E19.5 and Adult
1437632_at	Med14	mediator complex subunit 14	26896	2.95906	5.01397	4.76053e-07	3.6965	5.01397	2.76826e-09	E19.5 and Adult
1424144_at	Cdt1	chromatin licensing and DNA replication factor 1	67177	2.77559	5.21076	1.4e-08	3.70928	5.21076	9.52635e-12	E19.5 and Adult
1456326_at	Fndc3c1	fibronectin type III domain containing 3C1	333564	3.86002	4.06492	4.87956e-16	3.73999	4.06492	1.43835e-16	E19.5 and Adult
1449207_a_at	Kif20a	kinesin family member 20A	19348	2.83037	4.42871	5.1629e-09	3.75142	4.42871	3.48717e-12	E19.5 and Adult
1454743_at	Nup205	nucleoporin 205	70699	2.53123	6.93431	8.38575e-10	3.75364	6.93431	3.25514e-14	E19.5 and Adult
1422533_at	Cyp51	cytochrome P450, family 51	13121	2.06481	5.02582	2.48889e-05	3.75915	5.02582	3.23626e-10	E19.5 and Adult
1437467_at	Alcam	activated leukocyte cell adhesion molecule	11658	2.71197	7.52721	2.73009e-11	3.76307	7.52721	3.13481e-15	E19.5 and Adult
1455425_at	Tet1	tet methylcytosine dioxygenase 1	52463	2.04251	5.70555	9.84189e-07	3.77686	5.70555	1.88933e-12	E19.5 and Adult
1422439_a_at	Cdk4	cyclin-dependent kinase 4	12567	2.42846	7.58064	3.65349e-09	3.78011	7.58064	6.24013e-14	E19.5 and Adult
1429051_s_at	Sox11	SRY (sex determining region Y)-box 11	20666	2.15118	6.81292	3e-09	3.78179	6.81292	2.80631e-15	E19.5 and Adult
1418910_at	Bmp7	bone morphogenetic protein 7	12162	2.44342	5.19229	6.18118e-10	3.79287	5.19229	7.61765e-15	E19.5 and Adult
1416925_at	Kpnb1	karyopherin (importin) beta 1	16211	2.29551	7.44358	8.39373e-09	3.79544	7.44358	4.34081e-14	E19.5 and Adult
1424882_a_at	Nt5dc2	5'-nucleotidase domain containing 2	70021	2.70075	5.7686	6.61613e-09	3.81006	5.7686	1.17492e-12	E19.5 and Adult
1421731_a_at	Fen1	flap structure specific endonuclease 1	14156	2.84363	5.29051	1.16619e-07	3.81398	5.29051	1.15936e-10	E19.5 and Adult
1424629_at	Brca1	breast cancer 1	12189	2.1706	5.26382	6.49327e-09	3.83264	5.26382	6.62325e-15	E19.5 and Adult
1421546_a_at	Racgap1	Rac GTPase-activating protein 1	26934	2.48415	5.92097	1.31929e-08	3.83405	5.92097	3.66392e-13	E19.5 and Adult
1418761_at	Igf2bp1	insulin-like growth factor 2 mRNA binding protein 1	140486	3.06183	4.30088	4.40473e-11	3.85756	4.30088	5.01694e-14	E19.5 and Adult
1416118_at	Trim59	tripartite motif-containing 59	66949	2.62573	6.52539	4.60816e-10	3.87084	6.52539	1.79223e-14	E19.5 and Adult
1416042_s_at	Nasp	nuclear autoantigenic sperm protein (histone-binding)	50927	2.04464	7.94206	8.15782e-14	3.88468	7.94206	6.08603e-21	E19.5 and Adult
1419032_at	Stk26	serine/threonine kinase 26	70415	3.85987	4.61088	6.90141e-12	3.90094	4.61088	1.06392e-12	E19.5 and Adult
1415810_at	Uhrf1	ubiquitin-like, containing PHD and RING finger domains, 1	18140	2.3592	6.58279	1.17426e-09	3.92455	6.58279	3.28476e-15	E19.5 and Adult
1436791_at	Wnt5a	wingless-type MMTV integration site family, member 5A	22418	2.95622	6.34415	3.30501e-11	3.93007	6.34415	1.05673e-14	E19.5 and Adult
1448441_at	Cks1b	CDC28 protein kinase 1b	54124	2.81017	6.04535	5.59947e-09	3.94092	6.04535	1.10076e-12	E19.5 and Adult
1435285_at	Mpped2	metallophosphoesterase domain containing 2	77015	3.16375	4.62473	2.41693e-09	3.95074	4.62473	5.22831e-12	E19.5 and Adult
1426301_at	Alcam	activated leukocyte cell adhesion molecule	11658	2.72429	7.51876	5.75057e-12	3.96575	7.51876	1.84018e-16	E19.5 and Adult
1452458_s_at	Lrr1	leucine rich repeat protein 1	69706	2.36711	5.36002	2.67566e-07	3.98652	5.36002	2.5033e-12	E19.5 and Adult
1416214_at	Mcm4	minichromosome maintenance deficient 4 homolog (S. cerevisiae)	17217	2.86109	6.97604	7.10379e-09	3.99285	6.97604	1.6136e-12	E19.5 and Adult
1455223_at	Igf2bp1	insulin-like growth factor 2 mRNA binding protein 1	140486	3.16473	5.539	6.52387e-12	4.00346	5.539	5.75083e-15	E19.5 and Adult
1448126_at	Fam60a	family with sequence similarity 60, member A	56306	2.57589	7.24216	2.36836e-12	4.03178	7.24216	1.4027e-17	E19.5 and Adult
1449210_at	Igf2bp1	insulin-like growth factor 2 mRNA binding protein 1	140486	2.68062	5.4398	3.06628e-14	4.04179	5.4398	3.90257e-19	E19.5 and Adult
1418334_at	Dbf4	DBF4 homolog (S. cerevisiae)	27214	2.0518	7.12735	4.37389e-09	4.05405	7.12735	2.80073e-16	E19.5 and Adult
1424711_at	Tmem2	transmembrane protein 2	83921	2.22146	7.64689	4.73833e-10	4.07494	7.64689	1.09842e-16	E19.5 and Adult
1452210_at	Dna2	DNA replication helicase 2 homolog (yeast)	327762	2.4832	6.69754	4.57453e-12	4.07707	6.69754	9.38387e-18	E19.5 and Adult
1418969_at	Skp2	S-phase kinase-associated protein 2 (p45)	27401	3.12254	5.23603	7.53196e-11	4.08072	5.23603	3.8026e-14	E19.5 and Adult
1424292_at	Depdc1a	DEP domain containing 1a	76131	2.79068	4.61864	1.22359e-07	4.09342	4.61864	1.80439e-11	E19.5 and Adult
1424111_at	Igf2r	insulin-like growth factor 2 receptor	16004	2.02874	9.35838	5.46069e-08	4.11852	9.35838	4.05337e-15	E19.5 and Adult
1418545_at	Wasf1	WAS protein family, member 1	83767	2.82874	5.32326	2.01e-07	4.12612	5.32326	3.89737e-11	E19.5 and Adult
1416464_at	Slc4a1	solute carrier family 4 (anion exchanger), member 1	20533	2.86366	6.3248	0.000404368	4.13489	6.3248	1.75363e-06	E19.5 and Adult
1429310_at	Flrt3	fibronectin leucine rich transmembrane protein 3	71436	2.79296	6.17656	2.26841e-10	4.13946	6.17656	7.14105e-15	E19.5 and Adult
1450567_a_at	Col2a1	collagen, type II, alpha 1	12824	3.90085	4.84858	4.05914e-15	4.15587	4.84858	1.54218e-16	E19.5 and Adult
1454926_at	Sphkap	SPHK1 interactor, AKAP domain containing	77629	3.76462	5.90201	5.55711e-16	4.18393	5.90201	7.87469e-18	E19.5 and Adult
1417649_at	Cdkn1c	cyclin-dependent kinase inhibitor 1C (P57)	12577	3.42245	10.0568	3.52128e-14	4.19011	10.0568	5.70088e-17	E19.5 and Adult
1433919_at	Asb4	ankyrin repeat and SOCS box-containing 4	65255	2.6226	6.31205	7.69438e-10	4.20401	6.31205	4.67202e-15	E19.5 and Adult
1460403_at	Psip1	PC4 and SFRS1 interacting protein 1	101739	2.60991	7.66838	5.4813e-09	4.25968	7.66838	3.40231e-14	E19.5 and Adult
1450990_at	Gpc3	glypican 3	14734	2.74715	7.26799	9.82569e-07	4.28278	7.26799	7.62769e-11	E19.5 and Adult
1424797_a_at	Pitx2	paired-like homeodomain transcription factor 2	18741	2.92392	5.71759	7.52997e-13	4.30174	5.71759	1.85081e-17	E19.5 and Adult
1424659_at	Slit2	slit homolog 2 (Drosophila)	20563	2.5455	7.06639	1.802e-06	4.32815	7.06639	2.76296e-11	E19.5 and Adult
1437409_s_at	Gpr126	G protein-coupled receptor 126	215798	3.38665	5.44785	3.56657e-09	4.33146	5.44785	4.94553e-12	E19.5 and Adult
1452534_a_at	Hmgb2	high mobility group box 2	97165	2.34984	8.67336	1.39139e-09	4.3571	8.67336	2.98772e-16	E19.5 and Adult
1427257_at	Vcan	versican	13003	2.69498	7.16248	9.63499e-08	4.37617	7.16248	1.44477e-12	E19.5 and Adult
1421694_a_at	Vcan	versican	13003	2.9983	7.38223	5.78932e-10	4.39116	7.38223	2.76722e-14	E19.5 and Adult
1434889_at	Plekha7	pleckstrin homology domain containing, family A member 7	233765	2.58368	7.1972	1.91254e-11	4.40541	7.1972	1.64956e-17	E19.5 and Adult
1419153_at	2810417H13Rik	RIKEN cDNA 2810417H13 gene	68026	2.22609	7.97061	3.8912e-11	4.4085	7.97061	1.14554e-18	E19.5 and Adult
1455280_at	Frem1	Fras1 related extracellular matrix protein 1	329872	2.67913	5.11678	1.27818e-09	4.43338	5.11678	4.00603e-15	E19.5 and Adult
1422638_s_at	Rassf5	Ras association (RalGDS/AF-6) domain family member 5	54354	3.71068	6.13315	7.4932e-16	4.45321	6.13315	1.77874e-18	E19.5 and Adult
1444432_at	D330040H18Rik	RIKEN cDNA D330040H18 gene	320847	3.03086	5.68618	1.32266e-09	4.46607	5.68618	6.44834e-14	E19.5 and Adult
1422637_at	Rassf5	Ras association (RalGDS/AF-6) domain family member 5	54354	4.58561	3.47795	1.39634e-14	4.48972	3.47795	3.85835e-15	E19.5 and Adult
1418723_at	Lpar3	lysophosphatidic acid receptor 3	65086	2.06919	5.42422	5.9285e-06	4.51035	5.42422	7.1125e-13	E19.5 and Adult
1436000_a_at	Skp2	S-phase kinase-associated protein 2 (p45)	27401	2.44854	6.34027	6.52004e-11	4.52632	6.34027	9.86637e-18	E19.5 and Adult
1450770_at	3632451O06Rik	RIKEN cDNA 3632451O06 gene	67419	3.15689	7.78642	2.8117e-11	4.5291	7.78642	1.46377e-15	E19.5 and Adult
1439012_a_at	Dck	deoxycytidine kinase	13178	2.00299	7.63146	9.21186e-08	4.5497	7.63146	5.73686e-16	E19.5 and Adult
1434773_a_at	Slc2a1	solute carrier family 2 (facilitated glucose transporter), member 1	20525	2.70818	10.5092	3.20497e-14	4.58436	10.5092	3.22592e-20	E19.5 and Adult
1427539_a_at	Zwint	ZW10 interactor	52696	2.20717	6.83925	1.34752e-07	4.59766	6.83925	7.58862e-15	E19.5 and Adult
1434502_x_at	Slc4a1	solute carrier family 4 (anion exchanger), member 1	20533	2.96598	6.26387	0.000138143	4.63361	6.26387	8.83804e-08	E19.5 and Adult
1450920_at	Ccnb2	cyclin B2	12442	2.20545	5.79686	1.01078e-08	4.66042	5.79686	1.68852e-16	E19.5 and Adult
1416006_at	Mdk	midkine	17242	2.94256	6.6876	2.95698e-14	4.68012	6.6876	1.11625e-19	E19.5 and Adult
1427256_at	Vcan	versican	13003	2.98705	9.49734	1.37583e-09	4.70177	9.49734	1.4511e-14	E19.5 and Adult
1456795_at	Bend4	BEN domain containing 4	666938	2.59614	7.40158	1.90094e-09	4.7098	7.40158	7.37216e-16	E19.5 and Adult
1426649_at	Tmeff1	transmembrane protein with EGF-like and two follistatin-like domains 1	230157	3.45182	5.95163	1.17041e-11	4.73087	5.95163	1.63643e-15	E19.5 and Adult
1424105_a_at	Pttg1	pituitary tumor-transforming gene 1	30939	2.89836	5.90603	2.11742e-07	4.75841	5.90603	3.25888e-12	E19.5 and Adult
1450429_at	Capn6	calpain 6	12338	2.94699	8.22706	1.17041e-11	4.76491	8.22706	3.34929e-17	E19.5 and Adult
1417541_at	Hells	helicase, lymphoid specific	15201	2.51402	6.57424	4.42525e-11	4.7956	6.57424	3.15547e-18	E19.5 and Adult
1450047_at	Hs6st2	heparan sulfate 6-O-sulfotransferase 2	50786	3.36082	5.56895	6.63317e-13	4.82668	5.56895	2.82229e-17	E19.5 and Adult
1421633_a_at	Hapln1	hyaluronan and proteoglycan link protein 1	12950	4.71383	3.49247	7.0728e-16	4.84074	3.49247	5.82171e-17	E19.5 and Adult
1418199_at	Hemgn	hemogen	93966	4.94988	2.94988	4.05908e-15	4.94827	2.94988	6.68145e-16	E19.5 and Adult
1454694_a_at	Top2a	topoisomerase (DNA) II alpha	21973	2.26326	8.49984	2.39832e-09	4.99361	8.49984	1.04593e-17	E19.5 and Adult
1449031_at	Cited1	Cbp/p300-interacting transactivator with Glu/Asp-rich carboxy-terminal domain 1	12705	3.71388	5.90713	3.87e-06	5.00405	5.90713	9.24988e-09	E19.5 and Adult
1451105_at	Vash2	vasohibin 2	226841	2.37016	6.92396	2.75068e-08	5.05444	6.92396	5.09447e-16	E19.5 and Adult
1448226_at	Rrm2	ribonucleotide reductase M2	20135	3.09761	6.59261	7.48978e-08	5.14655	6.59261	6.36258e-13	E19.5 and Adult
1440990_at	Kif26b	kinesin family member 26B	269152	2.74269	6.11544	1.66918e-11	5.15215	6.11544	1.52487e-18	E19.5 and Adult
1437033_a_at	Skp2	S-phase kinase-associated protein 2 (p45)	27401	3.07722	6.43528	1.67936e-13	5.22317	6.43528	1.31189e-19	E19.5 and Adult
1420994_at	B3gnt5	UDP-GlcNAc:betaGal beta-1,3-N-acetylglucosaminyltransferase 5	108105	3.20184	5.28627	6.60893e-11	5.22773	5.28627	1.71149e-16	E19.5 and Adult
1453125_at	Sox11	SRY (sex determining region Y)-box 11	20666	2.48399	6.54103	1.79055e-14	5.23443	6.54103	2.64447e-22	E19.5 and Adult
1416757_at	Zwilch	zwilch kinetochore protein	68014	2.41945	6.77961	1.54119e-09	5.26305	6.77961	9.17953e-18	E19.5 and Adult
1438531_at	A730054J21Rik	RIKEN cDNA A730054J21 gene	320862	3.05765	6.3864	6.05465e-12	5.27248	6.3864	4.02423e-18	E19.5 and Adult
1424046_at	Bub1	budding uninhibited by benzimidazoles 1 homolog (S. cerevisiae)	12235	2.50277	6.53477	3.78352e-11	5.37445	6.53477	1.54854e-19	E19.5 and Adult
1426600_at	Slc2a1	solute carrier family 2 (facilitated glucose transporter), member 1	20525	4.54233	6.99218	5.55711e-16	5.37965	6.99218	1.68403e-18	E19.5 and Adult
1448635_at	Smc2	structural maintenance of chromosomes 2	14211	2.98939	7.25206	3.2788e-09	5.41687	7.25206	1.50993e-15	E19.5 and Adult
1419838_s_at	Plk4	polo-like kinase 4	20873	2.11855	7.79825	1.68791e-10	5.5546	7.79825	1.15265e-20	E19.5 and Adult
1438020_at	Hapln1	hyaluronan and proteoglycan link protein 1	12950	5.5516	5.3961	1.02135e-17	5.68566	5.3961	9.2698e-19	E19.5 and Adult
1452954_at	Ube2c	ubiquitin-conjugating enzyme E2C	68612	2.61986	7.4399	1.22184e-07	5.70028	7.4399	2.41289e-15	E19.5 and Adult
1428209_at	Bex4	brain expressed gene 4	406217	2.2338	8.65557	1.36639e-08	5.71772	8.65557	3.03999e-18	E19.5 and Adult
1426599_a_at	Slc2a1	solute carrier family 2 (facilitated glucose transporter), member 1	20525	3.78063	9.76524	1.59407e-16	5.72217	9.76524	2.31346e-21	E19.5 and Adult
1426295_at	Hapln1	hyaluronan and proteoglycan link protein 1	12950	5.6203	4.84927	6.53906e-19	5.78814	4.84927	5.14877e-20	E19.5 and Adult
1429295_s_at	Trip13	thyroid hormone receptor interactor 13	69716	3.14486	6.18286	1.7329e-09	5.86517	6.18286	3.33568e-16	E19.5 and Adult
1426294_at	Hapln1	hyaluronan and proteoglycan link protein 1	12950	5.54649	4.08866	9.01634e-20	5.86845	4.08866	4.0383e-21	E19.5 and Adult
1422430_at	Fignl1	fidgetin-like 1	60530	2.7353	7.56007	3.08828e-10	5.9119	7.56007	1.55091e-18	E19.5 and Adult
1436790_a_at	Sox11	SRY (sex determining region Y)-box 11	20666	3.32845	6.70765	2.76293e-10	5.92769	6.70765	1.20632e-16	E19.5 and Adult
1422851_at	Hmga2	high mobility group AT-hook 2	15364	4.7274	6.50823	4.75742e-16	6.20712	6.50823	1.1671e-19	E19.5 and Adult
1450781_at	Hmga2	high mobility group AT-hook 2	15364	4.69047	6.12206	7.4936e-18	6.5973	6.12206	1.07873e-21	E19.5 and Adult
1428111_at	Slc38a4	solute carrier family 38, member 4	69354	2.17603	7.49644	1.48882e-07	6.75094	7.49644	8.41654e-19	E19.5 and Adult
1448716_at	Hba-x	hemoglobin X, alpha-like embryonic chain in Hba complex	15126	7.1684	6.20882	1.6178e-17	7.27358	6.20882	1.79976e-18	E19.5 and Adult
1450621_a_at	Hbb-y	hemoglobin Y, beta-like embryonic chain	15135	8.90735	7.32302	4.95895e-17	8.67639	7.32302	1.34809e-17	E19.5 and Adult
1450736_a_at	Hbb-bh1	hemoglobin Z, beta-like embryonic chain	15132	8.53086	5.0901	5.4479e-19	8.97306	5.0901	2.39868e-20	E19.5 and Adult
1437810_a_at	Hbb-bh1	hemoglobin Z, beta-like embryonic chain	15132	9.66347	6.12586	1.18166e-20	9.20384	6.12586	3.77234e-21	E19.5 and Adult
1437990_x_at	Hbb-bh1	hemoglobin Z, beta-like embryonic chain	15132	9.70337	6.31442	1.19339e-20	9.65475	6.31442	2.31346e-21	E19.5 and Adult
1436717_x_at	Hbb-y	hemoglobin Y, beta-like embryonic chain	15135	10.1294	8.55806	6.53906e-19	10.5054	8.55806	4.3232e-20	E19.5 and Adult
1436823_x_at	Hbb-y	hemoglobin Y, beta-like embryonic chain	15135	10.5904	8.43052	9.15814e-19	10.6948	8.43052	1.187e-19	E19.5 and Adult
1427388_at	Lrrc2	leucine rich repeat containing 2	74249	-1.77182	4.92356	4.31747e-06	-6.04689	4.92356	1.28644e-17	Adult
1435370_a_at	Ces1d	carboxylesterase 1D	104158	-0.110585	2.8781	0.597625	-5.91749	2.8781	1.07873e-21	Adult
1434372_at	AW112010	expressed sequence AW112010	107350	-0.695746	4.35571	0.00650628	-5.75441	4.35571	9.62348e-20	Adult
1416203_at	Aqp1	aquaporin 1	11826	-1.84646	6.74028	2.57329e-06	-5.72271	6.74028	5.19214e-17	Adult
1424737_at	Thrsp	thyroid hormone responsive	21835	-1.06084	3.42313	0.000335361	-5.70316	3.42313	9.5081e-19	Adult
1416225_at	Adh1	alcohol dehydrogenase 1 (class I)	11522	-1.56249	4.21639	1.30262e-05	-5.5503	4.21639	2.97832e-17	Adult
1435749_at	Gda	guanine deaminase	14544	-1.46547	3.93757	5.21082e-07	-5.5208	3.93757	5.27474e-20	Adult
1451006_at	Xdh	xanthine dehydrogenase	22436	-0.978829	3.97994	0.00019538	-5.47846	3.97994	1.1671e-19	Adult
1435906_x_at	Gbp2	guanylate binding protein 2	14469	-0.711578	3.12045	0.00110415	-5.40933	3.12045	5.69682e-21	Adult
1437726_x_at	C1qb	complement component 1, q subcomponent, beta polypeptide	12260	-1.89292	3.80415	1.77313e-07	-5.38388	3.80415	8.34303e-18	Adult
1433438_x_at	Mela	melanoma antigen	17276	-0.157076	6.59924	0.75997	-5.28476	6.59924	4.52439e-12	Adult
1435748_at	Gda	guanine deaminase	14544	-1.36863	4.38983	8.76744e-07	-5.12833	4.38983	1.187e-19	Adult
1419527_at	Comp	cartilage oligomeric matrix protein	12845	-0.403918	4.19618	0.342055	-5.10406	4.19618	3.60207e-13	Adult
1452141_a_at	Sepp1	selenoprotein P, plasma, 1	20363	-1.83694	7.72689	0.00027858	-5.06192	7.72689	3.25725e-12	Adult
1439352_at	Trim7	tripartite motif-containing 7	94089	-1.99754	3.63688	6.45352e-08	-5.0255	3.63688	3.32022e-17	Adult
1416625_at	Serping1	serine (or cysteine) peptidase inhibitor, clade G, member 1	12258	-1.54325	6.02021	9.42736e-06	-5.02088	6.02021	1.34761e-16	Adult
1418240_at	Gbp2	guanylate binding protein 2	14469	-0.405178	3.32559	0.101211	-4.98744	3.32559	2.45981e-18	Adult
1425336_x_at	H2-K1	histocompatibility 2, K1, K region	14972	-1.71973	6.57191	1.04463e-07	-4.98047	6.57191	2.48496e-18	Adult
1449398_at	Rpl3l	ribosomal protein L3-like	66211	-0.574924	3.24814	0.00497275	-4.96428	3.24814	1.75495e-20	Adult
1435459_at	Fmo2	flavin containing monooxygenase 2	55990	-0.540504	3.5581	0.0197384	-4.95554	3.5581	4.29751e-19	Adult
1415935_at	Smoc2	SPARC related modular calcium binding 2	64074	-1.3278	4.48078	0.000540011	-4.90734	4.48078	1.70141e-14	Adult
1419043_a_at	Iigp1	interferon inducible GTPase 1	60440	-0.922951	6.18633	0.0461037	-4.87543	6.18633	6.67714e-12	Adult
1453552_at	Plet1os	placenta expressed transcript 1, opposite strand	69631	-0.149648	2.8998	0.628995	-4.85437	2.8998	4.11186e-16	Adult
1456182_x_at	Mela	melanoma antigen	17276	-0.134744	7.57203	0.7974	-4.8527	7.57203	3.72836e-11	Adult
1415964_at	Scd1	stearoyl-Coenzyme A desaturase 1	20249	-0.307094	5.68937	0.374155	-4.84133	5.68937	9.53933e-15	Adult
1453304_s_at	Ly6e	lymphocyte antigen 6 complex, locus E	17069	-0.512762	4.25733	0.109023	-4.81369	4.25733	2.30877e-15	Adult
1434366_x_at	C1qb	complement component 1, q subcomponent, beta polypeptide	12260	-1.44041	5.53326	4.1155e-06	-4.79549	5.53326	2.1385e-17	Adult
1450876_at	Cfh	complement component factor h	12628	-1.15596	3.17701	0.000157858	-4.72696	3.17701	1.11032e-16	Adult
1416321_s_at	Prelp	proline arginine-rich end leucine-rich repeat	116847	-0.776934	3.90495	0.00832419	-4.7267	3.90495	2.46065e-16	Adult
1415812_at	Gsn	gelsolin	227753	-0.762579	8.09574	0.13743	-4.69828	8.09574	1.53816e-10	Adult
1417867_at	Cfd	complement factor D (adipsin)	11537	-0.298637	3.73055	0.589365	-4.69416	3.73055	4.20506e-10	Adult
1456456_x_at	Mela	melanoma antigen	17276	-0.868266	7.33696	0.166741	-4.67529	7.33696	9.90949e-09	Adult
1449547_at	Asb14	ankyrin repeat and SOCS box-containing 14	142687	-1.27676	3.24925	2.18126e-05	-4.6312	3.24925	4.44709e-17	Adult
1437171_x_at	Gsn	gelsolin	227753	-1.97057	10.0122	4.42359e-07	-4.59996	10.0122	2.83351e-15	Adult
1425039_at	Itgbl1	integrin, beta-like 1	223272	-1.74022	3.71576	6.27547e-06	-4.56709	3.71576	1.09392e-14	Adult
1423153_x_at	Cfh	complement component factor h	12628	-1.02996	2.89488	0.000824685	-4.56558	2.89488	6.25069e-16	Adult
1439836_at	Asb15	ankyrin repeat and SOCS box-containing 15	78910	-1.92965	3.45848	2.12295e-07	-4.54378	3.45848	8.09474e-16	Adult
1438211_s_at	Dbp	D site albumin promoter binding protein	13170	-1.91145	7.01305	7.7e-08	-4.49567	7.01305	1.97931e-16	Adult
1419042_at	Iigp1	interferon inducible GTPase 1	60440	-1.0856	5.9949	0.0242711	-4.4745	5.9949	8.65837e-11	Adult
1423547_at	Lyz2	lysozyme 2	17105	-0.0734959	5.75455	0.771902	-4.4154	5.75455	2.20133e-17	Adult
1422438_at	Ephx1	epoxide hydrolase 1, microsomal	13849	-1.473	4.72319	1.49354e-07	-4.41423	4.72319	1.79976e-18	Adult
1422264_s_at	Klf9	Kruppel-like factor 9	16601	-0.664995	3.23766	0.028107	-4.40141	3.23766	3.84421e-15	Adult
1451527_at	Pcolce2	procollagen C-endopeptidase enhancer 2	76477	-0.486401	3.95944	0.0690337	-4.35793	3.95944	3.15241e-16	Adult
1417381_at	C1qa	complement component 1, q subcomponent, alpha polypeptide	12259	-1.02784	4.58605	0.000166501	-4.35216	4.58605	5.42177e-17	Adult
1435290_x_at	H2-Aa	histocompatibility 2, class II antigen A, alpha	14960	-0.492653	3.78734	0.242779	-4.33083	3.78734	1.27541e-11	Adult
1453435_a_at	Fmo2	flavin containing monooxygenase 2	55990	-0.144376	3.03286	0.596309	-4.30051	3.03286	3.69703e-16	Adult
1436568_at	Jam2	junction adhesion molecule 2	67374	-1.15742	4.78426	0.000319098	-4.28464	4.78426	5.0066e-15	Adult
1419435_at	Aox1	aldehyde oxidase 1	11761	-1.12438	4.81216	1.19171e-05	-4.28017	4.81216	5.46492e-18	Adult
1451784_x_at	H2-D1	histocompatibility 2, D region locus 1	14964	-0.614462	5.71124	0.144477	-4.23933	5.71124	2.02414e-11	Adult
1448735_at	Cp	ceruloplasmin	12870	-0.989685	2.93504	8.41322e-05	-4.21289	2.93504	1.27464e-17	Adult
1435371_x_at	Ces1d	carboxylesterase 1D	104158	-0.123188	2.54988	0.628181	-4.20665	2.54988	1.20489e-16	Adult
1424374_at	Gimap4	GTPase, IMAP family member 4	107526	-1.39638	5.02127	1.46055e-05	-4.20523	5.02127	1.78049e-15	Adult
1421466_at	Asb10	ankyrin repeat and SOCS box-containing 10	117590	-1.78907	5.42038	3.9391e-08	-4.15909	5.42038	1.09842e-16	Adult
1423145_a_at	Tcap	titin-cap	21393	-0.621039	7.19512	0.00804695	-4.13528	7.19512	2.69083e-17	Adult
1436530_at	Wfdc17	WAP four-disulfide core domain 17	100034251	-0.560905	5.32379	0.0538691	-4.08262	5.32379	1.05673e-14	Adult
1417063_at	C1qb	complement component 1, q subcomponent, beta polypeptide	12260	-0.930327	3.34898	0.00290439	-4.06481	3.34898	2.33627e-14	Adult
1460248_at	Cpxm2	carboxypeptidase X 2 (M14 family)	55987	-0.393094	3.76965	0.189627	-4.0252	3.76965	3.22543e-14	Adult
1453839_a_at	Pi16	peptidase inhibitor 16	74116	-0.999382	4.63317	0.000113879	-4.02213	4.63317	8.08141e-17	Adult
1422904_at	Fmo2	flavin containing monooxygenase 2	55990	-1.19953	5.16235	3.97271e-05	-4.01398	5.16235	8.47559e-16	Adult
1456793_at	Cytl1	cytokine-like 1	231162	-0.212764	5.21424	0.520723	-4.00219	5.21424	2.20153e-13	Adult
1419144_at	Cd163	CD163 antigen	93671	-1.05024	3.27881	0.000418552	-3.99734	3.27881	4.73959e-15	Adult
1418509_at	Cbr2	carbonyl reductase 2	12409	-0.762352	3.8497	0.00135888	-3.99195	3.8497	4.43639e-17	Adult
1418990_at	Ms4a4d	membrane-spanning 4-domains, subfamily A, member 4D	66607	-1.58123	4.30076	0.000210121	-3.97682	4.30076	1.35484e-11	Adult
1422962_a_at	Psmb8	proteasome (prosome, macropain) subunit, beta type 8 (large multifunctional peptidase 7)	16913	-0.665808	3.71008	0.0234769	-3.97559	3.71008	2.00978e-14	Adult
1417266_at	Ccl6	chemokine (C-C motif) ligand 6	20305	-0.51463	3.62812	0.0227682	-3.966	3.62812	4.41107e-17	Adult
1451372_a_at	Art1	ADP-ribosyltransferase 1	11870	1.11476	4.44326	0.000138326	-3.89504	4.44326	3.41598e-15	Adult
1451931_x_at	H2-K1	histocompatibility 2, K1, K region	14972	-0.373984	5.77847	0.339349	-3.87162	5.77847	2.5387e-11	Adult
1418003_at	Rgcc	regulator of cell cycle	66214	-1.32879	5.26232	0.000867954	-3.8636	5.26232	1.0893e-11	Adult
1429900_at	5330406M23Rik	RIKEN cDNA 5330406M23 gene	76671	-1.03394	5.41312	3.30098e-05	-3.86148	5.41312	4.71915e-17	Adult
1419665_a_at	Nupr1	nuclear protein transcription regulator 1	56312	-1.26786	5.06981	6.80003e-05	-3.86132	5.06981	2.13145e-14	Adult
1443867_at	Ankrd12	ankyrin repeat domain 12	106585	-1.73766	7.47059	2.31379e-05	-3.84907	7.47059	4.36703e-12	Adult
1423233_at	Cebpd	CCAAT/enhancer binding protein (C/EBP), delta	12609	-0.692388	5.16323	0.11653	-3.823	5.16323	4.82306e-10	Adult
1419196_at	Hamp	hepcidin antimicrobial peptide	84506	-0.4572	2.80709	0.328635	-3.81953	2.80709	1.4162e-09	Adult
1424542_at	S100a4	S100 calcium binding protein A4	20198	-0.884603	3.39456	8.94894e-05	-3.80193	3.39456	1.15101e-17	Adult
1419666_x_at	Nupr1	nuclear protein transcription regulator 1	56312	-1.5258	4.34032	6.5989e-06	-3.7755	4.34032	4.71742e-14	Adult
1436905_x_at	Laptm5	lysosomal-associated protein transmembrane 5	16792	-1.69852	5.54336	1.08566e-07	-3.76066	5.54336	1.34178e-15	Adult
1418174_at	Dbp	D site albumin promoter binding protein	13170	-0.579543	4.01604	0.0312497	-3.74979	4.01604	1.08558e-14	Adult
1460603_at	Samd9l	sterile alpha motif domain containing 9-like	209086	-1.91017	5.14263	1.18761e-09	-3.7493	5.14263	6.6583e-17	Adult
1460417_at	Lincpint	long intergenic non-protein coding RNA, Trp53 induced transcript	232685	-0.267748	3.23544	0.223004	-3.74001	3.23544	1.20489e-16	Adult
1424354_at	Tmem140	transmembrane protein 140	68487	-1.53202	3.36286	3.81542e-08	-3.72574	3.36286	3.659e-17	Adult
1417374_at	Tuba4a	tubulin, alpha 4A	22145	-0.952168	6.62261	0.000136659	-3.72331	6.62261	2.29534e-16	Adult
1420641_a_at	Sqrdl	sulfide quinone reductase-like (yeast)	59010	-1.14723	4.70879	6.07879e-06	-3.70132	4.70879	7.89086e-17	Adult
1434758_at	Crispld2	cysteine-rich secretory protein LCCL domain containing 2	78892	-1.7897	5.18442	1.90027e-06	-3.69704	5.18442	4.22177e-13	Adult
1430462_at	2310002L09Rik	RIKEN cDNA 2310002L09 gene	71886	-0.509768	2.58323	0.135977	-3.6819	2.58323	4.72643e-12	Adult
1455522_at	Arhgef15	Rho guanine nucleotide exchange factor (GEF) 15	442801	-1.96247	5.30668	1.34376e-06	-3.67962	5.30668	2.17618e-12	Adult
1417936_at	Ccl9	chemokine (C-C motif) ligand 9	20308	-0.861218	3.49695	0.00446074	-3.67643	3.49695	1.36745e-13	Adult
1443702_at	Map4	microtubule-associated protein 4	17758	-1.81075	8.4108	9.32487e-07	-3.6697	8.4108	2.23401e-13	Adult
1460251_at	Fas	Fas (TNF receptor superfamily member 6)	14102	-0.914534	3.83998	0.000182915	-3.63479	3.83998	2.86085e-16	Adult
1435595_at	1810011O10Rik	RIKEN cDNA 1810011O10 gene	69068	-1.56027	7.1298	7.22083e-06	-3.63105	7.1298	2.19579e-13	Adult
1429764_at	Fam101b	family with sequence similarity 101, member B	76566	-1.98513	6.56433	1.01904e-10	-3.62352	6.56433	2.19421e-17	Adult
1449401_at	C1qc	complement component 1, q subcomponent, C chain	12262	-0.965809	4.02737	0.00302273	-3.5898	4.02737	1.04216e-12	Adult
1416194_at	Cyp4b1	cytochrome P450, family 4, subfamily b, polypeptide 1	13120	-0.867239	4.08644	0.000397512	-3.57645	4.08644	6.41376e-16	Adult
1423261_at	1500015O10Rik	RIKEN cDNA 1500015O10 gene	78896	-0.780674	4.39215	0.0354623	-3.56904	4.39215	4.47542e-11	Adult
1456424_s_at	Pltp	phospholipid transfer protein	18830	-1.59156	7.69551	1.41178e-06	-3.56214	7.69551	4.30624e-14	Adult
1421114_a_at	Epyc	epiphycan	13516	-0.568832	3.60552	0.220123	-3.55829	3.60552	5.41798e-09	Adult
1451969_s_at	Parp3	poly (ADP-ribose) polymerase family, member 3	235587	-1.72734	4.09585	4.86626e-08	-3.52142	4.09585	3.22178e-15	Adult
1442033_at	C1qtnf9	C1q and tumor necrosis factor related protein 9	239126	-0.498969	4.06535	0.019073	-3.51059	4.06535	1.72513e-16	Adult
1415994_at	Cyp2e1	cytochrome P450, family 2, subfamily e, polypeptide 1	13106	-0.28519	3.04346	0.399491	-3.50088	3.04346	8.8123e-12	Adult
1441937_s_at	Pink1	PTEN induced putative kinase 1	68943	-1.54493	7.88072	4.77712e-09	-3.49767	7.88072	1.35469e-17	Adult
1441111_at	Mylk4	myosin light chain kinase family, member 4	238564	-1.28573	3.12358	0.00191085	-3.4965	3.12358	2.78634e-10	Adult
1427866_x_at	Hbb-b2	hemoglobin, beta adult minor chain	15130	-1.7271	4.05517	0.00395901	-3.46786	4.05517	4.46919e-07	Adult
1460458_at	Crispld2	cysteine-rich secretory protein LCCL domain containing 2	78892	-0.64002	5.01665	0.0257012	-3.44056	5.01665	3.31491e-13	Adult
1436763_a_at	Klf9	Kruppel-like factor 9	16601	-0.760805	3.52311	0.0103933	-3.416	3.52311	6.33057e-13	Adult
1424041_s_at	C1s1	complement component 1, s subcomponent 1	50908	-0.896659	3.65455	0.000710421	-3.41031	3.65455	1.63125e-14	Adult
1435477_s_at	Fcgr2b	Fc receptor, IgG, low affinity IIb	14130	-0.840303	2.96894	0.00255281	-3.40882	2.96894	9.18586e-14	Adult
1419477_at	Clec2d	C-type lectin domain family 2, member d	93694	-1.65515	3.42676	7.55564e-07	-3.38219	3.42676	1.36565e-13	Adult
1440830_at	Gpr116	G protein-coupled receptor 116	224792	-1.84397	7.861	7.92554e-09	-3.37667	7.861	3.63598e-15	Adult
1440250_at	Col4a4	collagen, type IV, alpha 4	12829	-1.46177	5.50355	9.35753e-05	-3.37383	5.50355	1.89958e-11	Adult
1436996_x_at	Lyz1	lysozyme 1	17110	0.582494	7.11123	0.167135	-3.36682	7.11123	2.50776e-09	Adult
1418021_at	C4b	complement component 4B (Chido blood group)	12268	-0.625325	5.38723	0.0405362	-3.36132	5.38723	2.47669e-12	Adult
1417495_x_at	Cp	ceruloplasmin	12870	-1.27224	2.767	2.63647e-05	-3.35475	2.767	1.09593e-13	Adult
1419442_at	Matn2	matrilin 2	17181	-1.884	4.33267	3.07271e-05	-3.34113	4.33267	7.61026e-10	Adult
1419040_at	Cyp2d22	cytochrome P450, family 2, subfamily d, polypeptide 22	56448	-1.80344	4.46277	3.36979e-08	-3.32793	4.46277	2.02343e-14	Adult
1448323_a_at	Bgn	biglycan	12111	-1.89636	8.80979	1.12613e-09	-3.3248	8.80979	8.92201e-16	Adult
1418186_at	Gstt1	glutathione S-transferase, theta 1	14871	-0.575769	5.6148	0.0195144	-3.32171	5.6148	2.07769e-14	Adult
1438858_x_at	H2-Aa	histocompatibility 2, class II antigen A, alpha	14960	-1.25058	4.09674	0.000535804	-3.3144	4.09674	2.83244e-11	Adult
1423266_at	Fam213b	family with sequence similarity 213, member B	66469	-1.39139	6.20866	3.84033e-06	-3.31157	6.20866	4.90206e-14	Adult
1451860_a_at	Trim30a	tripartite motif-containing 30A	20128	-0.650208	3.18348	0.00948529	-3.30914	3.18348	2.61251e-14	Adult
1433837_at	8430408G22Rik	RIKEN cDNA 8430408G22 gene	213393	-1.77744	6.672	9.39291e-07	-3.30295	6.672	1.58687e-12	Adult
1421818_at	Bcl6	B cell leukemia/lymphoma 6	12053	-0.493481	3.75999	0.0527904	-3.30057	3.75999	6.80111e-14	Adult
1436520_at	Ahnak2	AHNAK nucleoprotein 2	100041194	-1.14922	4.56856	0.000224697	-3.3003	4.56856	8.47665e-13	Adult
1436044_at	Scn7a	sodium channel, voltage-gated, type VII, alpha	20272	0.267037	4.41279	0.287897	-3.29779	4.41279	4.96534e-14	Adult
1454757_s_at	Ifi27	interferon, alpha-inducible protein 27	52668	-1.46038	6.14587	3.33957e-09	-3.29342	6.14587	9.81632e-18	Adult
1452431_s_at	H2-Aa	histocompatibility 2, class II antigen A, alpha	14960	-0.18981	3.16226	0.621285	-3.2719	3.16226	3.73213e-10	Adult
1460426_at	Pde4dip	phosphodiesterase 4D interacting protein (myomegalin)	83679	-1.77345	8.23162	1.77116e-07	-3.2684	8.23162	1.92078e-13	Adult
1418058_at	Eltd1	EGF, latrophilin seven transmembrane domain containing 1	170757	-1.48323	5.42123	2.77214e-06	-3.26494	5.42123	1.76236e-13	Adult
1419518_at	Tuba8	tubulin, alpha 8	53857	-1.024	3.91213	0.000330901	-3.26046	3.91213	1.8284e-13	Adult
1432466_a_at	Apoe	apolipoprotein E	11816	0.0636802	5.9556	0.869135	-3.25838	5.9556	1.82352e-10	Adult
1450792_at	Tyrobp	TYRO protein tyrosine kinase binding protein	22177	-1.21572	4.58379	7.77618e-06	-3.25189	4.58379	9.93758e-15	Adult
1421009_at	Rsad2	radical S-adenosyl methionine domain containing 2	58185	-1.65227	3.29417	0.000846004	-3.24923	3.29417	2.91872e-08	Adult
1421375_a_at	S100a6	S100 calcium binding protein A6 (calcyclin)	20200	-1.0076	5.88615	0.0212058	-3.24842	5.88615	7.67591e-09	Adult
1452352_at	Ctla2b	cytotoxic T lymphocyte-associated protein 2 beta	13025	-1.68526	6.12983	3.66745e-07	-3.24385	6.12983	1.91275e-13	Adult
1451564_at	Parp14	poly (ADP-ribose) polymerase family, member 14	547253	-1.72184	4.46193	1.4643e-07	-3.23136	4.46193	9.78394e-14	Adult
1435436_at	Epas1	endothelial PAS domain protein 1	13819	-1.45126	7.20971	0.0005552	-3.23011	7.20971	1.17682e-09	Adult
1449408_at	Jam2	junction adhesion molecule 2	67374	-1.46153	5.48281	4.87801e-08	-3.21679	5.48281	5.19022e-16	Adult
1416635_at	Smpdl3a	sphingomyelin phosphodiesterase, acid-like 3A	57319	-1.2698	6.04387	3.81456e-06	-3.21221	6.04387	1.1613e-14	Adult
1443824_s_at	Car7	carbonic anhydrase 7	12354	-1.91647	5.11529	8.95726e-07	-3.20452	5.11529	1.48672e-11	Adult
1443816_s_at	Pik3r6	phosphoinositide-3-kinase, regulatory subunit 6	104709	-1.81295	6.69058	1.32564e-10	-3.19795	6.69058	6.55008e-17	Adult
1418155_at	Myot	myotilin	58916	-0.145985	2.80296	0.68782	-3.19399	2.80296	1.68536e-10	Adult
1420249_s_at	Ccl6	chemokine (C-C motif) ligand 6	20305	-0.591549	3.08575	0.00780206	-3.19205	3.08575	3.40343e-15	Adult
1448143_at	Aldh2	aldehyde dehydrogenase 2, mitochondrial	11669	-0.747383	6.97722	0.000268563	-3.18785	6.97722	1.24361e-16	Adult
1425065_at	Oas2	2'-5' oligoadenylate synthetase 2	246728	-0.962155	4.53104	0.000142998	-3.17931	4.53104	1.35192e-14	Adult
1425677_a_at	Ank1	ankyrin 1, erythroid	11733	-1.00691	5.37345	8.93226e-05	-3.1727	5.37345	1.62431e-14	Adult
1422892_s_at	H2-Ea-ps	histocompatibility 2, class II antigen E alpha, pseudogene	100504404	-0.228421	3.22374	0.390268	-3.17135	3.22374	3.80824e-13	Adult
1451821_a_at	Sp100	nuclear antigen Sp100	20684	-1.16629	3.16692	9.74315e-07	-3.16707	3.16692	2.53406e-16	Adult
1417933_at	Igfbp6	insulin-like growth factor binding protein 6	16012	-0.89735	4.42893	0.0188741	-3.15898	4.42893	8.94034e-10	Adult
1417680_at	Kcna5	potassium voltage-gated channel, shaker-related subfamily, member 5	16493	-1.07367	5.49203	0.014243	-3.15225	5.49203	1.27934e-08	Adult
1450974_at	Timp4	tissue inhibitor of metalloproteinase 4	110595	-0.7263	3.62401	0.015999	-3.15022	3.62401	6.0375e-12	Adult
1422645_at	Hfe	hemochromatosis	15216	-1.1791	4.13187	7.20237e-06	-3.14939	4.13187	9.04057e-15	Adult
1418259_a_at	Entpd2	ectonucleoside triphosphate diphosphohydrolase 2	12496	-1.11544	5.36194	2.64743e-05	-3.14619	5.36194	2.32202e-14	Adult
1419185_a_at	Mlxipl	MLX interacting protein-like	58805	-1.79856	4.67475	1.31254e-07	-3.143	4.67475	4.23396e-13	Adult
1449297_at	Casp12	caspase 12	12364	-1.46107	3.70003	4.71661e-06	-3.13477	3.70003	7.14505e-13	Adult
1428538_s_at	Rarres2	retinoic acid receptor responder (tazarotene induced) 2	71660	-0.813596	5.31107	0.011487	-3.13386	5.31107	2.4975e-11	Adult
1451348_at	Deptor	DEP domain containing MTOR-interacting protein	97998	-0.38834	2.74051	0.157715	-3.13321	2.74051	1.3505e-12	Adult
1423413_at	Ndrg1	N-myc downstream regulated gene 1	17988	-1.59016	4.45573	1.25404e-05	-3.11565	4.45573	2.30269e-11	Adult
1451756_at	Flt1	FMS-like tyrosine kinase 1	14254	-1.01896	6.81763	0.000211068	-3.10978	6.81763	1.88348e-13	Adult
1416405_at	Bgn	biglycan	12111	-1.54558	8.53964	3.77237e-05	-3.10629	8.53964	7.88155e-11	Adult
1449335_at	Timp3	tissue inhibitor of metalloproteinase 3	21859	-0.866813	8.55181	0.0363743	-3.08973	8.55181	8.06464e-09	Adult
1427312_at	Cmya5	cardiomyopathy associated 5	76469	-1.90235	6.7838	8e-09	-3.08923	6.7838	6.24013e-14	Adult
1418826_at	Ms4a6b	membrane-spanning 4-domains, subfamily A, member 6B	69774	-0.97189	3.28224	8.69967e-06	-3.07724	3.28224	2.18821e-16	Adult
1460371_at	Hspa12b	heat shock protein 12B	72630	-1.90889	5.43499	1.80504e-09	-3.06323	5.43499	1.26508e-14	Adult
1455028_at	Mapt	microtubule-associated protein tau	17762	-0.81764	3.42012	0.0164356	-3.05487	3.42012	1.61571e-10	Adult
1424857_a_at	Trim34a	tripartite motif-containing 34A	94094	-1.0529	4.18654	0.0350365	-3.04806	4.18654	3.074e-07	Adult
1438975_x_at	Zdhhc14	zinc finger, DHHC domain containing 14	224454	-1.87984	5.97411	1.92865e-10	-3.04652	5.97411	7.27841e-16	Adult
1417616_at	St6galnac2	ST6 (alpha-N-acetyl-neuraminyl-2,3-beta-galactosyl-1,3)-N-acetylgalactosaminide alpha-2,6-sialyltransferase 2	20446	-1.18762	3.77354	1.7358e-06	-3.04615	3.77354	2.46502e-15	Adult
1455736_at	Mybpc2	myosin binding protein C, fast-type	233199	-1.3754	3.71693	0.000540011	-3.03854	3.71693	1.29221e-09	Adult
1448330_at	Gstm1	glutathione S-transferase, mu 1	14862	-1.48195	5.82756	3.18042e-08	-3.02941	5.82756	1.7147e-15	Adult
1422973_a_at	Thrsp	thyroid hormone responsive	21835	-0.662566	4.06021	0.00182473	-3.02835	4.06021	2.34122e-15	Adult
1437902_s_at	Rarres2	retinoic acid receptor responder (tazarotene induced) 2	71660	-0.917087	6.13684	0.000928026	-3.02686	6.13684	7.86303e-13	Adult
1449466_at	Clec3b	C-type lectin domain family 3, member b	21922	-1.19759	5.30287	7.29523e-05	-3.02586	5.30287	1.70482e-12	Adult
1436999_at	Pid1	phosphotyrosine interaction domain containing 1	98496	-1.17133	4.70687	3.9852e-05	-3.0226	4.70687	3.65062e-13	Adult
1443698_at	Xaf1	XIAP associated factor 1	327959	-1.77538	5.56087	4.94851e-06	-3.01376	5.56087	1.23449e-10	Adult
1416200_at	Il33	interleukin 33	77125	0.045833	4.38506	0.890218	-3.01314	4.38506	3.69069e-11	Adult
1435386_at	Vwf	Von Willebrand factor homolog	22371	-1.3246	5.78878	0.000105262	-3.00431	5.78878	3.42784e-11	Adult
1451204_at	Scara5	scavenger receptor class A, member 5 (putative)	71145	-0.917545	4.14534	0.00561467	-3.00391	4.14534	9.01467e-11	Adult
1449015_at	Retnla	resistin like alpha	57262	-0.294646	3.65016	0.486952	-2.99238	3.65016	1.87165e-08	Adult
1450696_at	Psmb9	proteasome (prosome, macropain) subunit, beta type 9 (large multifunctional peptidase 2)	16912	-0.586716	4.02422	0.03784	-2.98666	4.02422	5.94214e-12	Adult
1416286_at	Rgs4	regulator of G-protein signaling 4	19736	-0.924887	3.25513	1.07628e-05	-2.98559	3.25513	1.99177e-16	Adult
1439505_at	Clic5	chloride intracellular channel 5	224796	-1.49507	5.32141	0.000146976	-2.98406	5.32141	9.03314e-10	Adult
1454733_at	Nod1	nucleotide-binding oligomerization domain containing 1	107607	-1.68839	5.59901	1.52508e-09	-2.97867	5.59901	1.12699e-15	Adult
1426937_at	Medag	mesenteric estrogen dependent adipogenesis	70717	-1.13035	3.42348	0.00526946	-2.97242	3.42348	6.51733e-09	Adult
1449025_at	Ifit3	interferon-induced protein with tetratricopeptide repeats 3	15959	-0.952812	3.81122	0.000584749	-2.97183	3.81122	9.85903e-13	Adult
1423555_a_at	Ifi44	interferon-induced protein 44	99899	-1.59963	3.00443	1.24521e-07	-2.96599	3.00443	1.02327e-13	Adult
1427201_at	Mustn1	musculoskeletal, embryonic nuclear protein 1	66175	-1.65389	4.63697	1.40053e-06	-2.96126	4.63697	6.31393e-12	Adult
1448547_at	Rassf3	Ras association (RalGDS/AF-6) domain family member 3	192678	-1.12727	6.95672	8.577e-06	-2.95185	6.95672	1.92057e-14	Adult
1452264_at	Tenc1	tensin like C1 domain-containing phosphatase	209039	-1.8317	6.94994	1.58733e-12	-2.95005	6.94994	5.11026e-18	Adult
1440975_at	Mxra7	matrix-remodelling associated 7	67622	-1.92409	4.90918	2.31597e-08	-2.94835	4.90918	8.829e-13	Adult
1450783_at	Ifit1	interferon-induced protein with tetratricopeptide repeats 1	15957	-0.308484	3.31104	0.120289	-2.94476	3.31104	3.2233e-15	Adult
1420942_s_at	Rgs5	regulator of G-protein signaling 5	19737	-1.3517	3.04177	0.000125761	-2.93287	3.04177	1.21515e-10	Adult
1451604_a_at	Acvrl1	activin A receptor, type II-like 1	11482	-1.23951	4.07978	1.331e-06	-2.93218	4.07978	1.07831e-14	Adult
1454966_at	Itga8	integrin alpha 8	241226	-1.95279	7.25963	0.000216004	-2.93156	7.25963	3.527e-07	Adult
1423493_a_at	Nfix	nuclear factor I/X	18032	-1.63424	5.7421	1.04092e-08	-2.92617	5.7421	8.72076e-15	Adult
1459971_at	Kcnt2	potassium channel, subfamily T, member 2	240776	-0.644302	4.4378	0.0772037	-2.92217	4.4378	2.24036e-09	Adult
1420760_s_at	Ndrg1	N-myc downstream regulated gene 1	17988	-1.60821	6.18189	3.10345e-07	-2.91551	6.18189	6.0192e-13	Adult
1431808_a_at	Itih4	inter alpha-trypsin inhibitor, heavy chain 4	16427	-0.969279	3.64845	0.000271372	-2.9132	3.64845	4.47886e-13	Adult
1420127_s_at	Ccpg1	cell cycle progression 1	72278	-1.0684	5.14766	0.00053591	-2.90658	5.14766	1.62613e-11	Adult
1455647_at	Ar	androgen receptor	11835	-0.889757	3.11011	0.0108727	-2.90467	3.11011	6.75496e-10	Adult
1419873_s_at	Csf1r	colony stimulating factor 1 receptor	12978	-0.802245	5.50129	0.00016165	-2.89371	5.50129	2.28266e-15	Adult
1416416_x_at	Gstm1	glutathione S-transferase, mu 1	14862	-1.51445	6.41139	1e-08	-2.87528	6.41139	2.12063e-15	Adult
1418697_at	Inmt	indolethylamine N-methyltransferase	21743	-0.484954	3.29235	0.0292217	-2.86673	3.29235	6.55302e-14	Adult
1434621_at	Tmem204	transmembrane protein 204	407831	-0.710157	5.65203	0.00158097	-2.86238	5.65203	3.04935e-14	Adult
1439773_at	Ly6e	lymphocyte antigen 6 complex, locus E	17069	-1.77425	5.00316	8.38035e-08	-2.85892	5.00316	1.42296e-12	Adult
1433628_at	Coq10a	coenzyme Q10 homolog A (yeast)	210582	-1.23415	5.00499	8.22118e-05	-2.85775	5.00499	1.40812e-11	Adult
1437614_x_at	Zdhhc14	zinc finger, DHHC domain containing 14	224454	-1.89026	6.07146	1.76014e-10	-2.85274	6.07146	3.54426e-15	Adult
1437889_x_at	Bgn	biglycan	12111	-1.34953	7.5827	5.04163e-08	-2.849	7.5827	1.4639e-15	Adult
1448471_a_at	Ctla2a	cytotoxic T lymphocyte-associated protein 2 alpha	13024	-1.75337	8.21902	1.55182e-05	-2.84617	8.21902	1.62041e-09	Adult
1453628_s_at	Lrrc2	leucine rich repeat containing 2	74249	-0.419389	3.50112	0.055228	-2.84208	3.50112	6.42236e-14	Adult
1418393_a_at	Itga7	integrin alpha 7	16404	-1.78383	4.56662	1.00831e-07	-2.8393	4.56662	2.39555e-12	Adult
1437065_at	Zbtb20	zinc finger and BTB domain containing 20	56490	-0.385832	4.89158	0.0449769	-2.83173	4.89158	3.34171e-15	Adult
1419089_at	Timp3	tissue inhibitor of metalloproteinase 3	21859	-0.435514	8.41356	0.122178	-2.82896	8.41356	2.15527e-11	Adult
1422651_at	Adipoq	adiponectin, C1Q and collagen domain containing	11450	-0.0828896	2.68975	0.858406	-2.82796	2.68975	1.10254e-07	Adult
1439925_at	Tm4sf1	transmembrane 4 superfamily member 1	17112	-1.34729	3.69582	1.55852e-05	-2.82793	3.69582	7.39227e-12	Adult
1416958_at	Nr1d2	nuclear receptor subfamily 1, group D, member 2	353187	-0.304676	6.83831	0.331405	-2.82136	6.83831	1.92712e-10	Adult
1454137_s_at	Hfe2	hemochromatosis type 2 (juvenile) (human homolog)	69585	-1.68708	5.99602	4.09295e-07	-2.81041	5.99602	5.52628e-12	Adult
1419197_x_at	Hamp	hepcidin antimicrobial peptide	84506	-0.394514	3.31131	0.377638	-2.80807	3.31131	1.82726e-07	Adult
1435493_at	Dsp	desmoplakin	109620	-1.08323	9.86703	0.000158681	-2.80491	9.86703	4.23609e-12	Adult
1437956_at	Pik3r6	phosphoinositide-3-kinase, regulatory subunit 6	104709	-1.59312	3.8548	3e-08	-2.80401	3.8548	5.2893e-14	Adult
1440193_at	Ankrd12	ankyrin repeat domain 12	106585	-1.56857	7.83452	1.05237e-07	-2.80215	7.83452	1.9122e-13	Adult
1425560_a_at	S100a16	S100 calcium binding protein A16	67860	-1.97824	7.20855	2.65785e-09	-2.80087	7.20855	3.60373e-13	Adult
1426951_at	Crim1	cysteine rich transmembrane BMP regulator 1 (chordin like)	50766	-1.60922	6.39312	9.6e-08	-2.80049	6.39312	3.06778e-13	Adult
1417071_s_at	Cyp4v3	cytochrome P450, family 4, subfamily v, polypeptide 3	102294	-0.67359	4.10422	0.016687	-2.79232	4.10422	1.8728e-11	Adult
1427486_at	Ptprb	protein tyrosine phosphatase, receptor type, B	19263	-1.07611	7.64645	3.44839e-07	-2.78471	7.64645	1.71149e-16	Adult
1437841_x_at	Csdc2	cold shock domain containing C2, RNA binding	105859	-0.944362	5.00408	0.00660131	-2.77641	5.00408	1.30593e-09	Adult
1453135_at	Fndc5	fibronectin type III domain containing 5	384061	-1.57024	5.14177	4.53201e-07	-2.77171	5.14177	1.78621e-12	Adult
1424157_at	Ehd2	EH-domain containing 2	259300	-1.82678	6.71691	4.33838e-07	-2.7709	6.71691	4.45742e-11	Adult
1456873_at	Clic5	chloride intracellular channel 5	224796	-1.54506	4.94409	1.46468e-05	-2.77027	4.94409	1.94674e-10	Adult
1446096_at	2310001H17Rik	RIKEN cDNA 2310001H17 gene	76432	-1.37279	3.76503	4.8552e-05	-2.76692	3.76503	1.11323e-10	Adult
1438153_x_at	Coq10a	coenzyme Q10 homolog A (yeast)	210582	-1.58348	6.2941	1.35335e-09	-2.76413	6.2941	1.23595e-15	Adult
1415939_at	Fmod	fibromodulin	14264	-1.61262	5.09472	7.00037e-05	-2.75753	5.09472	5.69394e-09	Adult
1434140_at	Mcf2l	mcf.2 transforming sequence-like	17207	-1.40617	6.7557	2.75411e-06	-2.75313	6.7557	2.39709e-12	Adult
1447858_x_at	Il4ra	interleukin 4 receptor, alpha	16190	-1.40434	4.22016	7.56357e-06	-2.75093	4.22016	1.07858e-11	Adult
1452244_at	Medag	mesenteric estrogen dependent adipogenesis	70717	-1.18532	3.97496	0.000514149	-2.75014	3.97496	4.30473e-10	Adult
1436698_x_at	Tmem204	transmembrane protein 204	407831	-1.37233	7.68183	1.86389e-10	-2.75006	7.68183	5.26837e-18	Adult
1427482_a_at	Car8	carbonic anhydrase 8	12319	-0.396434	5.72519	0.25591	-2.73606	5.72519	3.37312e-09	Adult
1436367_at	Ptprb	protein tyrosine phosphatase, receptor type, B	19263	-1.24015	5.62283	8.11621e-06	-2.73509	5.62283	8.88008e-13	Adult
1417073_a_at	Qk	quaking	19317	-0.561285	6.13599	0.151454	-2.72995	6.13599	3.32361e-08	Adult
1434641_x_at	Sez6l2	seizure related 6 homolog like 2	233878	-1.93992	4.24174	1.38621e-07	-2.72583	4.24174	5.35347e-11	Adult
1422654_at	Sgca	sarcoglycan, alpha (dystrophin-associated glycoprotein)	20391	-1.55219	6.49195	6.14e-07	-2.72533	6.49195	3.05172e-12	Adult
1434191_at	Agmo	alkylglycerol monooxygenase	319660	-0.205456	2.4802	0.149998	-2.72504	2.4802	9.17953e-18	Adult
1442640_at	Slfn5	schlafen 5	327978	-1.08284	3.66447	3.65354e-05	-2.72007	3.66447	5.8333e-13	Adult
1457883_at	Pm20d2	peptidase M20 domain containing 2	242377	-0.915321	4.56661	0.0030758	-2.71635	4.56661	1.42519e-10	Adult
1441531_at	Plcb4	phospholipase C, beta 4	18798	-1.50766	6.03493	1.77748e-08	-2.71513	6.03493	1.55681e-14	Adult
1458381_at	Clic5	chloride intracellular channel 5	224796	-1.7725	5.47905	9.24516e-06	-2.71464	5.47905	2.43379e-09	Adult
1426276_at	Ifih1	interferon induced with helicase C domain 1	71586	-0.253165	4.58799	0.183477	-2.71225	4.58799	8.03511e-15	Adult
1420569_at	Chad	chondroadherin	12643	-0.499377	2.99347	0.0275078	-2.70596	2.99347	3.67378e-13	Adult
1451427_a_at	Egfl7	EGF-like domain 7	353156	-1.75732	6.8056	7.81844e-07	-2.70577	6.8056	7.27849e-11	Adult
1426528_at	Nrp2	neuropilin 2	18187	-1.47087	6.55252	3e-09	-2.70566	6.55252	9.32858e-16	Adult
1451148_at	Pink1	PTEN induced putative kinase 1	68943	-1.30791	7.03353	8.93521e-06	-2.70515	7.03353	4.27965e-12	Adult
1425678_a_at	Snrk	SNF related kinase	20623	-1.37797	7.52795	7.32591e-09	-2.69903	7.52795	6.6623e-16	Adult
1437260_at	Mmrn1	multimerin 1	70945	-1.35422	4.29462	1.4844e-05	-2.69777	4.29462	2.11121e-11	Adult
1451513_x_at	Serpina1b	serine (or cysteine) preptidase inhibitor, clade A, member 1B	20701	-0.420345	2.98747	0.189627	-2.6966	2.98747	8.70501e-10	Adult
1459878_a_at	Cped1	cadherin-like and PC-esterase domain containing 1	214642	-1.25034	5.59589	6.63018e-05	-2.69607	5.59589	4.43278e-11	Adult
1455688_at	Ddr2	discoidin domain receptor family, member 2	18214	-1.34528	5.41181	6.90152e-06	-2.69421	5.41181	5.78836e-12	Adult
1460197_a_at	Steap4	STEAP family member 4	117167	-1.45888	3.36416	4.53551e-06	-2.69013	3.36416	1.85015e-11	Adult
1448620_at	Fcgr3	Fc receptor, IgG, low affinity III	14131	-0.901957	4.20423	0.00336403	-2.68414	4.20423	1.68039e-10	Adult
1452416_at	Il6ra	interleukin 6 receptor, alpha	16194	-1.17873	3.93238	2.4943e-05	-2.68336	3.93238	2.70675e-12	Adult
1429722_at	Zbtb4	zinc finger and BTB domain containing 4	75580	-1.20521	7.45486	8.22932e-07	-2.68103	7.45486	2.18593e-14	Adult
1437928_at	Pcdh12	protocadherin 12	53601	-1.44594	4.76282	5.99264e-06	-2.67649	4.76282	2.5627e-11	Adult
1449591_at	Casp4	caspase 4, apoptosis-related cysteine peptidase	12363	-1.83781	3.72484	7.55829e-09	-2.67379	3.72484	6.95755e-13	Adult
1422903_at	Ly86	lymphocyte antigen 86	17084	-1.20302	4.48276	1.30715e-05	-2.67157	4.48276	1.61518e-12	Adult
1416371_at	Apod	apolipoprotein D	11815	-0.414089	3.76831	0.324779	-2.66388	3.76831	1.6745e-07	Adult
1416041_at	Sgk1	serum/glucocorticoid regulated kinase 1	20393	-1.55824	6.93181	0.000180616	-2.66275	6.93181	2.65237e-08	Adult
1423946_at	Pdlim2	PDZ and LIM domain 2	213019	-0.504485	4.24004	0.0346123	-2.66215	4.24004	1.80587e-12	Adult
1429379_at	Lyve1	lymphatic vessel endothelial hyaluronan receptor 1	114332	-1.20381	5.46057	0.00316173	-2.65051	5.46057	5.42752e-08	Adult
1453651_a_at	Mpc1	mitochondrial pyruvate carrier 1	55951	-0.664346	6.19052	0.126159	-2.64612	6.19052	3.69114e-07	Adult
1451478_at	Angptl7	angiopoietin-like 7	654812	-1.06929	5.39516	0.000263176	-2.64212	5.39516	3.04468e-11	Adult
1452202_at	Pde2a	phosphodiesterase 2A, cGMP-stimulated	207728	-1.85499	5.25938	3.7061e-09	-2.63591	5.25938	5.04178e-13	Adult
1448491_at	Ech1	enoyl coenzyme A hydratase 1, peroxisomal	51798	-1.21668	8.29275	0.00106633	-2.6358	8.29275	7.40214e-09	Adult
1424186_at	Ccdc80	coiled-coil domain containing 80	67896	-0.168882	6.94222	0.637182	-2.63465	6.94222	6.86674e-09	Adult
1450648_s_at	H2-Ab1	histocompatibility 2, class II antigen A, beta 1	14961	-0.545833	3.51177	0.0407889	-2.63161	3.51177	2.69964e-11	Adult
1424223_at	Mtfp1	mitochondrial fission process 1	67900	-0.492386	5.52202	0.0321454	-2.63044	5.52202	9.93961e-13	Adult
1438619_x_at	Zdhhc14	zinc finger, DHHC domain containing 14	224454	-1.69139	5.70547	7.94176e-10	-2.62642	5.70547	1.04368e-14	Adult
1437685_x_at	Fmod	fibromodulin	14264	-1.98891	5.94797	1.52807e-06	-2.61859	5.94797	4.28765e-09	Adult
1417626_at	Pde4dip	phosphodiesterase 4D interacting protein (myomegalin)	83679	-1.58801	8.05893	1.80536e-08	-2.6169	8.05893	1.24158e-13	Adult
1419376_at	Fibin	fin bud initiation factor homolog (zebrafish)	67606	-0.783322	5.02558	0.00843276	-2.61573	5.02558	1.95216e-10	Adult
1433626_at	Plscr4	phospholipid scramblase 4	235527	-0.848028	2.68235	0.000691896	-2.60149	2.68235	2.04e-12	Adult
1440879_at	Abca9	ATP-binding cassette, sub-family A (ABC1), member 9	217262	-1.53639	4.47693	1.68931e-06	-2.59992	4.47693	2.79565e-11	Adult
1451528_at	Tmem82	transmembrane protein 82	213989	-0.972895	3.81765	0.000329447	-2.59869	3.81765	8.89026e-12	Adult
1421551_s_at	Ifi202b	interferon activated gene 202B	26388	-0.653944	3.18554	0.0685565	-2.59142	3.18554	1.68375e-08	Adult
1445328_at	Col4a4	collagen, type IV, alpha 4	12829	-0.883542	4.4863	0.00535555	-2.58871	4.4863	7.89894e-10	Adult
1418440_at	Col8a1	collagen, type VIII, alpha 1	12837	0.00466879	4.1616	0.990588	-2.58832	4.1616	1.1809e-08	Adult
1443823_s_at	Atp1a2	ATPase, Na+/K+ transporting, alpha 2 polypeptide	98660	-0.947124	8.19905	0.000301784	-2.58508	8.19905	4.70389e-12	Adult
1418979_at	Akr1c14	aldo-keto reductase family 1, member C14	105387	-0.435516	3.72535	0.201248	-2.58146	3.72535	6.91049e-09	Adult
1428835_at	Myh14	myosin, heavy polypeptide 14	71960	-0.502207	4.86689	0.0483625	-2.57489	4.86689	1.61056e-11	Adult
1419109_at	Hrc	histidine rich calcium binding protein	15464	-0.712192	8.45191	0.000652123	-2.57326	8.45191	4.4628e-14	Adult
1417793_at	Irgm2	immunity-related GTPase family M member 2	54396	-0.0453622	3.03138	0.879901	-2.57301	3.03138	1.18448e-10	Adult
1439825_at	Dtx3l	deltex 3-like (Drosophila)	209200	-1.0409	4.80707	2.51626e-05	-2.57229	4.80707	4.4289e-13	Adult
1454685_at	Gpr146	G protein-coupled receptor 146	80290	-1.03276	3.63981	3.77734e-05	-2.565	3.63981	7.89887e-13	Adult
1422124_a_at	Ptprc	protein tyrosine phosphatase, receptor type, C	19264	-1.5304	3.49499	0.000190385	-2.56474	3.49499	4.12672e-08	Adult
1450773_at	Kcnd2	potassium voltage-gated channel, Shal-related family, member 2	16508	-1.17955	4.06323	7.17929e-06	-2.56246	4.06323	1.0209e-12	Adult
1416749_at	Htra1	HtrA serine peptidase 1	56213	-1.25336	5.83326	0.000174668	-2.56099	5.83326	7.63008e-10	Adult
1457296_at	Cilp	cartilage intermediate layer protein, nucleotide pyrophosphohydrolase	214425	-0.593081	2.98119	0.202347	-2.55969	2.98119	1.9597e-06	Adult
1455506_at	Slc25a34	solute carrier family 25, member 34	384071	-1.58811	5.19519	2.03553e-07	-2.55589	5.19519	4.79739e-12	Adult
1455627_at	Col8a1	collagen, type VIII, alpha 1	12837	0.791481	4.67884	0.00601696	-2.55493	4.67884	1.4692e-10	Adult
1418282_x_at	Serpina1b	serine (or cysteine) preptidase inhibitor, clade A, member 1B	20701	-0.393226	2.66704	0.29073	-2.55481	2.66704	4.05189e-08	Adult
1417603_at	Per2	period circadian clock 2	18627	-1.33468	4.58483	1.52295e-05	-2.55282	4.58483	5.25211e-11	Adult
1427912_at	Cbr3	carbonyl reductase 3	109857	-1.04356	3.93262	0.000364045	-2.55271	3.93262	7.23387e-11	Adult
1427076_at	Mpeg1	macrophage expressed gene 1	17476	-1.02425	4.52009	0.000178561	-2.54824	4.52009	1.25739e-11	Adult
1426774_at	Parp12	poly (ADP-ribose) polymerase family, member 12	243771	-0.726472	4.56659	0.0194902	-2.54764	4.56659	1.08324e-09	Adult
1448788_at	Cd200	CD200 antigen	17470	-1.21002	6.04504	9.80796e-07	-2.54652	6.04504	1.02019e-13	Adult
1449082_at	Mfap5	microfibrillar associated protein 5	50530	-1.93942	4.11404	1.95279e-08	-2.54643	4.11404	2.08292e-11	Adult
1417421_at	S100a1	S100 calcium binding protein A1	20193	-1.30014	4.08692	1.4505e-05	-2.54234	4.08692	3.01882e-11	Adult
1457035_at	AI607873	expressed sequence AI607873	226691	-0.357447	2.49442	0.226009	-2.53978	2.49442	5.39816e-10	Adult
1419440_at	Trim54	tripartite motif-containing 54	58522	0.600725	4.70729	0.0809454	-2.53098	4.70729	1.21833e-08	Adult
1460356_at	Esam	endothelial cell-specific adhesion molecule	69524	-1.84977	6.75158	6.42e-07	-2.53004	6.75158	6.54396e-10	Adult
1460210_at	Pkd1	polycystic kidney disease 1 homolog	18763	-1.93745	5.90957	1.15902e-09	-2.5203	5.90957	9.26911e-13	Adult
1437689_x_at	Clu	clusterin	12759	-0.518719	9.38057	0.0698363	-2.51465	9.38057	3.44822e-10	Adult
1456060_at	Maf	avian musculoaponeurotic fibrosarcoma (v-maf) AS42 oncogene homolog	17132	-0.27816	6.45651	0.275169	-2.5088	6.45651	2.99044e-11	Adult
1428622_at	Deptor	DEP domain containing MTOR-interacting protein	97998	-0.837694	3.71389	0.00313413	-2.50793	3.71389	1.24038e-10	Adult
1452333_at	Smarca2	SWI/SNF related, matrix associated, actin dependent regulator of chromatin, subfamily a, member 2	67155	-1.86667	6.69431	3.48375e-06	-2.5055	6.69431	8.64735e-09	Adult
1448754_at	Rbp1	retinol binding protein 1, cellular	19659	-0.360319	6.39479	0.333363	-2.50285	6.39479	5.86787e-08	Adult
1423551_at	Cdh13	cadherin 13	12554	-1.42452	5.75732	6.71139e-06	-2.49984	5.75732	9.4976e-11	Adult
1435446_a_at	Chpt1	choline phosphotransferase 1	212862	-0.0689137	5.9821	0.827063	-2.49646	5.9821	8.09944e-10	Adult
1436778_at	Cybb	cytochrome b-245, beta polypeptide	13058	-0.623206	3.65335	0.0563557	-2.49574	3.65335	5.48585e-09	Adult
1451648_a_at	Folr2	folate receptor 2 (fetal)	14276	-0.981125	4.68124	0.000254349	-2.49528	4.68124	1.54681e-11	Adult
1424719_a_at	Mapt	microtubule-associated protein tau	17762	-0.545072	3.40428	0.0435915	-2.49327	3.40428	1.13433e-10	Adult
1431199_at	Ggnbp1	gametogenetin binding protein 1	70772	-1.02673	5.19677	0.000248764	-2.49321	5.19677	3.98347e-11	Adult
1426142_a_at	Trdn	triadin	76757	-1.95661	10.8668	2e-09	-2.49134	10.8668	2.79813e-12	Adult
1443814_x_at	Ctsh	cathepsin H	13036	-0.332373	4.32617	0.180726	-2.49025	4.32617	2.18465e-11	Adult
1448529_at	Thbd	thrombomodulin	21824	-0.50726	5.23587	0.0877795	-2.48581	5.23587	1e-09	Adult
1456538_at	Sdccag8	serologically defined colon cancer antigen 8	76816	-1.18497	6.95407	0.00259716	-2.48407	6.95407	8.54969e-08	Adult
1439128_at	Zbtb20	zinc finger and BTB domain containing 20	56490	-1.03601	7.90244	7.99761e-07	-2.48125	7.90244	3.66781e-15	Adult
1436043_at	Scn7a	sodium channel, voltage-gated, type VII, alpha	20272	-0.254491	4.74253	0.303095	-2.47427	4.74253	1.99828e-11	Adult
1453571_at	Deptor	DEP domain containing MTOR-interacting protein	97998	-1.53302	5.81313	1.21241e-06	-2.46065	5.81313	5.43264e-11	Adult
1451381_at	Aamdc	adipogenesis associated Mth938 domain containing	66273	-0.954093	5.29681	0.000799415	-2.4571	5.29681	1.22047e-10	Adult
1433529_at	Pamr1	peptidase domain containing associated with muscle regeneration 1	210622	-0.713559	3.41128	0.00565268	-2.457	3.41128	3.09688e-11	Adult
1455345_at	Jade2	jade family PHD finger 2	76901	-0.888166	4.23012	7.62866e-05	-2.45404	4.23012	2.50352e-13	Adult
1422678_at	Dgat2	diacylglycerol O-acyltransferase 2	67800	-1.3692	6.21889	4.4451e-07	-2.45371	6.21889	1.23878e-12	Adult
1448136_at	Enpp2	ectonucleotide pyrophosphatase/phosphodiesterase 2	18606	-1.73733	4.93719	1.3827e-06	-2.45036	4.93719	1e-09	Adult
1432947_at	4921519G19Rik	RIKEN cDNA 4921519G19 gene	70872	-1.10126	4.21273	0.000130199	-2.44951	4.21273	7.7068e-11	Adult
1416978_at	Fcgrt	Fc receptor, IgG, alpha chain transporter	14132	-1.14435	5.14824	3.85642e-06	-2.44893	5.14824	5.59874e-13	Adult
1436737_a_at	Sorbs1	sorbin and SH3 domain containing 1	20411	-1.62041	9.64973	8.18402e-09	-2.44406	9.64973	3.44031e-13	Adult
1418709_at	Cox7a1	cytochrome c oxidase subunit VIIa 1	12865	-1.86012	9.40526	0.000143845	-2.43472	9.40526	1.89153e-06	Adult
1455845_at	Wscd1	WSC domain containing 1	216881	-0.930918	3.54348	0.000541359	-2.43285	3.54348	3.92604e-11	Adult
1423136_at	Fgf1	fibroblast growth factor 1	14164	-1.01369	4.91493	0.000176826	-2.41915	4.91493	2.99063e-11	Adult
1417343_at	Fxyd6	FXYD domain-containing ion transport regulator 6	59095	-0.319977	4.3823	0.221251	-2.41842	4.3823	1.22181e-10	Adult
1419300_at	Flt1	FMS-like tyrosine kinase 1	14254	-1.53931	7.83975	4.85739e-09	-2.41613	7.83975	7.28373e-14	Adult
1445025_at	AU015536	expressed sequence AU015536	101232	-1.88501	2.90292	6.40668e-07	-2.41095	2.90292	2.50776e-09	Adult
1447915_x_at	Tmem204	transmembrane protein 204	407831	-0.964958	5.32776	6.92417e-06	-2.40865	5.32776	4.14917e-14	Adult
1418365_at	Ctsh	cathepsin H	13036	-0.261958	5.05741	0.464799	-2.40736	5.05741	4.93912e-08	Adult
1451161_a_at	Emr1	EGF-like module containing, mucin-like, hormone receptor-like sequence 1	13733	-1.14736	5.58506	1.73183e-06	-2.40697	5.58506	2.59584e-13	Adult
1425927_a_at	Atf5	activating transcription factor 5	107503	-0.612995	6.15885	0.00537141	-2.4022	6.15885	1.61518e-12	Adult
1447849_s_at	Maf	avian musculoaponeurotic fibrosarcoma (v-maf) AS42 oncogene homolog	17132	-0.537143	3.42307	0.162198	-2.40143	3.42307	2.38806e-07	Adult
1415904_at	Lpl	lipoprotein lipase	16956	-1.63741	11.1726	8.69245e-08	-2.40007	11.1726	1.18638e-11	Adult
1448117_at	Kitl	kit ligand	17311	-1.62674	6.63516	1.0687e-05	-2.39865	6.63516	6.33664e-09	Adult
1425627_x_at	Gstm1	glutathione S-transferase, mu 1	14862	-1.00028	5.40978	2.01003e-05	-2.39464	5.40978	6.20263e-13	Adult
1418494_at	Ebf2	early B cell factor 2	13592	-1.40824	3.63026	4.51451e-05	-2.39388	3.63026	3.19708e-09	Adult
1418744_s_at	Tesc	tescalcin	57816	-0.519929	8.19137	0.0477075	-2.39008	8.19137	1.54162e-10	Adult
1452358_at	Rai2	retinoic acid induced 2	24004	0.175117	3.17848	0.575524	-2.38855	3.17848	3.54746e-09	Adult
1452823_at	Gstk1	glutathione S-transferase kappa 1	76263	-0.215128	4.6475	0.581825	-2.38672	4.6475	2.20201e-07	Adult
1435115_at	Fndc5	fibronectin type III domain containing 5	384061	-1.09652	4.23452	9.6259e-06	-2.38181	4.23452	1.61795e-12	Adult
1452428_a_at	B2m	beta-2 microglobulin	12010	0.688065	7.70191	0.130343	-2.37483	7.70191	4.48964e-06	Adult
1424007_at	Gdf10	growth differentiation factor 10	14560	-1.12376	4.08559	0.011794	-2.37482	4.08559	2.33733e-06	Adult
1445708_x_at	3110021A11Rik	RIKEN cDNA 3110021A11 gene	67289	-1.81596	7.23071	2.97428e-06	-2.37181	7.23071	1.19452e-08	Adult
1417283_at	Lynx1	Ly6/neurotoxin 1	23936	-1.93267	5.30674	5.4813e-09	-2.36931	5.30674	2.02953e-11	Adult
1437458_x_at	Clu	clusterin	12759	-0.619907	9.82345	0.0043956	-2.36725	9.82345	1.6136e-12	Adult
1456669_at	1110018N20Rik	RIKEN cDNA 1110018N20 gene	68941	-0.773056	3.46967	0.00378606	-2.36521	3.46967	1.2817e-10	Adult
1428614_at	Ldhd	lactate dehydrogenase D	52815	-0.850337	3.65006	0.00097833	-2.36451	3.65006	3.71896e-11	Adult
1417978_at	Eif4e3	eukaryotic translation initiation factor 4E member 3	66892	-1.34549	5.76193	1.47375e-08	-2.36034	5.76193	2.26453e-14	Adult
1442264_at	Rasgrp2	RAS, guanyl releasing protein 2	19395	-0.994736	4.70058	0.000144628	-2.35906	4.70058	2.35787e-11	Adult
1451651_at	Vsig4	V-set and immunoglobulin domain containing 4	278180	-0.418539	3.18411	0.216447	-2.3582	3.18411	3.38018e-08	Adult
1437123_at	Mmrn2	multimerin 2	105450	-0.816125	5.90502	0.00769291	-2.35614	5.90502	2.86652e-09	Adult
1439680_at	Tnfsf10	tumor necrosis factor (ligand) superfamily, member 10	22035	-0.928036	3.24186	0.000542088	-2.35277	3.24186	7.60328e-11	Adult
1451261_s_at	Stap2	signal transducing adaptor family member 2	106766	-1.37148	5.52524	1.04938e-06	-2.34811	5.52524	1.11904e-11	Adult
1416301_a_at	Ebf1	early B cell factor 1	13591	-1.19568	7.36859	1.4107e-05	-2.3475	7.36859	2.65489e-11	Adult
1418290_a_at	Ezh1	enhancer of zeste homolog 1 (Drosophila)	14055	-1.13904	5.54028	3.25517e-05	-2.34537	5.54028	3.67667e-11	Adult
1434115_at	Cdh13	cadherin 13	12554	-1.18733	6.02247	0.00029685	-2.34454	6.02247	3.89125e-09	Adult
1417928_at	Pdlim4	PDZ and LIM domain 4	30794	-0.795405	3.96815	0.001841	-2.34435	3.96815	4.59442e-11	Adult
1452217_at	Ahnak	AHNAK nucleoprotein (desmoyokin)	66395	-0.252293	8.49665	0.456308	-2.34172	8.49665	2.95846e-08	Adult
1437110_at	2810474O19Rik	RIKEN cDNA 2810474O19 gene	67246	-1.62104	8.1449	3.68428e-06	-2.34153	8.1449	2.19889e-09	Adult
1456307_s_at	Adcy7	adenylate cyclase 7	11513	-1.30834	6.66477	6.76178e-05	-2.34013	6.66477	2.20046e-09	Adult
1416723_at	Tcf4	transcription factor 4	21413	-1.43285	8.83369	1.38084e-07	-2.33565	8.83369	2.13822e-12	Adult
1448734_at	Cp	ceruloplasmin	12870	-0.685957	2.4467	0.00703852	-2.33394	2.4467	7.69033e-11	Adult
1449434_at	Car3	carbonic anhydrase 3	12350	1.17377	7.44757	0.0232506	-2.33372	7.44757	3.02842e-05	Adult
1428549_at	Ccdc3	coiled-coil domain containing 3	74186	-1.1241	5.31572	0.000112275	-2.33371	5.31572	2.51251e-10	Adult
1460239_at	Tspan13	tetraspanin 13	66109	-0.114298	5.95244	0.747201	-2.33344	5.95244	4.04783e-08	Adult
1436833_x_at	Ttll1	tubulin tyrosine ligase-like 1	319953	-0.142115	6.48565	0.704781	-2.33168	6.48565	1.30265e-07	Adult
1442238_a_at	Kif6	kinesin family member 6	319991	-0.92388	3.78562	0.0019333	-2.33036	3.78562	1.32176e-09	Adult
1448942_at	Gng11	guanine nucleotide binding protein (G protein), gamma 11	66066	-1.69106	8.90333	6.53139e-10	-2.32814	8.90333	1.34364e-13	Adult
1437324_x_at	Fmod	fibromodulin	14264	-1.7797	6.09474	7.63298e-08	-2.32553	6.09474	1.19102e-10	Adult
1429598_at	Perm1	PPARGC1 and ESRR induced regulator, muscle 1	74183	-1.37982	3.96741	1.73003e-05	-2.31921	3.96741	9.44858e-10	Adult
1435600_s_at	Ccm2l	cerebral cavernous malformation 2-like	228788	-0.99524	5.73157	0.000357973	-2.31613	5.73157	1.98643e-10	Adult
1456885_at	Sept8	septin 8	20362	-0.929583	4.0647	0.00020318	-2.31596	4.0647	1.55836e-11	Adult
1452956_a_at	Ifi27	interferon, alpha-inducible protein 27	52668	-0.518801	4.03759	0.0136005	-2.31573	4.03759	1.80587e-12	Adult
1433532_a_at	Mbp	myelin basic protein	17196	-0.168946	3.10501	0.59322	-2.3147	3.10501	8e-09	Adult
1447883_x_at	Map1lc3a	microtubule-associated protein 1 light chain 3 alpha	66734	-1.60994	10.375	2.56161e-11	-2.31299	10.375	1.25961e-15	Adult
1439794_at	Ntn4	netrin 4	57764	-1.91642	6.97993	2.44932e-06	-2.31174	6.97993	4.1156e-08	Adult
1416287_at	Rgs4	regulator of G-protein signaling 4	19736	-1.19216	4.76628	3.25384e-05	-2.3108	4.76628	1.32418e-10	Adult
1440849_at	Rasgrf2	RAS protein-specific guanine nucleotide-releasing factor 2	19418	-0.19934	3.6888	0.427859	-2.30995	3.6888	1.07691e-10	Adult
1448499_a_at	Ephx2	epoxide hydrolase 2, cytoplasmic	13850	-1.9997	6.26021	1.07471e-08	-2.30618	6.26021	1.60851e-10	Adult
1451415_at	1810011O10Rik	RIKEN cDNA 1810011O10 gene	69068	-1.06117	7.54976	0.00111712	-2.30202	7.54976	7.9248e-09	Adult
1427157_at	Ccdc85a	coiled-coil domain containing 85A	216613	-0.686826	2.61685	0.00686846	-2.30149	2.61685	9.84577e-11	Adult
1420614_at	Dynlt3	dynein light chain Tctex-type 3	67117	-1.1335	7.01874	2.14561e-05	-2.29952	7.01874	2.5412e-11	Adult
1417629_at	Prodh	proline dehydrogenase	19125	-0.34384	5.68257	0.0415174	-2.29774	5.68257	2.00102e-14	Adult
1438048_at	Myct1	myc target 1	68632	-1.34779	5.7179	3.34692e-07	-2.29728	5.7179	2.57968e-12	Adult
1435870_at	Chpt1	choline phosphotransferase 1	212862	-0.792948	6.07745	0.00112469	-2.29649	6.07745	2.12654e-11	Adult
1448839_at	Kank3	KN motif and ankyrin repeat domains 3	80880	-1.16576	4.7426	0.00106182	-2.29164	4.7426	4.54333e-08	Adult
1418706_at	Slc38a3	solute carrier family 38, member 3	76257	-0.812821	4.72181	0.000407448	-2.28977	4.72181	4.34892e-12	Adult
1416608_a_at	BC004004	cDNA sequence BC004004	80748	-1.28663	9.00626	7.29336e-09	-2.28915	9.00626	6.40841e-15	Adult
1456446_at	4930523C07Rik	RIKEN cDNA 4930523C07 gene	67647	-1.58162	4.51699	7.15122e-06	-2.28869	4.51699	5.25551e-09	Adult
1451290_at	Map1lc3a	microtubule-associated protein 1 light chain 3 alpha	66734	-0.848552	6.93704	0.00105403	-2.28267	6.93704	8.91345e-11	Adult
1425303_at	Gck	glucokinase	103988	-0.225976	4.02003	0.407241	-2.28235	4.02003	7.59291e-10	Adult
1434203_at	Fam107a	family with sequence similarity 107, member A	268709	-1.06263	3.59486	1.42258e-05	-2.27715	3.59486	4.10163e-12	Adult
1427465_at	Atp1a2	ATPase, Na+/K+ transporting, alpha 2 polypeptide	98660	-0.294439	6.86659	0.12866	-2.27642	6.86659	6.94696e-13	Adult
1442659_at	Pcdh9	protocadherin 9	211712	-1.71557	5.69108	6.32698e-07	-2.27534	5.69108	1.20038e-09	Adult
1418480_at	Ppbp	pro-platelet basic protein	57349	0.854597	4.49543	0.0404105	-2.27206	4.49543	2.07372e-06	Adult
1416023_at	Fabp3	fatty acid binding protein 3, muscle and heart	14077	-1.73672	9.91324	0.000142041	-2.27095	9.91324	1.88685e-06	Adult
1428776_at	Slc10a6	solute carrier family 10 (sodium/bile acid cotransporter family), member 6	75750	-0.862171	4.2947	0.00150346	-2.27078	4.2947	3.13251e-10	Adult
1438931_s_at	Sesn1	sestrin 1	140742	-1.06975	7.3391	0.00144642	-2.26993	7.3391	2.0508e-08	Adult
1452308_a_at	Atp1a2	ATPase, Na+/K+ transporting, alpha 2 polypeptide	98660	-0.191347	5.44696	0.574953	-2.26965	5.44696	4.9e-08	Adult
1438157_s_at	Nfkbia	nuclear factor of kappa light polypeptide gene enhancer in B cells inhibitor, alpha	18035	-1.28451	9.34449	2.56724e-06	-2.26486	9.34449	2.10172e-11	Adult
1456586_x_at	Mvp	major vault protein	78388	-1.15191	6.23038	6.71743e-06	-2.26466	6.23038	8.27688e-12	Adult
1452050_at	Camk1d	calcium/calmodulin-dependent protein kinase ID	227541	-1.10882	4.0748	0.00286548	-2.26412	4.0748	1.67677e-07	Adult
1424148_a_at	Stap2	signal transducing adaptor family member 2	106766	-1.2919	5.36695	2.89321e-08	-2.26325	5.36695	5.62584e-14	Adult
1454849_x_at	Clu	clusterin	12759	-0.226608	9.70031	0.319816	-2.26296	9.70031	2.33659e-11	Adult
1418825_at	Irgm1	immunity-related GTPase family M member 1	15944	-1.05918	4.523	7.05565e-05	-2.26227	4.523	6.1228e-11	Adult
1424226_at	9030617O03Rik	RIKEN cDNA 9030617O03 gene	217830	-1.47024	5.05936	3.05969e-09	-2.26198	5.05936	6.46233e-14	Adult
1431056_a_at	Lpl	lipoprotein lipase	16956	-0.730348	8.23413	0.00436847	-2.25885	8.23413	1.49302e-10	Adult
1433485_x_at	Gpr56	G protein-coupled receptor 56	14766	-1.10574	5.08008	0.00011	-2.25199	5.08008	3.58832e-10	Adult
1439675_at	Ppara	peroxisome proliferator activated receptor alpha	19013	-1.95358	4.36957	1.16282e-08	-2.2503	4.36957	1.81912e-10	Adult
1424902_at	Plxdc1	plexin domain containing 1	72324	-1.19946	4.1007	3.16534e-06	-2.24931	4.1007	7.51489e-12	Adult
1450707_at	Doc2g	double C2, gamma	60425	-1.49201	7.53649	2.67683e-07	-2.24706	7.53649	2.81919e-11	Adult
1437834_s_at	Pacsin3	protein kinase C and casein kinase substrate in neurons 3	80708	-1.27978	6.91239	1.88315e-07	-2.24486	6.91239	6.44056e-13	Adult
1427511_at	B2m	beta-2 microglobulin	12010	-0.241964	3.80279	0.385303	-2.24245	3.80279	1.72814e-09	Adult
1418191_at	Usp18	ubiquitin specific peptidase 18	24110	-0.821648	3.00538	0.00133856	-2.24062	3.00538	1.15213e-10	Adult
1424607_a_at	Gm4354	predicted gene 4354	100043316	-0.827976	8.65117	9.16061e-05	-2.24037	8.65117	5.67381e-13	Adult
1443822_s_at	Cisd1	CDGSH iron sulfur domain 1	52637	-0.610879	7.30202	0.0236368	-2.23986	7.30202	8.84858e-10	Adult
1427243_at	Rell1	RELT-like 1	100532	-0.400226	5.80722	0.0681036	-2.23775	5.80722	1.44505e-11	Adult
1426225_at	Rbp4	retinol binding protein 4, plasma	19662	0.285551	3.12999	0.29884	-2.23426	3.12999	1.54624e-09	Adult
1422671_s_at	Naalad2	N-acetylated alpha-linked acidic dipeptidase 2	72560	-1.99662	5.81882	2.93857e-09	-2.23121	5.81882	7.13115e-11	Adult
1448390_a_at	Dhrs3	dehydrogenase/reductase (SDR family) member 3	20148	-1.34723	5.88454	2.65822e-08	-2.22832	5.88454	1.86139e-13	Adult
1437598_at	Zbtb20	zinc finger and BTB domain containing 20	56490	-1.27611	9.00699	1.7694e-08	-2.22823	9.00699	3.17937e-14	Adult
1419125_at	Ptpn18	protein tyrosine phosphatase, non-receptor type 18	19253	-0.83867	5.40465	0.000980284	-2.22743	5.40465	9.99853e-11	Adult
1427183_at	Efemp1	epidermal growth factor-containing fibulin-like extracellular matrix protein 1	216616	0.546033	4.71096	0.129251	-2.22638	4.71096	2.83e-07	Adult
1460287_at	Timp2	tissue inhibitor of metalloproteinase 2	21858	-0.502712	6.63563	0.108965	-2.22575	6.63563	2.42999e-08	Adult
1456640_at	Sh3rf2	SH3 domain containing ring finger 2	269016	-1.05731	4.96573	0.000534508	-2.22443	4.96573	3.33918e-09	Adult
1457350_at	Per2	period circadian clock 2	18627	-0.400093	5.11387	0.0621905	-2.21908	5.11387	1.06148e-11	Adult
1416752_at	Ldb3	LIM domain binding 3	24131	-1.35048	8.21215	1.25637e-07	-2.21862	8.21215	1.58972e-12	Adult
1419088_at	Timp3	tissue inhibitor of metalloproteinase 3	21859	-1.4792	4.13024	5.9588e-07	-2.2184	4.13024	8.7435e-11	Adult
1450976_at	Ndrg1	N-myc downstream regulated gene 1	17988	-0.501472	4.79204	0.0220201	-2.21758	4.79204	1.31206e-11	Adult
1419383_at	S100b	S100 protein, beta polypeptide, neural	20203	-0.983281	4.21641	0.000159998	-2.21442	4.21641	8.63841e-11	Adult
1418243_at	Fcna	ficolin A	14133	-0.808699	4.01078	0.000774892	-2.21356	4.01078	3.08914e-11	Adult
1421754_at	AY036118	cDNA sequence AY036118	170798	-1.58222	8.89874	3.39127e-06	-2.21295	8.89874	3.72438e-09	Adult
1422927_at	Yipf7	Yip1 domain family, member 7	75581	-1.57005	4.98498	5.31766e-09	-2.20889	4.98498	9.66591e-13	Adult
1438556_a_at	Tmod3	tropomodulin 3	50875	-1.69197	9.44249	4.67336e-06	-2.20802	9.44249	2.16842e-08	Adult
1460382_at	Ccm2l	cerebral cavernous malformation 2-like	228788	-1.22245	5.6663	5.38719e-05	-2.20689	5.6663	1.27426e-09	Adult
1423990_at	Rab28	RAB28, member RAS oncogene family	100972	0.119173	5.72803	0.734502	-2.19687	5.72803	1.07249e-07	Adult
1454638_a_at	Pah	phenylalanine hydroxylase	18478	-0.291557	2.96881	0.581429	-2.19586	2.96881	7.55373e-05	Adult
1416778_at	Sdpr	serum deprivation response	20324	-1.14255	9.20166	0.000141778	-2.18761	9.20166	1.946e-09	Adult
1417788_at	Sncg	synuclein, gamma	20618	-0.493554	3.82444	0.0406118	-2.18668	3.82444	1.5978e-10	Adult
1429399_at	Rnf125	ring finger protein 125	67664	-1.5131	5.40239	1.17752e-05	-2.18664	5.40239	1.065e-08	Adult
1451553_at	Art5	ADP-ribosyltransferase 5	11875	-0.48133	4.87583	0.0447176	-2.1853	4.87583	1.48833e-10	Adult
1441581_at	Asb10	ankyrin repeat and SOCS box-containing 10	117590	-1.15079	3.7739	1.90082e-05	-2.18208	3.7739	8.97216e-11	Adult
1437900_at	4930523C07Rik	RIKEN cDNA 4930523C07 gene	67647	-1.5231	5.58401	8.43951e-06	-2.18107	5.58401	8.05397e-09	Adult
1451655_at	Slfn8	schlafen 8	276950	-0.811915	4.14717	0.00283777	-2.17972	4.14717	9.15719e-10	Adult
1421854_at	Fgl2	fibrinogen-like protein 2	14190	-0.333745	4.11555	0.397241	-2.17869	4.11555	1.53781e-06	Adult
1416168_at	Serpinf1	serine (or cysteine) peptidase inhibitor, clade F, member 1	20317	0.678255	6.00514	0.0483956	-2.17787	6.00514	1.69926e-07	Adult
1449856_at	Rgs18	regulator of G-protein signaling 18	64214	0.0758127	2.68638	0.880854	-2.17363	2.68638	2.44662e-05	Adult
1427410_at	Dleu2	deleted in lymphocytic leukemia, 2	668253	-0.131657	4.99394	0.495446	-2.17273	4.99394	1.16316e-12	Adult
1422601_at	Serpinb9	serine (or cysteine) peptidase inhibitor, clade B, member 9	20723	-0.427257	4.56362	0.0826267	-2.17196	4.56362	3.25629e-10	Adult
1449182_at	Retn	resistin	57264	-0.774168	4.35466	0.0392085	-2.17138	4.35466	7.83856e-07	Adult
1436844_at	Pura	purine rich element binding protein A	19290	-1.65648	5.89405	2.70407e-07	-2.16989	5.89405	5.38958e-10	Adult
1431795_a_at	Sema3b	sema domain, immunoglobulin domain (Ig), short basic domain, secreted, (semaphorin) 3B	20347	-1.37434	4.84967	2.39818e-06	-2.16238	4.84967	2.16285e-10	Adult
1416552_at	Dppa5a	developmental pluripotency associated 5A	434423	-1.42019	5.09519	0.000202639	-2.16211	5.09519	2.50915e-07	Adult
1451932_a_at	Adamtsl4	ADAMTS-like 4	229595	-1.3979	5.67294	1.08849e-06	-2.16126	5.67294	1.04618e-10	Adult
1418142_at	Kcnj8	potassium inwardly-rectifying channel, subfamily J, member 8	16523	-1.85967	4.9419	4.6838e-09	-2.16099	4.9419	5.28133e-11	Adult
1444112_at	Gm15417	predicted gene 15417	545539	-1.25546	4.81384	1.07431e-05	-2.16059	4.81384	2.87543e-10	Adult
1450138_a_at	Serpinb6a	serine (or cysteine) peptidase inhibitor, clade B, member 6a	20719	0.579288	5.69937	0.182572	-2.15954	5.69937	9.41528e-06	Adult
1435269_at	N6amt2	N-6 adenine-specific DNA methyltransferase 2 (putative)	68043	-0.899876	5.26209	0.00508523	-2.15386	5.26209	3.53102e-08	Adult
1429071_at	Me3	malic enzyme 3, NADP(+)-dependent, mitochondrial	109264	-1.08941	3.97518	7.0994e-05	-2.15211	3.97518	3.23007e-10	Adult
1455642_a_at	Tspan17	tetraspanin 17	74257	-0.544825	3.54738	0.0594499	-2.14931	3.54738	9.43825e-09	Adult
1460601_at	Myrip	myosin VIIA and Rab interacting protein	245049	-0.193687	3.40826	0.355419	-2.14924	3.40826	1.14152e-11	Adult
1441799_at	6030422H21Rik	RIKEN cDNA 6030422H21 gene	402765	-0.241904	4.06642	0.526674	-2.14832	4.06642	9.69895e-07	Adult
1437066_at	Zbtb20	zinc finger and BTB domain containing 20	56490	-0.912155	5.82623	7.23934e-06	-2.14653	5.82623	1.72242e-13	Adult
1416178_a_at	Plekhb1	pleckstrin homology domain containing, family B (evectins) member 1	27276	-0.348033	3.47954	0.156671	-2.14334	3.47954	4.18173e-10	Adult
1455093_a_at	Ahsg	alpha-2-HS-glycoprotein	11625	-1.40963	3.78128	2.15927e-05	-2.13869	3.78128	9.81702e-09	Adult
1429778_at	Optn	optineurin	71648	-0.530064	3.89461	0.0410259	-2.13791	3.89461	1.15535e-09	Adult
1452366_at	Csgalnact1	chondroitin sulfate N-acetylgalactosaminyltransferase 1	234356	-0.914609	5.83745	1.54448e-05	-2.13528	5.83745	7.02343e-13	Adult
1423359_at	Pln	phospholamban	18821	-0.730754	8.79598	0.0117342	-2.13337	8.79598	7.87319e-09	Adult
1417956_at	Cidea	cell death-inducing DNA fragmentation factor, alpha subunit-like effector A	12683	-1.76748	3.72024	1.95626e-08	-2.13322	3.72024	1.26072e-10	Adult
1423281_at	Stmn2	stathmin-like 2	20257	-1.25751	4.36011	0.000644873	-2.133	4.36011	2.52326e-07	Adult
1453836_a_at	Mgll	monoglyceride lipase	23945	-1.04838	4.89817	0.00113789	-2.13237	4.89817	2.78959e-08	Adult
1455372_at	Cpeb3	cytoplasmic polyadenylation element binding protein 3	208922	-1.28193	7.03008	3.93813e-07	-2.13168	7.03008	5.46745e-12	Adult
1436521_at	Slc36a2	solute carrier family 36 (proton/amino acid symporter), member 2	246049	-0.425743	4.51408	0.15963	-2.12866	4.51408	2.9106e-08	Adult
1426013_s_at	Plekha4	pleckstrin homology domain containing, family A (phosphoinositide binding specific) member 4	69217	-1.07374	4.00715	0.000160686	-2.12772	4.00715	1.22413e-09	Adult
1455188_at	Ephb1	Eph receptor B1	270190	-0.558612	4.89324	0.0737915	-2.12744	4.89324	5.01059e-08	Adult
1453196_a_at	Oasl2	2'-5' oligoadenylate synthetase-like 2	23962	-1.09905	2.93216	6.11072e-05	-2.12546	2.93216	3.83198e-10	Adult
1424996_at	Cflar	CASP8 and FADD-like apoptosis regulator	12633	0.109354	5.27905	0.737545	-2.12303	5.27905	5.19447e-08	Adult
1427236_a_at	Kmt2e	lysine (K)-specific methyltransferase 2E	69188	-1.08866	8.80627	1.76036e-05	-2.12283	8.80627	4.34633e-11	Adult
1439368_a_at	Slc9a3r2	solute carrier family 9 (sodium/hydrogen exchanger), member 3 regulator 2	65962	-1.76337	7.54303	3.46094e-07	-2.12261	7.54303	3.93512e-09	Adult
1417841_at	Pxmp2	peroxisomal membrane protein 2	19301	-0.635632	5.51302	0.00110712	-2.12177	5.51302	9.19927e-13	Adult
1448306_at	Nfkbia	nuclear factor of kappa light polypeptide gene enhancer in B cells inhibitor, alpha	18035	-0.632511	7.10828	0.00302273	-2.12149	7.10828	9.92378e-12	Adult
1434735_at	Hlf	hepatic leukemia factor	217082	-0.431397	5.27151	0.0442852	-2.12084	5.27151	2.60393e-11	Adult
1437657_at	Scaper	S phase cyclin A-associated protein in the ER	244891	-0.661267	7.03449	0.000801061	-2.11735	7.03449	1.09463e-12	Adult
1437473_at	Maf	avian musculoaponeurotic fibrosarcoma (v-maf) AS42 oncogene homolog	17132	-1.22536	6.03179	9.79756e-06	-2.11559	6.03179	2.34755e-10	Adult
1452365_at	Csgalnact1	chondroitin sulfate N-acetylgalactosaminyltransferase 1	234356	-0.628066	4.08518	0.013894	-2.11463	4.08518	7.90589e-10	Adult
1424254_at	Ifitm1	interferon induced transmembrane protein 1	68713	-1.05926	4.30504	0.000226752	-2.11436	4.30504	1.94384e-09	Adult
1422540_at	Fbln1	fibulin 1	14114	1.17726	5.68655	0.00654565	-2.1126	5.68655	7.63012e-06	Adult
1455145_at	Pcdh19	protocadherin 19	279653	-1.45379	4.7612	1.834e-07	-2.10717	4.7612	3.94964e-11	Adult
1431043_at	Klhl40	kelch-like 40	72330	-1.97046	4.65702	4.70081e-06	-2.10693	4.65702	7.3894e-07	Adult
1419283_s_at	Tns1	tensin 1	21961	-1.99377	8.71288	1.09174e-12	-2.10581	8.71288	6.42236e-14	Adult
1460424_at	Tmem160	transmembrane protein 160	69094	-0.803584	6.67774	0.00152585	-2.10368	6.67774	3.64386e-10	Adult
1434833_at	Map4k2	mitogen-activated protein kinase kinase kinase kinase 2	26412	-1.05648	6.09231	2.73505e-05	-2.10305	6.09231	5.67379e-11	Adult
1441924_x_at	Edn3	endothelin 3	13616	-1.28559	7.07873	0.0117366	-2.09694	7.07873	8.95533e-05	Adult
1449937_at	Endou	endonuclease, polyU-specific	19011	-1.78125	4.05853	8.53699e-09	-2.09655	4.05853	8.13976e-11	Adult
1427891_at	Gimap6	GTPase, IMAP family member 6	231931	-0.951825	4.74386	0.00210006	-2.09622	4.74386	2.21254e-08	Adult
1419569_a_at	Isg20	interferon-stimulated protein	57444	-0.894076	4.55629	0.00107972	-2.09383	4.55629	1.62935e-09	Adult
1418296_at	Fxyd5	FXYD domain-containing ion transport regulator 5	18301	-1.02872	6.23729	0.000409894	-2.0926	6.23729	3.92427e-09	Adult
1444028_s_at	Dock9	dedicator of cytokinesis 9	105445	-0.851229	7.97816	2.23164e-05	-2.09145	7.97816	4.10748e-13	Adult
1439396_x_at	Gpd1	glycerol-3-phosphate dehydrogenase 1 (soluble)	14555	-0.802375	3.93147	0.000888822	-2.09095	3.93147	1.19592e-10	Adult
1421812_at	Tapbp	TAP binding protein	21356	-0.263983	6.87774	0.257023	-2.08903	6.87774	2.22619e-10	Adult
1429189_at	Arsb	arylsulfatase B	11881	0.334784	4.29446	0.421905	-2.08839	4.29446	6.9087e-06	Adult
1456440_s_at	St8sia6	ST8 alpha-N-acetyl-neuraminide alpha-2,8-sialyltransferase 6	241230	-1.72387	3.50598	7.62685e-05	-2.08462	3.50598	2.83728e-06	Adult
1428878_a_at	Pitpnc1	phosphatidylinositol transfer protein, cytoplasmic 1	71795	-1.62273	5.59974	2e-08	-2.0834	5.59974	3.4735e-11	Adult
1420484_a_at	Vtn	vitronectin	22370	-0.836192	3.59349	0.00658223	-2.08337	3.59349	3.18519e-08	Adult
1418872_at	Abcb1b	ATP-binding cassette, sub-family B (MDR/TAP), member 1B	18669	-0.540033	3.69301	0.080704	-2.07945	3.69301	6.34772e-08	Adult
1450016_at	Ccng1	cyclin G1	12450	-0.59398	6.19088	0.10874	-2.07645	6.19088	1.46967e-06	Adult
1449038_at	Hsd11b1	hydroxysteroid 11-beta dehydrogenase 1	15483	-0.399048	4.95032	0.201567	-2.0763	4.95032	7.93903e-08	Adult
1435658_at	Slc27a1	solute carrier family 27 (fatty acid transporter), member 1	26457	-1.44541	4.3285	4.35246e-06	-2.07096	4.3285	3.24686e-09	Adult
1423611_at	Alpl	alkaline phosphatase, liver/bone/kidney	11647	-0.886035	4.5638	0.00156786	-2.07036	4.5638	3.80763e-09	Adult
1435399_at	Synpo2	synaptopodin 2	118449	0.581781	4.45417	0.0611228	-2.06823	4.45417	7.37188e-08	Adult
1424175_at	Tef	thyrotroph embryonic factor	21685	-0.614371	7.745	0.00143666	-2.06811	7.745	1.42787e-12	Adult
1430522_a_at	Vamp5	vesicle-associated membrane protein 5	53620	-0.455923	5.05215	0.0704786	-2.06555	5.05215	1.42665e-09	Adult
1427852_x_at	Igh-VJ558	immunoglobulin heavy chain (J558 family)	16061	-1.20853	3.94435	0.000449396	-2.06539	3.94435	1.19517e-07	Adult
1449901_a_at	Map3k6	mitogen-activated protein kinase kinase kinase 6	53608	-1.33093	4.39147	8.97411e-06	-2.06467	4.39147	1.81173e-09	Adult
1430113_at	Sh2d6	SH2 domain containing 6	71130	-0.748457	4.44576	0.00466813	-2.06465	4.44576	1.84848e-09	Adult
1424617_at	Ifi35	interferon-induced protein 35	70110	-1.10227	4.70191	6.54801e-05	-2.06416	4.70191	8.32974e-10	Adult
1425638_at	Adap2	ArfGAP with dual PH domains 2	216991	-1.48129	4.06118	1.11216e-06	-2.06144	4.06118	9.4701e-10	Adult
1450165_at	Slfn2	schlafen 2	20556	-0.605529	4.96145	0.0122329	-2.06005	4.96145	4.22435e-10	Adult
1429235_at	Galnt15	UDP-N-acetyl-alpha-D-galactosamine:polypeptide N-acetylgalactosaminyltransferase 15	78754	-0.773785	3.66405	0.00111935	-2.05603	3.66405	1.32029e-10	Adult
1447948_at	Cped1	cadherin-like and PC-esterase domain containing 1	214642	-0.963747	4.80432	0.000348289	-2.05555	4.80432	1.12866e-09	Adult
1440335_at	Gm11716	predicted gene 11716	102640379	-1.9234	3.89568	4.93322e-07	-2.05479	3.89568	5.65169e-08	Adult
1451577_at	Zbtb20	zinc finger and BTB domain containing 20	56490	-0.436491	6.38265	0.0814698	-2.05365	6.38265	1.44309e-09	Adult
1449491_at	Card10	caspase recruitment domain family, member 10	105844	-1.91407	7.24931	2.44753e-10	-2.0535	7.24931	1.17797e-11	Adult
1425519_a_at	Cd74	CD74 antigen (invariant polypeptide of major histocompatibility complex, class II antigen-associated)	16149	-0.717441	4.55747	0.00752002	-2.05349	4.55747	3.19443e-09	Adult
1435084_at	C730049O14Rik	RIKEN cDNA C730049O14 gene	320117	-1.24458	5.56993	0.000339488	-2.05345	5.56993	1.399e-07	Adult
1435454_a_at	Helz2	helicase with zinc finger 2, transcriptional coactivator	229003	-1.39033	6.20328	3.85463e-06	-2.05319	6.20328	1.50877e-09	Adult
1452751_at	Ebf3	early B cell factor 3	13593	-1.91911	5.46787	7.7453e-08	-2.05278	5.46787	7e-09	Adult
1417999_at	Itm2b	integral membrane protein 2B	16432	-0.965794	9.43121	0.000172049	-2.04964	9.43121	3.43231e-10	Adult
1448276_at	Tspan4	tetraspanin 4	64540	-0.273307	6.65565	0.142843	-2.04778	6.65565	3.09791e-12	Adult
1448213_at	Anxa1	annexin A1	16952	-1.68091	7.52158	4.59658e-07	-2.0477	7.52158	4.35763e-09	Adult
1453750_x_at	Pitpnc1	phosphatidylinositol transfer protein, cytoplasmic 1	71795	-1.94363	5.75611	4.23687e-11	-2.0451	5.75611	2.75976e-12	Adult
1438957_x_at	Cds2	CDP-diacylglycerol synthase (phosphatidate cytidylyltransferase) 2	110911	-1.15977	7.78776	5.22152e-07	-2.04429	7.78776	2.22281e-12	Adult
1448755_at	Col15a1	collagen, type XV, alpha 1	12819	-1.89907	5.82451	1.37351e-10	-2.04387	5.82451	6.01139e-12	Adult
1417883_at	Gstt2	glutathione S-transferase, theta 2	14872	-0.116881	4.18194	0.628176	-2.04354	4.18194	4.11899e-10	Adult
1439369_x_at	Slc9a3r2	solute carrier family 9 (sodium/hydrogen exchanger), member 3 regulator 2	65962	-1.71176	6.85395	1.10916e-07	-2.04274	6.85395	1.21014e-09	Adult
1459107_at	Kcnh3	potassium voltage-gated channel, subfamily H (eag-related), member 3	16512	-1.57404	4.97082	8.07762e-05	-2.04179	4.97082	9.91785e-07	Adult
1455227_at	Nceh1	neutral cholesterol ester hydrolase 1	320024	-1.42059	5.28292	1.26868e-06	-2.04124	5.28292	5.8413e-10	Adult
1428804_at	Mfap3l	microfibrillar-associated protein 3-like	71306	-0.506578	3.46574	0.0491811	-2.03953	3.46574	2.64091e-09	Adult
1428739_at	Enho	energy homeostasis associated	69638	-0.351657	4.87094	0.189491	-2.0395	4.87094	6.42986e-09	Adult
1437064_at	Ar	androgen receptor	11835	-0.483335	2.94151	0.066816	-2.03741	2.94151	4.53036e-09	Adult
1428535_at	9430020K01Rik	RIKEN cDNA 9430020K01 gene	240185	-0.379459	7.10711	0.196173	-2.03668	7.10711	3.65643e-08	Adult
1447933_at	Kif26a	kinesin family member 26A	668303	-1.81026	7.21632	2.33744e-10	-2.03665	7.21632	4.00983e-12	Adult
1420715_a_at	Pparg	peroxisome proliferator activated receptor gamma	19016	-1.60043	3.61976	1.09876e-05	-2.03659	3.61976	1.01549e-07	Adult
1451503_at	Nol3	nucleolar protein 3 (apoptosis repressor with CARD domain)	78688	-1.05928	5.2082	2.96309e-06	-2.03633	5.2082	4.01441e-12	Adult
1456772_at	Ncf1	neutrophil cytosolic factor 1	17969	-1.14245	4.53694	1.27623e-05	-2.03615	4.53694	1.77476e-10	Adult
1435771_at	Plcb4	phospholipase C, beta 4	18798	-1.42869	7.66999	6.21252e-07	-2.03479	7.66999	2.75483e-10	Adult
1438263_at	9430020K01Rik	RIKEN cDNA 9430020K01 gene	240185	-0.682243	4.76643	0.00622191	-2.03123	4.76643	8.58462e-10	Adult
1423817_s_at	Use1	unconventional SNARE in the ER 1 homolog (S. cerevisiae)	67023	-0.751966	7.76293	8.79242e-05	-2.02876	7.76293	5.62426e-13	Adult
1424746_at	Kif1c	kinesin family member 1C	16562	-1.21347	8.73377	1.03792e-08	-2.02769	8.73377	4.38818e-14	Adult
1435777_at	Itpripl2	inositol 1,4,5-triphosphate receptor interacting protein-like 2	319622	-1.54088	7.70001	1.69468e-10	-2.0259	7.70001	8.61042e-14	Adult
1453286_at	Plxna2	plexin A2	18845	-1.07305	6.60541	6.70674e-07	-2.02487	6.60541	7.00827e-13	Adult
1418340_at	Fcer1g	Fc receptor, IgE, high affinity I, gamma polypeptide	14127	-0.699088	4.56713	0.000327754	-2.02442	4.56713	1.49955e-12	Adult
1449146_at	Notch4	notch 4	18132	-1.40086	6.85653	4.67408e-07	-2.02335	6.85653	1.40632e-10	Adult
1416543_at	Nfe2l2	nuclear factor, erythroid derived 2, like 2	18024	0.00706445	5.87801	0.980284	-2.02305	5.87801	2.86457e-09	Adult
1426025_s_at	Laptm5	lysosomal-associated protein transmembrane 5	16792	-0.597446	5.02675	0.00210694	-2.02252	5.02675	3.24138e-12	Adult
1419137_at	Shank3	SH3/ankyrin domain gene 3	58234	-1.74176	7.31189	1.94568e-08	-2.02041	7.31189	2.89575e-10	Adult
1455269_a_at	Coro1a	coronin, actin binding protein 1A	12721	-1.7091	5.23349	1.05647e-07	-2.01755	5.23349	1.42185e-09	Adult
1424817_at	Spef1	sperm flagellar 1	70997	-1.67399	5.98491	1.07687e-08	-2.01386	5.98491	6.64825e-11	Adult
1438667_at	Sybu	syntabulin (syntaxin-interacting)	319613	-0.718891	3.11712	0.00150165	-2.01361	3.11712	8.54997e-11	Adult
1449147_at	Chst1	carbohydrate (keratan sulfate Gal-6) sulfotransferase 1	76969	-1.72618	5.83006	7.69754e-09	-2.01278	5.83006	8.70376e-11	Adult
1427718_a_at	Mdm2	transformed mouse 3T3 cell double minute 2	17246	-1.76272	6.42732	8.31693e-07	-2.00843	6.42732	3.2e-08	Adult
1426152_a_at	Kitl	kit ligand	17311	-0.658347	4.15431	0.0248174	-2.00829	4.15431	3.73337e-08	Adult
1421118_a_at	Gpr56	G protein-coupled receptor 56	14766	-0.795361	3.6093	0.0107449	-2.00643	3.6093	9.2155e-08	Adult
1442075_at	AI314604	expressed sequence AI314604	102027	-1.74149	4.21912	0.000128304	-2.00603	4.21912	1.13616e-05	Adult
1434273_at	Fam174b	family with sequence similarity 174, member B	100038347	-0.805846	5.52977	0.0050137	-2.00436	5.52977	1.66588e-08	Adult
1428146_s_at	Acaa2	acetyl-Coenzyme A acyltransferase 2 (mitochondrial 3-oxoacyl-Coenzyme A thiolase)	52538	-1.18491	6.93748	0.00481375	-2.00265	6.93748	1.01049e-05	Adult
1453913_a_at	Tap2	transporter 2, ATP-binding cassette, sub-family B (MDR/TAP)	21355	-1.01803	4.63721	1.24074e-05	-2.00188	4.63721	2.09653e-11	Adult
1441919_x_at	Crat	carnitine acetyltransferase	12908	-1.41787	7.73556	1.14078e-08	-2.00083	7.73556	2.24741e-12	Adult
1436172_at	Gm20559	predicted gene, 20559	330256	-1.03739	4.46985	2.2707e-05	-2.00053	4.46985	8.35482e-11	Adult
1435106_at	Limch1	LIM and calponin homology domains 1	77569	-0.374371	6.10812	0.198872	-2.00051	6.10812	4.4e-08	Adult
1424748_at	Galnt11	UDP-N-acetyl-alpha-D-galactosamine:polypeptide N-acetylgalactosaminyltransferase 11	231050	1.28879	6.16087	0.000156985	2.00027	6.16087	1.20748e-07	Adult
1424971_at	Spdl1	spindle apparatus coiled-coil protein 1	70385	1.51149	4.94135	8.35e-07	2.0003	4.94135	1.79117e-09	Adult
1418517_at	Irx3	Iroquois related homeobox 3	16373	0.233858	7.92569	0.36982	2.00059	7.92569	4.55591e-09	Adult
1433174_a_at	5430440L12Rik	RIKEN cDNA 5430440L12 gene	71384	1.01306	4.63084	9.86857e-05	2.0021	4.63084	5.49986e-10	Adult
1434699_at	G2e3	G2/M-phase specific E3 ubiquitin ligase	217558	1.29274	4.90668	0.000709726	2.00243	4.90668	1.35871e-06	Adult
1435938_at	Ckap2l	cytoskeleton associated protein 2-like	70466	0.851399	6.63875	1.381e-06	2.00307	6.63875	1.28823e-14	Adult
1438239_at	Mid1	midline 1	17318	0.700928	6.19511	0.130343	2.00443	6.19511	6.3094e-05	Adult
1426684_at	Cnot6	CCR4-NOT transcription complex, subunit 6	104625	1.61247	5.3942	4.02282e-08	2.00554	5.3942	1.56632e-10	Adult
1455988_a_at	Cct6a	chaperonin containing Tcp1, subunit 6a (zeta)	12466	1.55274	10.4122	3.28483e-09	2.00558	10.4122	3.59145e-12	Adult
1440847_at	Mtss1	metastasis suppressor 1	211401	0.736298	6.44236	0.0066666	2.00603	6.44236	6.06462e-09	Adult
1427432_a_at	Tra2b	transformer 2 beta homolog (Drosophila)	20462	1.57171	9.65511	3.05886e-07	2.0062	9.65511	1.06015e-09	Adult
1421529_a_at	Txnrd1	thioredoxin reductase 1	50493	1.72364	5.90829	9.92204e-08	2.00637	5.90829	1.74035e-09	Adult
1457548_at	Adamts6	a disintegrin-like and metallopeptidase (reprolysin type) with thrombospondin type 1 motif, 6	108154	-0.541488	5.92334	0.0099807	2.00704	5.92334	3.61306e-11	Adult
1416448_at	Itpa	inosine triphosphatase (nucleoside triphosphate pyrophosphatase)	16434	1.79654	5.23741	2.71154e-06	2.00713	5.23741	1.83058e-07	Adult
1452670_at	Myl9	myosin, light polypeptide 9, regulatory	98932	1.223	9.3383	0.0119151	2.0072	9.3383	8.54808e-05	Adult
1430300_at	Sco1	SCO cytochrome oxidase deficient homolog 1 (yeast)	52892	1.61893	4.36165	4.96187e-05	2.00762	4.36165	1.09119e-06	Adult
1428532_at	Ints7	integrator complex subunit 7	77065	1.44492	4.43218	9.96823e-07	2.00768	4.43218	8.48128e-10	Adult
1439188_at	Cpsf6	cleavage and polyadenylation specific factor 6	432508	-0.563579	5.489	0.0657438	2.0078	5.489	9.8e-08	Adult
1426938_at	Nova1	neuro-oncological ventral antigen 1	664883	1.57923	4.73386	4.3749e-07	2.00811	4.73386	1.75541e-09	Adult
1449186_at	Bag4	BCL2-associated athanogene 4	67384	1.5362	3.82495	2.47711e-05	2.00841	3.82495	1.80919e-07	Adult
1460653_at	Atxn2	ataxin 2	20239	0.984734	5.93299	1.19983e-05	2.00858	5.93299	9.03654e-12	Adult
1434829_at	Cbl	Casitas B-lineage lymphoma	12402	1.58922	6.86909	1.02228e-07	2.01084	6.86909	3.3486e-10	Adult
1431241_at	Chchd3	coiled-coil-helix-coiled-coil-helix domain containing 3	66075	0.791689	6.05568	0.00117648	2.0121	6.05568	3.72618e-10	Adult
1416489_at	Pi4k2b	phosphatidylinositol 4-kinase type 2 beta	67073	0.96185	5.32384	0.00160171	2.01247	5.32384	3.29102e-08	Adult
1452769_at	Rnf145	ring finger protein 145	74315	1.23764	8.36028	2.22e-07	2.01259	8.36028	4.28e-12	Adult
1416655_at	C1galt1c1	C1GALT1-specific chaperone 1	59048	1.97793	6.16151	5.54824e-06	2.01303	6.16151	1.98523e-06	Adult
1453255_at	Slc43a1	solute carrier family 43, member 1	72401	1.88443	5.11672	1.82794e-09	2.01325	5.11672	1.09074e-10	Adult
1419912_s_at	Strap	serine/threonine kinase receptor associated protein	20901	1.06228	7.65392	0.00033317	2.01363	7.65392	1.065e-08	Adult
1433569_x_at	Ran	RAN, member RAS oncogene family	19384	1.80471	9.8579	1.54755e-09	2.01393	9.8579	3.64506e-11	Adult
1436242_a_at	Cklf	chemokine-like factor	75458	0.480812	7.0846	0.00676055	2.01401	7.0846	7.36472e-13	Adult
1433842_at	Lrrfip1	leucine rich repeat (in FLII) interacting protein 1	16978	0.315732	9.02969	0.0815329	2.01403	9.02969	2.31136e-12	Adult
1451063_at	Stxbp4	syntaxin binding protein 4	20913	1.88285	6.06904	4.25015e-06	2.01413	6.06904	6.50932e-07	Adult
1423167_at	Mob4	MOB family member 4, phocein	19070	1.4671	6.86054	0.000181085	2.01435	6.86054	1.21153e-06	Adult
1434660_at	Alkbh1	alkB, alkylation repair homolog 1 (E. coli)	211064	1.06531	6.46678	7.68462e-07	2.01518	6.46678	8.06805e-13	Adult
1417319_at	Pvrl3	poliovirus receptor-related 3	58998	1.73025	4.23687	1.63713e-07	2.0161	4.23687	3.11433e-09	Adult
1416009_at	Tspan3	tetraspanin 3	56434	0.754795	7.87573	0.000876118	2.01631	7.87573	6.8589e-11	Adult
1435669_at	Zfp532	zinc finger protein 532	328977	1.06236	6.21658	1.53593e-06	2.01703	6.21658	1.99972e-12	Adult
1419172_at	Dhfr	dihydrofolate reductase	13361	0.843308	6.66879	2.87388e-05	2.01732	6.66879	1.13793e-12	Adult
1434837_at	Mdc1	mediator of DNA damage checkpoint 1	240087	1.6879	6.23956	6.63051e-09	2.01734	6.23956	4.3296e-11	Adult
1415670_at	Copg1	coatomer protein complex, subunit gamma 1	54161	1.36698	7.05673	1.90844e-08	2.01749	7.05673	1.59297e-12	Adult
1419023_x_at	Eno1	enolase 1, alpha non-neuron	13806	1.78221	8.24147	2.08323e-08	2.01771	8.24147	5.12776e-10	Adult
1436852_at	E130308A19Rik	RIKEN cDNA E130308A19 gene	230259	1.25957	5.65171	1.50223e-07	2.01797	5.65171	3.53651e-12	Adult
1434236_at	Zdhhc20	zinc finger, DHHC domain containing 20	75965	0.876358	5.25445	0.000835562	2.01805	5.25445	1.33796e-09	Adult
1438977_x_at	Ran	RAN, member RAS oncogene family	19384	1.94707	9.07854	8.74855e-08	2.01814	9.07854	1.44449e-08	Adult
1426987_at	Inafm2	InaF motif containing 2	100043272	1.17056	5.70266	0.00257962	2.01868	5.70266	2.29516e-06	Adult
1418713_at	Pcbd1	pterin 4 alpha carbinolamine dehydratase/dimerization cofactor of hepatocyte nuclear factor 1 alpha (TCF1) 1	13180	1.0856	6.81967	2.2152e-05	2.0188	6.81967	1.70599e-10	Adult
1456199_x_at	Ranbp9	RAN binding protein 9	56705	1.37387	6.80584	2.31122e-06	2.0197	6.80584	8.31473e-10	Adult
1433718_a_at	Cbx1	chromobox 1	12412	0.688593	8.92951	0.00157226	2.02013	8.92951	3.53563e-11	Adult
1457913_at	Zfp266	zinc finger protein 266	77519	0.515812	7.08337	0.0461037	2.02055	7.08337	3.4314e-09	Adult
1428172_at	Prpf39	PRP39 pre-mRNA processing factor 39 homolog (yeast)	328110	0.220653	7.43816	0.397832	2.02092	7.43816	3.62371e-09	Adult
1428886_at	Rbbp5	retinoblastoma binding protein 5	213464	1.31839	6.42689	3.37304e-07	2.02099	6.42689	2.59285e-11	Adult
1448543_at	Slmo2	slowmo homolog 2 (Drosophila)	66390	0.873032	7.23703	0.00630735	2.02102	7.23703	1.08e-07	Adult
1437627_at	Mex3d	mex3 homolog D (C. elegans)	237400	1.38538	5.3158	6.36227e-05	2.02136	5.3158	9.43155e-08	Adult
1434842_s_at	Upf3b	UPF3 regulator of nonsense transcripts homolog B (yeast)	68134	0.903369	7.65642	0.000226953	2.02138	7.65642	1.89776e-10	Adult
1449933_a_at	Tsen15	tRNA splicing endonuclease 15 homolog (S. cerevisiae)	66637	1.80181	6.12842	4.19754e-07	2.02327	6.12842	1.87076e-08	Adult
1433736_at	Hcfc1	host cell factor C1	15161	1.27545	6.8913	4.95243e-06	2.02331	6.8913	5.0451e-10	Adult
1415907_at	Ccnd3	cyclin D3	12445	1.48033	7.14633	0.00040575	2.02507	7.14633	4.09776e-06	Adult
1437873_at	Zfp799	zinc finger protein 799	240064	0.251888	6.4451	0.554247	2.02546	6.4451	1.24589e-05	Adult
1428319_at	Pdlim7	PDZ and LIM domain 7	67399	1.04232	6.64524	0.000221161	2.02554	6.64524	3.16451e-09	Adult
1423920_at	Ncaph	non-SMC condensin I complex, subunit H	215387	1.19769	5.78706	0.000103452	2.02593	5.78706	1.3e-08	Adult
1451461_a_at	Aldoc	aldolase C, fructose-bisphosphate	11676	-0.0941006	5.74717	0.750475	2.02599	5.74717	1.91531e-08	Adult
1457334_at	C130057M05Rik	RIKEN cDNA C130057M05 gene	399581	-0.486967	6.3649	0.243667	2.02619	6.3649	1.30452e-05	Adult
1439487_at	Lig4	ligase IV, DNA, ATP-dependent	319583	1.81924	3.94137	8.92943e-06	2.0265	3.94137	7.81286e-07	Adult
1455798_at	Galk2	galactokinase 2	69976	1.82534	4.61175	3.49493e-08	2.027	4.61175	1.37197e-09	Adult
1417410_s_at	Prkci	protein kinase C, iota	18759	1.5065	7.36078	1.10789e-07	2.02755	7.36078	1.00895e-10	Adult
1448165_at	Casp2	caspase 2	12366	1.29183	6.20234	0.000101745	2.02762	6.20234	5.08758e-08	Adult
1423065_at	Dnmt3a	DNA methyltransferase 3A	13435	0.635108	8.77663	0.000168185	2.02891	8.77663	4.18341e-14	Adult
1423952_a_at	Krt7	keratin 7	110310	1.39913	4.00394	3.99823e-06	2.02938	4.00394	2.26621e-09	Adult
1415927_at	Actc1	actin, alpha, cardiac muscle 1	11464	1.04595	12.7099	0.0015444	2.03089	12.7099	1.17556e-07	Adult
1448466_at	Cdca5	cell division cycle associated 5	67849	1.43363	4.5463	1.28981e-06	2.03126	4.5463	7.98177e-10	Adult
1418856_a_at	Fanca	Fanconi anemia, complementation group A	14087	0.739385	6.32164	0.00386708	2.03241	6.32164	1.23083e-09	Adult
1421059_a_at	Alg2	asparagine-linked glycosylation 2 (alpha-1,3-mannosyltransferase)	56737	0.660995	6.99019	0.0128443	2.03288	6.99019	3.76755e-09	Adult
1428726_at	Thumpd2	THUMP domain containing 2	72167	0.050312	4.86686	0.794899	2.03395	4.86686	2.36878e-12	Adult
1431162_a_at	Enah	enabled homolog (Drosophila)	13800	1.37041	5.55501	5.70936e-05	2.03436	5.55501	5.94403e-08	Adult
1416059_at	Sec23b	SEC23B (S. cerevisiae)	27054	1.41415	6.1651	8.26192e-08	2.03489	6.1651	1.65369e-11	Adult
1429707_at	Plaa	phospholipase A2, activating protein	18786	1.51132	7.22212	7.299e-06	2.03531	7.22212	2.13619e-08	Adult
1441546_at	Mpp6	membrane protein, palmitoylated 6 (MAGUK p55 subfamily member 6)	56524	0.982812	5.01635	0.00114214	2.03597	5.01635	2e-08	Adult
1417949_at	Ilf2	interleukin enhancer binding factor 2	67781	1.03174	6.88144	1.57368e-06	2.0381	6.88144	8.68072e-13	Adult
1431087_at	Spc24	SPC24, NDC80 kinetochore complex component, homolog (S. cerevisiae)	67629	0.694992	6.43439	0.00112498	2.03889	6.43439	1.61877e-11	Adult
1435826_at	Rad18	RAD18 homolog (S. cerevisiae)	58186	1.62215	5.05507	5.1e-08	2.03894	5.05507	1.67621e-10	Adult
1415820_x_at	Nono	non-POU-domain-containing, octamer binding protein	53610	1.25831	8.77521	9.94769e-05	2.03951	8.77521	2.72576e-08	Adult
1438034_at	Rmdn1	regulator of microtubule dynamics 1	66302	0.0553579	6.8168	0.864331	2.0398	6.8168	5.91427e-08	Adult
1428228_at	Pgm3	phosphoglucomutase 3	109785	1.71284	4.95559	7.0753e-06	2.04038	4.95559	1.87551e-07	Adult
1439550_at	Tnrc18	trinucleotide repeat containing 18	231861	0.176251	7.30904	0.40158	2.04085	7.30904	3.39536e-11	Adult
1460164_at	Spin1	spindlin 1	20729	1.22049	5.79741	1.39251e-06	2.04124	5.79741	2.7319e-11	Adult
1417371_at	Peli1	pellino 1	67245	1.18026	6.79219	0.000546322	2.04141	6.79219	1.35356e-07	Adult
1458161_at	Kcnq1ot1	KCNQ1 overlapping transcript 1	63830	1.63451	5.94051	0.000125649	2.04214	5.94051	3.26007e-06	Adult
1416253_at	Cdkn2d	cyclin-dependent kinase inhibitor 2D (p19, inhibits CDK4)	12581	1.0359	6.88945	8.75048e-05	2.0431	6.88945	4.6718e-10	Adult
1436506_a_at	Snhg6	small nucleolar RNA host gene 6	73824	0.675661	7.61581	0.000173774	2.04377	7.61581	1.55584e-13	Adult
1438578_a_at	Btbd10	BTB (POZ) domain containing 10	68815	0.940074	6.94685	0.00019458	2.04382	6.94685	2.62007e-10	Adult
1451036_at	Spg21	spastic paraplegia 21 homolog (human)	27965	1.87301	6.00982	3.04498e-05	2.04405	6.00982	4.5521e-06	Adult
1442174_at	Tspan18	tetraspanin 18	241556	0.0153737	6.58894	0.954764	2.04431	6.58894	8.4866e-10	Adult
1451244_a_at	Zfp422	zinc finger protein 422	67255	0.776664	7.0994	2.764e-06	2.04447	7.0994	2.76155e-15	Adult
1427427_at	Ryr3	ryanodine receptor 3	20192	-0.927044	6.28841	0.0082543	2.04654	6.28841	4.77893e-07	Adult
1453319_at	Ccar1	cell division cycle and apoptosis regulator 1	67500	0.547304	5.45113	0.0344383	2.04684	5.45113	2.51415e-09	Adult
1418815_at	Cdh2	cadherin 2	12558	-0.223033	11.2035	0.439339	2.04731	11.2035	1.8474e-08	Adult
1443002_at	Zfr	zinc finger RNA binding protein	22763	1.04528	5.55581	8.11419e-05	2.04778	5.55581	4.71981e-10	Adult
1415775_at	Rbbp7	retinoblastoma binding protein 7	245688	1.75191	9.80093	1.48524e-06	2.04794	9.80093	3.97871e-08	Adult
1444761_at	Ccdc8	coiled-coil domain containing 8	434130	1.60646	5.4803	1.14938e-07	2.04809	5.4803	3.30459e-10	Adult
1427089_at	Ccnt2	cyclin T2	72949	0.536076	7.43764	0.0596645	2.04846	7.43764	1.75351e-08	Adult
1447640_s_at	Pbx3	pre B cell leukemia homeobox 3	18516	1.22008	8.43581	3.7851e-08	2.04953	8.43581	2.04487e-13	Adult
1424390_at	Nupl1	nucleoporin like 1	71844	1.99846	5.68799	1.72352e-07	2.04994	5.68799	3.75521e-08	Adult
1432673_at	2300010F08Rik	RIKEN cDNA 2300010F08 gene	71875	1.84293	3.52663	5.11588e-08	2.05056	3.52663	2e-09	Adult
1420507_a_at	Srek1ip1	splicing regulatory glutamine/lysine-rich protein 1interacting protein 1	67288	1.7768	4.40021	9.90442e-07	2.05083	4.40021	3.1e-08	Adult
1426986_at	Fam76b	family with sequence similarity 76, member B	72826	0.820135	5.18195	0.00101035	2.05106	5.18195	3.72554e-10	Adult
1434691_at	Scaf11	SR-related CTD-associated factor 11	72193	1.55607	6.43665	8.49816e-06	2.05177	6.43665	3.84902e-08	Adult
1424919_at	Erbb2	v-erb-b2 erythroblastic leukemia viral oncogene homolog 2, neuro/glioblastoma derived oncogene homolog (avian)	13866	0.698107	7.06902	3.71901e-05	2.05351	7.06902	1.58976e-14	Adult
1448703_at	Lsm8	LSM8 homolog, U6 small nuclear RNA associated (S. cerevisiae)	76522	1.486	7.99827	0.000127297	2.05375	7.99827	6.53787e-07	Adult
1454952_s_at	Ncapd3	non-SMC condensin II complex, subunit D3	78658	0.826747	7.39167	0.0031431	2.05377	7.39167	5.5251e-09	Adult
1436584_at	Spry2	sprouty homolog 2 (Drosophila)	24064	0.592724	7.493	0.00442803	2.05381	7.493	1.37738e-11	Adult
1437972_s_at	Sf3b5	splicing factor 3b, subunit 5	66125	1.88305	7.68744	9.47781e-06	2.05509	7.68744	1.16716e-06	Adult
1437363_at	Homer1	homer homolog 1 (Drosophila)	26556	0.951877	7.56801	0.0022371	2.05551	7.56801	3.64649e-08	Adult
1449094_at	Gjc1	gap junction protein, gamma 1	14615	0.836846	8.37875	7.91559e-05	2.05639	8.37875	3.65113e-12	Adult
1435207_at	Dixdc1	DIX domain containing 1	330938	-0.114351	5.97667	0.667298	2.05682	5.97667	2.3755e-09	Adult
1453014_a_at	Sec31a	Sec31 homolog A (S. cerevisiae)	69162	1.56143	6.75965	5.39753e-09	2.05703	6.75965	4.23609e-12	Adult
1451928_a_at	Rad18	RAD18 homolog (S. cerevisiae)	58186	1.76877	3.88296	6.01731e-07	2.0572	3.88296	1.47765e-08	Adult
1422497_at	Slc30a5	solute carrier family 30 (zinc transporter), member 5	69048	1.19542	6.11263	5.10762e-05	2.0575	6.11263	3e-09	Adult
1428540_at	Tcaf1	TRPM8 channel-associated factor 1	77574	1.27231	6.42033	5.29272e-07	2.05765	6.42033	1.48149e-11	Adult
1436269_s_at	Htra2	HtrA serine peptidase 2	64704	0.550631	7.00305	0.00208754	2.05795	7.00305	3.49438e-13	Adult
1428468_at	3110043O21Rik	RIKEN cDNA 3110043O21 gene	73205	1.01766	5.65168	0.00202116	2.05816	5.65168	9.69122e-08	Adult
1460567_at	Rfx7	regulatory factor X, 7	319758	0.864278	7.42443	0.00373228	2.05841	7.42443	1.85411e-08	Adult
1435821_s_at	Ppp1r8	protein phosphatase 1, regulatory (inhibitor) subunit 8	100336	1.4881	6.72555	1.10037e-06	2.05849	6.72555	1.05797e-09	Adult
1440689_at	Foxk2	forkhead box K2	68837	0.499428	4.91577	0.0306411	2.0588	4.91577	2.18098e-10	Adult
1424642_at	Thoc1	THO complex 1	225160	0.64771	7.84654	0.000130773	2.06	7.84654	2.77801e-14	Adult
1449897_a_at	Mtcp1	mature T cell proliferation 1	17763	0.534027	7.15602	0.0310452	2.06021	7.15602	8.94034e-10	Adult
1429273_at	Bmper	BMP-binding endothelial regulator	73230	1.89131	5.32208	3.83787e-06	2.06024	5.32208	4.25633e-07	Adult
1446737_a_at	Hook3	hook homolog 3 (Drosophila)	320191	0.406377	5.66684	0.0381077	2.06053	5.66684	6.64876e-12	Adult
1433535_x_at	Cct2	chaperonin containing Tcp1, subunit 2 (beta)	12461	1.34285	9.86524	2.43736e-06	2.06062	9.86524	3.69391e-10	Adult
1435033_at	Arhgef4	Rho guanine nucleotide exchange factor (GEF) 4	226970	0.939753	4.95268	0.000235664	2.06092	4.95268	3.12109e-10	Adult
1460121_at	9630010G10Rik	RIKEN cDNA 9630010G10 gene	399612	0.648969	8.57186	0.000914038	2.06118	8.57186	1.77706e-12	Adult
1421172_at	Adam12	a disintegrin and metallopeptidase domain 12 (meltrin alpha)	11489	1.01573	4.97047	0.000385227	2.06127	4.97047	3.67181e-09	Adult
1436318_at	Tardbp	TAR DNA binding protein	230908	0.918978	6.21707	0.00286701	2.0616	6.21707	3.09438e-08	Adult
1428231_at	Cpsf6	cleavage and polyadenylation specific factor 6	432508	1.13094	7.24723	0.000197103	2.06258	7.24723	9e-09	Adult
1436037_at	Itga4	integrin alpha 4	16401	1.97868	5.45393	6.08056e-10	2.06432	5.45393	5.47877e-11	Adult
1451199_at	Qtrtd1	queuine tRNA-ribosyltransferase domain containing 1	106248	1.63944	5.04952	1.00083e-05	2.0645	5.04952	1.08203e-07	Adult
1450012_x_at	Ywhag	tyrosine 3-monooxygenase/tryptophan 5-monooxygenase activation protein, gamma polypeptide	22628	1.15622	9.39853	0.00453815	2.06503	9.39853	3.93468e-06	Adult
1421141_a_at	Foxp1	forkhead box P1	108655	1.8541	5.74315	2.27033e-05	2.06555	5.74315	2.35326e-06	Adult
1440633_at	Neil3	nei like 3 (E. coli)	234258	0.271786	4.90568	0.394719	2.06627	4.90568	1.05612e-07	Adult
1448384_at	Pofut2	protein O-fucosyltransferase 2	80294	1.11441	5.35596	3.59741e-05	2.06627	5.35596	3.89917e-10	Adult
1453002_at	Sox11	SRY (sex determining region Y)-box 11	20666	1.30728	4.60245	1.10906e-05	2.06692	4.60245	1.67576e-09	Adult
1433534_a_at	Cct2	chaperonin containing Tcp1, subunit 2 (beta)	12461	1.05302	9.5294	0.000295143	2.06698	9.5294	4.32781e-09	Adult
1428935_at	Canx	calnexin	12330	1.70154	5.08591	1.71707e-07	2.06732	5.08591	1.42954e-09	Adult
1453163_at	Ppp1r12a	protein phosphatase 1, regulatory (inhibitor) subunit 12A	17931	1.6447	4.20773	1.18674e-06	2.06739	4.20773	7.74573e-09	Adult
1436729_at	Afap1	actin filament associated protein 1	70292	0.77692	8.88491	4.98248e-05	2.06755	8.88491	2.70731e-13	Adult
1434582_at	Erc2	ELKS/RAB6-interacting/CAST family member 2	238988	1.90604	4.1672	1e-09	2.06892	4.1672	4.27766e-11	Adult
1453769_at	Ckap2l	cytoskeleton associated protein 2-like	70466	0.29565	8.17617	0.212786	2.06918	8.17617	4.10499e-10	Adult
1437151_at	Usp22	ubiquitin specific peptidase 22	216825	1.81723	6.16253	1.0073e-06	2.06931	6.16253	4.05812e-08	Adult
1418863_at	Gata4	GATA binding protein 4	14463	0.937725	5.50705	2.25955e-06	2.06949	5.50705	1.22496e-13	Adult
1457062_at	Kansl1	KAT8 regulatory NSL complex subunit 1	76719	0.470696	6.01016	0.0260052	2.07051	6.01016	2.81915e-11	Adult
1436826_at	Tmtc3	transmembrane and tetratricopeptide repeat containing 3	237500	1.4142	5.80078	1.4972e-05	2.07084	5.80078	1.16474e-08	Adult
1450100_a_at	Tcerg1	transcription elongation regulator 1 (CA150)	56070	0.818793	6.46135	0.000137458	2.07087	6.46135	5.34908e-12	Adult
1448268_at	Tmed9	transmembrane emp24 protein transport domain containing 9	67511	1.43721	7.87746	1.19516e-06	2.07127	7.87746	5.1044e-10	Adult
1434951_at	Armc8	armadillo repeat containing 8	74125	1.76826	4.98197	2.62716e-08	2.07154	4.98197	3.32851e-10	Adult
1452999_at	Smndc1	survival motor neuron domain containing 1	76479	1.79105	5.99776	2.01427e-05	2.07314	5.99776	1.09426e-06	Adult
1429488_at	Zdhhc21	zinc finger, DHHC domain containing 21	68268	0.542054	5.7799	0.0562355	2.07332	5.7799	1.3171e-08	Adult
1428174_x_at	Khsrp	KH-type splicing regulatory protein	16549	0.77107	7.71884	0.000125356	2.07386	7.71884	1.15089e-12	Adult
1454956_at	Rps6kb1	ribosomal protein S6 kinase, polypeptide 1	72508	0.638309	7.56204	0.0015061	2.07426	7.56204	3.51783e-12	Adult
1424456_at	Pvrl2	poliovirus receptor-related 2	19294	1.20749	5.62657	8.83e-07	2.07626	5.62657	7.92184e-12	Adult
1454669_at	Tmem11	transmembrane protein 11	216821	1.23604	5.79528	2.29502e-05	2.07651	5.79528	1.45749e-09	Adult
1416351_at	Map2k1	mitogen-activated protein kinase kinase 1	26395	1.68976	6.68226	1.29712e-07	2.07715	6.68226	7.98177e-10	Adult
1418402_at	Adam19	a disintegrin and metallopeptidase domain 19 (meltrin beta)	11492	0.28742	7.20199	0.208569	2.07785	7.20199	1.73142e-10	Adult
1459679_s_at	Myo1b	myosin IB	17912	0.811595	6.58682	0.00209614	2.07864	6.58682	1.16474e-09	Adult
1434668_at	Nucks1	nuclear casein kinase and cyclin-dependent kinase substrate 1	98415	1.16816	7.21288	8.15449e-07	2.07923	7.21288	3.37698e-12	Adult
1438442_at	Sike1	suppressor of IKBKE 1	66641	1.20328	4.97028	0.00935861	2.07962	4.97028	2.69277e-05	Adult
1434036_at	Mtss1	metastasis suppressor 1	211401	1.07942	8.85945	6.74753e-06	2.08028	8.85945	1.28996e-11	Adult
1429270_a_at	Syce2	synaptonemal complex central element protein 2	71846	1.82155	5.58901	5.27045e-08	2.08127	5.58901	1.23664e-09	Adult
1416659_at	Eif3a	eukaryotic translation initiation factor 3, subunit A	13669	1.56132	9.39977	3.86778e-07	2.08199	9.39977	5.75131e-10	Adult
1442613_at	Spon1	spondin 1, (f-spondin) extracellular matrix protein	233744	1.91051	5.59824	2.00564e-06	2.08221	5.59824	1.98617e-07	Adult
1432016_a_at	Idh3a	isocitrate dehydrogenase 3 (NAD+) alpha	67834	1.21477	8.66589	0.00605794	2.08237	8.66589	1.27773e-05	Adult
1451406_a_at	Pcsk5	proprotein convertase subtilisin/kexin type 5	18552	1.44101	5.04637	6.01531e-07	2.08289	5.04637	1.91916e-10	Adult
1451268_at	Tram1l1	translocation associated membrane protein 1-like 1	229801	1.98398	3.81935	1.216e-07	2.08329	3.81935	1.63203e-08	Adult
1423033_at	Stt3a	STT3, subunit of the oligosaccharyltransferase complex, homolog A (S. cerevisiae)	16430	1.74933	4.8794	2.61672e-06	2.08411	4.8794	5.62216e-08	Adult
1457896_at	Esrrg	estrogen-related receptor gamma	26381	0.450737	6.32082	0.092689	2.08439	6.32082	4.12519e-09	Adult
1459185_at	Npat	nuclear protein in the AT region	244879	0.84243	5.76029	0.00268727	2.08568	5.76029	4e-09	Adult
1447887_x_at	Vcan	versican	13003	0.734046	5.03903	0.099681	2.08776	5.03903	2.17831e-05	Adult
1451519_at	Rnf2	ring finger protein 2	19821	1.54587	6.39535	4.16432e-08	2.08866	6.39535	2.81915e-11	Adult
1416374_at	Ap3m1	adaptor-related protein complex 3, mu 1 subunit	55946	1.81714	4.60001	5.17883e-06	2.08868	4.60001	2.41322e-07	Adult
1452676_a_at	Pnpt1	polyribonucleotide nucleotidyltransferase 1	71701	1.55799	6.85143	1.33207e-08	2.0888	6.85143	8.31655e-12	Adult
1453804_a_at	Orc4	origin recognition complex, subunit 4	26428	1.45299	7.58501	1.35896e-05	2.08894	7.58501	1.43921e-08	Adult
1424145_at	Prr3	proline-rich polypeptide 3	75210	0.911881	4.88852	0.0001162	2.08948	4.88852	3.26884e-11	Adult
1451324_s_at	Fyttd1	forty-two-three domain containing 1	69823	1.99666	4.98867	1.34939e-05	2.08973	4.98867	3.40987e-06	Adult
1436736_x_at	Nrep	neuronal regeneration related protein	27528	-0.3284	10.6454	0.0730076	2.08975	10.6454	1.25947e-12	Adult
1418090_at	Plvap	plasmalemma vesicle associated protein	84094	1.64717	7.64844	1.42399e-05	2.08978	7.64844	1.49e-07	Adult
1436159_at	Usp32	ubiquitin specific peptidase 32	237898	1.1029	6.65207	6.50443e-05	2.08986	6.65207	6.45374e-10	Adult
1449303_at	Sesn3	sestrin 3	75747	1.80879	6.18043	2.80717e-06	2.09079	6.18043	1.04842e-07	Adult
1428637_at	Dyrk2	dual-specificity tyrosine-(Y)-phosphorylation regulated kinase 2	69181	0.425034	8.39128	0.0400744	2.09083	8.39128	1.61877e-11	Adult
1454636_at	Cbx5	chromobox 5	12419	1.49077	8.31882	2.83735e-08	2.09088	8.31882	7.85573e-12	Adult
1449178_at	Pdlim3	PDZ and LIM domain 3	53318	1.70043	7.55568	3.84391e-06	2.09138	7.55568	5.03474e-08	Adult
1452693_at	Dhx35	DEAH (Asp-Glu-Ala-His) box polypeptide 35	71715	0.588716	6.80593	0.00590368	2.09156	6.80593	1.80439e-11	Adult
1452350_at	Brd8	bromodomain containing 8	78656	0.708473	6.6886	0.0154919	2.09191	6.6886	1.48286e-08	Adult
1442465_s_at	Strbp	spermatid perinuclear RNA binding protein	20744	0.910523	6.76077	3.6588e-06	2.09193	6.76077	1.01259e-13	Adult
1418889_a_at	Csnk1d	casein kinase 1, delta	104318	1.55571	5.64686	2.89321e-08	2.09231	5.64686	1.99641e-11	Adult
1425550_a_at	Prkar1a	protein kinase, cAMP dependent regulatory, type I, alpha	19084	0.879685	8.55257	0.0218238	2.09299	8.55257	1.79977e-06	Adult
1452313_at	Rhno1	RAD9-HUS1-RAD1 interacting nuclear orphan 1	72440	0.75134	7.8162	1.47653e-05	2.09329	7.8162	1.12306e-14	Adult
1423971_at	Thoc3	THO complex 3	73666	1.19265	5.329	0.000525212	2.09364	5.329	9.73434e-08	Adult
1442744_at	Rbm39	RNA binding motif protein 39	170791	0.80762	7.84772	0.0451146	2.09391	7.84772	4.44456e-06	Adult
1428798_s_at	Setd6	SET domain containing 6	66083	1.15145	5.86204	3.03102e-05	2.09413	5.86204	4.44147e-10	Adult
1426767_at	Wdr90	WD repeat domain 90	106618	0.680013	6.5629	0.000259977	2.09421	6.5629	2.35431e-13	Adult
1451286_s_at	Fus	fused in sarcoma	233908	0.830375	8.17477	0.00270566	2.09441	8.17477	2.84948e-09	Adult
1424080_at	Dcps	decapping enzyme, scavenger	69305	1.96971	5.36542	4.92337e-06	2.09532	5.36542	8.49376e-07	Adult
1416431_at	Tubb6	tubulin, beta 6 class V	67951	1.00859	7.70576	0.0016563	2.09563	7.70576	3.99274e-08	Adult
1455794_at	Smtnl2	smoothelin-like 2	276829	1.65739	6.90896	1.32483e-06	2.09606	6.90896	7.88089e-09	Adult
1434272_at	Cpeb2	cytoplasmic polyadenylation element binding protein 2	231207	1.49368	6.43582	2.98621e-07	2.09629	6.43582	1.45613e-10	Adult
1433830_at	Hnrnpa2b1	heterogeneous nuclear ribonucleoprotein A2/B1	53379	0.974668	8.95681	0.000422023	2.09629	8.95681	1.38031e-09	Adult
1424738_at	Ap5m1	adaptor-related protein complex 5, mu 1 subunit	74385	1.07866	4.74834	0.00137133	2.09657	4.74834	9.18046e-08	Adult
1455609_at	Cit	citron	12704	0.312451	6.41907	0.0467756	2.09763	6.41907	3.28343e-14	Adult
1423129_at	Shoc2	soc-2 (suppressor of clear) homolog (C. elegans)	56392	1.7969	6.08511	3.02435e-07	2.09953	6.08511	6.05687e-09	Adult
1425082_s_at	Pds5a	PDS5, regulator of cohesion maintenance, homolog A (S. cerevisiae)	71521	0.528309	8.72993	0.00448852	2.09969	8.72993	7.06952e-13	Adult
1448254_at	Ptn	pleiotrophin	19242	-0.25497	9.41775	0.403462	2.09988	9.41775	3.45032e-08	Adult
1439266_a_at	Polr3k	polymerase (RNA) III (DNA directed) polypeptide K	67005	1.4716	6.7004	5.03925e-08	2.10048	6.7004	1.0902e-11	Adult
1426683_at	Cnot6	CCR4-NOT transcription complex, subunit 6	104625	1.22364	6.87896	2.61628e-06	2.10052	6.87896	3.84454e-11	Adult
1439057_x_at	Zdhhc6	zinc finger, DHHC domain containing 6	66980	0.992326	7.9675	3.03998e-05	2.10077	7.9675	1.80439e-11	Adult
1448209_a_at	Slc22a17	solute carrier family 22 (organic cation transporter), member 17	59049	0.73597	6.83252	0.000133266	2.10333	6.83252	3.35066e-13	Adult
1428091_at	Klhl7	kelch-like 7	52323	1.28568	5.80868	0.00296264	2.10438	5.80868	6.61627e-06	Adult
1420954_a_at	Add1	adducin 1 (alpha)	11518	0.91689	6.53411	1.88276e-05	2.10505	6.53411	1.39757e-12	Adult
1428331_at	2210016F16Rik	RIKEN cDNA 2210016F16 gene	70153	1.6503	6.27787	1.18801e-05	2.1051	6.27787	1.07211e-07	Adult
1416763_at	Cdc123	cell division cycle 123	98828	1.34965	8.1756	1.08187e-06	2.10552	8.1756	8.59305e-11	Adult
1428052_a_at	Zmym1	zinc finger, MYM domain containing 1	68310	1.22728	5.09884	7.405e-06	2.10555	5.09884	1.76412e-10	Adult
1434011_a_at	Ints5	integrator complex subunit 5	109077	0.906685	8.50415	7.17609e-07	2.10601	8.50415	6.40841e-15	Adult
1418919_at	Sgol1	shugoshin-like 1 (S. pombe)	72415	1.41384	5.85332	1.50896e-05	2.10608	5.85332	8.44847e-09	Adult
1438502_x_at	Rps17	ribosomal protein S17	20068	0.516716	5.81686	0.00312087	2.10658	5.81686	1.4094e-13	Adult
1433640_at	Fubp1	far upstream element (FUSE) binding protein 1	51886	0.936456	6.88238	0.00521841	2.10689	6.88238	1.14238e-07	Adult
1448450_at	Ak2	adenylate kinase 2	11637	1.34697	6.94457	4.4411e-06	2.10766	6.94457	5.69204e-10	Adult
1426895_at	Zfp191	zinc finger protein 191	59057	0.656102	7.25395	0.0501744	2.10782	7.25395	1.93201e-07	Adult
1434578_x_at	Ran	RAN, member RAS oncogene family	19384	1.92476	8.94502	1.03255e-07	2.10843	8.94502	6.08717e-09	Adult
1426807_at	Lta4h	leukotriene A4 hydrolase	16993	0.784796	5.66593	0.000308652	2.10916	5.66593	6.80934e-12	Adult
1440464_at	Elavl1	ELAV (embryonic lethal, abnormal vision)-like 1 (Hu antigen R)	15568	1.22094	5.00986	0.000541743	2.10936	5.00986	1.36176e-07	Adult
1435139_at	Naa15	N(alpha)-acetyltransferase 15, NatA auxiliary subunit	74838	1.9671	5.41125	5.92054e-08	2.10942	5.41125	5e-09	Adult
1449061_a_at	Prim1	DNA primase, p49 subunit	19075	0.794773	7.0636	0.000124	2.11166	7.0636	1.47595e-12	Adult
1423608_at	Itm2a	integral membrane protein 2A	16431	1.86314	7.69557	0.000111132	2.11227	7.69557	1.19748e-05	Adult
1454831_at	Foxn2	forkhead box N2	14236	1.5831	6.05517	6.96913e-05	2.11416	6.05517	5.01862e-07	Adult
1452690_at	Khsrp	KH-type splicing regulatory protein	16549	0.799899	7.77486	0.000119895	2.11448	7.77486	1.55645e-12	Adult
1443909_at	Cstf3	cleavage stimulation factor, 3' pre-RNA, subunit 3	228410	1.65996	4.70712	4.93507e-07	2.11501	4.70712	2e-09	Adult
1453137_at	Fbxo30	F-box protein 30	71865	1.43045	5.56789	6.97839e-07	2.11515	5.56789	1.45855e-10	Adult
1420842_at	Ptprf	protein tyrosine phosphatase, receptor type, F	19268	1.22589	6.74303	3.41048e-05	2.11545	6.74303	1.54779e-09	Adult
1457113_at	Nasp	nuclear autoantigenic sperm protein (histone-binding)	50927	1.67435	4.60649	2.17873e-06	2.11548	4.60649	1.51082e-08	Adult
1423259_at	Id4	inhibitor of DNA binding 4	15904	1.72796	4.93027	0.000173841	2.11608	4.93027	6.82856e-06	Adult
1416008_at	Satb1	special AT-rich sequence binding protein 1	20230	0.598725	7.54843	0.0341559	2.11611	7.54843	7.42525e-09	Adult
1428239_at	Ankrd16	ankyrin repeat domain 16	320816	-0.0133699	7.17163	0.966474	2.1162	7.17163	8.12098e-09	Adult
1422653_at	Cep70	centrosomal protein 70	68121	0.696017	6.36344	0.0148088	2.11696	6.36344	7.32449e-09	Adult
1430574_at	Cdkn3	cyclin-dependent kinase inhibitor 3	72391	1.23126	5.01241	2.59913e-05	2.11739	5.01241	1.09983e-09	Adult
1423685_at	Aars	alanyl-tRNA synthetase	234734	1.87268	5.83916	7.06634e-07	2.11781	5.83916	3.03072e-08	Adult
1416211_a_at	Ptn	pleiotrophin	19242	-0.896904	8.37178	0.00109363	2.11788	8.37178	1.42528e-09	Adult
1433528_at	Gtf2a2	general transcription factor II A, 2	235459	1.34496	8.29694	3.87059e-06	2.1186	8.29694	4.08998e-10	Adult
1423854_a_at	Rasl11b	RAS-like, family 11, member B	68939	0.914861	8.38777	0.00653585	2.11897	8.38777	1.16551e-07	Adult
1453351_at	Tbx20	T-box 20	57246	0.707452	9.54913	0.026715	2.11995	9.54913	6.62906e-08	Adult
1431928_at	Ttn	titin	22138	1.22801	7.02781	0.00275465	2.12069	7.02781	2.53312e-06	Adult
1418071_s_at	Cdyl	chromodomain protein, Y chromosome-like	12593	1.43476	6.16248	4.37156e-05	2.12161	6.16248	4.34029e-08	Adult
1426411_a_at	Strbp	spermatid perinuclear RNA binding protein	20744	1.88463	4.72044	6.5815e-08	2.12175	4.72044	2.12399e-09	Adult
1445866_at	Mast4	microtubule associated serine/threonine kinase family member 4	328329	0.720301	6.40147	0.0217941	2.12197	6.40147	4.56366e-08	Adult
1434972_x_at	Srsf1	serine/arginine-rich splicing factor 1	110809	1.06488	10.8228	1.89592e-07	2.12222	10.8228	3.48015e-14	Adult
1452181_at	Ckap4	cytoskeleton-associated protein 4	216197	1.01621	6.93858	0.0075627	2.12234	6.93858	9.77608e-07	Adult
1418564_s_at	Serbp1	serpine1 mRNA binding protein 1	66870	1.83398	9.37877	1.04028e-08	2.12342	9.37877	1.42659e-10	Adult
1423085_at	Efnb3	ephrin B3	13643	1.02408	5.35829	0.000443448	2.12446	5.35829	3.0851e-09	Adult
1428078_at	Rnft1	ring finger protein, transmembrane 1	76892	0.87476	6.82895	0.0210345	2.12639	6.82895	1.14021e-06	Adult
1433783_at	Ldb3	LIM domain binding 3	24131	0.0847557	10.4907	0.773113	2.1268	10.4907	6.21129e-09	Adult
1421142_s_at	Foxp1	forkhead box P1	108655	1.07872	6.46703	1.13103e-05	2.12682	6.46703	1.72225e-11	Adult
1424205_at	Smarca5	SWI/SNF related, matrix associated, actin dependent regulator of chromatin, subfamily a, member 5	93762	1.59906	6.72921	3.00114e-07	2.12711	6.72921	4.44257e-10	Adult
1425476_at	Col4a5	collagen, type IV, alpha 5	12830	0.665588	8.67885	0.0433519	2.12736	8.67885	1.19805e-07	Adult
1423399_a_at	Yaf2	YY1 associated factor 2	67057	1.61633	6.98857	2.36786e-05	2.1287	6.98857	1.49875e-07	Adult
1435006_s_at	Abcb7	ATP-binding cassette, sub-family B (MDR/TAP), member 7	11306	1.64926	6.27024	0.000100148	2.12897	6.27024	1.44137e-06	Adult
1428483_a_at	Mis18a	MIS18 kinetochore protein homolog A (S. pombe)	66578	1.63179	6.89555	1.10826e-09	2.13062	6.89555	8.13601e-13	Adult
1417587_at	Timeless	timeless circadian clock 1	21853	0.523511	6.34998	0.024798	2.13157	6.34998	1.22047e-10	Adult
1458233_at	Fryl	furry homolog-like (Drosophila)	72313	0.137565	4.54191	0.694948	2.13332	4.54191	1.97e-07	Adult
1418308_at	Hus1	Hus1 homolog (S. pombe)	15574	1.48753	5.60628	1.37745e-05	2.13334	5.60628	1.53482e-08	Adult
1458343_x_at	Med6	mediator complex subunit 6	69792	1.84221	5.82473	1.04219e-06	2.13366	5.82473	3.1e-08	Adult
1437643_at	Cenpj	centromere protein J	219103	1.40988	5.38388	2.64637e-08	2.13366	5.38388	1.3588e-12	Adult
1431166_at	Chd1	chromodomain helicase DNA binding protein 1	12648	0.641236	4.85271	0.00340526	2.13381	4.85271	1.61056e-11	Adult
1438788_at	D5Wsu152e	DNA segment, Chr 5, Wayne State University 152, expressed	28022	0.947145	5.29386	0.00650837	2.13423	5.29386	1.87315e-07	Adult
1438501_at	Rps17	ribosomal protein S17	20068	0.568384	4.44344	0.00706788	2.13466	4.44344	9.25678e-12	Adult
1435368_a_at	Parp1	poly (ADP-ribose) polymerase family, member 1	11545	1.35797	7.65049	5.96722e-07	2.13472	7.65049	3.183e-11	Adult
1435702_s_at	Ywhae	tyrosine 3-monooxygenase/tryptophan 5-monooxygenase activation protein, epsilon polypeptide	22627	0.844336	8.39452	0.0238176	2.13472	8.39452	8.67828e-07	Adult
1429528_at	Rae1	RAE1 RNA export 1 homolog (S. pombe)	66679	1.56403	6.22877	1.77116e-07	2.13614	6.22877	1.34225e-10	Adult
1423269_a_at	Nedd4l	neural precursor cell expressed, developmentally down-regulated gene 4-like	83814	0.770322	6.67117	0.00226952	2.13695	6.67117	2.7637e-10	Adult
1424692_at	L3hypdh	L-3-hydroxyproline dehydratase (trans-)	67217	0.973252	6.04435	0.0194295	2.13697	6.04435	4.56671e-06	Adult
1437375_at	Rfx3	regulatory factor X, 3 (influences HLA class II expression)	19726	1.54183	4.57758	4.81864e-10	2.137	4.57758	8.04038e-14	Adult
1421022_x_at	Acyp1	acylphosphatase 1, erythrocyte (common) type	66204	1.51999	6.01507	9.45e-07	2.13708	6.01507	6.17204e-10	Adult
1454931_at	Eid2	EP300 interacting inhibitor of differentiation 2	386655	1.32321	7.71565	1.12662e-06	2.13815	7.71565	4.25348e-11	Adult
1452373_at	Kansl1	KAT8 regulatory NSL complex subunit 1	76719	1.72114	6.64673	5.83394e-07	2.13884	6.64673	3.93239e-09	Adult
1428875_at	Golim4	golgi integral membrane protein 4	73124	1.71901	7.17048	1.26135e-05	2.14142	7.17048	1.75534e-07	Adult
1426384_a_at	Ywhae	tyrosine 3-monooxygenase/tryptophan 5-monooxygenase activation protein, epsilon polypeptide	22627	1.79769	7.98428	3.90766e-05	2.14244	7.98428	1.5422e-06	Adult
1439413_x_at	Morf4l2	mortality factor 4 like 2	56397	0.983905	10.2612	0.000105482	2.1426	10.2612	8.25162e-11	Adult
1423517_at	Cct6a	chaperonin containing Tcp1, subunit 6a (zeta)	12466	1.7552	7.69152	8.86536e-08	2.1428	7.69152	5.7616e-10	Adult
1436764_at	Pard3	par-3 family cell polarity regulator	93742	1.60068	4.88503	7.96551e-07	2.14335	4.88503	1.33684e-09	Adult
1435013_at	Dnaaf5	dynein, axonemal, assembly factor 5	433956	1.1976	5.11715	1.848e-06	2.14411	5.11715	9.43284e-12	Adult
1415802_at	Slc16a1	solute carrier family 16 (monocarboxylic acid transporters), member 1	20501	1.39873	8.84541	0.00186374	2.14425	8.84541	7.85989e-06	Adult
1454846_at	Utp15	UTP15, U3 small nucleolar ribonucleoprotein, homolog (yeast)	105372	1.11775	5.56839	8.68579e-06	2.14503	5.56839	2.05778e-11	Adult
1426556_at	Zfp280d	zinc finger protein 280D	235469	0.39891	7.77476	0.14208	2.14517	7.77476	3.11358e-09	Adult
1456236_s_at	Commd10	COMM domain containing 10	69456	1.42438	5.30588	0.00013623	2.14621	5.30588	1.64079e-07	Adult
1425652_s_at	Rbpms	RNA binding protein gene with multiple splicing	19663	1.84179	4.99427	1.33173e-05	2.14654	4.99427	5.91078e-07	Adult
1416638_at	Sall2	sal-like 2 (Drosophila)	50524	1.54619	4.60776	1.9149e-07	2.14659	4.60776	1.05031e-10	Adult
1450045_at	Srrm1	serine/arginine repetitive matrix 1	51796	0.532421	6.70447	0.0605557	2.14773	6.70447	6.70549e-09	Adult
1435608_at	Znrf3	zinc and ring finger 3	407821	1.40368	4.53191	1.32944e-05	2.14797	4.53191	4.14456e-09	Adult
1428789_at	Ralgps2	Ral GEF with PH domain and SH3 binding motif 2	78255	0.832524	6.29508	0.00798624	2.14799	6.29508	2.75987e-08	Adult
1415890_at	Papss1	3'-phosphoadenosine 5'-phosphosulfate synthase 1	23971	1.183	7.60313	6.52188e-05	2.14814	7.60313	1.53202e-09	Adult
1451436_at	Sbno1	sno, strawberry notch homolog 1 (Drosophila)	243272	1.20892	6.04763	0.00372644	2.14882	6.04763	2.88168e-06	Adult
1428647_at	Pbx1	pre B cell leukemia homeobox 1	18514	0.548337	9.04137	0.00493953	2.14888	9.04137	1.26001e-12	Adult
1429665_at	Haus6	HAUS augmin-like complex, subunit 6	230376	1.95104	3.71588	3.82452e-09	2.15081	3.71588	1.28965e-10	Adult
1423054_at	Wdr1	WD repeat domain 1	22388	1.62497	5.74502	1.6222e-05	2.15162	5.74502	8.33527e-08	Adult
1442939_at	Rif1	Rap1 interacting factor 1 homolog (yeast)	51869	0.460191	6.88853	0.031907	2.15191	6.88853	1.76857e-11	Adult
1428911_at	Ttll4	tubulin tyrosine ligase-like family, member 4	67534	1.15435	6.34992	5.06281e-06	2.15219	6.34992	1.72225e-11	Adult
1455244_at	Daam1	dishevelled associated activator of morphogenesis 1	208846	0.320282	9.12531	0.0519175	2.1523	9.12531	5.61327e-14	Adult
1454299_at	4833422B07Rik	RIKEN cDNA 4833422B07 gene	74587	0.551723	4.59375	0.0205104	2.15254	4.59375	1.45027e-10	Adult
1451459_at	Ahctf1	AT hook containing transcription factor 1	226747	1.85554	5.97267	2.84727e-07	2.15274	5.97267	6.47952e-09	Adult
1420110_s_at	Zfp334	zinc finger protein 334	228876	1.46751	4.57994	2.22269e-05	2.15292	4.57994	1.93801e-08	Adult
1427887_at	Rprd1b	regulation of nuclear pre-mRNA domain containing 1B	70470	1.54045	6.41488	2.80561e-05	2.1538	6.41488	6.51355e-08	Adult
1434572_at	Hdac9	histone deacetylase 9	79221	1.52156	5.87842	3.07125e-06	2.15387	5.87842	2.56662e-09	Adult
1455082_at	Cblb	Casitas B-lineage lymphoma b	208650	1.47961	6.20766	5.781e-06	2.15441	6.20766	3.48052e-09	Adult
1455057_at	Gmps	guanine monophosphate synthetase	229363	0.925758	5.91595	0.00133219	2.1545	5.91595	2.88719e-09	Adult
1434936_at	Hirip3	HIRA interacting protein 3	233876	1.07684	7.20149	1.88448e-06	2.15451	7.20149	8.51619e-13	Adult
1430303_at	Cep83	centrosomal protein 83	77048	0.787861	5.84418	2.95538e-05	2.15775	5.84418	5.62584e-14	Adult
1423207_at	Tmem167	transmembrane protein 167	66074	1.55304	6.31213	5.00643e-07	2.15811	6.31213	3.45039e-10	Adult
1428227_at	Rest	RE1-silencing transcription factor	19712	1.78555	6.59272	6.06788e-06	2.15832	6.59272	1.20349e-07	Adult
1455613_at	E130308A19Rik	RIKEN cDNA E130308A19 gene	230259	1.02945	5.48806	7.56761e-05	2.15904	5.48806	1.01825e-10	Adult
1428129_at	Lman1	lectin, mannose-binding, 1	70361	1.47001	5.26771	1.59621e-06	2.15907	5.26771	5.10804e-10	Adult
1434682_at	Zfp770	zinc finger protein 770	228491	1.74746	6.13402	9.72723e-07	2.1595	6.13402	8.33894e-09	Adult
1451649_a_at	Wdr75	WD repeat domain 75	73674	0.710374	7.69621	0.000370785	2.15952	7.69621	6.65383e-13	Adult
1436590_at	Ppp1r3b	protein phosphatase 1, regulatory (inhibitor) subunit 3B	244416	1.30188	5.55092	1.87668e-05	2.15963	5.55092	1.38733e-09	Adult
1427488_a_at	Birc6	baculoviral IAP repeat-containing 6	12211	1.43312	6.23776	0.000158731	2.1611	6.23776	2.03587e-07	Adult
1449118_at	Dbt	dihydrolipoamide branched chain transacylase E2	13171	1.62064	6.57692	5.92849e-06	2.16679	6.57692	1.86543e-08	Adult
1429175_at	Tmem178	transmembrane protein 178	68027	1.36455	3.91948	1.63829e-05	2.1671	3.91948	2.71196e-09	Adult
1445440_at	Ccdc88a	coiled coil domain containing 88A	108686	0.710978	5.73863	0.00134399	2.16738	5.73863	1.07051e-11	Adult
1440247_at	Phf14	PHD finger protein 14	75725	1.06433	4.57897	0.000143065	2.16764	4.57897	5.68301e-10	Adult
1448967_at	Nipsnap3b	nipsnap homolog 3B (C. elegans)	66536	1.98224	6.42241	1.10025e-05	2.16794	6.42241	1.34473e-06	Adult
1426846_at	Cenpt	centromere protein T	320394	0.648464	7.24811	0.000382033	2.1682	7.24811	8.1219e-14	Adult
1425521_at	Paip1	polyadenylate binding protein-interacting protein 1	218693	1.13072	7.0225	0.00112914	2.16861	7.0225	8.01023e-08	Adult
1429041_at	2610005L07Rik	cadherin 11 pseudogene	381598	0.136463	5.33424	0.511626	2.16876	5.33424	5.88989e-12	Adult
1428299_at	Dyrk1a	dual-specificity tyrosine-(Y)-phosphorylation regulated kinase 1a	13548	1.7361	5.29144	2.22493e-05	2.16965	5.29144	3.42219e-07	Adult
1448133_at	Nmd3	NMD3 homolog (S. cerevisiae)	97112	1.90563	5.1059	5.46069e-08	2.17021	5.1059	1.37972e-09	Adult
1454888_at	Pfdn4	prefoldin 4	109054	1.83057	7.69772	5.26553e-09	2.17054	7.69772	3.92048e-11	Adult
1431032_at	Agl	amylo-1,6-glucosidase, 4-alpha-glucanotransferase	77559	0.596783	6.31316	0.0863875	2.17066	6.31316	2.40756e-07	Adult
1416884_at	Cbx3	chromobox 3	12417	1.33852	10.2473	4.54614e-05	2.17116	10.2473	8.11001e-09	Adult
1418584_at	Ccnh	cyclin H	66671	1.80639	6.46849	8.45097e-07	2.17139	6.46849	1.2e-08	Adult
1456359_at	Ppwd1	peptidylprolyl isomerase domain and WD repeat containing 1	238831	0.83006	6.59402	0.000301612	2.17291	6.59402	1.15845e-11	Adult
1448103_s_at	Nono	non-POU-domain-containing, octamer binding protein	53610	1.43335	9.72283	2.26235e-05	2.17486	9.72283	1.05485e-08	Adult
1424895_at	Gpsm2	G-protein signalling modulator 2 (AGS3-like, C. elegans)	76123	1.17932	5.58135	2.24565e-05	2.17547	5.58135	2.07816e-10	Adult
1453053_at	Cenpw	centromere protein W	66311	1.98917	3.80888	9.1e-08	2.17593	3.80888	5.3696e-09	Adult
1446255_at	Kcnq1ot1	KCNQ1 overlapping transcript 1	63830	1.75747	3.76921	9.61895e-05	2.17613	3.76921	2.64532e-06	Adult
1455983_at	Cdca2	cell division cycle associated 2	108912	0.868697	6.32249	9.144e-06	2.17653	6.32249	5.98386e-14	Adult
1450714_at	Azin1	antizyme inhibitor 1	54375	1.29342	8.21675	0.000944542	2.17677	8.21675	5.58751e-07	Adult
1456395_at	Ppargc1a	peroxisome proliferative activated receptor, gamma, coactivator 1 alpha	19017	0.411285	7.32526	0.136546	2.17679	7.32526	3.23281e-09	Adult
1427275_at	Smc4	structural maintenance of chromosomes 4	70099	0.260147	10.3334	0.311729	2.1781	10.3334	6.68666e-10	Adult
1419003_at	Bves	blood vessel epicardial substance	23828	0.320587	7.46879	0.263032	2.17845	7.46879	6.10201e-09	Adult
1451377_a_at	Aaas	achalasia, adrenocortical insufficiency, alacrimia	223921	1.20877	6.12487	2.89043e-06	2.1792	6.12487	1.55075e-11	Adult
1417139_at	Dsn1	DSN1, MIND kinetochore complex component, homolog (S. cerevisiae)	66934	1.26781	6.26575	4.46014e-06	2.1805	6.26575	8.06961e-11	Adult
1420119_s_at	Phf3	PHD finger protein 3	213109	1.03731	5.04905	0.000160994	2.18054	5.04905	3.68209e-10	Adult
1420095_s_at	Zscan21	zinc finger and SCAN domain containing 21	22697	0.494825	7.93407	0.0265313	2.18077	7.93407	2.91834e-11	Adult
1460323_at	Tars	threonyl-tRNA synthetase	110960	1.73988	7.11442	1.31911e-09	2.1812	7.11442	2.42645e-12	Adult
1435079_at	Pnisr	PNN interacting serine/arginine-rich	66625	0.0854127	8.47189	0.740956	2.18186	8.47189	3.1643e-10	Adult
1425860_x_at	Cklf	chemokine-like factor	75458	1.05287	4.88643	3.90766e-05	2.18203	4.88643	4.2663e-11	Adult
1416685_s_at	Fbl	fibrillarin	14113	1.62545	8.22791	1.54614e-07	2.1823	8.22791	1.61828e-10	Adult
1425059_at	Prmt6	protein arginine N-methyltransferase 6	99890	1.87722	4.45691	2.64409e-08	2.18244	4.45691	3.88532e-10	Adult
1418453_a_at	Atp1b1	ATPase, Na+/K+ transporting, beta 1 polypeptide	11931	1.34065	9.31047	2.764e-06	2.1826	9.31047	1.28351e-10	Adult
1437188_at	Gabbr1	gamma-aminobutyric acid (GABA) B receptor, 1	54393	1.28244	6.06519	9.74081e-06	2.18473	6.06519	3.08816e-10	Adult
1427171_at	Rlf	rearranged L-myc fusion sequence	109263	0.9327	6.0514	0.000636278	2.18484	6.0514	5.43395e-10	Adult
1424970_at	Purg	purine-rich element binding protein G	75029	1.30316	6.64834	1.63622e-05	2.18676	6.64834	9.02192e-10	Adult
1429461_at	Ints2	integrator complex subunit 2	70422	1.37672	6.19333	1.99485e-05	2.1869	6.19333	3.57568e-09	Adult
1438695_at	C230091D08Rik	RIKEN cDNA C230091D08 gene	330544	1.51939	5.84659	7.4181e-05	2.18764	5.84659	1.48642e-07	Adult
1435035_at	Trmt10a	tRNA methyltransferase 10A	108943	1.31476	5.77714	1.05845e-07	2.18765	5.77714	9.55957e-13	Adult
1422764_at	Mapre1	microtubule-associated protein, RP/EB family, member 1	13589	1.38395	7.29681	1.18064e-05	2.188	7.29681	1.83157e-09	Adult
1455355_at	G2e3	G2/M-phase specific E3 ubiquitin ligase	217558	1.46452	4.5943	3.1341e-05	2.18869	4.5943	2.23513e-08	Adult
1430271_x_at	Taf1d	TATA box binding protein (Tbp)-associated factor, RNA polymerase I, D	75316	1.18792	5.61176	7.75774e-07	2.18871	5.61176	1.45912e-12	Adult
1454989_at	Cspp1	centrosome and spindle pole associated protein 1	211660	1.28482	6.07304	0.000219719	2.18894	6.07304	3.86677e-08	Adult
1454703_x_at	Snhg1	small nucleolar RNA host gene 1	83673	1.26951	5.98643	5.323e-06	2.18913	5.98643	9.90015e-11	Adult
1453247_at	Zfp618	zinc finger protein 618	72701	-0.168527	6.69915	0.496219	2.18925	6.69915	2.12103e-10	Adult
1451442_at	Cfap36	cilia and flagella associated protein 36	216618	0.963954	7.43783	2.53648e-05	2.18945	7.43783	2.93221e-12	Adult
1450843_a_at	Serpinh1	serine (or cysteine) peptidase inhibitor, clade H, member 1	12406	1.53493	9.44912	0.000369581	2.19085	9.44912	1.84235e-06	Adult
1457751_at	Rsf1	remodeling and spacing factor 1	233532	0.868667	6.15334	0.000207586	2.19091	6.15334	1.246e-11	Adult
1428949_at	Xpot	exportin, tRNA (nuclear export receptor for tRNAs)	73192	1.31611	7.89812	3.07394e-07	2.19243	7.89812	3.84035e-12	Adult
1417144_at	Tubg1	tubulin, gamma 1	103733	1.82231	6.40353	1.45e-07	2.19245	6.40353	1.41856e-09	Adult
1426347_at	Vwa9	von Willebrand factor A domain containing 9	69882	1.29834	6.30415	7.74782e-06	2.19411	6.30415	2.60641e-10	Adult
1428765_at	Meg3	maternally expressed 3	17263	0.705493	5.58754	0.00561467	2.19482	5.58754	2.64545e-10	Adult
1424192_at	Fam216a	family with sequence similarity 216, member A	68948	0.995016	6.45976	0.000212136	2.19658	6.45976	2.21848e-10	Adult
1452123_s_at	Frmd4b	FERM domain containing 4B	232288	1.75704	7.39164	2.591e-07	2.19664	7.39164	1.32205e-09	Adult
1452310_at	Tada2a	transcriptional adaptor 2A	217031	0.742631	6.81483	0.000483066	2.19815	6.81483	2.0771e-12	Adult
1455262_at	Thsd4	thrombospondin, type I, domain containing 4	207596	1.44336	4.8606	2.15375e-06	2.19821	4.8606	3.65021e-10	Adult
1426955_at	Col18a1	collagen, type XVIII, alpha 1	12822	0.717686	7.40952	0.00165668	2.19879	7.40952	1.57695e-11	Adult
1442069_at	Ept1	ethanolaminephosphotransferase 1 (CDP-ethanolamine-specific)	28042	-0.014474	6.51591	0.964806	2.1988	6.51591	5.70425e-09	Adult
1424843_a_at	Gas5	growth arrest specific 5	14455	1.43049	6.0377	8.84249e-05	2.19893	6.0377	6e-08	Adult
1437296_at	Pkn2	protein kinase N2	109333	0.894688	6.25321	0.000164582	2.19967	6.25321	1.3857e-11	Adult
1436178_at	P3h2	prolyl 3-hydroxylase 2	210530	1.41743	5.92774	5.22925e-08	2.20239	5.92774	1.79281e-12	Adult
1426844_a_at	Pdcd2l	programmed cell death 2-like	68079	1.65366	4.99509	0.000126992	2.20301	4.99509	1.19032e-06	Adult
1433519_at	Nucks1	nuclear casein kinase and cyclin-dependent kinase substrate 1	98415	1.79399	8.90973	4.20954e-06	2.20332	8.90973	5.78557e-08	Adult
1457126_at	Myl4	myosin, light polypeptide 4	17896	1.73126	6.17066	4.53731e-06	2.20347	6.17066	3.32281e-08	Adult
1455060_at	G3bp1	GTPase activating protein (SH3 domain) binding protein 1	27041	1.5313	4.56282	2.18591e-05	2.20377	4.56282	2.70706e-08	Adult
1452811_at	Atic	5-aminoimidazole-4-carboxamide ribonucleotide formyltransferase/IMP cyclohydrolase	108147	1.81704	4.84357	2.2293e-08	2.2042	4.84357	1.32344e-10	Adult
1429810_at	Rictor	RPTOR independent companion of MTOR, complex 2	78757	1.17339	5.4272	0.00241749	2.20462	5.4272	4.97787e-07	Adult
1457508_at	C430003N24Rik	RIKEN cDNA C430003N24 gene	320358	-0.234883	7.7878	0.31597	2.2047	7.7878	7.49231e-11	Adult
1433203_at	6030400A10Rik	RIKEN cDNA 6030400A10 gene	77069	0.505359	6.12467	0.0422748	2.20592	6.12467	2.64556e-10	Adult
1452917_at	Rfc5	replication factor C (activator 1) 5	72151	1.3827	5.45411	8.15793e-07	2.20619	5.45411	3.57624e-11	Adult
1426865_a_at	Ncam1	neural cell adhesion molecule 1	17967	-0.684383	8.41723	0.0429314	2.20621	8.41723	9.95678e-08	Adult
1434920_a_at	Evl	Ena-vasodilator stimulated phosphoprotein	14026	1.71248	7.53839	9.96579e-07	2.20629	7.53839	3.81175e-09	Adult
1424886_at	Ptprd	protein tyrosine phosphatase, receptor type, D	19266	-0.715482	8.65137	0.0141162	2.20756	8.65137	4.73109e-09	Adult
1417113_at	Gmcl1	germ cell-less homolog 1 (Drosophila)	23885	1.47903	6.16456	3.15813e-07	2.20795	6.16456	4.21038e-11	Adult
1437751_at	Ppargc1a	peroxisome proliferative activated receptor, gamma, coactivator 1 alpha	19017	0.517926	6.34934	0.0728799	2.20816	6.34934	5.61345e-09	Adult
1417519_at	Plagl2	pleiomorphic adenoma gene-like 2	54711	1.73342	6.06938	3.49745e-09	2.20889	6.06938	5.22949e-12	Adult
1417763_at	Ssr1	signal sequence receptor, alpha	107513	1.50387	8.67981	8.8823e-06	2.20909	8.67981	5.27673e-09	Adult
1433567_at	Gmps	guanine monophosphate synthetase	229363	1.96636	6.02844	4.31227e-06	2.21143	6.02844	2.81377e-07	Adult
1417200_at	Tmem183a	transmembrane protein 183A	57439	1.41365	5.73957	1.72646e-06	2.21175	5.73957	1.53399e-10	Adult
1455173_at	Gspt1	G1 to S phase transition 1	14852	1.73559	3.63423	7.29143e-07	2.21326	3.63423	3.14351e-09	Adult
1421955_a_at	Nedd4	neural precursor cell expressed, developmentally down-regulated 4	17999	0.965632	10.2227	0.000221793	2.21416	10.2227	1.08837e-10	Adult
1434860_at	Dpy19l4	dpy-19-like 4 (C. elegans)	381510	1.16786	6.94823	0.00193864	2.21449	6.94823	2.75674e-07	Adult
1419606_a_at	Tnnt1	troponin T1, skeletal, slow	21955	1.06472	8.53732	0.000369897	2.2174	8.53732	2e-09	Adult
1442018_at	Btg1	B cell translocation gene 1, anti-proliferative	12226	0.349552	5.56348	0.384339	2.21759	5.56348	1.58988e-06	Adult
1428467_at	Tardbp	TAR DNA binding protein	230908	0.944789	6.77358	0.00679976	2.21791	6.77358	1.01549e-07	Adult
1453572_a_at	Plp2	proteolipid protein 2	18824	1.96103	7.49867	7.24244e-07	2.21858	7.49867	3.1e-08	Adult
1415892_at	Sgpl1	sphingosine phosphate lyase 1	20397	1.35215	5.16585	1.34142e-05	2.21898	5.16585	1.05176e-09	Adult
1415914_at	Hnrnpab	heterogeneous nuclear ribonucleoprotein A/B	15384	1.38363	10.1257	5.7399e-05	2.21945	10.1257	1.42801e-08	Adult
1429234_s_at	Sept11	septin 11	52398	0.959632	7.62208	1.819e-06	2.21959	7.62208	2.96563e-14	Adult
1424114_s_at	Lamb1	laminin B1	16777	0.338816	9.62764	0.0690546	2.22043	9.62764	4.79658e-13	Adult
1425753_a_at	Ung	uracil DNA glycosylase	22256	0.702473	7.59691	0.0208367	2.22059	7.59691	1.05663e-08	Adult
1416861_at	Stam	signal transducing adaptor molecule (SH3 domain and ITAM motif) 1	20844	1.53197	6.10755	1.35169e-05	2.22083	6.10755	1.22184e-08	Adult
1442223_at	Enah	enabled homolog (Drosophila)	13800	-0.0465199	7.94484	0.901805	2.22145	7.94484	1.70268e-07	Adult
1440285_at	Ppp1r9a	protein phosphatase 1, regulatory (inhibitor) subunit 9A	243725	-0.0679911	7.79348	0.845872	2.22149	7.79348	5.33507e-08	Adult
1453314_x_at	Mis18a	MIS18 kinetochore protein homolog A (S. pombe)	66578	1.62766	7.5421	3.38621e-08	2.2215	7.5421	1.75306e-11	Adult
1456783_at	Zdbf2	zinc finger, DBF-type containing 2	73884	1.5076	6.24187	2.12295e-07	2.22153	6.24187	3.37778e-11	Adult
1444615_x_at	Runx1t1	runt-related transcription factor 1; translocated to, 1 (cyclin D-related)	12395	1.26098	8.20885	3.65805e-07	2.22158	8.20885	1.39238e-12	Adult
1427959_at	Abhd10	abhydrolase domain containing 10	213012	1.07127	5.962	0.000168136	2.22171	5.962	5.2407e-10	Adult
1434041_at	Appbp2	amyloid beta precursor protein (cytoplasmic tail) binding protein 2	66884	1.00195	6.2335	0.000146811	2.2223	6.2335	1.01733e-10	Adult
1448927_at	Kcnn2	potassium intermediate/small conductance calcium-activated channel, subfamily N, member 2	140492	0.697556	5.14593	0.00716043	2.2223	5.14593	3.22766e-10	Adult
1434996_at	Slc25a16	solute carrier family 25 (mitochondrial carrier, Graves disease autoantigen), member 16	73132	1.22666	6.31707	0.000451454	2.22334	6.31707	4.18614e-08	Adult
1453122_at	Fam135a	family with sequence similarity 135, member A	68187	0.672227	7.32392	0.0120061	2.22361	7.32392	7.0899e-10	Adult
1437738_at	Atp2c1	ATPase, Ca++-sequestering	235574	1.25096	7.06675	7.32847e-06	2.22366	7.06675	8.29412e-11	Adult
1428570_at	Ccnc	cyclin C	51813	1.08764	5.79778	0.00122943	2.22447	5.79778	2.93397e-08	Adult
1423105_a_at	Yeats4	YEATS domain containing 4	64050	1.05911	7.84479	1.39203e-07	2.22464	7.84479	6.56138e-15	Adult
1450416_at	Cbx5	chromobox 5	12419	1.67598	5.66146	5.08883e-08	2.22466	5.66146	5.23855e-11	Adult
1449886_a_at	Timm9	translocase of inner mitochondrial membrane 9	30056	1.20561	4.84927	6.15408e-05	2.22563	4.84927	1e-09	Adult
1448838_at	Topors	topoisomerase I binding, arginine/serine-rich	106021	1.34919	8.24849	3.96273e-08	2.22658	8.24849	3.28948e-13	Adult
1429209_at	Col23a1	collagen, type XXIII, alpha 1	237759	1.69879	4.6505	3.06956e-06	2.22791	4.6505	1.14544e-08	Adult
1427540_at	Zwint	ZW10 interactor	52696	1.32766	4.38076	4.87733e-05	2.22823	4.38076	4.62354e-09	Adult
1458737_at	C77097	expressed sequence C77097	98105	-0.857747	5.90629	0.0018982	2.22923	5.90629	6.90618e-10	Adult
1428490_at	C1galt1	core 1 synthase, glycoprotein-N-acetylgalactosamine 3-beta-galactosyltransferase, 1	94192	1.84904	5.49329	1.03186e-05	2.22931	5.49329	2.40756e-07	Adult
1430697_at	Ammecr1	Alport syndrome, mental retardation, midface hypoplasia and elliptocytosis chromosomal region gene 1	56068	0.359968	7.28892	0.175174	2.22966	7.28892	9.08498e-10	Adult
1458624_at	Rbm24	RNA binding motif protein 24	666794	0.0835588	6.65641	0.796629	2.23077	6.65641	1.51422e-08	Adult
1449632_s_at	Fkbp10	FK506 binding protein 10	14230	0.012369	7.35857	0.95989	2.23153	7.35857	1.28996e-11	Adult
[truncated: 903 more rows]

## Sheet: E11.5
Table S7. Differential expressed genes at E11.5 in comparison to E19.5 heart developmental stage and/or to adult heart
Row.names	Symbol	Name	GeneID	logFC_E19.5	AveExpr_E19.5	adj.P.Val_E19.5	logFC_Adult	AveExpr_Adult	adj.P.Val_Adult	DEGs E11.5 vs E19.5 and/or Adult Heart
1427123_s_at	Copg2os2	coatomer protein complex, subunit gamma 2, opposite strand 2	100044236	-2.91308	6.33972	1.76191e-12	-1.71604	6.33972	1.66996e-08	E19.5
1427320_at	Copg2os2	coatomer protein complex, subunit gamma 2, opposite strand 2	100044236	-2.38344	8.23341	2.83138e-11	-0.937438	8.23341	7.88758e-05	E19.5
1435585_at	Tceal7	transcription elongation factor A (SII)-like 7	100040972	-2.11006	4.28071	9.49698e-05	-0.101256	4.28071	0.832188	E19.5
1430579_at	Tnik	TRAF2 and NCK interacting kinase	665113	-2.2963	5.50958	1.56872e-07	-0.639856	5.50958	0.0461807	E19.5
1458482_at	Tnni3k	TNNI3 interacting kinase	435766	-2.03723	5.54146	1.56887e-09	-0.22533	5.54146	0.310595	E19.5
1443632_at	Obscn	obscurin, cytoskeletal calmodulin and titin-interacting RhoGEF	380698	-2.01493	7.37031	2.96579e-08	-1.89821	7.37031	1.66184e-08	E19.5
1454969_at	Lypd6	LY6/PLAUR domain containing 6	320343	2.2443	4.54935	4.53218e-08	1.61535	4.54935	2.66037e-06	E19.5
1427982_s_at	Syne2	spectrin repeat containing, nuclear envelope 2	319565	2.58024	5.87931	1.31671e-05	1.55837	5.87931	0.00183585	E19.5
1457696_at	Rilp	Rab interacting lysosomal protein	280408	-2.82427	6.57149	3.64031e-11	-1.93033	6.57149	1.35352e-08	E19.5
1439568_at	Greb1	gene regulated by estrogen in breast cancer protein	268527	2.30023	3.36785	2.97408e-10	1.88246	3.36785	2.64712e-09	E19.5
1436142_at	Akap5	A kinase (PRKA) anchor protein 5	238276	2.3753	4.11046	1.64649e-07	1.19612	4.11046	0.000702953	E19.5
1439157_at	Btnl9	butyrophilin-like 9	237754	-2.94054	5.27635	4.52484e-07	-1.34448	5.27635	0.00301049	E19.5
1435339_at	Kctd15	potassium channel tetramerisation domain containing 15	233107	2.39126	5.83911	1.37742e-12	1.76014	5.83911	1.50882e-10	E19.5
1451219_at	Ormdl1	ORM1-like 1 (S. cerevisiae)	227102	2.04375	4.98528	1.00125e-05	1.8337	4.98528	1.47214e-05	E19.5
1436870_s_at	Afap1l2	actin filament associated protein 1-like 2	226250	-2.73412	4.207	6.02792e-08	-1.26858	4.207	0.000904753	E19.5
1438756_at	Ankrd29	ankyrin repeat domain 29	225187	2.00733	5.32423	6.53213e-08	1.70094	5.32423	2.54e-07	E19.5
1424544_at	Nrbp2	nuclear receptor binding protein 2	223649	-2.74055	7.10121	3.33056e-14	-1.28863	7.10121	3.73893e-08	E19.5
1438470_at	Socs2	suppressor of cytokine signaling 2	216233	-2.35201	5.33154	3.8631e-09	-1.02932	5.33154	0.000352984	E19.5
1440009_at	Olfr78	olfactory receptor 78	170639	-2.50081	3.3679	5.70957e-10	-1.02398	3.3679	0.000260623	E19.5
1419693_at	Colec12	collectin sub-family member 12	140792	2.36377	5.45669	4.63325e-06	0.753896	5.45669	0.0640765	E19.5
1426910_at	Pawr	PRKC, apoptosis, WT1, regulator	114774	2.67704	6.22873	2.69074e-05	1.25835	6.22873	0.0174826	E19.5
1452106_at	Npnt	nephronectin	114249	2.09358	3.88157	7.37187e-06	0.986952	3.88157	0.00938877	E19.5
1452107_s_at	Npnt	nephronectin	114249	2.75666	5.16671	7e-09	1.60141	5.16671	1.45011e-05	E19.5
1454631_at	Gtf2a1	general transcription factor II A, 1	83602	2.09255	4.35569	1.50037e-05	1.53908	4.35569	0.000273184	E19.5
1449273_at	Cyfip2	cytoplasmic FMR1 interacting protein 2	76884	-3.33592	5.12958	2.21554e-06	-1.15327	5.12958	0.0361239	E19.5
1424393_s_at	Adhfe1	alcohol dehydrogenase, iron containing, 1	76187	-2.36353	4.11766	2.48652e-08	-1.22297	4.11766	0.000161591	E19.5
1454395_at	4632404M16Rik	RIKEN cDNA 4632404M16 gene	74348	-3.79308	6.7441	1.9733e-15	-1.54689	6.7441	5.59453e-08	E19.5
1428025_s_at	Pitpnc1	phosphatidylinositol transfer protein, cytoplasmic 1	71795	-2.93443	5.64972	2.88045e-12	-1.83424	5.64972	8.21194e-09	E19.5
1449122_at	Ubxn2b	UBX domain protein 2B	68053	2.23102	4.35735	2.741e-07	1.96442	4.35735	5.35181e-07	E19.5
1422860_at	Nts	neurotensin	67405	-2.28396	5.33764	3.99059e-06	-0.640287	5.33764	0.099768	E19.5
1429759_at	Rps6ka6	ribosomal protein S6 kinase polypeptide 6	67071	2.03304	3.31534	5.43426e-05	1.72479	3.31534	0.00015841	E19.5
1416046_a_at	Fuca2	fucosidase, alpha-L- 2, plasma	66848	-2.11969	5.78685	1.27529e-05	-1.78614	5.78685	4.47743e-05	E19.5
1417130_s_at	Angptl4	angiopoietin-like 4	57875	-3.35714	5.25455	2.53436e-15	-0.610168	5.25455	0.00313295	E19.5
1417378_at	Cadm1	cell adhesion molecule 1	54725	2.34105	6.65584	2.78569e-08	1.54159	6.65584	6.9328e-06	E19.5
1419123_a_at	Pdgfc	platelet-derived growth factor, C polypeptide	54635	2.05762	6.25306	8e-09	1.78172	6.25306	2.12485e-08	E19.5
1449351_s_at	Pdgfc	platelet-derived growth factor, C polypeptide	54635	2.00286	3.96133	2.55935e-08	1.30275	3.96133	7.73027e-06	E19.5
1460081_at	Syt7	synaptotagmin VII	54525	-2.50029	7.18607	6.5673e-12	-1.9681	7.18607	1.70003e-10	E19.5
1454890_at	Amot	angiomotin	27494	2.13387	6.4575	1.23737e-10	1.76617	6.4575	8.91094e-10	E19.5
1417273_at	Pdk4	pyruvate dehydrogenase kinase, isoenzyme 4	27273	-2.26408	6.57555	2.935e-06	-0.673405	6.57555	0.0748794	E19.5
1434510_at	Papss2	3'-phosphoadenosine 5'-phosphosulfate synthase 2	23972	2.76501	6.07478	4.17268e-10	0.837764	6.07478	0.00407665	E19.5
1448818_at	Wnt5a	wingless-type MMTV integration site family, member 5A	22418	2.26379	5.29368	4.7053e-09	1.98951	5.29368	9.24093e-09	E19.5
1447862_x_at	Thbs2	thrombospondin 2	21826	-3.00494	6.52673	4.42814e-11	-1.88098	6.52673	8.15174e-08	E19.5
1450663_at	Thbs2	thrombospondin 2	21826	-2.4422	6.52083	2.98376e-10	-1.53284	6.52083	3.6543e-07	E19.5
1415871_at	Tgfbi	transforming growth factor, beta induced	21810	2.78995	5.69002	3.14347e-07	0.871027	5.69002	0.032688	E19.5
1437463_x_at	Tgfbi	transforming growth factor, beta induced	21810	2.24743	6.83173	2.4e-08	1.35589	6.83173	2.19364e-05	E19.5
1448123_s_at	Tgfbi	transforming growth factor, beta induced	21810	2.88565	6.61253	2.64925e-07	1.06933	6.61253	0.011366	E19.5
1456250_x_at	Tgfbi	transforming growth factor, beta induced	21810	2.50281	7.18656	2e-09	1.33445	7.18656	1.98718e-05	E19.5
1454758_a_at	Tsc22d1	TSC22 domain family, member 1	21807	2.27367	8.29826	9.30832e-06	0.334134	8.29826	0.42009	E19.5
1449592_at	Tcf15	transcription factor 15	21407	-2.18145	6.28059	2.83138e-11	-1.82329	6.28059	1.92514e-10	E19.5
1435192_at	Sox3	SRY (sex determining region Y)-box 3	20675	2.18459	3.79652	3.33164e-07	1.85459	3.79652	1.1827e-06	E19.5
1429348_at	Sema3c	sema domain, immunoglobulin domain (Ig), short basic domain, secreted, (semaphorin) 3C	20348	2.399	6.49454	1.01346e-06	1.77902	6.49454	2.5392e-05	E19.5
1448756_at	S100a9	S100 calcium binding protein A9 (calgranulin B)	20202	-3.52286	3.78663	8.08757e-07	-0.766886	3.78663	0.15588	E19.5
1419394_s_at	S100a8	S100 calcium binding protein A8 (calgranulin A)	20201	-3.0159	3.60806	3.48994e-05	-0.505454	3.60806	0.403294	E19.5
1447830_s_at	Rgs2	regulator of G-protein signaling 2	19735	-2.05118	6.45941	4.47462e-07	-1.11728	6.45941	0.000575426	E19.5
1427038_at	Penk	preproenkephalin	18619	2.03596	4.21209	6.95186e-06	1.26283	4.21209	0.000927199	E19.5
1444386_at	Pde1c	phosphodiesterase 1C	18575	-2.83419	4.54657	1.14539e-08	-0.593465	4.54657	0.0822214	E19.5
1421037_at	Npas2	neuronal PAS domain protein 2	18143	-2.60163	4.25529	1.62522e-12	-0.244498	4.25529	0.234128	E19.5
1416064_a_at	Hspa5	heat shock protein 5	14828	2.04087	10.5281	3.71515e-08	1.85961	10.5281	3.87442e-08	E19.5
1449545_at	Fgf18	fibroblast growth factor 18	14172	-2.09313	5.28053	5.73033e-13	-1.35978	5.28053	8.64933e-10	E19.5
1444844_at	Fabp3	fatty acid binding protein 3, muscle and heart	14077	-2.88839	5.91542	2.63955e-08	-1.57328	5.91542	9.0328e-05	E19.5
1420855_at	Eln	elastin	13717	-2.8506	7.90755	2.04083e-08	0.426248	7.90755	0.228536	E19.5
1426947_x_at	Col6a2	collagen, type VI, alpha 2	12834	-2.02722	6.99711	4.59322e-09	-1.72962	6.99711	1.59457e-08	E19.5
1427168_a_at	Col14a1	collagen, type XIV, alpha 1	12818	-2.66712	5.74682	1.86042e-06	-1.98249	5.74682	4.18997e-05	E19.5
1448842_at	Cdo1	cysteine dioxygenase 1, cytosolic	12583	2.48623	5.19214	1.63789e-07	1.32672	5.19214	0.000379645	E19.5
1416497_at	Pdia4	protein disulfide isomerase associated 4	12304	2.00556	7.848	3.07236e-09	1.98577	7.848	5.71748e-10	E19.5
1423365_at	Cacna1g	calcium channel, voltage-dependent, T type, alpha 1G subunit	12291	-2.05626	5.79525	2e-08	-0.364056	5.79525	0.152831	E19.5
1450779_at	Fabp7	fatty acid binding protein 7, brain	12140	-2.26664	4.66692	8.19469e-06	-0.434092	4.66692	0.285029	E19.5
1421830_at	Ak4	adenylate kinase 4	11639	2.31886	4.3011	1.31526e-06	1.83603	4.3011	1.27977e-05	E19.5
1450387_s_at	Ak4	adenylate kinase 4	11639	2.25201	7.3738	3.18624e-09	1.84514	7.3738	2.45817e-08	E19.5
1431609_a_at	Acp5	acid phosphatase 5, tartrate resistant	11433	2.464	3.6511	2.6524e-10	1.51012	3.6511	4.97432e-07	E19.5
1438732_at	Nhsl2	NHS-like 2	100042480	2.29712	3.82638	8.6732e-11	2.59565	3.82638	8.25163e-13	E19.5 and Adult
1436287_at	Apela	apelin receptor early endogenous ligand	100038489	3.50237	4.13514	7.4241e-13	3.61721	4.13514	4.36971e-14	E19.5 and Adult
1456795_at	Bend4	BEN domain containing 4	666938	2.285	7.40158	3.71083e-08	4.39865	7.40158	4.46675e-15	E19.5 and Adult
1455038_at	5730471H19Rik	RIKEN cDNA 5730471H19 gene	632764	2.2084	5.25206	5.61918e-12	3.55029	5.25206	1.39851e-17	E19.5 and Adult
1455522_at	Arhgef15	Rho guanine nucleotide exchange factor (GEF) 15	442801	-2.20904	5.30668	3.77235e-07	-3.92619	5.30668	5.92056e-13	E19.5 and Adult
1457172_at	Arhgef15	Rho guanine nucleotide exchange factor (GEF) 15	442801	-2.17335	4.95881	1.40386e-06	-2.4345	4.95881	4.52654e-08	E19.5 and Adult
1446618_at	A130088B03Rik	RIKEN cDNA A130088B03 gene	432971	-2.03313	6.06579	4.92552e-10	-2.12654	6.06579	2.82072e-11	E19.5 and Adult
1446810_at	A730062M13Rik	RIKEN cDNA A730062M13 gene	403346	2.31848	4.77374	9.29562e-10	2.62778	4.77374	9.40753e-12	E19.5 and Adult
1435823_x_at	Egfl7	EGF-like domain 7	353156	-2.3472	6.56019	4.87771e-09	-2.99154	6.56019	4.4296e-12	E19.5 and Adult
1451428_x_at	Egfl7	EGF-like domain 7	353156	-2.23538	7.24745	2.34817e-09	-3.03771	7.24745	4.67472e-13	E19.5 and Adult
1456326_at	Fndc3c1	fibronectin type III domain containing 3C1	333564	2.94406	4.06492	3.70848e-13	2.82404	4.06492	1.16312e-13	E19.5 and Adult
1455280_at	Frem1	Fras1 related extracellular matrix protein 1	329872	2.28974	5.11678	4.40876e-08	4.044	5.11678	3.95365e-14	E19.5 and Adult
1456288_at	Slfn5	schlafen 5	327978	-2.02484	4.75392	9.84401e-08	-3.89909	4.75392	1.52163e-14	E19.5 and Adult
1452210_at	Dna2	DNA replication helicase 2 homolog (yeast)	327762	2.03462	6.69754	5.36872e-10	3.62849	6.69754	1.64831e-16	E19.5 and Adult
1438531_at	A730054J21Rik	RIKEN cDNA A730054J21 gene	320862	3.08682	6.3864	7.8203e-12	5.30165	6.3864	4.08249e-18	E19.5 and Adult
1458811_at	9430047L24Rik	RIKEN cDNA 9430047L24 gene	320850	2.44396	3.58873	9.2631e-13	2.44475	3.58873	1.13358e-13	E19.5 and Adult
1444432_at	D330040H18Rik	RIKEN cDNA D330040H18 gene	320847	2.89735	5.68618	5.73731e-09	4.33256	5.68618	1.44048e-13	E19.5 and Adult
1434645_at	C530008M17Rik	RIKEN cDNA C530008M17 gene	320827	2.19046	4.16399	0.00046413	2.64175	4.16399	1.7877e-05	E19.5 and Adult
1427054_s_at	Abi3bp	ABI gene family, member 3 (NESH) binding protein	320712	-4.33083	4.86922	1.08611e-09	-4.85666	4.86922	1.38939e-11	E19.5 and Adult
1427053_at	Abi3bp	ABI gene family, member 3 (NESH) binding protein	320712	-2.12059	3.49548	0.00157106	-3.82991	3.49548	2.12139e-07	E19.5 and Adult
1435783_at	Fam169a	family with sequence similarity 169, member A	320557	2.12416	5.56866	1.78603e-12	2.37146	5.56866	1.93637e-14	E19.5 and Adult
1441058_at	Itpkb	inositol 1,4,5-trisphosphate 3-kinase B	320404	-2.28269	6.58652	2.63419e-10	-3.04507	6.58652	5.8877e-14	E19.5 and Adult
1434770_at	Iqcb1	IQ calmodulin-binding motif containing 1	320299	2.05988	5.20077	6.02792e-08	2.36574	5.20077	7.19207e-10	E19.5 and Adult
1435135_at	Nceh1	neutral cholesterol ester hydrolase 1	320024	-2.51026	7.03839	4.48551e-12	-2.33554	7.03839	3.27249e-12	E19.5 and Adult
1439839_at	D130051D11Rik	RIKEN cDNA D130051D11 gene	319737	-2.99034	6.5987	1.04942e-11	-2.7157	6.5987	1.28106e-11	E19.5 and Adult
1434013_at	Ablim3	actin binding LIM protein family, member 3	319713	-3.43096	5.07672	3.10762e-14	-4.68652	5.07672	2.34208e-18	E19.5 and Adult
1428834_at	Dusp4	dual specificity phosphatase 4	319520	2.35767	4.4749	1.3603e-08	2.69976	4.4749	1.44384e-10	E19.5 and Adult
1428909_at	A130040M12Rik	RIKEN cDNA A130040M12 gene	319269	-2.27655	4.68089	2.07513e-06	-3.66736	4.68089	5.35038e-11	E19.5 and Adult
1435640_x_at	A130040M12Rik	RIKEN cDNA A130040M12 gene	319269	-2.20541	4.49313	1.51422e-08	-2.33741	4.49313	7.83924e-10	E19.5 and Adult
1453238_s_at	A130040M12Rik	RIKEN cDNA A130040M12 gene	319269	-2.8181	9.1881	1.04942e-11	-3.05839	9.1881	2.35646e-13	E19.5 and Adult
1437360_at	Pcdh19	protocadherin 19	279653	-2.11121	3.88627	1.3205e-06	-2.93119	3.88627	6.33782e-10	E19.5 and Adult
1440990_at	Kif26b	kinesin family member 26B	269152	2.81076	6.11544	1.48591e-11	5.22023	6.11544	1.3325e-18	E19.5 and Adult
1447547_at	Ltbp1	latent transforming growth factor beta binding protein 1	268977	2.56446	3.65199	5.79984e-09	2.94858	3.65199	5.02575e-11	E19.5 and Adult
1434202_a_at	Fam107a	family with sequence similarity 107, member A	268709	-2.67361	4.23199	1.05708e-05	-4.98171	4.23199	2.45201e-11	E19.5 and Adult
1442918_at	Nav3	neuron navigator 3	260315	-2.0321	4.91007	2.55851e-09	-2.02348	4.91007	4.27571e-10	E19.5 and Adult
1424157_at	Ehd2	EH-domain containing 2	259300	-2.33498	6.71691	1.09063e-08	-3.2791	6.71691	1.34864e-12	E19.5 and Adult
1459823_at	Ehd2	EH-domain containing 2	259300	-2.38054	6.50016	2.63849e-12	-2.59861	6.50016	4.83967e-14	E19.5 and Adult
1457040_at	Lgi2	leucine-rich repeat LGI family, member 2	246316	2.66993	4.7491	6.76392e-10	2.09617	4.7491	1.3e-08	E19.5 and Adult
1436332_at	Hspb6	heat shock protein, alpha-crystallin-related, B6	243912	-3.26359	7.50911	1.66748e-10	-4.79748	7.50911	4.04595e-15	E19.5 and Adult
1456318_at	Clec1a	C-type lectin domain family 1, member a	243653	-3.43166	5.43756	2.06391e-14	-3.92449	5.43756	9.91184e-17	E19.5 and Adult
1460039_at	Clec1a	C-type lectin domain family 1, member a	243653	-2.55338	4.24929	2.72066e-07	-2.54916	4.24929	5.84274e-08	E19.5 and Adult
1456061_at	Gimap8	GTPase, IMAP family member 8	243374	-2.84297	5.73254	3.97578e-13	-3.61217	5.73254	1.91426e-16	E19.5 and Adult
1456147_at	St8sia6	ST8 alpha-N-acetyl-neuraminide alpha-2,8-sialyltransferase 6	241230	-2.50454	4.60252	3.14569e-07	-2.92171	4.60252	3.5634e-09	E19.5 and Adult
1434188_at	Slc16a12	solute carrier family 16 (monocarboxylic acid transporters), member 12	240638	3.01055	6.01336	3.16584e-08	3.38931	6.01336	5.23303e-10	E19.5 and Adult
1434582_at	Erc2	ELKS/RAB6-interacting/CAST family member 2	238988	2.24033	4.1672	6.38754e-11	2.4032	4.1672	1.94138e-12	E19.5 and Adult
1436233_at	Btnl9	butyrophilin-like 9	237754	-5.03343	6.8425	2.82119e-12	-3.06668	6.8425	1.3251e-08	E19.5 and Adult
1437621_x_at	Phgdh	3-phosphoglycerate dehydrogenase	236539	2.41342	7.26082	1.23012e-11	2.68584	7.26082	1.55012e-13	E19.5 and Adult
1433769_at	Als2cl	ALS2 C-terminal like	235633	-2.03941	4.08104	2.2e-08	-2.93551	4.08104	1.80692e-12	E19.5 and Adult
1426210_x_at	Parp3	poly (ADP-ribose) polymerase family, member 3	235587	-2.41022	3.79083	3.08701e-10	-4.41107	3.79083	4.76692e-17	E19.5 and Adult
1419874_x_at	Zbtb16	zinc finger and BTB domain containing 16	235320	-3.09726	5.39596	6.47131e-07	-3.15598	5.39596	1.04e-07	E19.5 and Adult
1427638_at	Zbtb16	zinc finger and BTB domain containing 16	235320	-2.60264	5.81528	1.44507e-06	-4.66014	5.81528	3.32312e-12	E19.5 and Adult
1439163_at	Zbtb16	zinc finger and BTB domain containing 16	235320	-2.47912	6.38048	3.174e-06	-2.95351	6.38048	3.84266e-08	E19.5 and Adult
1426283_at	Ntm	neurotrimin	235106	3.02933	5.33145	1.858e-10	3.7683	5.33145	2.10238e-13	E19.5 and Adult
1451500_at	Ushbp1	Usher syndrome 1C binding protein 1	234395	-2.81445	6.15167	1.0046e-12	-3.6249	6.15167	3.70643e-16	E19.5 and Adult
1434889_at	Plekha7	pleckstrin homology domain containing, family A member 7	233765	2.25894	7.1972	5.2679e-10	4.08067	7.1972	1.20045e-16	E19.5 and Adult
1439019_at	Fras1	Fraser syndrome 1 homolog (human)	231470	2.54548	6.52719	1.55982e-11	3.49611	6.52719	1.58179e-15	E19.5 and Adult
1426649_at	Tmeff1	transmembrane protein with EGF-like and two follistatin-like domains 1	230157	3.20392	5.95163	9.77832e-11	4.48298	5.95163	6.85236e-15	E19.5 and Adult
1425156_at	Gbp7	guanylate binding protein 7	229900	-2.7178	5.90423	1.22509e-09	-4.9826	5.90423	2.17297e-16	E19.5 and Adult
1434380_at	Gbp7	guanylate binding protein 7	229900	-2.34717	5.06159	3.23077e-07	-4.70843	5.06159	2.98884e-14	E19.5 and Adult
1424408_at	Lims2	LIM and senescent cell antigen like domains 2	225341	-2.68491	7.1246	6.05322e-14	-4.19464	7.1246	2.24822e-19	E19.5 and Adult
1440225_at	Gpr116	G protein-coupled receptor 116	224792	-2.42306	6.97971	1.01925e-08	-3.07171	6.97971	1.17662e-11	E19.5 and Adult
1435701_at	Cyyr1	cysteine and tyrosine-rich protein 1	224405	-2.47666	5.22288	8.94261e-08	-4.15167	5.22288	3.28603e-13	E19.5 and Adult
1452280_at	Farp1	FERM, RhoGEF (Arhgef) and pleckstrin domain protein 1 (chondrocyte-derived)	223254	2.1093	6.8174	1.23748e-11	3.199	6.8174	1.22487e-16	E19.5 and Adult
1436920_at	Pcdh17	protocadherin 17	219228	-2.93345	5.17244	1.34252e-11	-2.16913	5.17244	1.18327e-09	E19.5 and Adult
1423851_a_at	Shisa2	shisa family member 2	219134	2.79224	4.38289	4.8964e-09	2.79973	4.38289	7.06559e-10	E19.5 and Adult
1423852_at	Shisa2	shisa family member 2	219134	2.32824	3.4652	4.65495e-08	2.03792	3.4652	1.02149e-07	E19.5 and Adult
1433879_a_at	Mapk1ip1l	mitogen-activated protein kinase 1 interacting protein 1-like	218975	2.16131	7.72632	1.139e-06	2.8201	7.72632	1.8495e-09	E19.5 and Adult
1427371_at	Abca8a	ATP-binding cassette, sub-family A (ABC1), member 8a	217258	-2.82048	5.28961	8.08717e-10	-5.6076	5.28961	2.05532e-17	E19.5 and Adult
1434736_at	Hlf	hepatic leukemia factor	217082	-2.21193	6.08385	1.28308e-10	-3.09552	6.08385	9.15856e-15	E19.5 and Adult
1437409_s_at	Gpr126	G protein-coupled receptor 126	215798	3.43599	5.44785	5e-09	4.3808	5.44785	4.52538e-12	E19.5 and Adult
1433837_at	8430408G22Rik	RIKEN cDNA 8430408G22 gene	213393	-2.08126	6.672	1.30384e-07	-3.60677	6.672	2.47913e-13	E19.5 and Adult
1455795_at	Dse	dermatan sulfate epimerase	212898	2.24591	5.00062	1.58912e-07	2.04269	5.00062	1.76894e-07	E19.5 and Adult
1436877_at	Lrch2	leucine-rich repeats and calponin homology (CH) domain containing 2	210297	2.11147	5.24984	2e-09	2.1496	5.24984	2.06248e-10	E19.5 and Adult
1429159_at	Itih5	inter-alpha (globulin) inhibitor H5	209378	-2.86577	6.75158	2.01031e-08	-2.76839	6.75158	6.66363e-09	E19.5 and Adult
1441946_at	Itih5	inter-alpha (globulin) inhibitor H5	209378	-2.60156	5.39037	5.14284e-07	-2.59356	5.39037	1.19608e-07	E19.5 and Adult
1434187_at	Alg11	asparagine-linked glycosylation 11 (alpha-1,2-mannosyltransferase)	207958	2.45112	4.96294	4.81931e-10	2.7151	4.96294	8.00342e-12	E19.5 and Adult
1447707_s_at	Pde2a	phosphodiesterase 2A, cGMP-stimulated	207728	-2.46475	8.35382	4.77668e-14	-2.77087	8.35382	3.47195e-16	E19.5 and Adult
1424030_at	Grhl1	grainyhead-like 1 (Drosophila)	195733	2.43649	4.91024	1.12405e-08	3.44864	4.91024	1.17422e-12	E19.5 and Adult
1418059_at	Eltd1	EGF, latrophilin seven transmembrane domain containing 1	170757	-2.43833	5.0848	1.18708e-07	-3.7499	5.0848	3.33188e-12	E19.5 and Adult
1417403_at	Elovl6	ELOVL family member 6, elongation of long chain fatty acids (yeast)	170439	2.03033	4.4055	1.72685e-06	2.14067	4.4055	1.71681e-07	E19.5 and Adult
1455223_at	Igf2bp1	insulin-like growth factor 2 mRNA binding protein 1	140486	2.39064	5.539	3.91159e-09	3.22936	5.539	9.52724e-13	E19.5 and Adult
1423630_at	Cygb	cytoglobin	114886	-2.04826	5.75722	9.80862e-08	-3.96626	5.75722	1.34048e-14	E19.5 and Adult
1453128_at	Lyve1	lymphatic vessel endothelial hyaluronan receptor 1	114332	-2.25565	5.88008	1.59596e-10	-2.69079	5.88008	4.62332e-13	E19.5 and Adult
1440108_at	Foxp2	forkhead box P2	114142	2.04055	5.25712	8.12137e-05	2.39069	5.25712	2.84647e-06	E19.5 and Adult
1423405_at	Timp4	tissue inhibitor of metalloproteinase 4	110595	-4.33499	4.40696	1.10817e-12	-7.87827	4.40696	1.57221e-19	E19.5 and Adult
1417185_at	Ly6a	lymphocyte antigen 6 complex, locus A	110454	-3.31493	5.54803	4.19234e-10	-6.31066	5.54803	2.64397e-17	E19.5 and Adult
1437152_at	Mex3b	mex3 homolog B (C. elegans)	108797	2.02512	5.32274	1.14686e-05	3.24599	5.32274	6.48104e-10	E19.5 and Adult
1429982_at	Rimklb	ribosomal modification protein rimK-like family member B	108653	2.64059	4.15407	5.72264e-08	2.38015	4.15407	7.41499e-08	E19.5 and Adult
1420994_at	B3gnt5	UDP-GlcNAc:betaGal beta-1,3-N-acetylglucosaminyltransferase 5	108105	2.49529	5.28627	1.6243e-08	4.52118	5.28627	6.30722e-15	E19.5 and Adult
1424375_s_at	Gimap4	GTPase, IMAP family member 4	107526	-2.80324	8.02771	7.71929e-12	-3.81789	8.02771	8.97701e-16	E19.5 and Adult
1427146_at	Carns1	carnosine synthase 1	107239	-4.15365	7.96998	2.34819e-13	-4.06615	7.96998	4.65425e-14	E19.5 and Adult
1426766_at	6330403K07Rik	RIKEN cDNA 6330403K07 gene	103712	2.47384	5.46906	5.38312e-08	2.02603	5.46906	3.77605e-07	E19.5 and Adult
1460403_at	Psip1	PC4 and SFRS1 interacting protein 1	101739	2.2015	7.66838	2.11904e-07	3.85126	7.66838	3.91509e-13	E19.5 and Adult
1433933_s_at	Slco2b1	solute carrier organic anion transporter family, member 2b1	101488	-2.51348	4.03736	2.90721e-12	-2.82007	4.03736	2.92682e-14	E19.5 and Adult
1427052_at	Acacb	acetyl-Coenzyme A carboxylase beta	100705	-2.47855	6.89945	4.37421e-12	-2.33285	6.89945	2.4202e-12	E19.5 and Adult
1449824_at	Prg4	proteoglycan 4 (megakaryocyte stimulating factor, articular superficial zone protein)	96875	-2.72204	3.67242	1.15379e-08	-5.20533	3.67242	1.20229e-15	E19.5 and Adult
1418199_at	Hemgn	hemogen	93966	3.83706	2.94988	2.06071e-12	3.83545	2.94988	2.88972e-13	E19.5 and Adult
1424711_at	Tmem2	transmembrane protein 2	83921	2.18675	7.64689	1.12438e-09	4.04023	7.64689	1.64831e-16	E19.5 and Adult
1418545_at	Wasf1	WAS protein family, member 1	83767	2.29228	5.32326	9.806e-06	3.58967	5.32326	8.24179e-10	E19.5 and Adult
1436916_at	Tmem108	transmembrane protein 108	81907	2.38673	4.29566	1.45065e-07	2.729	4.29566	2.14599e-09	E19.5 and Adult
1450798_at	Tnxb	tenascin XB	81877	-2.65975	5.54004	2.8402e-11	-3.9047	5.54004	6.43776e-16	E19.5 and Adult
1436275_at	Kcnip2	Kv channel-interacting protein 2	80906	-3.36741	5.5372	1.58583e-15	-3.75451	5.5372	1.39851e-17	E19.5 and Adult
1456629_at	Kank3	KN motif and ankyrin repeat domains 3	80880	-2.33942	5.72901	1.56887e-09	-2.91238	5.72901	2.12655e-12	E19.5 and Adult
1460049_s_at	1500015O10Rik	RIKEN cDNA 1500015O10 gene	78896	-2.52676	5.62728	0.00022213	-5.46608	5.62728	1.59796e-10	E19.5 and Adult
1419292_at	Htra3	HtrA serine peptidase 3	78558	-2.68139	6.33104	1.75564e-12	-4.61772	6.33104	8.01281e-19	E19.5 and Adult
1454926_at	Sphkap	SPHK1 interactor, AKAP domain containing	77629	3.03453	5.90201	1.32086e-13	3.45383	5.90201	7.76096e-16	E19.5 and Adult
1431751_a_at	Mpped2	metallophosphoesterase domain containing 2	77015	2.15256	8.14288	4.27285e-10	3.51885	8.14288	9.63852e-16	E19.5 and Adult
1435285_at	Mpped2	metallophosphoesterase domain containing 2	77015	2.24947	4.62473	1.67253e-06	3.03647	4.62473	1.5381e-09	E19.5 and Adult
1426278_at	Ifi27l2a	interferon, alpha-inducible protein 27 like 2A	76933	-2.26969	4.6726	2.56244e-09	-5.7661	4.6726	2.72123e-19	E19.5 and Adult
1434695_at	Dtl	denticleless homolog (Drosophila)	76843	2.23642	5.64822	2.87493e-08	3.15233	5.64822	4.02221e-12	E19.5 and Adult
1456652_at	Dtl	denticleless homolog (Drosophila)	76843	2.27398	5.34146	3.4e-08	2.84444	5.34146	6.3824e-11	E19.5 and Adult
1454806_at	Fam49a	family with sequence similarity 49, member A	76820	3.00715	5.58991	2.57521e-08	2.76904	5.58991	2.2e-08	E19.5 and Adult
1428722_at	Ckmt2	creatine kinase, mitochondrial 2	76722	-4.80391	6.75686	3.90791e-08	-7.00712	6.75686	2.69371e-12	E19.5 and Adult
1456603_at	Fam101b	family with sequence similarity 101, member B	76566	-2.1067	7.07229	9.41563e-14	-3.49947	7.07229	9.36161e-20	E19.5 and Adult
1427312_at	Cmya5	cardiomyopathy associated 5	76469	-2.05257	6.7838	3.4952e-09	-3.23945	6.7838	2.31426e-14	E19.5 and Adult
1431094_at	1110006E14Rik	RIKEN cDNA 1110006E14 gene	76286	2.06958	5.86764	1.34368e-06	4.09756	5.86764	3.01775e-13	E19.5 and Adult
1428799_at	Lca5	Leber congenital amaurosis 5 (human)	75782	2.65159	5.2737	1.31887e-06	3.31506	5.2737	5.14692e-09	E19.5 and Adult
1429718_at	Slitrk5	SLIT and NTRK-like family, member 5	75409	2.11227	5.52895	2.1928e-08	2.6315	5.52895	4.14994e-11	E19.5 and Adult
1441836_x_at	Gtsf1	gametocyte specific factor 1	74174	2.05593	8.05951	6.42611e-08	5.73657	8.05951	1.6092e-18	E19.5 and Adult
1448929_at	F13a1	coagulation factor XIII, A1 subunit	74145	-2.89137	7.03361	9.11646e-13	-5.25539	7.03361	1.18371e-19	E19.5 and Adult
1426206_at	Robo4	roundabout homolog 4 (Drosophila)	74144	-2.65493	5.68716	2.06035e-12	-3.4674	5.68716	6.10068e-16	E19.5 and Adult
1435951_at	Grip1	glutamate receptor interacting protein 1	74053	2.50137	4.0593	2.28747e-09	2.76287	4.0593	4.30149e-11	E19.5 and Adult
1455607_at	Rspo3	R-spondin 3 homolog (Xenopus laevis)	72780	2.06203	4.26423	6.61824e-08	2.35737	4.26423	8.88268e-10	E19.5 and Adult
1455529_at	Mex3a	mex3 homolog A (C. elegans)	72640	2.00428	7.01035	4.30241e-09	3.18059	7.01035	2.58833e-14	E19.5 and Adult
1429310_at	Flrt3	fibronectin leucine rich transmembrane protein 3	71436	2.94222	6.17656	1.31403e-10	4.28872	6.17656	3.72658e-15	E19.5 and Adult
1453102_at	Flrt3	fibronectin leucine rich transmembrane protein 3	71436	2.55006	5.308	6.86627e-13	2.93818	5.308	3.28768e-15	E19.5 and Adult
1428727_at	Cep192	centrosomal protein 192	70799	2.09379	6.03645	1.04318e-05	3.05064	6.03645	3.7975e-09	E19.5 and Adult
1419032_at	Stk26	serine/threonine kinase 26	70415	3.40678	4.61088	1.66748e-10	3.44785	4.61088	1.87069e-11	E19.5 and Adult
1419033_at	Stk26	serine/threonine kinase 26	70415	3.20075	6.43841	1.59461e-10	2.87651	6.43841	2.17201e-10	E19.5 and Adult
1429205_at	Mllt3	myeloid/lymphoid or mixed-lineage leukemia (trithorax homolog, Drosophila); translocated to, 3	70122	2.39151	5.85396	2.26377e-14	2.61769	5.85396	2.93647e-16	E19.5 and Adult
1431890_a_at	Mllt3	myeloid/lymphoid or mixed-lineage leukemia (trithorax homolog, Drosophila); translocated to, 3	70122	2.57298	5.47237	1.8795e-12	3.18745	5.47237	1.89261e-15	E19.5 and Adult
1445897_s_at	Ifi35	interferon-induced protein 35	70110	-2.90304	7.36562	1.14596e-09	-3.72204	7.36562	7.81002e-13	E19.5 and Adult
1429295_s_at	Trip13	thyroid hormone receptor interactor 13	69716	2.38954	6.18286	4.4e-07	5.10985	6.18286	1.03787e-14	E19.5 and Adult
1454137_s_at	Hfe2	hemochromatosis type 2 (juvenile) (human homolog)	69585	-2.03982	5.99602	2.83215e-08	-3.16316	5.99602	4.61659e-13	E19.5 and Adult
1428111_at	Slc38a4	solute carrier family 38, member 4	69354	2.1452	7.49644	3.54453e-07	6.7201	7.49644	1.0903e-18	E19.5 and Adult
1438641_x_at	Fam57b	family with sequence similarity 57, member B	68952	-2.0441	4.77003	1.83442e-08	-2.72906	4.77003	7.50455e-12	E19.5 and Adult
1433581_at	1190002N15Rik	RIKEN cDNA 1190002N15 gene	68861	2.58664	6.83243	6.31256e-07	2.96899	6.83243	1.1e-08	E19.5 and Adult
1433582_at	1190002N15Rik	RIKEN cDNA 1190002N15 gene	68861	2.27636	7.35695	1.08149e-09	2.61052	7.35695	8.58473e-12	E19.5 and Adult
1422153_a_at	Asb11	ankyrin repeat and SOCS box-containing 11	68854	-3.49054	6.16648	9.39779e-13	-3.79601	6.16648	1.71835e-14	E19.5 and Adult
1435813_at	Mypn	myopalladin	68802	-2.47206	5.55002	4.4602e-08	-2.31712	5.55002	2.75376e-08	E19.5 and Adult
1453321_at	Fndc1	fibronectin type III domain containing 1	68655	-3.13359	4.59267	2.56244e-09	-3.42644	4.59267	6.14973e-11	E19.5 and Adult
1447584_s_at	Myct1	myc target 1	68632	-2.11045	5.94659	3.56366e-08	-2.58112	5.94659	1.07368e-10	E19.5 and Adult
1452954_at	Ube2c	ubiquitin-conjugating enzyme E2C	68612	2.0416	7.4399	1.10531e-05	5.12202	7.4399	3.32518e-14	E19.5 and Adult
1452968_at	Cthrc1	collagen triple helix repeat containing 1	68588	2.0686	4.76829	4.79297e-05	3.64801	4.76829	7.99406e-10	E19.5 and Adult
1444504_at	Dhrs7c	dehydrogenase/reductase (SDR family) member 7C	68460	-4.09504	5.08232	2.71215e-13	-4.52982	5.08232	3.32044e-15	E19.5 and Adult
1453022_at	Gpihbp1	GPI-anchored HDL-binding protein 1	68453	-3.17295	5.98351	4.28808e-12	-5.21736	5.98351	5.97195e-18	E19.5 and Adult
1416757_at	Zwilch	zwilch kinetochore protein	68014	2.15509	6.77961	2.47743e-08	4.99868	6.77961	3.40166e-17	E19.5 and Adult
1425560_a_at	S100a16	S100 calcium binding protein A16	67860	-2.11838	7.20855	1.22085e-09	-2.94101	7.20855	1.32437e-13	E19.5 and Adult
1447676_x_at	S100a16	S100 calcium binding protein A16	67860	-2.48823	7.62798	2.34819e-13	-2.99762	7.62798	3.7493e-16	E19.5 and Adult
1417921_at	Pbdc1	polysaccharide biosynthesis domain containing 1	67683	2.16456	7.01981	4.14341e-07	2.63451	7.01981	2.1491e-09	E19.5 and Adult
1449155_at	Polr3g	polymerase (RNA) III (DNA directed) polypeptide G	67486	2.52787	4.96857	1.31387e-11	2.98273	4.96857	4.32732e-14	E19.5 and Adult
1417066_at	Adck3	aarF domain containing kinase 3	67426	-2.56002	6.54615	9.84994e-13	-3.74861	6.54615	1.84474e-17	E19.5 and Adult
1450770_at	3632451O06Rik	RIKEN cDNA 3632451O06 gene	67419	2.71488	7.78642	1.12011e-09	4.08708	7.78642	1.85354e-14	E19.5 and Adult
1422128_at	Rpl14	ribosomal protein L14	67115	2.06574	7.20992	4.44682e-05	3.30018	7.20992	5.07892e-09	E19.5 and Adult
1441915_s_at	Plin5	perilipin 5	66968	-3.42501	4.4516	4.67486e-13	-5.2651	4.4516	2.71494e-18	E19.5 and Adult
1428083_at	Neat1	nuclear paraspeckle assembly transcript 1 (non-protein coding)	66961	-4.07165	8.14597	4.73774e-15	-5.95765	8.14597	8.9739e-20	E19.5 and Adult
1416118_at	Trim59	tripartite motif-containing 59	66949	2.36433	6.52539	6.39497e-09	3.60944	6.52539	1.00206e-13	E19.5 and Adult
1416652_at	Aspn	asporin	66695	-3.64801	4.74012	4.11185e-11	-2.97452	4.74012	4.4974e-10	E19.5 and Adult
1448421_s_at	Aspn	asporin	66695	-5.32595	6.2527	8.98343e-12	-4.05028	6.2527	4.58959e-10	E19.5 and Adult
1429538_a_at	Pnisr	PNN interacting serine/arginine-rich	66625	2.07466	7.85531	1.26377e-06	4.32229	7.85531	8.27134e-14	E19.5 and Adult
1418990_at	Ms4a4d	membrane-spanning 4-domains, subfamily A, member 4D	66607	-2.52361	4.30076	6.02611e-07	-4.9192	4.30076	1.35116e-13	E19.5 and Adult
1452792_at	Dzip1	DAZ interacting protein 1	66573	2.71099	4.97028	1.38941e-09	3.31048	4.97028	2.87389e-12	E19.5 and Adult
1438266_at	Adamtsl5	ADAMTS-like 5	66548	-2.37312	5.45494	3.86665e-09	-2.97394	5.45494	4.99556e-12	E19.5 and Adult
1420884_at	Sln	sarcolipin	66402	-2.67812	5.89568	0.000583224	-5.49457	5.89568	2.90594e-09	E19.5 and Adult
1438511_a_at	Rgcc	regulator of cell cycle	66214	-2.41187	5.93584	1.72867e-07	-4.08534	5.93584	6.16545e-13	E19.5 and Adult
1423754_at	Ifitm3	interferon induced transmembrane protein 3	66141	-2.87449	7.58711	4.18508e-12	-4.10738	7.58711	1.5201e-16	E19.5 and Adult
1423422_at	Asb4	ankyrin repeat and SOCS box-containing 4	65255	2.31575	6.02563	4.99309e-08	4.81602	6.02563	1.08955e-15	E19.5 and Adult
1433919_at	Asb4	ankyrin repeat and SOCS box-containing 4	65255	2.78346	6.31205	3.98096e-10	4.36487	6.31205	2.3468e-15	E19.5 and Adult
1449461_at	Rbp7	retinol binding protein 7, cellular	63954	-3.61251	4.7835	5.29438e-09	-6.03787	4.7835	1.00357e-14	E19.5 and Adult
1441588_at	Kcnq1ot1	KCNQ1 overlapping transcript 1	63830	2.08627	4.85455	8.12342e-06	2.85399	4.85455	9.19869e-09	E19.5 and Adult
1446255_at	Kcnq1ot1	KCNQ1 overlapping transcript 1	63830	2.38097	3.76921	2.75139e-06	2.79963	3.76921	4.0657e-08	E19.5 and Adult
1422430_at	Fignl1	fidgetin-like 1	60530	2.23446	7.56007	2.74182e-08	5.41106	7.56007	1.48835e-17	E19.5 and Adult
1418769_at	Myoz2	myozenin 2	59006	-2.09041	7.95553	9.72076e-09	-3.3037	7.95553	7.56354e-14	E19.5 and Adult
1422710_a_at	Cacna1h	calcium channel, voltage-dependent, T type, alpha 1H subunit	58226	2.00823	6.58919	1.41537e-10	4.4872	6.58919	2.1378e-19	E19.5 and Adult
1437983_at	Sall1	sal-like 1 (Drosophila)	58198	2.54487	5.08853	5.41601e-09	3.27446	5.08853	4.08054e-12	E19.5 and Adult
1436058_at	Rsad2	radical S-adenosyl methionine domain containing 2	58185	-2.21542	5.15331	5.78664e-05	-3.42832	5.15331	1.41903e-08	E19.5 and Adult
1418595_at	Plin4	perilipin 4	57435	-3.47049	6.06687	1.80213e-13	-4.00309	6.06687	7.84984e-16	E19.5 and Adult
1418511_at	Dpt	dermatopontin	56429	-6.25979	7.95272	4.96977e-16	-7.07141	7.95272	3.16098e-18	E19.5 and Adult
1415996_at	Txnip	thioredoxin interacting protein	56338	-2.24758	8.33227	3.63914e-08	-2.7046	8.33227	1.5543e-10	E19.5 and Adult
1448126_at	Fam60a	family with sequence similarity 60, member A	56306	2.52354	7.24216	6.1009e-12	3.97943	7.24216	2.30308e-17	E19.5 and Adult
1422905_s_at	Fmo2	flavin containing monooxygenase 2	55990	-3.07497	5.91531	8.98343e-12	-7.08313	5.91531	9.61834e-21	E19.5 and Adult
1418392_a_at	Gbp3	guanylate binding protein 3	55932	-2.03593	4.77769	1.02333e-06	-3.77097	4.77769	9.35249e-13	E19.5 and Adult
1417376_a_at	Cadm1	cell adhesion molecule 1	54725	2.52999	5.20651	1.24935e-10	2.22995	5.20651	2.51808e-10	E19.5 and Adult
1455396_at	Atp8b1	ATPase, class I, type 8B, member 1	54670	-2.32945	3.57523	3.19387e-06	-2.02363	3.57523	7.6428e-06	E19.5 and Adult
1441927_at	Syt7	synaptotagmin VII	54525	-2.30216	5.6232	7.83757e-12	-2.62994	5.6232	5.28184e-14	E19.5 and Adult
1422637_at	Rassf5	Ras association (RalGDS/AF-6) domain family member 5	54354	3.09925	3.47795	1.40222e-10	3.00337	3.47795	3.94809e-11	E19.5 and Adult
1422638_s_at	Rassf5	Ras association (RalGDS/AF-6) domain family member 5	54354	3.17398	6.13315	4.91652e-14	3.91651	6.13315	4.21201e-17	E19.5 and Adult
1423818_a_at	Arl6ip1	ADP-ribosylation factor-like 6 interacting protein 1	54208	2.05807	7.66814	1.63491e-05	2.33355	7.66814	6.77332e-07	E19.5 and Adult
1455087_at	Snhg14	small nucleolar RNA host gene 14	52480	2.75803	4.34764	1.08293e-08	2.54624	4.34764	8.51492e-09	E19.5 and Adult
1455425_at	Tet1	tet methylcytosine dioxygenase 1	52463	2.00737	5.70555	2.3756e-06	3.74173	5.70555	2.74315e-12	E19.5 and Adult
1433696_at	Hn1l	hematological and neurological expressed 1-like	52009	2.44609	5.56492	2.76837e-06	2.58283	5.56492	2.82232e-07	E19.5 and Adult
1420938_at	Hs6st2	heparan sulfate 6-O-sulfotransferase 2	50786	2.49758	3.90342	2.53775e-11	2.87401	3.90342	1.55364e-13	E19.5 and Adult
1450047_at	Hs6st2	heparan sulfate 6-O-sulfotransferase 2	50786	2.88459	5.56895	3.26672e-11	4.35045	5.56895	3.86991e-16	E19.5 and Adult
1418454_at	Mfap5	microfibrillar associated protein 5	50530	-2.98489	4.97926	5.6547e-11	-3.54623	4.97926	1.6596e-13	E19.5 and Adult
1448147_at	Tnfrsf19	tumor necrosis factor receptor superfamily, member 19	29820	2.48103	6.30555	1.55322e-08	3.38489	6.30555	3.87886e-12	E19.5 and Adult
1418969_at	Skp2	S-phase kinase-associated protein 2 (p45)	27401	2.38245	5.23603	2.65437e-08	3.34063	5.23603	4.08945e-12	E19.5 and Adult
1436000_a_at	Skp2	S-phase kinase-associated protein 2 (p45)	27401	2.37131	6.34027	2.07077e-10	4.44909	6.34027	1.79408e-17	E19.5 and Adult
1437033_a_at	Skp2	S-phase kinase-associated protein 2 (p45)	27401	2.72001	6.43528	4.3855e-12	4.86596	6.43528	8.58603e-19	E19.5 and Adult
1448429_at	Gyg	glycogenin	27357	2.11856	8.69467	0.000169353	2.78921	8.69467	1.15992e-06	E19.5 and Adult
1448955_s_at	Cadps	Ca2+-dependent secretion activator	27062	2.20744	3.51992	4.00642e-10	2.0411	3.51992	3.0314e-10	E19.5 and Adult
1433966_x_at	Asns	asparagine synthetase	27053	2.18158	4.33088	2.36801e-09	2.43261	4.33088	3.7102e-11	E19.5 and Adult
1437195_x_at	Mapk10	mitogen-activated protein kinase 10	26414	-3.9267	3.82218	1.37742e-12	-4.45074	3.82218	1.00357e-14	E19.5 and Adult
1455267_at	Esrrg	estrogen-related receptor gamma	26381	2.15564	5.38043	2.3667e-06	2.4954	5.38043	4.56323e-08	E19.5 and Adult
1425538_x_at	Ceacam1	carcinoembryonic antigen-related cell adhesion molecule 1	26365	-2.9914	5.36771	1.51202e-09	-3.41997	5.36771	1.31408e-11	E19.5 and Adult
1425675_s_at	Ceacam1	carcinoembryonic antigen-related cell adhesion molecule 1	26365	-2.46599	4.47202	4.31912e-08	-2.30183	4.47202	2.87185e-08	E19.5 and Adult
1427630_x_at	Ceacam1	carcinoembryonic antigen-related cell adhesion molecule 1	26365	-2.60913	5.3923	2.39281e-08	-2.8958	5.3923	5.11519e-10	E19.5 and Adult
1425425_a_at	Wif1	Wnt inhibitory factor 1	24117	-2.48762	4.45217	0.000196234	-5.2101	4.45217	2.48615e-10	E19.5 and Adult
1437523_s_at	Sgcg	sarcoglycan, gamma (dystrophin-associated glycoprotein)	24053	-6.03498	5.81308	3.62568e-19	-5.81999	5.81308	9.70441e-20	E19.5 and Adult
1429178_at	Tenm3	teneurin transmembrane protein 3	23965	2.93457	4.96371	1.42436e-13	3.56323	4.96371	1.88835e-16	E19.5 and Adult
1449315_at	Tenm3	teneurin transmembrane protein 3	23965	2.89636	6.10973	2.22562e-08	2.78547	6.10973	8.21698e-09	E19.5 and Adult
1457273_at	Tenm2	teneurin transmembrane protein 2	23964	2.49075	4.49074	1.31403e-10	2.31999	4.49074	8.57444e-11	E19.5 and Adult
1426785_s_at	Mgll	monoglyceride lipase	23945	-4.75055	6.93662	4.96977e-16	-5.16316	6.93662	7.91382e-18	E19.5 and Adult
1450391_a_at	Mgll	monoglyceride lipase	23945	-4.33412	6.20426	4.33254e-13	-4.94915	6.20426	2.54777e-15	E19.5 and Adult
1441952_x_at	Lynx1	Ly6/neurotoxin 1	23936	-3.40385	7.37783	1.50733e-14	-3.91118	7.37783	6.40252e-17	E19.5 and Adult
1438651_a_at	Aplnr	apelin receptor	23796	-3.73205	9.06465	1.97604e-13	-2.78246	9.06465	1.7936e-11	E19.5 and Adult
1436791_at	Wnt5a	wingless-type MMTV integration site family, member 5A	22418	3.31374	6.34415	4.37421e-12	4.28759	6.34415	1.61416e-15	E19.5 and Adult
1447845_s_at	Vnn1	vanin 1	22361	2.37269	3.39674	3.30864e-08	2.6939	3.39674	4.61885e-10	E19.5 and Adult
1449522_at	Unc5c	unc-5 homolog C (C. elegans)	22253	2.11906	5.80323	7.88183e-10	2.43826	5.80323	5.76685e-12	E19.5 and Adult
1418733_at	Twist1	twist basic helix-loop-helix transcription factor 1	22160	3.44735	5.56359	4.58094e-13	3.85739	5.56359	4.36537e-15	E19.5 and Adult
1417373_a_at	Tuba4a	tubulin, alpha 4A	22145	-2.44835	9.323	1.17112e-14	-4.60824	9.323	1.20646e-21	E19.5 and Adult
1422571_at	Thbs2	thrombospondin 2	21826	-2.89688	4.94024	1.99472e-07	-2.0765	4.94024	1.02772e-05	E19.5 and Adult
1450922_a_at	Tgfb2	transforming growth factor, beta 2	21808	2.3213	5.42051	1.3026e-05	2.62317	5.42051	5.46e-07	E19.5 and Adult
1427345_a_at	Sult1a1	sulfotransferase family 1A, phenol-preferring, member 1	20887	-2.35186	5.95757	2.06923e-11	-4.83453	5.95757	2.039e-19	E19.5 and Adult
1429177_x_at	Sox17	SRY (sex determining region Y)-box 17	20671	-2.94383	6.72665	2.06923e-11	-2.59839	6.72665	4.55825e-11	E19.5 and Adult
1429051_s_at	Sox11	SRY (sex determining region Y)-box 11	20666	2.47239	6.81292	3.24342e-10	4.10301	6.81292	4.95899e-16	E19.5 and Adult
1429372_at	Sox11	SRY (sex determining region Y)-box 11	20666	2.94851	5.17896	3.14163e-10	3.36031	5.17896	2.67991e-12	E19.5 and Adult
1436790_a_at	Sox11	SRY (sex determining region Y)-box 11	20666	3.1936	6.70765	1.13322e-09	5.79285	6.70765	2.49001e-16	E19.5 and Adult
1453125_at	Sox11	SRY (sex determining region Y)-box 11	20666	2.84738	6.54103	1.58583e-15	5.59781	6.54103	5.50714e-23	E19.5 and Adult
1426180_a_at	Smr2	submaxillary gland androgen regulated protein 2	20600	-3.72782	5.86723	1.78603e-12	-4.23861	5.86723	1.2861e-14	E19.5 and Adult
1424659_at	Slit2	slit homolog 2 (Drosophila)	20563	2.82353	7.06639	6.6e-07	4.60619	7.06639	8.54214e-12	E19.5 and Adult
1458140_at	Slit2	slit homolog 2 (Drosophila)	20563	2.40726	5.52323	2.01654e-08	3.5969	5.52323	6.91661e-13	E19.5 and Adult
1453687_at	Slc4a3	solute carrier family 4 (anion exchanger), member 3	20536	-2.18926	5.23955	1.35671e-08	-3.05743	5.23955	1.97209e-12	E19.5 and Adult
1434502_x_at	Slc4a1	solute carrier family 4 (anion exchanger), member 1	20533	3.31635	6.26387	6.11509e-05	4.98398	6.26387	2.65922e-08	E19.5 and Adult
1416464_at	Slc4a1	solute carrier family 4 (anion exchanger), member 1	20533	2.82022	6.3248	0.000771515	4.09145	6.3248	2.3445e-06	E19.5 and Adult
1437052_s_at	Slc2a3	solute carrier family 2 (facilitated glucose transporter), member 3	20527	2.75297	6.89391	9.41563e-14	2.92107	6.89391	2.77969e-15	E19.5 and Adult
1455898_x_at	Slc2a3	solute carrier family 2 (facilitated glucose transporter), member 3	20527	2.75553	6.59593	1.55982e-11	2.70368	6.59593	3.50149e-12	E19.5 and Adult
1426599_a_at	Slc2a1	solute carrier family 2 (facilitated glucose transporter), member 1	20525	3.60626	9.76524	8.21476e-16	5.54779	9.76524	7.60756e-21	E19.5 and Adult
1426600_at	Slc2a1	solute carrier family 2 (facilitated glucose transporter), member 1	20525	3.92303	6.99218	2.93133e-14	4.76035	6.99218	3.40166e-17	E19.5 and Adult
1434773_a_at	Slc2a1	solute carrier family 2 (facilitated glucose transporter), member 1	20525	2.84887	10.5092	2.06391e-14	4.72505	10.5092	2.94794e-20	E19.5 and Adult
1419186_a_at	St8sia4	ST8 alpha-N-acetyl-neuraminide alpha-2,8-sialyltransferase 4	20452	-2.83035	4.40139	6.21339e-14	-4.2504	4.40139	6.00609e-19	E19.5 and Adult
1416152_a_at	Srsf3	serine/arginine-rich splicing factor 3	20383	2.04612	7.2769	2.0236e-05	2.44638	7.2769	3.61922e-07	E19.5 and Adult
1452141_a_at	Sepp1	selenoprotein P, plasma, 1	20363	-2.06422	7.72689	0.00012563	-5.28919	7.72689	1.42985e-12	E19.5 and Adult
1459903_at	Sema7a	sema domain, immunoglobulin domain (Ig), and GPI membrane anchor, (semaphorin) 7A	20361	-2.756	5.85373	6.10971e-10	-2.47664	5.85373	8.20758e-10	E19.5 and Adult
1438183_x_at	Sord	sorbitol dehydrogenase	20322	-2.16136	7.40191	2.36434e-12	-3.48888	7.40191	4.95859e-18	E19.5 and Adult
1427231_at	Robo1	roundabout homolog 1 (Drosophila)	19876	2.26891	7.35093	1.61128e-10	4.95608	7.35093	3.90569e-19	E19.5 and Adult
1417466_at	Rgs5	regulator of G-protein signaling 5	19737	-3.16203	8.69638	5.35671e-12	-4.15162	8.69638	1.43979e-15	E19.5 and Adult
1420940_x_at	Rgs5	regulator of G-protein signaling 5	19737	-2.10745	5.44003	1.09285e-07	-2.43997	5.44003	1.20588e-09	E19.5 and Adult
1420941_at	Rgs5	regulator of G-protein signaling 5	19737	-2.86958	7.86314	8.83406e-09	-4.60734	7.86314	4.78055e-14	E19.5 and Adult
1423859_a_at	Ptgds	prostaglandin D2 synthase (brain)	19215	-3.00931	7.86596	6.64165e-11	-3.7673	7.86596	5.88687e-14	E19.5 and Adult
1423860_at	Ptgds	prostaglandin D2 synthase (brain)	19215	-2.41083	5.03636	7.63387e-09	-3.82168	5.03636	5.25896e-14	E19.5 and Adult
1417667_a_at	Pter	phosphotriesterase related	19212	2.00629	5.25309	5.09032e-08	2.55948	5.25309	6.79532e-11	E19.5 and Adult
1419700_a_at	Prom1	prominin 1	19126	2.05281	5.30138	3.17936e-09	2.04705	5.30138	5.12342e-10	E19.5 and Adult
1417426_at	Srgn	serglycin	19073	-2.85325	5.33023	1.22564e-06	-6.0439	5.33023	5.43238e-14	E19.5 and Adult
1449240_at	Ppp1r17	protein phosphatase 1, regulatory subunit 17	19051	2.39883	3.91223	3.98096e-10	2.639	3.91223	7.57224e-12	E19.5 and Adult
1449051_at	Ppara	peroxisome proliferator activated receptor alpha	19013	-2.07931	6.16555	1.4682e-08	-2.07851	6.16555	2.4759e-09	E19.5 and Adult
1448729_a_at	Sept4	septin 4	18952	-2.31073	5.16756	1.81068e-08	-2.98367	5.16756	1.50007e-11	E19.5 and Adult
1455422_x_at	Sept4	septin 4	18952	-2.73798	5.51372	2.62312e-13	-3.1625	5.51372	1.17169e-15	E19.5 and Adult
1448961_at	Plscr2	phospholipid scramblase 2	18828	-2.59075	5.57503	1.83e-07	-3.52571	5.57503	7.98666e-11	E19.5 and Adult
1424797_a_at	Pitx2	paired-like homeodomain transcription factor 2	18741	2.90513	5.71759	1.48054e-12	4.28295	5.71759	2.39748e-17	E19.5 and Adult
1419758_at	Abcb1a	ATP-binding cassette, sub-family B (MDR/TAP), member 1A	18671	-2.31493	3.2586	2e-09	-3.78253	3.2586	5.66261e-15	E19.5 and Adult
1419759_at	Abcb1a	ATP-binding cassette, sub-family B (MDR/TAP), member 1A	18671	-2.31817	4.11298	4.81649e-09	-3.82	4.11298	1.23356e-14	E19.5 and Adult
1426554_a_at	Pgam1	phosphoglycerate mutase 1	18648	2.23392	7.92792	1.83889e-08	2.69829	7.92792	6.44989e-11	E19.5 and Adult
1417947_at	Pcna	proliferating cell nuclear antigen	18538	2.06856	8.38711	2.94457e-07	2.22336	8.38711	1.60613e-08	E19.5 and Adult
1421193_a_at	Pbx3	pre B cell leukemia homeobox 3	18516	2.00104	5.06262	4.0761e-09	2.06197	5.06262	3.35652e-10	E19.5 and Adult
1418674_at	Osmr	oncostatin M receptor	18414	-2.72205	5.76257	2.78569e-08	-4.16489	5.76257	6.11197e-13	E19.5 and Adult
1419662_at	Ogn	osteoglycin	18295	-2.79679	4.61366	6.99242e-07	-4.62037	4.61366	7.09755e-12	E19.5 and Adult
1419663_at	Ogn	osteoglycin	18295	-4.08512	7.43001	1.39352e-12	-5.027	7.43001	1.53091e-15	E19.5 and Adult
1457198_at	Nrp1	neuropilin 1	18186	-2.08883	8.15926	8.03699e-07	-2.18492	8.15926	8.2605e-08	E19.5 and Adult
1421253_at	Nrap	nebulin-related anchoring protein	18175	-2.66517	7.44865	4.37421e-12	-3.48417	7.44865	1.29624e-15	E19.5 and Adult
1426851_a_at	Nov	nephroblastoma overexpressed gene	18133	-3.18205	3.74852	1.1273e-08	-3.71753	3.74852	7.64076e-11	E19.5 and Adult
1426852_x_at	Nov	nephroblastoma overexpressed gene	18133	-2.81624	5.29236	2.55851e-09	-3.57354	5.29236	2.41868e-12	E19.5 and Adult
1417155_at	Mycn	v-myc myelocytomatosis viral related oncogene, neuroblastoma derived (avian)	18109	2.32388	6.52075	9.87738e-06	2.29939	6.52075	3.34743e-06	E19.5 and Adult
1426255_at	Nefl	neurofilament, light polypeptide	18039	2.50783	3.66971	6.03182e-11	2.52377	3.66971	7.56592e-12	E19.5 and Adult
1438175_x_at	Myom2	myomesin 2	17930	-5.92544	7.52623	6.52751e-18	-6.12935	7.52623	3.90569e-19	E19.5 and Adult
1450917_at	Myom2	myomesin 2	17930	-4.54686	5.99334	4.77668e-14	-5.34044	5.99334	1.23736e-16	E19.5 and Adult
1457435_x_at	Myom2	myomesin 2	17930	-7.80234	8.64287	6.26248e-17	-7.8899	8.64287	5.70267e-18	E19.5 and Adult
1448962_at	Myh11	myosin, heavy polypeptide 11, smooth muscle	17880	-3.52811	5.11486	5.89888e-12	-5.57258	5.11486	2.12228e-17	E19.5 and Adult
1421851_at	Map1b	microtubule-associated protein 1B	17755	2.15177	3.93208	1.06683e-05	2.23934	3.93208	1.64817e-06	E19.5 and Adult
1416915_at	Msh6	mutS homolog 6 (E. coli)	17688	2.20101	6.22044	3.05834e-07	2.75693	6.22044	8.19066e-10	E19.5 and Adult
1417129_a_at	Meis2	Meis homeobox 2	17536	2.58614	7.23614	1.3508e-09	3.63939	7.23614	1.07159e-13	E19.5 and Adult
1448416_at	Mgp	matrix Gla protein	17313	-3.11041	8.12829	1.26543e-09	-5.94671	8.12829	8.76085e-17	E19.5 and Adult
1424234_s_at	Meox2	mesenchyme homeobox 2	17286	-3.76362	5.20893	1.42869e-12	-5.36558	5.20893	5.25165e-17	E19.5 and Adult
1416006_at	Mdk	midkine	17242	3.12713	6.6876	1.50733e-14	4.86469	6.6876	6.4935e-20	E19.5 and Adult
1438852_x_at	Mcm6	minichromosome maintenance deficient 6 (MIS5 homolog, S. pombe) (S. cerevisiae)	17219	2.17388	6.37222	1.72847e-05	2.48457	6.37222	6.33335e-07	E19.5 and Adult
1416214_at	Mcm4	minichromosome maintenance deficient 4 homolog (S. cerevisiae)	17217	2.30261	6.97604	5.87504e-07	3.43436	6.97604	4.97439e-11	E19.5 and Adult
1420028_s_at	Mcm3	minichromosome maintenance deficient 3 (S. cerevisiae)	17215	2.25848	6.90171	6.11373e-08	2.97317	6.90171	4.28914e-11	E19.5 and Adult
1426652_at	Mcm3	minichromosome maintenance deficient 3 (S. cerevisiae)	17215	2.1283	5.29212	4.17836e-07	2.26713	5.29212	2.8216e-08	E19.5 and Adult
1451203_at	Mb	myoglobin	17189	-4.1241	9.00772	7.8203e-12	-6.10262	9.00772	1.32363e-16	E19.5 and Adult
1455978_a_at	Matn2	matrilin 2	17181	-2.94624	5.05467	1.8422e-07	-3.62805	5.05467	6.33782e-10	E19.5 and Adult
1418061_at	Ltbp2	latent transforming growth factor beta binding protein 2	16997	-2.54032	5.41631	2.04595e-07	-2.54022	5.41631	4.2e-08	E19.5 and Adult
1451336_at	Lgals4	lectin, galactose binding, soluble 4	16855	-3.26773	6.25836	3.08941e-13	-3.68613	6.25836	2.3892e-15	E19.5 and Adult
1420647_a_at	Krt8	keratin 8	16691	2.48325	5.396	2.25042e-11	2.58738	5.396	1.3487e-12	E19.5 and Adult
1423691_x_at	Krt8	keratin 8	16691	2.43179	4.78405	2.80891e-10	2.1834	4.78405	3.84918e-10	E19.5 and Adult
1435989_x_at	Krt8	keratin 8	16691	2.25429	4.3737	9.64854e-12	2.74566	4.3737	1.52163e-14	E19.5 and Adult
1428289_at	Klf9	Kruppel-like factor 9	16601	-2.35291	8.43021	1.29106e-10	-3.79056	8.43021	3.47613e-16	E19.5 and Adult
1456341_a_at	Klf9	Kruppel-like factor 9	16601	-2.59121	8.63584	1.18211e-08	-3.89062	8.63584	3.22172e-13	E19.5 and Adult
1423180_at	Kcnb1	potassium voltage gated channel, Shab-related subfamily, member 1	16500	-2.01736	4.85642	3.90818e-10	-2.78873	4.85642	4.09885e-14	E19.5 and Adult
1436037_at	Itga4	integrin alpha 4	16401	2.21683	5.45393	1.005e-10	2.30246	5.45393	6.24322e-12	E19.5 and Adult
1456498_at	Itga4	integrin alpha 4	16401	2.79	4.8126	6.48813e-11	3.15002	4.8126	6.28561e-13	E19.5 and Adult
1450723_at	Isl1	ISL1 transcription factor, LIM/homeodomain	16392	2.77918	3.81078	1.67972e-10	3.03103	3.81078	3.77076e-12	E19.5 and Adult
1422537_a_at	Id2	inhibitor of DNA binding 2	15902	2.65233	7.77559	3.34043e-10	2.82143	7.77559	1.28493e-11	E19.5 and Adult
1435176_a_at	Id2	inhibitor of DNA binding 2	15902	2.33867	8.53947	2.315e-06	2.48796	8.53947	2.04238e-07	E19.5 and Adult
1422851_at	Hmga2	high mobility group AT-hook 2	15364	4.35839	6.50823	4.73774e-15	5.83811	6.50823	6.30593e-19	E19.5 and Adult
1450780_s_at	Hmga2	high mobility group AT-hook 2	15364	2.90791	5.85877	1.40222e-10	3.05598	5.85877	6.93692e-12	E19.5 and Adult
1450781_at	Hmga2	high mobility group AT-hook 2	15364	4.28398	6.12206	7.90828e-17	6.19081	6.12206	3.67666e-21	E19.5 and Adult
1417541_at	Hells	helicase, lymphoid specific	15201	2.14116	6.57424	2.05367e-09	4.42274	6.57424	2.39526e-17	E19.5 and Adult
1449080_at	Hdac2	histone deacetylase 2	15182	2.18926	8.28011	3.11107e-07	3.38334	8.28011	1.01877e-11	E19.5 and Adult
1436717_x_at	Hbb-y	hemoglobin Y, beta-like embryonic chain	15135	10.2682	8.55806	5.78878e-19	10.6442	8.55806	4.87813e-20	E19.5 and Adult
1436823_x_at	Hbb-y	hemoglobin Y, beta-like embryonic chain	15135	10.7418	8.43052	9.12408e-19	10.8462	8.43052	1.18371e-19	E19.5 and Adult
1450621_a_at	Hbb-y	hemoglobin Y, beta-like embryonic chain	15135	8.88194	7.32302	7.65958e-17	8.65098	7.32302	1.79408e-17	E19.5 and Adult
1437810_a_at	Hbb-bh1	hemoglobin Z, beta-like embryonic chain	15132	8.79838	6.12586	9.10684e-20	8.33875	6.12586	4.55092e-20	E19.5 and Adult
1437990_x_at	Hbb-bh1	hemoglobin Z, beta-like embryonic chain	15132	9.16032	6.31442	9.10684e-20	9.1117	6.31442	1.24487e-20	E19.5 and Adult
1450736_a_at	Hbb-bh1	hemoglobin Z, beta-like embryonic chain	15132	7.34026	5.0901	2.26508e-17	7.78246	5.0901	6.60017e-19	E19.5 and Adult
1448716_at	Hba-x	hemoglobin X, alpha-like embryonic chain in Hba complex	15126	6.81855	6.20882	7.65958e-17	6.92372	6.20882	7.08977e-18	E19.5 and Adult
1418678_at	Has2	hyaluronan synthase 2	15117	2.94943	5.33042	2.06923e-11	2.4844	5.33042	1.21802e-10	E19.5 and Adult
1449169_at	Has2	hyaluronan synthase 2	15117	2.63315	4.38138	1.67972e-10	2.65788	4.38138	2.03059e-11	E19.5 and Adult
1450990_at	Gpc3	glypican 3	14734	2.42934	7.26799	1.12887e-05	3.96497	7.26799	4.36894e-10	E19.5 and Adult
1459850_x_at	Glrb	glycine receptor, beta subunit	14658	2.10234	4.10295	6.02792e-08	2.16258	4.10295	6.45401e-09	E19.5 and Adult
1455154_at	Gli3	GLI-Kruppel family member GLI3	14634	2.47242	5.325	1.28308e-10	2.96074	5.325	3.24852e-13	E19.5 and Adult
1426063_a_at	Gem	GTP binding protein (gene overexpressed in skeletal muscle)	14579	2.25421	4.29792	1.27649e-05	2.347	4.29792	2.017e-06	E19.5 and Adult
1450126_at	Gata5	GATA binding protein 5	14464	3.34089	4.40962	7.56734e-16	3.25274	4.40962	1.51413e-16	E19.5 and Adult
1434788_at	Fzd3	frizzled homolog 3 (Drosophila)	14365	2.1771	5.25215	2.09349e-07	3.32591	5.25215	8.01643e-12	E19.5 and Adult
1422134_at	Fosb	FBJ osteosarcoma oncogene B	14282	2.53032	3.90938	0.000576141	3.05756	3.90938	2.33389e-05	E19.5 and Adult
1417429_at	Fmo1	flavin containing monooxygenase 1	14261	-3.15146	6.08624	1.38301e-11	-5.43052	6.08624	7.22939e-18	E19.5 and Adult
1439397_at	Fmn1	formin 1	14260	-2.76531	5.90922	1.81911e-15	-3.71329	5.90922	2.17466e-19	E19.5 and Adult
1416693_at	Foxc2	forkhead box C2	14234	2.22582	7.11219	1.40222e-10	3.15383	7.11219	7.80844e-15	E19.5 and Adult
1448635_at	Smc2	structural maintenance of chromosomes 2	14211	2.23814	7.25206	9.6736e-07	4.66562	7.25206	5.55775e-14	E19.5 and Adult
1417552_at	Fap	fibroblast activation protein	14089	-2.01423	4.1329	1.0289e-08	-3.53622	4.1329	7.50502e-15	E19.5 and Adult
1423883_at	Acsl1	acyl-CoA synthetase long-chain family member 1	14081	-3.15363	8.1234	1.75564e-12	-2.64034	8.1234	1.26607e-11	E19.5 and Adult
1450643_s_at	Acsl1	acyl-CoA synthetase long-chain family member 1	14081	-2.94685	6.04078	9.41563e-14	-2.87863	6.04078	1.81792e-14	E19.5 and Adult
1416023_at	Fabp3	fatty acid binding protein 3, muscle and heart	14077	-2.07596	9.91324	2.62122e-05	-2.61019	9.91324	2.11358e-07	E19.5 and Adult
1451991_at	Epha7	Eph receptor A7	13841	2.45837	6.95317	4.74392e-05	4.69943	6.95317	1.50473e-10	E19.5 and Adult
1425575_at	Epha3	Eph receptor A3	13837	2.32969	3.26206	9.2284e-07	2.75954	3.26206	9.44325e-09	E19.5 and Adult
1433474_at	Edil3	EGF-like repeats and discoidin I-like domains 3	13612	3.03219	3.57613	2.06923e-11	2.97213	3.57613	4.76586e-12	E19.5 and Adult
1416114_at	Sparcl1	SPARC-like 1	13602	-3.58889	8.71248	1.22453e-08	-4.5524	8.71248	1.4397e-11	E19.5 and Adult
1417444_at	E2f5	E2F transcription factor 5	13559	2.2276	4.67118	8.29207e-08	2.34979	4.67118	5.64981e-09	E19.5 and Adult
1435943_at	Dpep1	dipeptidase 1 (renal)	13479	-2.97334	5.42804	1.858e-10	-3.99277	5.42804	3.65061e-14	E19.5 and Adult
1449368_at	Dcn	decorin	13179	-3.18506	9.78216	1.18619e-13	-5.16247	9.78216	2.05468e-19	E19.5 and Adult
1439012_a_at	Dck	deoxycytidine kinase	13178	2.0495	7.63146	1.15556e-07	4.59622	7.63146	5.63749e-16	E19.5 and Adult
1449176_a_at	Dck	deoxycytidine kinase	13178	2.12844	4.2372	1.11446e-06	3.05673	4.2372	2.54131e-10	E19.5 and Adult
1421694_a_at	Vcan	versican	13003	3.1528	7.38223	3.54492e-10	4.54566	7.38223	1.4109e-14	E19.5 and Adult
1427256_at	Vcan	versican	13003	3.16084	9.49734	7.89335e-10	4.87555	9.49734	7.31218e-15	E19.5 and Adult
1427257_at	Vcan	versican	13003	2.93203	7.16248	4.07775e-08	4.61322	7.16248	5.06485e-13	E19.5 and Adult
1421633_a_at	Hapln1	hyaluronan and proteoglycan link protein 1	12950	3.72933	3.49247	2.51766e-13	3.85624	3.49247	1.42308e-14	E19.5 and Adult
1426294_at	Hapln1	hyaluronan and proteoglycan link protein 1	12950	5.12435	4.08866	5.78878e-19	5.44631	4.08866	3.09342e-20	E19.5 and Adult
1426295_at	Hapln1	hyaluronan and proteoglycan link protein 1	12950	5.31921	4.84927	3.19052e-18	5.48705	4.84927	2.17466e-19	E19.5 and Adult
1438020_at	Hapln1	hyaluronan and proteoglycan link protein 1	12950	5.25697	5.3961	6.1375e-17	5.39103	5.3961	3.70847e-18	E19.5 and Adult
1417494_a_at	Cp	ceruloplasmin	12870	-2.23251	4.17505	5.01139e-08	-4.42321	4.17505	3.36807e-15	E19.5 and Adult
1417496_at	Cp	ceruloplasmin	12870	-2.64934	3.74052	6.40721e-11	-5.41507	3.74052	6.6413e-19	E19.5 and Adult
1449218_at	Cox8b	cytochrome c oxidase subunit VIIIb	12869	-4.26265	8.50302	2.32082e-09	-5.12255	8.50302	7.2223e-12	E19.5 and Adult
1418709_at	Cox7a1	cytochrome c oxidase subunit VIIa 1	12865	-2.3004	9.40526	1.68617e-05	-2.875	9.40526	1.31933e-07	E19.5 and Adult
1457633_x_at	Cox6a2	cytochrome c oxidase subunit VIa polypeptide 2	12862	-2.0147	10.2566	1.40958e-12	-3.09252	10.2566	9.41768e-18	E19.5 and Adult
1460693_a_at	Col9a3	collagen, type IX, alpha 3	12841	2.20396	5.18473	1.38941e-09	2.31263	5.18473	7.62014e-11	E19.5 and Adult
1428571_at	Col9a1	collagen, type IX, alpha 1	12839	2.60238	6.84615	7.52081e-08	4.66105	6.84615	5.723e-14	E19.5 and Adult
1452250_a_at	Col6a2	collagen, type VI, alpha 2	12834	-2.46842	8.43976	3.86237e-10	-2.24169	8.43976	4.16992e-10	E19.5 and Adult
1450567_a_at	Col2a1	collagen, type II, alpha 1	12824	3.22236	4.84858	5.51942e-13	3.47738	4.84858	1.19078e-14	E19.5 and Adult
1422866_at	Col13a1	collagen, type XIII, alpha 1	12817	2.39665	5.57154	1.61575e-13	3.43867	5.57154	4.33575e-18	E19.5 and Adult
1417917_at	Cnn1	calponin 1	12797	2.71409	6.25173	4.19703e-07	2.06512	6.25173	8.1089e-06	E19.5 and Adult
1417839_at	Cldn5	claudin 5	12741	-3.6253	6.16013	4.77668e-14	-2.89574	6.16013	9.41356e-13	E19.5 and Adult
1417614_at	Ckm	creatine kinase, muscle	12715	-5.75006	7.50847	1.42436e-13	-5.92952	7.50847	8.47101e-15	E19.5 and Adult
1449031_at	Cited1	Cbp/p300-interacting transactivator with Glu/Asp-rich carboxy-terminal domain 1	12705	2.90948	5.90713	0.000174991	4.19965	5.90713	2.60522e-07	E19.5 and Adult
1450677_at	Chek1	checkpoint kinase 1	12649	2.17615	4.23629	1.93225e-06	2.98332	4.23629	1.36615e-09	E19.5 and Adult
1417649_at	Cdkn1c	cyclin-dependent kinase inhibitor 1C (P57)	12577	3.33695	10.0568	1.20013e-13	4.10461	10.0568	1.16106e-16	E19.5 and Adult
1422439_a_at	Cdk4	cyclin-dependent kinase 4	12567	2.1709	7.58064	5.22279e-08	3.52255	7.58064	3.48851e-13	E19.5 and Adult
1450757_at	Cdh11	cadherin 11	12552	2.55659	7.71529	0.000172203	3.89607	7.71529	9.77817e-08	E19.5 and Adult
1423166_at	Cd36	CD36 antigen	12491	-3.94406	7.93937	4.17614e-12	-4.43763	7.93937	3.78834e-14	E19.5 and Adult
1450883_a_at	Cd36	CD36 antigen	12491	-4.21784	6.02409	6.38047e-12	-5.88988	6.02409	4.13994e-16	E19.5 and Adult
1450884_at	Cd36	CD36 antigen	12491	-4.42971	5.38596	3.74783e-17	-5.71934	5.38596	1.84628e-20	E19.5 and Adult
1427640_a_at	Runx1t1	runt-related transcription factor 1; translocated to, 1 (cyclin D-related)	12395	2.4492	6.36011	5.32551e-11	2.97641	6.36011	9.12811e-14	E19.5 and Adult
1448785_at	Runx1t1	runt-related transcription factor 1; translocated to, 1 (cyclin D-related)	12395	2.88774	7.29227	1.22243e-12	3.08154	7.29227	3.54458e-14	E19.5 and Adult
1417327_at	Cav2	caveolin 2	12390	-2.31492	8.04835	6.34188e-11	-3.05861	8.04835	1.61458e-14	E19.5 and Adult
1449145_a_at	Cav1	caveolin 1, caveolae protein	12389	-3.89215	9.92657	1.17795e-13	-4.23531	9.92657	1.9047e-15	E19.5 and Adult
1422529_s_at	Casq2	calsequestrin 2	12373	-3.89101	9.68423	1.50733e-14	-2.7493	9.68423	4.45825e-12	E19.5 and Adult
1448752_at	Car2	carbonic anhydrase 2	12349	2.08002	6.74567	3.34471e-05	3.38357	6.74567	2.35276e-09	E19.5 and Adult
1450429_at	Capn6	calpain 6	12338	3.04902	8.22706	8.66261e-12	4.86694	8.22706	2.44173e-17	E19.5 and Adult
1423954_at	C3	complement component 3	12266	-2.29956	4.56921	3.14493e-07	-5.84992	4.56921	1.1662e-16	E19.5 and Adult
1424890_at	Bnc1	basonuclin 1	12173	2.98691	3.94788	2.13009e-08	3.07428	3.94788	2.08647e-09	E19.5 and Adult
1418910_at	Bmp7	bone morphogenetic protein 7	12162	2.01488	5.19229	4.31003e-08	3.36433	5.19229	1.39758e-13	E19.5 and Adult
1455851_at	Bmp5	bone morphogenetic protein 5	12160	2.16536	5.66917	9.64854e-12	2.31282	5.66917	3.10998e-13	E19.5 and Adult
1417388_at	Bex2	brain expressed X-linked 2	12069	2.08675	5.02551	1.40697e-11	2.56361	5.02551	1.84522e-14	E19.5 and Adult
1420650_at	Zfhx3	zinc finger homeobox 3	11906	2.13385	5.88769	5.36788e-07	2.85663	5.88769	4.24225e-10	E19.5 and Adult
1417023_a_at	Fabp4	fatty acid binding protein 4, adipocyte	11770	-7.01196	9.60862	5.42103e-14	-7.29444	9.60862	2.51448e-15	E19.5 and Adult
1424155_at	Fabp4	fatty acid binding protein 4, adipocyte	11770	-4.43365	5.27956	2.6505e-15	-3.9217	5.27956	5.29418e-15	E19.5 and Adult
1425809_at	Fabp4	fatty acid binding protein 4, adipocyte	11770	-3.96806	5.64155	1.06904e-10	-4.63356	5.64155	4.72998e-13	E19.5 and Adult
1451263_a_at	Fabp4	fatty acid binding protein 4, adipocyte	11770	-6.72513	9.42972	9.33655e-13	-6.81502	9.42972	8.45108e-14	E19.5 and Adult
1449396_at	Aoc3	amine oxidase, copper containing 3	11754	-4.22204	6.31997	3.11341e-15	-3.87328	6.31997	2.66543e-15	E19.5 and Adult
1426300_at	Alcam	activated leukocyte cell adhesion molecule	11658	2.53637	5.56351	1.80773e-13	3.06312	5.56351	2.72615e-16	E19.5 and Adult
1426301_at	Alcam	activated leukocyte cell adhesion molecule	11658	2.54395	7.51876	4.12662e-11	3.78542	7.51876	6.84793e-16	E19.5 and Adult
1437467_at	Alcam	activated leukocyte cell adhesion molecule	11658	2.37876	7.52721	7.24965e-10	3.42986	7.52721	3.11804e-14	E19.5 and Adult
1439066_at	Angpt1	angiopoietin 1	11600	3.06285	6.38613	4.85534e-07	2.20504	6.38613	2.04321e-05	E19.5 and Adult
1424184_at	Acadvl	acyl-Coenzyme A dehydrogenase, very long chain	11370	-2.24508	7.63759	2.3718e-09	-2.27904	7.63759	2.67104e-10	E19.5 and Adult
1440335_at	Gm11716	predicted gene 11716	102640379	-1.99872	3.89568	4.89621e-07	-2.1301	3.89568	3.32955e-08	Adult
1422892_s_at	H2-Ea-ps	histocompatibility 2, class II antigen E alpha, pseudogene	100504404	-0.134452	3.22374	0.647945	-3.07738	3.22374	8.68042e-13	Adult
1452418_at	Gm20186	predicted gene, 20186	100504344	-1.9251	8.16004	1.48344e-06	-2.11036	8.16004	7.25087e-08	Adult
1451077_at	Rpl5	ribosomal protein L5	100503670	1.4178	5.03619	0.0019046	2.07579	5.03619	8.83369e-06	Adult
1427167_at	Armcx4	armadillo repeat containing, X-linked 4	100503043	1.44361	7.7126	0.000180528	5.29023	7.7126	7.76096e-16	Adult
1453198_at	Zfp955b	zinc finger protein 955B	100043468	0.719631	7.37328	0.0466275	2.45837	7.37328	2.17058e-08	Adult
1424607_a_at	Gm4354	predicted gene 4354	100043316	-1.06439	8.65117	5.688e-06	-2.47679	8.65117	6.27441e-14	Adult
1436520_at	Ahnak2	AHNAK nucleoprotein 2	100041194	-0.860856	4.56856	0.00530295	-3.01193	4.56856	7.50455e-12	Adult
1434273_at	Fam174b	family with sequence similarity 174, member B	100038347	-0.823639	5.52977	0.00619456	-2.02215	5.52977	1.61142e-08	Adult
1428670_at	2610305J24Rik	RIKEN cDNA 2610305J24 gene	100034733	1.62609	5.56984	0.00037182	2.56037	5.56984	1.86799e-07	Adult
1436530_at	Wfdc17	WAP four-disulfide core domain 17	100034251	-0.447529	5.32379	0.143429	-3.96924	5.32379	2.30318e-14	Adult
1460672_at	2410002F23Rik	RIKEN cDNA 2410002F23 gene	668661	0.719373	7.20608	0.00256292	2.64133	7.20608	3.31446e-13	Adult
1435002_at	Zfp507	zinc finger protein 507	668501	0.973226	6.99817	1.87251e-05	2.54012	6.99817	3.23592e-14	Adult
1441112_at	Zbed6	zinc finger, BED domain containing 6	667118	0.883957	5.86518	0.00492308	3.15401	5.86518	3.9389e-12	Adult
1454752_at	Rbm24	RNA binding motif protein 24	666794	0.642975	8.91755	0.0503786	2.47523	8.91755	3e-09	Adult
1429332_at	4632427E13Rik	RIKEN cDNA 4632427E13 gene	666737	1.29811	6.22157	0.00610871	3.5182	6.22157	2.26932e-09	Adult
1429599_a_at	Mthfd2l	methylenetetrahydrofolate dehydrogenase (NADP+ dependent) 2-like	665563	1.18989	6.51737	9.54635e-07	2.56771	6.51737	2.51066e-14	Adult
1455256_at	Tnik	TRAF2 and NCK interacting kinase	665113	0.38331	6.0095	0.176435	2.07637	6.0095	5.25001e-09	Adult
1451478_at	Angptl7	angiopoietin-like 7	654812	-0.602021	5.39516	0.0340527	-2.17485	5.39516	2e-09	Adult
1451695_a_at	Gpx4	glutathione peroxidase 4	625249	-0.807656	8.47595	0.00542286	-2.25182	8.47595	9.32602e-10	Adult
1456193_x_at	Gpx4	glutathione peroxidase 4	625249	-0.842012	10.1824	2.77238e-06	-2.0966	10.1824	4.5558e-15	Adult
1451883_at	BC002189	cDNA sequence BC002189	620316	-0.160631	9.24097	0.375257	3.72842	9.24097	3.58673e-19	Adult
1451564_at	Parp14	poly (ADP-ribose) polymerase family, member 14	547253	-1.76362	4.46193	1.83e-07	-3.27313	4.46193	7.95535e-14	Adult
1444112_at	Gm15417	predicted gene 15417	545539	-1.40348	4.81384	3.90658e-06	-2.30861	4.81384	8.30446e-11	Adult
1429946_at	Ccdc141	coiled-coil domain containing 141	545428	0.387324	7.89266	0.187396	2.56972	7.89266	1.44022e-10	Adult
1437967_at	Ccdc141	coiled-coil domain containing 141	545428	1.52393	7.36131	3.10058e-07	3.3505	7.36131	3.36807e-15	Adult
1460125_at	Ccdc141	coiled-coil domain containing 141	545428	1.09181	7.37607	0.0174823	2.8163	7.37607	1.18658e-07	Adult
1453581_at	Cep170	centrosomal protein 170	545389	1.93602	4.72507	6.5883e-06	2.05164	4.72507	7.06397e-07	Adult
1427298_at	Dnm3os	dynamin 3, opposite strand	474332	0.999398	4.51837	0.00119277	2.1363	4.51837	5.36656e-09	Adult
1437372_at	Cpsf6	cleavage and polyadenylation specific factor 6	432508	0.654623	6.48941	0.00645144	2.0863	6.48941	9.66708e-11	Adult
1439188_at	Cpsf6	cleavage and polyadenylation specific factor 6	432508	0.39107	5.489	0.227332	2.96245	5.489	5.2903e-11	Adult
1434621_at	Tmem204	transmembrane protein 204	407831	-0.820855	5.65203	0.000623431	-2.97308	5.65203	1.4336e-14	Adult
1436698_x_at	Tmem204	transmembrane protein 204	407831	-0.897678	7.68183	8.40272e-07	-2.27541	7.68183	5.0552e-16	Adult
1435608_at	Znrf3	zinc and ring finger 3	407821	1.33081	4.53191	4.83995e-05	2.0751	4.53191	9.28135e-09	Adult
1428209_at	Bex4	brain expressed gene 4	406217	1.80838	8.65557	9.64592e-07	5.29231	8.65557	2.12228e-17	Adult
1434850_at	Iqgap3	IQ motif containing GTPase activating protein 3	404710	0.723606	5.50816	0.00563208	2.63396	5.50816	3.73322e-12	Adult
1441799_at	6030422H21Rik	RIKEN cDNA 6030422H21 gene	402765	-0.754569	4.06642	0.0559303	-2.66099	4.06642	2.56855e-08	Adult
1460121_at	9630010G10Rik	RIKEN cDNA 9630010G10 gene	399612	0.728601	8.57186	0.000458276	2.14081	8.57186	8.91213e-13	Adult
1457334_at	C130057M05Rik	RIKEN cDNA C130057M05 gene	399581	-0.151741	6.3649	0.749739	2.36142	6.3649	1.41553e-06	Adult
1434577_at	BC052040	cDNA sequence BC052040	399568	1.73191	6.69745	5.35671e-12	2.54031	6.69745	1.10457e-16	Adult
1456874_at	Flrt2	fibronectin leucine rich transmembrane protein 2	399558	1.79925	5.68969	5.62868e-06	2.27617	5.68969	2.52343e-08	Adult
1454931_at	Eid2	EP300 interacting inhibitor of differentiation 2	386655	1.38433	7.71565	1.0378e-06	2.19927	7.71565	2.74317e-11	Adult
1443969_at	Irs2	insulin receptor substrate 2	384783	0.772765	7.04835	0.0566313	2.28364	7.04835	6.28267e-07	Adult
1455506_at	Slc25a34	solute carrier family 25, member 34	384071	-1.26085	5.19519	1.3098e-05	-2.22863	5.19519	1.05958e-10	Adult
1435115_at	Fndc5	fibronectin type III domain containing 5	384061	-0.970795	4.23452	8.54789e-05	-2.25609	4.23452	6.34122e-12	Adult
1453135_at	Fndc5	fibronectin type III domain containing 5	384061	-1.28499	5.14177	1.67183e-05	-2.48645	5.14177	2.23304e-11	Adult
1455476_a_at	Gse1	genetic suppressor element 1	382034	1.69511	6.43636	8.42822e-09	2.32269	6.43636	1.70538e-12	Adult
1434462_at	Cep44	centrosomal protein 44	382010	1.09946	5.888	0.00295877	2.47172	5.888	1.45567e-08	Adult
1429041_at	2610005L07Rik	cadherin 11 pseudogene	381598	0.464531	5.33424	0.0316699	2.49683	5.33424	2.90231e-13	Adult
1434860_at	Dpy19l4	dpy-19-like 4 (C. elegans)	381510	1.38283	6.94823	0.000613256	2.42946	6.94823	6.17603e-08	Adult
1455654_at	Hjurp	Holliday junction recognition protein	381280	0.646747	6.35846	0.0392958	2.16746	6.35846	1.5412e-08	Adult
1439341_at	Greb1l	growth regulation by estrogen in breast cancer-like	381157	1.36039	4.85519	1.92887e-07	2.01774	4.85519	1.34374e-11	Adult
1424465_at	Ccdc58	coiled-coil domain containing 58	381045	1.5376	6.44288	1.12142e-06	2.31088	6.44288	1.00192e-10	Adult
1436789_at	Ccnjl	cyclin J-like	380694	0.665663	5.62221	0.0025525	2.24935	5.62221	2.17365e-12	Adult
1435291_at	Lemd3	LEM domain containing 3	380664	1.16751	6.50562	0.000262046	2.44772	6.50562	4.14923e-10	Adult
1426813_at	Ltv1	LTV1 homolog (S. cerevisiae)	353258	0.897814	7.08665	2.37607e-05	2.03045	7.08665	1.29738e-12	Adult
1416958_at	Nr1d2	nuclear receptor subfamily 1, group D, member 2	353187	-0.293591	6.83831	0.381267	-2.81028	6.83831	2.41743e-10	Adult
1423784_at	Gars	glycyl-tRNA synthetase	353172	1.0662	8.43597	0.00112248	2.06368	8.43597	3.14192e-08	Adult
1451427_a_at	Egfl7	EGF-like domain 7	353156	-1.93942	6.8056	2.93225e-07	-2.88787	6.8056	2.11103e-11	Adult
1434394_at	N4bp2	NEDD4 binding protein 2	333789	1.98911	6.52003	3.43659e-06	2.5491	6.52003	1.07933e-08	Adult
1442865_at	Dgkk	diacylglycerol kinase kappa	331374	1.94465	4.79729	2e-08	2.81759	4.79729	1.3487e-12	Adult
1435207_at	Dixdc1	DIX domain containing 1	330938	0.271599	5.97667	0.322943	2.44277	5.97667	8.12898e-11	Adult
1428510_at	Lphn1	latrophilin 1	330814	0.739205	7.38826	0.00120446	2.43685	7.38826	5.7869e-13	Adult
1455419_at	D630045J12Rik	RIKEN cDNA D630045J12 gene	330286	1.21205	4.53921	8.00188e-06	2.12234	4.53921	6.07939e-11	Adult
1455033_at	Fam102b	family with sequence similarity 102, member B	329739	-0.574201	5.86408	0.180832	-2.28	5.86408	1.61246e-06	Adult
1460574_at	Fat4	FAT tumor suppressor homolog 4 (Drosophila)	329628	0.96953	6.89926	0.0010749	2.20049	6.89926	1.32769e-09	Adult
1428284_at	Nol4l	nucleolar protein 4-like	329540	1.56844	6.12585	8.47088e-07	2.5426	6.12585	1.34209e-11	Adult
1440740_at	Ctdspl2	CTD (carboxy-terminal domain, RNA polymerase II, polypeptide A) small phosphatase like 2	329506	0.457562	7.34199	0.0259477	2.63312	7.34199	2.57167e-14	Adult
1458053_at	Abi2	abl-interactor 2	329165	1.02291	5.9533	3.75195e-05	2.71491	5.9533	7.01592e-14	Adult
1435669_at	Zfp532	zinc finger protein 532	328977	1.1419	6.21658	9.24685e-07	2.09658	6.21658	9.90615e-13	Adult
1428172_at	Prpf39	PRP39 pre-mRNA processing factor 39 homolog (yeast)	328110	0.706072	7.43816	0.0110113	2.50634	7.43816	5.07203e-11	Adult
1444068_at	Med13	mediator complex subunit 13	327987	0.680395	5.57479	0.00652049	2.02758	5.57479	3.9961e-10	Adult
1442640_at	Slfn5	schlafen 5	327978	-1.12231	3.66447	4.07107e-05	-2.75954	3.66447	4.73043e-13	Adult
1443698_at	Xaf1	XIAP associated factor 1	327959	-1.64206	5.56087	2.67206e-05	-2.88043	5.56087	3.67065e-10	Adult
1455862_at	Ubtd2	ubiquitin domain containing 2	327900	1.70332	6.2436	1.1368e-05	2.02155	6.2436	1.97877e-07	Adult
1436942_at	A930035D04Rik	RIKEN cDNA A930035D04 gene	320946	1.09576	4.60629	0.00130007	2.44736	4.60629	2.70561e-09	Adult
1438989_s_at	B130021B11Rik	RIKEN cDNA B130021B11 gene	320860	0.692178	6.90124	0.0133545	2.53244	6.90124	5.04559e-11	Adult
1428982_at	Atad2b	ATPase family, AAA domain containing 2B	320817	1.38268	7.15186	2.8128e-05	2.98395	7.15186	4.8726e-12	Adult
1428239_at	Ankrd16	ankyrin repeat domain 16	320816	0.200021	7.17163	0.516096	2.32959	7.17163	1.40773e-09	Adult
1448026_at	Chd7	chromodomain helicase DNA binding protein 7	320790	1.46312	6.22073	2.62287e-07	2.04819	6.22073	6.81988e-11	Adult
1455508_at	Slc35e2	solute carrier family 35, member E2	320541	1.28746	6.29326	8.58182e-05	2.58636	6.29326	1.43259e-10	Adult
1436030_at	Cachd1	cache domain containing 1	320508	1.04108	7.7322	0.00187662	2.75966	7.7322	1.89107e-10	Adult
1439658_at	Lmod3	leiomodin 3 (fetal)	320502	-1.00262	5.81188	0.00974433	-2.20053	5.81188	3.92531e-07	Adult
1439815_at	Heatr5b	HEAT repeat containing 5B	320473	0.757164	6.00013	0.00909846	2.40333	6.00013	2.90435e-10	Adult
1426846_at	Cenpt	centromere protein T	320394	0.72976	7.24811	0.000173687	2.24949	7.24811	3.8802e-14	Adult
1457508_at	C430003N24Rik	RIKEN cDNA C430003N24 gene	320358	-0.126725	7.7878	0.62537	2.31285	7.7878	3.15031e-11	Adult
1454742_at	Rasgef1b	RasGEF domain family, member 1B	320292	1.75368	5.64228	2.98942e-06	2.69046	5.64228	2.43122e-10	Adult
1446737_a_at	Hook3	hook homolog 3 (Drosophila)	320191	0.485298	5.66684	0.0194188	2.13945	5.66684	3.4697e-12	Adult
1440801_s_at	Adrbk2	adrenergic receptor kinase, beta 2	320129	-0.385049	6.46318	0.323861	2.78295	6.46318	7e-09	Adult
1457557_at	A330076H08Rik	RIKEN cDNA A330076H08 gene	320026	1.36184	4.46822	0.000393159	2.32856	4.46822	4.62698e-08	Adult
1433779_at	Casc4	cancer susceptibility candidate 4	319996	1.2567	7.75435	0.000133511	2.00792	7.75435	2.725e-08	Adult
1440248_at	Casc4	cancer susceptibility candidate 4	319996	1.46484	5.54524	1.06452e-05	3.24964	5.54524	5.22208e-13	Adult
1436833_x_at	Ttll1	tubulin tyrosine ligase-like 1	319953	-0.329892	6.48565	0.395925	-2.51946	6.48565	3.68935e-08	Adult
1443160_at	Sbf2	SET binding factor 2	319934	0.724124	5.53105	0.0595982	2.00198	5.53105	2.25059e-06	Adult
1434252_at	Tmcc3	transmembrane and coiled coil domains 3	319880	-0.472172	5.97034	0.0501316	-2.31389	5.97034	1.9992e-11	Adult
1435554_at	Tmcc3	transmembrane and coiled coil domains 3	319880	-0.637272	5.71656	0.0626138	-2.58565	5.71656	2.90576e-09	Adult
1439673_at	E230008O15Rik	RIKEN cDNA E230008O15 gene	319862	1.30707	6.15918	9.32583e-05	3.00195	6.15918	9.42479e-12	Adult
1437103_at	Igf2bp2	insulin-like growth factor 2 mRNA binding protein 2	319765	1.74623	8.03057	1.8571e-06	5.37091	8.03057	1.84474e-17	Adult
1439764_s_at	Igf2bp2	insulin-like growth factor 2 mRNA binding protein 2	319765	1.61531	7.38835	1.28139e-06	5.85834	7.38835	2.30075e-19	Adult
1460567_at	Rfx7	regulatory factor X, 7	319758	0.806617	7.42443	0.00901057	2.00075	7.42443	3.6e-08	Adult
1434191_at	Agmo	alkylglycerol monooxygenase	319660	-0.346699	2.4802	0.0226348	-2.86628	2.4802	3.20474e-18	Adult
1423804_a_at	Idi1	isopentenyl-diphosphate delta isomerase	319554	0.724683	4.98018	0.170738	3.03458	4.98018	4.59478e-07	Adult
1451122_at	Idi1	isopentenyl-diphosphate delta isomerase	319554	0.848188	6.16258	0.0250921	2.47863	6.16258	3.87662e-08	Adult
1443114_at	A730059M13Rik	RIKEN cDNA A730059M13 gene	319543	0.529665	6.05011	0.0821371	2.84703	6.05011	3.73812e-11	Adult
1455145_at	Pcdh19	protocadherin 19	279653	-1.65995	4.7612	3.4e-08	-2.31333	4.7612	6.29555e-12	Adult
1451651_at	Vsig4	V-set and immunoglobulin domain containing 4	278180	-0.407514	3.18411	0.256833	-2.34718	3.18411	4.21827e-08	Adult
1435743_at	Klhl23	kelch-like 23	277396	0.432641	7.39983	0.114299	2.17831	7.39983	1.0627e-09	Adult
1455188_at	Ephb1	Eph receptor B1	270190	-0.746444	4.89324	0.0246049	-2.31527	4.89324	1.17834e-08	Adult
1457589_at	Fat3	FAT tumor suppressor homolog 3 (Drosophila)	270120	1.29612	4.574	2.85167e-05	2.13306	4.574	1.48466e-09	Adult
1433634_at	Irf2bp2	interferon regulatory factor 2 binding protein 2	270110	1.02928	8.33624	0.000430942	2.06059	8.33624	2.65854e-09	Adult
1434316_at	Chsy1	chondroitin sulfate synthase 1	269941	1.18503	8.38756	0.000247283	2.17054	8.38756	5.57215e-09	Adult
1456280_at	Clspn	claspin	269582	1.26806	6.01921	6.90742e-08	3.76713	6.01921	4.23315e-19	Adult
1417125_at	Ahcy	S-adenosylhomocysteine hydrolase	269378	1.81651	8.33052	2.58235e-09	2.43507	8.33052	7.19436e-13	Adult
1435655_at	Rpl12	ribosomal protein L12	269261	0.337943	7.2769	0.118152	2.65115	7.2769	8.53626e-14	Adult
1438951_x_at	Nup54	nucleoporin 54	269113	0.564339	8.77823	0.0125328	2.52783	8.77823	4.70133e-13	Adult
1455022_at	Strn	striatin, calmodulin binding protein	268980	1.13039	6.852	9.80205e-05	2.41818	6.852	4.71805e-11	Adult
1448870_at	Ltbp1	latent transforming growth factor beta binding protein 1	268977	1.88011	8.20823	1.72794e-09	2.36391	8.20823	1.90408e-12	Adult
1457327_at	Shprh	SNF2 histone linker PHD RING helicase	268281	0.600723	5.17528	0.113323	2.35143	5.17528	1.23926e-07	Adult
1460389_at	Cdk8	cyclin-dependent kinase 8	264064	1.14112	7.65288	0.00285591	2.21879	7.65288	1.92421e-07	Adult
1425065_at	Oas2	2'-5' oligoadenylate synthetase 2	246728	-0.844187	4.53104	0.000955545	-3.06134	4.53104	3.70401e-14	Adult
1436521_at	Slc36a2	solute carrier family 36 (proton/amino acid symporter), member 2	246049	-0.478852	4.51408	0.134357	-2.18177	4.51408	2.1e-08	Adult
1455238_at	Mum1l1	melanoma associated antigen (mutated) 1-like 1	245631	1.59797	6.14867	3.00281e-06	3.96521	6.14867	5.66261e-15	Adult
1434294_at	Fam199x	family with sequence similarity 199, X-linked	245622	1.32463	6.2773	1.94548e-07	2.17206	6.2773	1.51998e-12	Adult
1432750_at	Zfp711	zinc finger protein 711	245595	1.67576	5.95262	8.96238e-07	3.95277	5.95262	2.98277e-15	Adult
1437744_at	Slitrk4	SLIT and NTRK-like family, member 4	245446	0.339928	5.69498	0.373659	2.13592	5.69498	5.34401e-07	Adult
1436948_a_at	Tmem255a	transmembrane protein 255A	245386	-1.41868	8.24532	0.00135488	3.7352	8.24532	1.03147e-10	Adult
1439006_x_at	Tmem255a	transmembrane protein 255A	245386	-0.628183	5.12075	0.175701	2.31098	5.12075	4.46379e-06	Adult
1445091_at	Atr	ataxia telangiectasia and Rad3 related	245000	-0.00155306	5.50556	0.995651	2.07075	5.50556	4.49179e-11	Adult
1456485_at	Npat	nuclear protein in the AT region	244879	0.798038	6.70911	0.000260976	2.34924	6.70911	2.54595e-13	Adult
1459185_at	Npat	nuclear protein in the AT region	244879	0.96648	5.76029	0.00121541	2.20973	5.76029	1.48666e-09	Adult
1434261_at	Sipa1l2	signal-induced proliferation-associated 1 like 2	244668	0.566652	6.51147	0.050031	2.03399	6.51147	1.13543e-08	Adult
1436600_at	Tox3	TOX high mobility group box family member 3	244579	0.463889	7.87208	0.0858915	4.4251	7.87208	1.08259e-16	Adult
1426774_at	Parp12	poly (ADP-ribose) polymerase family, member 12	243771	-0.789808	4.56659	0.0159573	-2.61097	4.56659	7.52854e-10	Adult
1440285_at	Ppp1r9a	protein phosphatase 1, regulatory (inhibitor) subunit 9A	243725	0.316805	7.79348	0.366946	2.60628	7.79348	2.90594e-09	Adult
1451436_at	Sbno1	sno, strawberry notch homolog 1 (Drosophila)	243272	1.21592	6.04763	0.00524713	2.15582	6.04763	3.10238e-06	Adult
1441055_at	Palm2	paralemmin 2	242481	0.846936	7.04298	0.0129658	3.51522	7.04298	2.97018e-12	Adult
1459377_at	Palm2	paralemmin 2	242481	0.596923	6.27874	0.155971	2.10499	6.27874	4.2263e-06	Adult
1456789_at	Zfp462	zinc finger protein 462	242466	1.74008	6.01154	5.23819e-06	2.64486	6.01154	6.27508e-10	Adult
1457883_at	Pm20d2	peptidase M20 domain containing 2	242377	-0.842077	4.56661	0.00845048	-2.6431	4.56661	2.92204e-10	Adult
1438666_at	Ldlrad3	low density lipoprotein receptor class A domain containing 3	241576	1.54681	7.4374	5.22338e-07	2.1018	7.4374	3.01613e-10	Adult
1442174_at	Tspan18	tetraspanin 18	241556	0.0909362	6.58894	0.74185	2.11987	6.58894	4.62416e-10	Adult
1437904_at	Rbm45	RNA binding motif protein 45	241490	1.32415	7.82959	0.000461944	2.55257	7.82959	6.33198e-09	Adult
1434418_at	Cers6	ceramide synthase 6	241447	0.948474	5.56525	0.000502284	3.21862	5.56525	3.95365e-14	Adult
1436085_at	Zbtb34	zinc finger and BTB domain containing 34	241311	0.397598	5.8932	0.145943	2.1166	5.8932	1.79151e-09	Adult
1459971_at	Kcnt2	potassium channel, subfamily T, member 2	240776	-0.439834	4.4378	0.255461	-2.7177	4.4378	1.0627e-08	Adult
1439695_a_at	Kif20b	kinesin family member 20B	240641	0.996843	7.06466	0.00115077	4.42609	7.06466	5.43998e-16	Adult
1440924_at	Kif20b	kinesin family member 20B	240641	1.23799	6.12083	0.00120446	3.5953	6.12083	9.71678e-12	Adult
1438075_at	Fem1c	fem-1 homolog c (C.elegans)	240263	0.991859	3.87315	0.00220725	2.02563	3.87315	4.62334e-08	Adult
1428535_at	9430020K01Rik	RIKEN cDNA 9430020K01 gene	240185	-0.794615	7.10711	0.0118243	-2.45183	7.10711	1.15544e-09	Adult
1438030_at	Rasgrp3	RAS, guanyl releasing protein 3	240168	-1.68054	6.18802	1.26455e-05	-2.1494	6.18802	6e-08	Adult
1437873_at	Zfp799	zinc finger protein 799	240064	0.586339	6.4451	0.181945	2.35992	6.4451	1.34952e-06	Adult
1440226_at	Zfp760	zinc finger protein 760	240034	0.950376	6.20094	0.0016799	2.08697	6.20094	6.51446e-09	Adult
1433864_at	Lrp12	low density lipoprotein-related protein 12	239393	1.79475	5.4031	3.95107e-06	3.27473	5.4031	9.13481e-12	Adult
1442033_at	C1qtnf9	C1q and tumor necrosis factor related protein 9	239126	-0.433507	4.06535	0.0502486	-3.44513	4.06535	3.32201e-16	Adult
1456359_at	Ppwd1	peptidylprolyl isomerase domain and WD repeat containing 1	238831	0.883137	6.59402	0.000255979	2.22599	6.59402	8.06124e-12	Adult
1441111_at	Mylk4	myosin light chain kinase family, member 4	238564	-1.47419	3.12358	0.000838032	-3.68495	3.12358	1.07283e-10	Adult
1435597_at	Atad5	ATPase family, AAA domain containing 5	237877	1.77368	4.89062	1.11145e-09	2.48483	4.89062	9.47882e-14	Adult
1455496_at	Pfas	phosphoribosylformylglycinamidine synthase (FGAR amidotransferase)	237823	1.58579	6.42046	4.47433e-08	3.302	6.42046	9.09579e-16	Adult
1429209_at	Col23a1	collagen, type XXIII, alpha 1	237759	1.53902	4.6505	2.26229e-05	2.06813	4.6505	5.25402e-08	Adult
1429210_at	Col23a1	collagen, type XXIII, alpha 1	237759	1.71534	4.93614	8.89194e-06	3.16296	4.93614	2.36791e-11	Adult
1453416_at	Gas2l3	growth arrest-specific 2 like 3	237436	0.659173	6.70071	0.0036048	4.12116	6.70071	3.77906e-18	Adult
1451969_s_at	Parp3	poly (ADP-ribose) polymerase family, member 3	235587	-1.40143	4.09585	2.81982e-06	-3.1955	4.09585	3.52505e-14	Adult
1437738_at	Atp2c1	ATPase, Ca++-sequestering	235574	1.03566	7.06675	0.000154248	2.00836	7.06675	7.85981e-10	Adult
1452241_at	Topbp1	topoisomerase (DNA) II binding protein 1	235559	1.18817	6.9291	0.000984744	2.90973	6.9291	2.32376e-10	Adult
1429390_at	Pxylp1	2-phosphoxylose phosphatase 1	235534	1.30092	6.13853	0.00160676	2.77418	6.13853	1.04511e-08	Adult
1456735_x_at	Pxylp1	2-phosphoxylose phosphatase 1	235534	1.2551	7.8418	0.009342	3.86808	7.8418	5.71748e-10	Adult
1433626_at	Plscr4	phospholipid scramblase 4	235527	-0.941258	2.68235	0.000382572	-2.69472	2.68235	1.09862e-12	Adult
1426556_at	Zfp280d	zinc finger protein 280D	235469	0.444174	7.77476	0.121253	2.19043	7.77476	2.37124e-09	Adult
1426282_at	Ntm	neurotrimin	235106	1.9598	6.14871	2.37931e-09	2.08629	6.14871	1.00277e-10	Adult
1458492_x_at	Ntm	neurotrimin	235106	1.83558	6.60897	1.30364e-06	3.55725	6.60897	4.69786e-13	Adult
1441624_at	Sorbs2	sorbin and SH3 domain containing 2	234214	0.144463	9.08566	0.661458	2.94215	9.08566	2.73521e-11	Adult
1434641_x_at	Sez6l2	seizure related 6 homolog like 2	233878	-1.91805	4.24174	3.14497e-07	-2.70396	4.24174	7.50501e-11	Adult
1455343_at	Plekha7	pleckstrin homology domain containing, family A member 7	233765	1.74793	5.13722	7.09663e-07	3.09864	5.13722	1.51017e-12	Adult
1457751_at	Rsf1	remodeling and spacing factor 1	233532	1.01784	6.15334	5.33688e-05	2.34009	6.15334	3.49244e-12	Adult
1423775_s_at	Prc1	protein regulator of cytokinesis 1	233406	1.01917	7.47335	0.000196196	3.26596	7.47335	2.00191e-14	Adult
1455736_at	Mybpc2	myosin binding protein C, fast-type	233199	-1.38977	3.71693	0.000786264	-3.0529	3.71693	1.35386e-09	Adult
1435705_at	Zscan18	zinc finger and SCAN domain containing 18	232875	1.45732	4.47389	3.12693e-05	3.106	4.47389	7.59657e-12	Adult
1460417_at	Lincpint	long intergenic non-protein coding RNA, Trp53 induced transcript	232685	-0.214135	3.23544	0.364055	-3.6864	3.23544	2.05989e-16	Adult
1455618_x_at	Tspan33	tetraspanin 33	232670	1.63238	4.90706	3.92319e-07	2.06482	4.90706	9.22999e-10	Adult
1424047_at	Dera	2-deoxyribose-5-phosphate aldolase homolog (C. elegans)	232449	1.63747	6.14535	7.45209e-07	2.48879	6.14535	4.57257e-11	Adult
1436071_at	Ankrd26	ankyrin repeat domain 26	232339	1.20143	4.61148	0.000520719	2.32647	4.61148	7.24161e-09	Adult
1454819_at	Plekha8	pleckstrin homology domain containing, family A (phosphoinositide binding specific) member 8	231999	1.87497	6.72044	4.24194e-07	2.14719	6.72044	7.22415e-09	Adult
1427891_at	Gimap6	GTPase, IMAP family member 6	231931	-1.07295	4.74386	0.00109646	-2.21735	4.74386	8.66025e-09	Adult
1442348_at	Katnal1	katanin p60 subunit A-like 1	231912	1.6593	5.69981	1.042e-06	2.88154	5.69981	4.02676e-12	Adult
1439550_at	Tnrc18	trinucleotide repeat containing 18	231861	0.717094	7.30904	0.00183114	2.58169	7.30904	2.14764e-13	Adult
1428945_at	Uba6	ubiquitin-like modifier activating enzyme 6	231380	1.35872	5.83992	0.000468885	2.15093	5.83992	2.48e-07	Adult
1428543_at	Ppat	phosphoribosyl pyrophosphate amidotransferase	231327	1.9998	5.83495	6.4687e-08	2.79015	5.83495	1.32785e-11	Adult
1456793_at	Cytl1	cytokine-like 1	231162	0.117155	5.21424	0.751072	-3.67227	5.21424	1.78352e-12	Adult
1428467_at	Tardbp	TAR DNA binding protein	230908	0.817735	6.77358	0.023201	2.09086	6.77358	3.2851e-07	Adult
1435558_at	Bai2	brain-specific angiogenesis inhibitor 2	230775	1.62804	4.90353	3.7808e-05	2.1943	4.90353	9.9358e-08	Adult
1435087_at	Zfp362	zinc finger protein 362	230761	0.949358	8.157	2.71631e-05	2.50219	8.157	4.83967e-14	Adult
1452125_at	Thrap3	thyroid hormone receptor associated protein 3	230753	0.69823	8.89769	0.0100426	2.53045	8.89769	2.41531e-11	Adult
1436358_at	Atpaf1	ATP synthase mitochondrial F1 complex assembly factor 1	230649	0.777294	6.91524	0.00463212	2.21455	6.91524	3.97232e-10	Adult
1437395_at	Zcchc11	zinc finger, CCHC domain containing 11	230594	1.38658	7.02759	0.00030228	2.20047	7.02759	1.15715e-07	Adult
1441359_at	Zcchc11	zinc finger, CCHC domain containing 11	230594	1.35746	6.16371	4.18511e-05	3.19981	6.16371	1.30453e-12	Adult
1455488_at	Haus6	HAUS augmin-like complex, subunit 6	230376	1.4055	5.80111	8.80208e-06	2.52869	5.80111	3.94082e-11	Adult
1436692_at	E130308A19Rik	RIKEN cDNA E130308A19 gene	230259	1.02535	5.44657	0.000766238	3.75805	5.44657	1.72498e-14	Adult
1436852_at	E130308A19Rik	RIKEN cDNA E130308A19 gene	230259	1.40352	5.65171	4.28224e-08	2.16192	5.65171	8.91734e-13	Adult
1441890_x_at	Tmeff1	transmembrane protein with EGF-like and two follistatin-like domains 1	230157	1.71655	4.95865	4.20791e-05	3.34026	4.95865	8.49134e-11	Adult
1435005_at	Cenpe	centromere protein E	229841	0.799465	6.58074	0.000175121	3.47785	6.58074	1.39851e-17	Adult
1439040_at	Cenpe	centromere protein E	229841	0.919077	7.02113	0.000996376	5.1435	7.02113	1.74147e-18	Adult
1456914_at	Slc16a4	solute carrier family 16 (monocarboxylic acid transporters), member 4	229699	0.0503454	6.2212	0.895158	2.5893	6.2212	2.44e-09	Adult
1459981_s_at	Rsbn1	rosbin, round spermatid basic protein 1	229675	0.689088	6.33101	0.00171915	2.06554	6.33101	1.12227e-11	Adult
1451932_a_at	Adamtsl4	ADAMTS-like 4	229595	-1.42881	5.67294	1.42419e-06	-2.19216	5.67294	9.05228e-11	Adult
1434650_at	Pogz	pogo transposable element with ZNF domain	229584	0.957264	6.48288	0.000113148	2.10146	6.48288	3.48216e-11	Adult
1455046_a_at	Pogz	pogo transposable element with ZNF domain	229584	0.632331	8.14149	0.0103304	2.25165	8.14149	3.86227e-11	Adult
1433960_at	Isg20l2	interferon stimulated exonuclease gene 20-like 2	229504	0.949643	7.01817	0.000244401	2.63897	7.01817	8.4788e-13	Adult
1455057_at	Gmps	guanine monophosphate synthetase	229363	0.861025	5.91595	0.00381468	2.08977	5.91595	6e-09	Adult
1452438_s_at	Taf4a	TAF4A RNA polymerase II, TATA box binding protein (TBP)-associated factor	228980	1.84629	5.32653	3.3261e-06	2.77286	5.32653	4.36894e-10	Adult
1452922_at	Ppp1r3d	protein phosphatase 1, regulatory subunit 3D	228966	0.574755	7.00832	0.00765964	2.35313	7.00832	6.83735e-13	Adult
1454935_at	Fitm2	fat storage-inducing transmembrane protein 2	228859	-0.37483	5.75769	0.0937867	-2.05383	5.75769	5.53719e-11	Adult
1434400_at	Tgif2	TGFB-induced factor homeobox 2	228839	0.714941	5.95799	4.98528e-05	2.48343	5.95799	2.3109e-16	Adult
1435600_s_at	Ccm2l	cerebral cavernous malformation 2-like	228788	-1.00994	5.73157	0.000504331	-2.33082	5.73157	2.01317e-10	Adult
1460382_at	Ccm2l	cerebral cavernous malformation 2-like	228788	-1.11558	5.6663	0.000273437	-2.10002	5.6663	3.88903e-09	Adult
1438434_at	Arhgap11a	Rho GTPase activating protein 11A	228482	1.09731	7.03847	7.46334e-06	3.07134	7.03847	1.40708e-15	Adult
1423747_a_at	Pdk1	pyruvate dehydrogenase kinase, isoenzyme 1	228026	0.502938	7.82992	0.0894836	2.14407	7.82992	6.84293e-09	Adult
1415812_at	Gsn	gelsolin	227753	-0.676255	8.09574	0.213559	-4.61196	8.09574	2.62287e-10	Adult
1436991_x_at	Gsn	gelsolin	227753	-1.12821	10.0759	0.000147161	-3.72689	10.0759	5.78743e-15	Adult
1437171_x_at	Gsn	gelsolin	227753	-1.03524	10.0122	0.00235229	-3.66462	10.0122	6.22725e-13	Adult
1435033_at	Arhgef4	Rho guanine nucleotide exchange factor (GEF) 4	226970	1.10039	4.95268	6.20774e-05	2.22156	4.95268	7.50512e-11	Adult
1441071_at	Kcnq5	potassium voltage-gated channel, subfamily Q, member 5	226922	1.24888	5.61688	0.00639506	2.83289	5.61688	7.65197e-08	Adult
1457587_at	Kcnq5	potassium voltage-gated channel, subfamily Q, member 5	226922	1.33447	5.98435	0.000329083	2.62862	5.98435	2.24122e-09	Adult
1451105_at	Vash2	vasohibin 2	226841	1.90209	6.92396	2.02091e-06	4.58637	6.92396	6.09077e-15	Adult
1457035_at	AI607873	expressed sequence AI607873	226691	-0.268938	2.49442	0.397373	-2.45127	2.49442	1.28043e-09	Adult
1460573_at	Suco	SUN domain containing ossification factor	226551	1.36116	6.60799	0.00120415	2.15897	6.60799	1.16449e-06	Adult
1439284_at	Epb4.1l5	erythrocyte protein band 4.1-like 5	226352	1.96873	4.7906	1.13665e-07	2.36772	4.7906	5.7875e-10	Adult
1453103_at	Ablim1	actin-binding LIM protein 1	226251	-1.24713	7.51166	1.09916e-07	-2.0327	7.51166	8.25303e-13	Adult
1435474_at	Taf5	TAF5 RNA polymerase II, TATA box binding protein (TBP)-associated factor	226182	1.08814	5.92594	2.2938e-06	2.05467	5.92594	1.93688e-12	Adult
1426381_at	Pprc1	peroxisome proliferative activated receptor, gamma, coactivator-related 1	226169	0.966457	6.51482	0.00139079	2.01937	6.51482	1.14028e-08	Adult
1426693_x_at	Cox15	cytochrome c oxidase assembly protein 15	226139	1.45624	5.45154	0.00639506	2.62394	5.45154	3.63353e-06	Adult
1452146_a_at	Cox15	cytochrome c oxidase assembly protein 15	226139	1.3593	5.81124	0.00462328	2.92986	5.81124	8.84892e-08	Adult
1455171_at	Suv420h1	suppressor of variegation 4-20 homolog 1 (Drosophila)	225888	0.434923	5.7651	0.0828412	2.1355	5.7651	2.61477e-10	Adult
1424642_at	Thoc1	THO complex 1	225160	0.659294	7.84654	0.000181746	2.07159	7.84654	2.7702e-14	Adult
1439249_at	Wac	WW domain containing adaptor with coiled-coil	225131	0.56291	5.65333	0.0254107	2.15183	5.65333	2.02782e-10	Adult
1444241_at	Wac	WW domain containing adaptor with coiled-coil	225131	0.758949	6.66515	0.00083655	2.05036	6.66515	2.05113e-11	Adult
1424883_s_at	Srsf7	serine/arginine-rich splicing factor 7	225027	0.968483	9.79363	2.22276e-05	2.47081	9.79363	7.13827e-14	Adult
1436871_at	Srsf7	serine/arginine-rich splicing factor 7	225027	1.6097	6.32009	6.97453e-05	4.08134	6.32009	6.24151e-13	Adult
1439505_at	Clic5	chloride intracellular channel 5	224796	-1.6473	5.32141	7.90749e-05	-3.13629	5.32141	3.76442e-10	Adult
1456873_at	Clic5	chloride intracellular channel 5	224796	-1.8182	4.94409	2.54739e-06	-3.04341	4.94409	3.1123e-11	Adult
1458381_at	Clic5	chloride intracellular channel 5	224796	-1.3879	5.47905	0.000345334	-2.33004	5.47905	5.18654e-08	Adult
1440830_at	Gpr116	G protein-coupled receptor 116	224792	-1.81646	7.861	1.9659e-08	-3.34916	7.861	5.29863e-15	Adult
1433890_a_at	Bag6	BCL2-associated athanogene 6	224727	0.896987	7.15652	6.75403e-05	2.34712	7.15652	2.84583e-13	Adult
1437614_x_at	Zdhhc14	zinc finger, DHHC domain containing 14	224454	-1.44398	6.07146	5.7e-08	-2.40645	6.07146	2.09906e-13	Adult
1438619_x_at	Zdhhc14	zinc finger, DHHC domain containing 14	224454	-1.3804	5.70547	6.47823e-08	-2.31543	5.70547	2.14764e-13	Adult
1438975_x_at	Zdhhc14	zinc finger, DHHC domain containing 14	224454	-1.22647	5.97411	8.96238e-07	-2.39315	5.97411	2.31073e-13	Adult
1449699_s_at	C330027C09Rik	RIKEN cDNA C330027C09 gene	224171	1.09406	6.59301	0.000488412	4.50343	6.59301	4.29789e-16	Adult
1444058_at	Dzip3	DAZ interacting protein 3, zinc finger	224170	1.50753	5.83535	1.97674e-06	2.29904	5.83535	1.59213e-10	Adult
1454878_at	Dzip3	DAZ interacting protein 3, zinc finger	224170	1.8927	6.67401	5.09389e-06	3.0642	6.67401	1.66007e-10	Adult
1451377_a_at	Aaas	achalasia, adrenocortical insufficiency, alacrimia	223921	1.14789	6.12487	1.12887e-05	2.11832	6.12487	3.36024e-11	Adult
1425039_at	Itgbl1	integrin, beta-like 1	223272	-1.44408	3.71576	0.000132046	-4.27095	3.71576	5.75873e-14	Adult
1434764_at	Akap11	A kinase (PRKA) anchor protein 11	219181	1.31024	7.16879	0.000516012	2.55213	7.16879	6.37489e-09	Adult
1437643_at	Cenpj	centromere protein J	219103	1.3286	5.38388	1.42709e-07	2.05238	5.38388	3.78574e-12	Adult
1451103_at	Haus4	HAUS augmin-like complex, subunit 4	219072	1.31866	5.40805	8.01069e-06	2.28997	5.40805	7.261e-11	Adult
1435114_at	Wdhd1	WD repeat and HMG-box DNA binding protein 1	218973	1.35985	5.38096	2.73152e-07	2.87891	5.38096	6.87199e-15	Adult
1438673_at	Slc4a7	solute carrier family 4, sodium bicarbonate cotransporter, member 7	218756	1.78782	6.42599	2.44257e-06	3.1288	6.42599	1.12227e-11	Adult
1457528_at	Slc4a7	solute carrier family 4, sodium bicarbonate cotransporter, member 7	218756	1.52225	5.87775	0.000174112	3.40754	5.87775	4.97517e-11	Adult
1425521_at	Paip1	polyadenylate binding protein-interacting protein 1	218693	1.06057	7.0225	0.00307701	2.09846	7.0225	1.66306e-07	Adult
1441955_s_at	Paip1	polyadenylate binding protein-interacting protein 1	218693	1.68981	4.90912	0.000303603	2.06481	4.90912	8.3275e-06	Adult
1427134_at	Srek1	splicing regulatory glutamine/lysine-rich protein 1	218543	0.992312	7.29346	0.000281144	2.98617	7.29346	1.78884e-13	Adult
1427135_at	Srek1	splicing regulatory glutamine/lysine-rich protein 1	218543	0.277861	7.20261	0.249443	2.01836	7.20261	3.27496e-10	Adult
1458056_at	Srek1	splicing regulatory glutamine/lysine-rich protein 1	218543	0.963174	6.70082	0.000748066	2.92358	6.70082	1.25962e-12	Adult
1429418_at	Cdc14b	CDC14 cell division cycle 14B	218294	1.70042	5.61696	4.50059e-05	2.21085	5.61696	2.36063e-07	Adult
1424988_at	Mylip	myosin regulatory light chain interacting protein	218203	-0.59939	5.5257	0.00567606	-2.39482	5.5257	4.67947e-13	Adult
1455840_at	Rapgef5	Rap guanine nucleotide exchange factor (GEF) 5	217944	-0.517215	5.95488	0.0963517	-2.11016	5.95488	2.3905e-08	Adult
1433631_at	Eif5	eukaryotic translation initiation factor 5	217869	1.23471	7.78954	6.125e-06	2.06524	7.78954	1.08223e-10	Adult
1434336_s_at	Rcor1	REST corepressor 1	217864	1.46487	7.19287	0.000111282	2.7824	7.19287	6.89554e-10	Adult
1424226_at	9030617O03Rik	RIKEN cDNA 9030617O03 gene	217830	-1.27995	5.05936	7.00855e-08	-2.07169	5.05936	5.43328e-13	Adult
1434222_at	Sipa1l1	signal-induced proliferation-associated 1 like 1	217692	1.37522	7.23554	8.5076e-09	2.04455	7.23554	2.66803e-13	Adult
1434767_at	Mis18bp1	MIS18 binding protein 1	217653	1.16264	6.10643	7.43191e-05	3.98511	6.10643	6.80071e-16	Adult
1458374_at	Mis18bp1	MIS18 binding protein 1	217653	1.12781	7.38183	0.00149329	3.89852	7.38183	3.24852e-13	Adult
1440879_at	Abca9	ATP-binding cassette, sub-family A (ABC1), member 9	217262	-1.52717	4.47693	3.40966e-06	-2.5907	4.47693	3.56974e-11	Adult
1454739_at	Cdc27	cell division cycle 27	217232	1.32428	7.49504	1.11338e-06	2.86424	7.49504	3.00457e-14	Adult
1434735_at	Hlf	hepatic leukemia factor	217082	-0.392115	5.27151	0.0812866	-2.08156	5.27151	4.57221e-11	Adult
1452310_at	Tada2a	transcriptional adaptor 2A	217031	0.75717	6.81483	0.000645746	2.21269	6.81483	2.09697e-12	Adult
1425639_at	Adap2	ArfGAP with dual PH domains 2	216991	-1.80317	5.26756	9.7e-08	-2.83741	5.26756	1.54313e-12	Adult
1455845_at	Wscd1	WSC domain containing 1	216881	-0.888354	3.54348	0.00137576	-2.39029	3.54348	6.74392e-11	Adult
1434873_a_at	Acap1	ArfGAP with coiled-coil, ankyrin repeat and PH domains 1	216859	1.76651	5.53939	1.04751e-05	2.07794	5.53939	2.07656e-07	Adult
1451442_at	Cfap36	cilia and flagella associated protein 36	216618	1.0738	7.43783	1.05112e-05	2.2993	7.43783	1.16049e-12	Adult
1427183_at	Efemp1	epidermal growth factor-containing fibulin-like extracellular matrix protein 1	216616	0.275617	4.71096	0.482381	-2.4968	4.71096	4.22936e-08	Adult
1426754_x_at	Ckap4	cytoskeleton-associated protein 4	216197	0.800701	7.44917	0.00727001	2.3048	7.44917	1.09836e-09	Adult
1426755_at	Ckap4	cytoskeleton-associated protein 4	216197	1.26784	7.61507	6.6e-07	3.05064	7.61507	1.21519e-15	Adult
1455019_x_at	Ckap4	cytoskeleton-associated protein 4	216197	0.519206	10.2307	0.0038735	2.1344	10.2307	7.64979e-14	Adult
1426934_at	Nhsl1	NHS-like 1	215819	0.889063	6.93967	0.00350617	3.15212	6.93967	1.76356e-12	Adult
1434404_at	Fam73a	family with sequence similarity 73, member A	215708	1.71318	5.15647	3.13071e-06	2.82579	5.15647	5.73401e-11	Adult
1436707_x_at	Ncaph	non-SMC condensin I complex, subunit H	215387	0.862172	8.58036	0.000539526	3.95233	8.58036	4.37596e-17	Adult
1445387_at	Senp6	SUMO/sentrin specific peptidase 6	215351	1.38931	5.18674	0.00034433	2.8258	5.18674	1.27971e-09	Adult
1437105_at	Kdm5a	lysine (K)-specific demethylase 5A	214899	1.6318	5.70017	0.0033889	2.75766	5.70017	2.786e-06	Adult
1459878_a_at	Cped1	cadherin-like and PC-esterase domain containing 1	214642	-0.562637	5.59589	0.0554276	-2.00837	5.59589	1.96742e-08	Adult
1457296_at	Cilp	cartilage intermediate layer protein, nucleotide pyrophosphohydrolase	214425	-0.770018	2.98119	0.116362	-2.73662	2.98119	7.51668e-07	Adult
1425978_at	Myocd	myocardin	214384	-0.0637489	9.5197	0.756712	2.60661	9.5197	6.85236e-15	Adult
1455300_at	Tet2	tet methylcytosine dioxygenase 2	214133	0.00880239	7.55336	0.974242	2.08905	7.55336	1.47551e-10	Adult
1451528_at	Tmem82	transmembrane protein 82	213989	-0.883332	3.81765	0.00140701	-2.50913	3.81765	2.23302e-11	Adult
1436982_at	Tnrc6b	trinucleotide repeat containing 6b	213988	1.44162	8.68232	2.74271e-10	2.13941	8.68232	5.534e-15	Adult
1433836_a_at	8430408G22Rik	RIKEN cDNA 8430408G22 gene	213393	-1.8505	7.37666	3.16584e-08	-3.12297	7.37666	7.36537e-14	Adult
1436313_at	Scyl2	SCY1-like 2 (S. cerevisiae)	213326	1.08445	4.99066	0.000270829	2.0473	4.99066	3.62317e-09	Adult
1436824_x_at	Rnf26	ring finger protein 26	213211	1.32382	7.86097	4.92123e-06	2.8306	7.86097	3.59062e-13	Adult
1420119_s_at	Phf3	PHD finger protein 3	213109	1.12233	5.04905	0.00010948	2.26556	5.04905	1.92487e-10	Adult
1423946_at	Pdlim2	PDZ and LIM domain 2	213019	-0.393475	4.24004	0.115061	-2.55114	4.24004	5.46031e-12	Adult
1435446_a_at	Chpt1	choline phosphotransferase 1	212862	-0.348566	5.9821	0.267478	-2.77611	5.9821	1.04605e-10	Adult
1435870_at	Chpt1	choline phosphotransferase 1	212862	-0.8705	6.07745	0.00072482	-2.37404	6.07745	1.22705e-11	Adult
1425140_at	Lactb2	lactamase, beta 2	212442	0.391501	5.47924	0.152933	2.61644	5.47924	2.27146e-11	Adult
1429633_at	Lcor	ligand dependent nuclear receptor corepressor	212391	0.939188	6.62186	0.004209	2.74916	6.62186	1.76853e-10	Adult
1443779_s_at	Lcor	ligand dependent nuclear receptor corepressor	212391	0.926317	8.31834	4.07088e-05	2.29346	8.31834	4.05919e-13	Adult
1454750_a_at	Dcaf15	DDB1 and CUL4 associated factor 15	212123	1.17015	5.72157	5.27089e-06	2.0838	5.72157	2.31571e-11	Adult
1451418_a_at	Spsb4	splA/ryanodine receptor domain and SOCS box containing 4	211949	0.789653	6.3669	0.0178024	3.6274	6.3669	9.90615e-13	Adult
1443869_at	Pde12	phosphodiesterase 12	211948	1.39442	3.90268	2.04034e-06	2.05664	3.90268	3.2965e-10	Adult
1454989_at	Cspp1	centrosome and spindle pole associated protein 1	211660	1.15817	6.07304	0.00106156	2.06229	6.07304	1.31075e-07	Adult
1426234_s_at	Ap1ar	adaptor-related protein complex 1 associated regulatory protein	211556	1.70579	7.17685	1.89767e-07	2.26352	7.17685	1.42469e-10	Adult
1424826_s_at	Mtss1	metastasis suppressor 1	211401	1.95104	6.65705	3.19513e-06	2.61455	6.65705	4.0918e-09	Adult
1434036_at	Mtss1	metastasis suppressor 1	211401	1.09943	8.85945	9.56764e-06	2.10029	8.85945	1.23229e-11	Adult
1433613_at	Pank3	pantothenate kinase 3	211347	1.31495	7.72793	3.05887e-05	2.20233	7.72793	1.15059e-09	Adult
1433529_at	Pamr1	peptidase domain containing associated with muscle regeneration 1	210622	-0.705287	3.41128	0.00877482	-2.44873	3.41128	3.93712e-11	Adult
1433628_at	Coq10a	coenzyme Q10 homolog A (yeast)	210582	-1.33309	5.00499	5.44467e-05	-2.95669	5.00499	7.96244e-12	Adult
1438153_x_at	Coq10a	coenzyme Q10 homolog A (yeast)	210582	-1.49673	6.2941	7.265e-09	-2.67738	6.2941	3.15573e-15	Adult
1460570_at	Pgbd5	piggyBac transposable element derived 5	209966	0.855074	5.03899	0.000259844	2.01602	5.03899	3.4911e-11	Adult
1433500_at	Dennd2a	DENN/MADD domain containing 2A	209773	1.2082	5.63645	1.82661e-05	2.23458	5.63645	6.74708e-11	Adult
1439260_a_at	Enpp3	ectonucleotide pyrophosphatase/phosphodiesterase 3	209558	-1.76261	4.81734	3.60678e-06	-2.36596	4.81734	4.67384e-09	Adult
1433854_at	Tmem164	transmembrane protein 164	209497	0.343556	7.58155	0.141778	3.10831	7.58155	1.33028e-14	Adult
1454741_s_at	Tmem164	transmembrane protein 164	209497	0.956331	7.3011	0.000811446	2.98178	7.3011	8.25163e-13	Adult
1436654_at	Gen1	Gen homolog 1, endonuclease (Drosophila)	209334	1.36964	5.11498	0.000124193	3.00922	5.11498	3.99558e-11	Adult
1439825_at	Dtx3l	deltex 3-like (Drosophila)	209200	-0.774288	4.80707	0.00122623	-2.30567	4.80707	5.93148e-12	Adult
1460603_at	Samd9l	sterile alpha motif domain containing 9-like	209086	-1.76655	5.14263	9.6657e-09	-3.60568	5.14263	2.05989e-16	Adult
1452264_at	Tenc1	tensin like C1 domain-containing phosphatase	209039	-1.51611	6.94994	1.66748e-10	-2.63446	6.94994	8.56631e-17	Adult
1424705_at	Rbmx2	RNA binding motif protein, X-linked 2	209003	1.51734	4.82273	6.46329e-06	2.32452	4.82273	7.1158e-10	Adult
1455244_at	Daam1	dishevelled associated activator of morphogenesis 1	208846	0.69171	9.12531	0.000244064	2.52372	9.12531	1.58179e-15	Adult
1433443_a_at	Hmgcs1	3-hydroxy-3-methylglutaryl-Coenzyme A synthase 1	208715	0.086291	9.77619	0.743096	2.01363	9.77619	4.96487e-10	Adult
1433444_at	Hmgcs1	3-hydroxy-3-methylglutaryl-Coenzyme A synthase 1	208715	0.916695	6.06077	0.056052	2.28563	6.06077	8.80185e-06	Adult
1433445_x_at	Hmgcs1	3-hydroxy-3-methylglutaryl-Coenzyme A synthase 1	208715	0.729222	7.47458	0.0746367	2.44702	7.47458	2.3262e-07	Adult
1457465_at	Shroom4	shroom family member 4	208431	-0.700636	5.53524	0.00468662	-2.39515	5.53524	8.64836e-12	Adult
1436738_at	Pif1	PIF1 5'-to-3' DNA helicase homolog (S. cerevisiae)	208084	0.947089	5.63369	0.00162199	2.96745	5.63369	3.74358e-12	Adult
1434532_at	Csrnp2	cysteine-serine-rich nuclear protein 2	207785	0.874487	5.79615	0.00248115	2.04938	5.79615	4.34145e-09	Adult
1452202_at	Pde2a	phosphodiesterase 2A, cGMP-stimulated	207728	-1.92554	5.25938	3.27136e-09	-2.70646	5.25938	3.10998e-13	Adult
1436937_at	Rbms3	RNA binding motif, single stranded interacting protein	207181	1.11904	7.21935	0.000891521	2.01222	7.21935	7.91832e-08	Adult
1440581_at	Pirt	phosphoinositide-interacting regulator of transient receptor potential channels	193003	0.245516	5.26418	0.518202	2.55228	5.26418	1.42925e-08	Adult
1447493_at	Pirt	phosphoinositide-interacting regulator of transient receptor potential channels	193003	-0.573033	5.5808	0.00810827	2.17611	5.5808	4.44715e-12	Adult
1448546_at	Rassf3	Ras association (RalGDS/AF-6) domain family member 3	192678	-0.42448	7.05802	0.107356	-2.0391	7.05802	1.86545e-09	Adult
1448547_at	Rassf3	Ras association (RalGDS/AF-6) domain family member 3	192678	-1.35247	6.95672	1.0378e-06	-3.17705	6.95672	4.07161e-15	Adult
1419656_at	Slc25a36	solute carrier family 25, member 36	192287	1.70304	5.56826	1.25941e-05	3.04082	5.56826	8.07137e-11	Adult
1418391_at	Phf21a	PHD finger protein 21A	192285	0.602783	8.0025	0.0066023	2.13512	8.0025	1.07301e-11	Adult
1445717_at	Luc7l2	LUC7-like 2 (S. cerevisiae)	192196	0.222312	5.61009	0.363922	2.01215	5.61009	3.72331e-10	Adult
1427941_at	Dicer1	dicer 1, ribonuclease type III	192119	0.729703	6.40307	0.00286161	2.34782	6.40307	8.62207e-12	Adult
1416759_at	Mical1	microtubule associated monooxygenase, calponin and LIM domain containing 1	171580	-0.191381	6.50262	0.305024	2.00484	6.50262	1.3909e-12	Adult
1422836_at	Mbnl3	muscleblind-like 3 (Drosophila)	171170	1.57152	4.13648	7.25316e-06	2.55138	4.13648	2.5589e-10	Adult
1434678_at	Mbnl3	muscleblind-like 3 (Drosophila)	171170	1.2261	5.68735	1.14686e-05	3.83224	5.68735	2.17534e-16	Adult
1426709_a_at	Usp33	ubiquitin specific peptidase 33	170822	1.58844	6.03626	1.64852e-05	2.22695	6.03626	1.5383e-08	Adult
1442744_at	Rbm39	RNA binding motif protein 39	170791	0.789978	7.84772	0.0619326	2.07627	7.84772	5.71685e-06	Adult
1446147_at	Rbm39	RNA binding motif protein 39	170791	0.790906	7.37984	0.131862	2.2113	7.37984	4.95769e-05	Adult
1426218_at	Glcci1	glucocorticoid induced transcript 1	170772	1.87235	5.28744	1.55474e-05	2.53794	5.28744	2.66997e-08	Adult
1451972_at	Glcci1	glucocorticoid induced transcript 1	170772	1.56061	6.03137	5.87389e-07	2.28984	6.03137	7.06146e-11	Adult
1418058_at	Eltd1	EGF, latrophilin seven transmembrane domain containing 1	170757	-1.41086	5.42123	1.06429e-05	-3.19257	5.42123	3.29268e-13	Adult
1434797_at	Kirrel	kin of IRRE like (Drosophila)	170643	1.78905	5.74976	1.00851e-07	2.26304	5.74976	1.79676e-10	Adult
1417404_at	Elovl6	ELOVL family member 6, elongation of long chain fatty acids (yeast)	170439	1.98976	5.55049	3.33699e-07	2.56405	5.55049	5.16104e-10	Adult
1449547_at	Asb14	ankyrin repeat and SOCS box-containing 14	142687	-1.14639	3.24925	0.000149555	-4.50083	3.24925	1.08259e-16	Adult
1448927_at	Kcnn2	potassium intermediate/small conductance calcium-activated channel, subfamily N, member 2	140492	0.992359	5.14593	0.000499035	2.5171	5.14593	2.68654e-11	Adult
1422610_s_at	Igf2bp3	insulin-like growth factor 2 mRNA binding protein 3	140488	1.40503	7.56263	4.34544e-10	5.66835	7.56263	1.30629e-24	Adult
1422611_s_at	Igf2bp3	insulin-like growth factor 2 mRNA binding protein 3	140488	1.70818	4.65096	0.000149555	2.22347	4.65096	1.16906e-06	Adult
1450687_at	Igf2bp3	insulin-like growth factor 2 mRNA binding protein 3	140488	1.79481	3.46748	2.29908e-06	2.19462	3.46748	1.58752e-08	Adult
1418761_at	Igf2bp1	insulin-like growth factor 2 mRNA binding protein 1	140486	1.84893	4.30088	9.73198e-07	2.64465	4.30088	2.30848e-10	Adult
1449210_at	Igf2bp1	insulin-like growth factor 2 mRNA binding protein 1	140486	1.89359	5.4398	1.24935e-10	3.25476	5.4398	7.61091e-17	Adult
1421466_at	Asb10	ankyrin repeat and SOCS box-containing 10	117590	-1.75045	5.42038	1.09285e-07	-4.12047	5.42038	1.66376e-16	Adult
1460197_a_at	Steap4	STEAP family member 4	117167	-1.27721	3.36416	5.11923e-05	-2.50845	3.36416	9.68643e-11	Adult
1416321_s_at	Prelp	proline arginine-rich end leucine-rich repeat	116847	-0.694108	3.90495	0.022833	-4.64388	3.90495	4.66287e-16	Adult
1451912_a_at	Fgfrl1	fibroblast growth factor receptor-like 1	116701	1.82575	4.95694	1.9915e-07	2.07	4.95694	3.68317e-09	Adult
1419741_at	Supt16	suppressor of Ty 16	114741	1.1052	8.5961	6.63076e-07	2.08558	8.5961	3.25626e-13	Adult
1455181_at	Rasa2	RAS p21 protein activator 2	114713	1.42244	7.08071	0.000351717	2.59341	7.08071	1.13926e-08	Adult
1429379_at	Lyve1	lymphatic vessel endothelial hyaluronan receptor 1	114332	-1.74711	5.46057	0.000121861	-3.19382	5.46057	1.75038e-09	Adult
1428099_a_at	Srsf1	serine/arginine-rich splicing factor 1	110809	1.20472	10.8063	5.04555e-08	2.36458	10.8063	4.27834e-15	Adult
1428100_at	Srsf1	serine/arginine-rich splicing factor 1	110809	0.849866	7.03116	0.0264564	2.1677	7.03116	5.15308e-07	Adult
1434972_x_at	Srsf1	serine/arginine-rich splicing factor 1	110809	1.04685	10.8228	4.75792e-07	2.10418	10.8228	4.78055e-14	Adult
1452430_s_at	Srsf1	serine/arginine-rich splicing factor 1	110809	1.40325	5.66192	0.000655454	2.82395	5.66192	5.30473e-09	Adult
1453722_s_at	Srsf1	serine/arginine-rich splicing factor 1	110809	1.20819	8.66241	2.70309e-06	2.10088	8.66241	1.47128e-11	Adult
1423877_at	Chaf1b	chromatin assembly factor 1, subunit B (p60)	110749	1.11943	5.54067	5.89531e-06	2.11173	5.54067	7.83674e-12	Adult
1450974_at	Timp4	tissue inhibitor of metalloproteinase 4	110595	-0.643318	3.62401	0.0402184	-3.06724	3.62401	1.27092e-11	Adult
1417741_at	Pygl	liver glycogen phosphorylase	110095	1.06621	5.38671	0.022681	2.58027	5.38671	7.75665e-07	Adult
1419270_a_at	Dut	deoxyuridine triphosphatase	110074	1.60264	6.27608	2.0738e-05	2.0512	6.27608	1.13795e-07	Adult
1423813_at	Kif22	kinesin family member 22	110033	1.23436	5.30697	6.3867e-05	2.01135	5.30697	6e-09	Adult
1437716_x_at	Kif22	kinesin family member 22	110033	0.672845	9.65541	0.00111921	3.94918	9.65541	7.60027e-19	Adult
1451128_s_at	Kif22	kinesin family member 22	110033	1.58843	6.14903	6.23193e-09	3.50212	6.14903	2.01235e-17	Adult
1453175_at	Zbtb25	zinc finger and BTB domain containing 25	109929	1.27433	4.74858	0.000212872	2.07874	4.74858	3.92564e-08	Adult
1427912_at	Cbr3	carbonyl reductase 3	109857	-0.866362	3.93262	0.00332485	-2.37551	3.93262	3.75766e-10	Adult
1435493_at	Dsp	desmoplakin	109620	-1.07343	9.86703	0.000297505	-2.79512	9.86703	5.36209e-12	Adult
1437296_at	Pkn2	protein kinase N2	109333	0.837371	6.25321	0.00056381	2.14235	6.25321	2.86675e-11	Adult
1429071_at	Me3	malic enzyme 3, NADP(+)-dependent, mitochondrial	109264	-1.0936	3.97518	0.000117784	-2.15629	3.97518	3.54203e-10	Adult
1427171_at	Rlf	rearranged L-myc fusion sequence	109263	0.939779	6.0514	0.000950031	2.19192	6.0514	5.81335e-10	Adult
1436508_at	Mlec	malectin	109154	1.76445	4.71897	5.17037e-09	2.44735	4.71897	7.16248e-13	Adult
1447217_at	Uhrf2	ubiquitin-like, containing PHD and RING finger domains 2	109113	0.989617	4.79618	0.00120573	2.14859	4.79618	4e-09	Adult
1426949_s_at	Tpr	translocated promoter region, nuclear basket protein	108989	1.44706	7.91689	1.23067e-06	2.05203	7.91689	3.75165e-10	Adult
1436186_at	E2f8	E2F transcription factor 8	108961	1.63187	7.46617	8.81521e-06	3.73527	7.46617	1.86553e-13	Adult
1437251_at	Cdca2	cell division cycle associated 2	108912	0.575867	6.70826	0.00911512	2.56067	6.70826	1.82134e-13	Adult
1455983_at	Cdca2	cell division cycle associated 2	108912	0.880576	6.32249	1.36045e-05	2.18841	6.32249	5.75873e-14	Adult
1452226_at	Rcc2	regulator of chromosome condensation 2	108911	1.59546	5.70943	1.03196e-07	2.32428	5.70943	9.11721e-12	Adult
1416309_at	Nusap1	nucleolar and spindle associated protein 1	108907	0.576325	6.12605	0.0960544	2.45263	6.12605	1.05677e-08	Adult
1436025_at	Ccdc88a	coiled coil domain containing 88A	108686	1.596	6.0713	4.83995e-05	3.12992	6.0713	9.10195e-11	Adult
1437216_at	Ccdc88a	coiled coil domain containing 88A	108686	1.17065	6.94154	0.000474207	3.06237	6.94154	1.24547e-11	Adult
1445440_at	Ccdc88a	coiled coil domain containing 88A	108686	0.735745	5.73863	0.00153949	2.19214	5.73863	9.82429e-12	Adult
1426473_at	Dnajc9	DnaJ (Hsp40) homolog, subfamily C, member 9	108671	1.83021	6.9086	1.04094e-07	2.34809	6.9086	1.38951e-10	Adult
1421142_s_at	Foxp1	forkhead box P1	108655	1.06684	6.46703	2.35188e-05	2.11495	6.46703	2.28903e-11	Adult
1437506_at	Adamts6	a disintegrin-like and metallopeptidase (reprolysin type) with thrombospondin type 1 motif, 6	108154	0.535201	6.25366	0.0674014	3.15741	6.25366	1.60846e-12	Adult
1457548_at	Adamts6	a disintegrin-like and metallopeptidase (reprolysin type) with thrombospondin type 1 motif, 6	108154	-0.264153	5.92334	0.223822	2.28437	5.92334	2.56269e-12	Adult
1426756_at	Galnt2	UDP-N-acetyl-alpha-D-galactosamine:polypeptide N-acetylgalactosaminyltransferase 2	108148	1.25638	7.06305	1.34545e-05	2.02705	7.06305	7.2104e-10	Adult
1419645_at	Cstf2	cleavage stimulation factor, 3' pre-RNA subunit 2	108062	1.66448	7.03343	1.75133e-06	2.24743	7.03343	1.63084e-09	Adult
1459457_at	Camk2d	calcium/calmodulin-dependent protein kinase II, delta	108058	0.206048	7.47465	0.511091	2.51031	7.47465	4.37934e-10	Adult
1455084_x_at	Shmt2	serine hydroxymethyltransferase 2 (mitochondrial)	108037	0.672475	7.43045	0.00854178	2.75521	7.43045	9.67359e-13	Adult
1427161_at	Cenpf	centromere protein F	108000	0.756299	7.63178	0.00268593	2.45125	7.63178	6.31365e-12	Adult
1458447_at	Cenpf	centromere protein F	108000	0.793208	6.77417	0.00736831	3.14049	6.77417	1.2922e-12	Adult
1439377_x_at	Cdc20	cell division cycle 20	107995	0.528595	8.9833	0.00262068	3.92883	8.9833	4.34302e-20	Adult
1435136_at	Whsc1	Wolf-Hirschhorn syndrome candidate 1 (human)	107823	1.35057	6.11973	1.70483e-05	2.85051	6.11973	3.49244e-12	Adult
1454733_at	Nod1	nucleotide-binding oligomerization domain containing 1	107607	-1.64144	5.59901	4.87031e-09	-2.93173	5.59901	1.96202e-15	Adult
1425505_at	Mylk	myosin, light polypeptide kinase	107589	-1.38221	6.85913	4.07941e-08	-2.23766	6.85913	2.66169e-13	Adult
1425506_at	Mylk	myosin, light polypeptide kinase	107589	-1.55004	6.75475	4.23574e-08	-2.30513	6.75475	1.92171e-12	Adult
1424374_at	Gimap4	GTPase, IMAP family member 4	107526	-1.53962	5.02127	6.74447e-06	-4.34847	5.02127	9.63852e-16	Adult
1433891_at	Lgr4	leucine-rich repeat-containing G protein-coupled receptor 4	107515	0.967648	6.87347	0.0135845	2.52712	6.87347	4.45543e-08	Adult
1452157_at	Eprs	glutamyl-prolyl-tRNA synthetase	107508	1.16432	7.71629	2.08841e-05	2.01618	7.71629	3.28652e-10	Adult
1425927_a_at	Atf5	activating transcription factor 5	107503	-0.548854	6.15885	0.0158714	-2.33806	6.15885	3.46353e-12	Adult
1435562_at	Pdzd8	PDZ domain containing 8	107368	0.946296	4.90546	0.00217302	2.41515	4.90546	5.76723e-10	Adult
1434372_at	AW112010	expressed sequence AW112010	107350	-0.552929	4.35571	0.0352187	-5.61159	4.35571	2.12755e-19	Adult
1454607_s_at	Psat1	phosphoserine aminotransferase 1	107272	0.712641	6.94222	0.0315237	3.06504	6.94222	3.97118e-11	Adult
1419687_at	Macrod1	MACRO domain containing 1	107227	-1.89521	6.56873	8.50359e-07	-2.86601	6.56873	6.06553e-11	Adult
1424674_at	Slc39a6	solute carrier family 39 (metal ion transporter), member 6	106957	1.65315	6.04606	0.000742256	2.03503	6.04606	2.5444e-05	Adult
1449750_at	AA407331	expressed sequence AA407331	106839	1.39365	5.61255	0.000699216	2.07499	5.61255	1.31769e-06	Adult
1424148_a_at	Stap2	signal transducing adaptor family member 2	106766	-1.16825	5.36695	3.12579e-07	-2.1396	5.36695	2.26518e-13	Adult
1451261_s_at	Stap2	signal transducing adaptor family member 2	106766	-1.17038	5.52524	1.95293e-05	-2.147	5.52524	8.93031e-11	Adult
1457797_at	AI605517	expressed sequence AI605517	106622	-0.515693	7.69545	0.165651	2.83183	7.69545	2.44643e-09	Adult
1426767_at	Wdr90	WD repeat domain 90	106618	0.71186	6.5629	0.000264301	2.12605	6.5629	1.86553e-13	Adult
1440193_at	Ankrd12	ankyrin repeat domain 12	106585	-0.770146	7.83452	0.00200517	-2.00373	7.83452	3.2508e-10	Adult
1443867_at	Ankrd12	ankyrin repeat domain 12	106585	-0.66592	7.47059	0.0762334	-2.77733	7.47059	4.52046e-09	Adult
1417971_at	Nrm	nurim (nuclear envelope membrane protein)	106582	1.49409	5.3452	4.41118e-06	2.28686	5.3452	4.32468e-10	Adult
1445481_at	AI317158	expressed sequence AI317158	106549	-0.427262	9.28633	0.0532237	3.14329	9.28633	2.75126e-15	Adult
1438161_s_at	Rfc4	replication factor C (activator 1) 4	106344	0.978844	6.8241	0.00208518	3.05431	6.8241	7.60496e-12	Adult
1448838_at	Topors	topoisomerase I binding, arginine/serine-rich	106021	1.5382	8.24849	6.78447e-09	2.41559	8.24849	5.62309e-14	Adult
1433862_at	Espl1	extra spindle pole bodies 1 (S. cerevisiae)	105988	0.889883	6.07566	1.01516e-05	2.66728	6.07566	4.73029e-16	Adult
1434390_at	AI503316	expressed sequence AI503316	105860	0.197681	7.39742	0.428464	2.01444	7.39742	4.62416e-10	Adult
1437841_x_at	Csdc2	cold shock domain containing C2, RNA binding	105859	-0.458151	5.00408	0.198211	-2.29019	5.00408	6.05976e-08	Adult
1448638_at	Mtbp	Mdm2, transformed 3T3 cell double minute p53 binding protein	105837	1.03926	5.78773	3.48355e-05	2.94011	5.78773	1.44928e-14	Adult
1437539_at	Prkaa1	protein kinase, AMP-activated, alpha 1 catalytic subunit	105787	1.54166	4.3915	9.4392e-05	2.08637	4.3915	3.2761e-07	Adult
1415903_at	Slc38a1	solute carrier family 38, member 1	105727	1.11747	7.31919	9.97145e-07	2.8211	7.31919	7.18134e-16	Adult
1454764_s_at	Slc38a1	solute carrier family 38, member 1	105727	1.5737	8.10338	6.06151e-09	4.51965	8.10338	5.60284e-20	Adult
1445340_at	Mycbp2	MYC binding protein 2	105689	0.704319	4.64868	0.00303366	2.23018	4.64868	1.40397e-11	Adult
1416390_at	Rcbtb2	regulator of chromosome condensation (RCC1) and BTB (POZ) domain containing protein 2	105670	1.89777	5.36156	8.70519e-06	2.93897	5.36156	8.7257e-10	Adult
1437123_at	Mmrn2	multimerin 2	105450	-0.952512	5.90502	0.00345535	-2.49253	5.90502	1.06944e-09	Adult
1450932_s_at	Dock9	dedicator of cytokinesis 9	105445	-0.582886	6.40189	0.0640329	-2.32768	6.40189	4.43932e-09	Adult
1459615_at	B130052P14Rik	RIKEN cDNA B130052P14 gene	105442	-0.0659176	5.38239	0.85674	2.03453	5.38239	1.28372e-07	Adult
1418979_at	Akr1c14	aldo-keto reductase family 1, member C14	105387	-0.489118	3.72535	0.174155	-2.63507	3.72535	5.25699e-09	Adult
1454846_at	Utp15	UTP15, U3 small nucleolar ribonucleoprotein, homolog (yeast)	105372	1.16797	5.56839	8.53526e-06	2.19524	5.56839	1.46087e-11	Adult
1415698_at	Golm1	golgi membrane protein 1	105348	1.48603	8.77989	8.64331e-10	2.79021	8.77989	8.62457e-17	Adult
1423532_at	Rnf44	ring finger protein 44	105239	1.5062	7.24677	8.75653e-07	2.11409	7.24677	2.98629e-10	Adult
1433460_at	Ttc7b	tetratricopeptide repeat domain 7B	104718	1.13277	5.39692	0.00122536	2.1049	5.39692	7.9678e-08	Adult
1437956_at	Pik3r6	phosphoinositide-3-kinase, regulatory subunit 6	104709	-1.58074	3.8548	6.41212e-08	-2.79163	3.8548	6.35585e-14	Adult
1443816_s_at	Pik3r6	phosphoinositide-3-kinase, regulatory subunit 6	104709	-1.55217	6.69058	5.41601e-09	-2.93717	6.69058	5.95112e-16	Adult
1417884_at	Slc16a6	solute carrier family 16 (monocarboxylic acid transporters), member 6	104681	1.08886	5.39342	0.000283866	2.33477	5.39342	3.04116e-10	Adult
1426682_at	Cnot6	CCR4-NOT transcription complex, subunit 6	104625	1.18781	9.13495	1.76991e-05	2.1793	9.13495	7.61895e-11	Adult
1451328_at	Pcnxl3	pecanex-like 3 (Drosophila)	104401	0.691685	7.16147	0.000526844	2.0342	7.16147	1.18469e-12	Adult
1435370_a_at	Ces1d	carboxylesterase 1D	104158	-0.0202768	2.8781	0.933361	-5.82718	2.8781	1.69184e-21	Adult
1435371_x_at	Ces1d	carboxylesterase 1D	104158	-0.0325055	2.54988	0.911964	-4.11597	2.54988	2.39456e-16	Adult
1436627_at	Airn	antisense Igf2r RNA	104103	0.0719891	7.14187	0.841765	2.78512	7.14187	2.35737e-10	Adult
1456139_at	Airn	antisense Igf2r RNA	104103	0.618033	8.39039	0.0201408	2.2269	8.39039	2.93625e-10	Adult
1425303_at	Gck	glucokinase	103988	-0.170845	4.02003	0.56549	-2.22722	4.02003	1.43788e-09	Adult
1416470_a_at	Rpn1	ribophorin I	103963	1.3544	8.81941	1.05084e-06	2.11782	8.81941	3.93961e-11	Adult
1439257_x_at	Rpn1	ribophorin I	103963	1.14326	10.2821	1.8e-08	2.04634	10.2821	9.28025e-15	Adult
1448353_x_at	Rpn1	ribophorin I	103963	1.48405	8.77672	5.27089e-06	2.14993	8.77672	1.6858e-09	Adult
1418443_at	Xpo1	exportin 1, CRM1 homolog (yeast)	103573	1.09659	8.29418	7.71207e-06	2.02744	8.29418	1.79642e-11	Adult
1417261_at	Mbtd1	mbt domain containing 1	103537	1.60207	5.63716	1.21592e-05	2.28046	5.63716	7.46443e-09	Adult
1426751_s_at	Nup107	nucleoporin 107	103468	1.27053	6.82205	2.78044e-06	2.05575	6.82205	7.26071e-11	Adult
1436723_at	Cenpi	centromere protein I	102920	0.902052	5.14862	0.00908377	2.61777	5.14862	1.78335e-09	Adult
1433545_s_at	Acad11	acyl-Coenzyme A dehydrogenase family, member 11	102632	-0.0960187	4.08524	0.841598	-2.06745	4.08524	8.86858e-06	Adult
1418844_at	Alg9	asparagine-linked glycosylation 9 (alpha 1,2 mannosyltransferase)	102580	1.56822	5.11152	2.2e-07	2.1556	5.11152	8.18009e-11	Adult
1417071_s_at	Cyp4v3	cytochrome P450, family 4, subfamily v, polypeptide 3	102294	-0.385912	4.10422	0.186677	-2.50464	4.10422	2.18666e-10	Adult
1455218_at	Ccp110	centriolar coiled coil protein 110	101565	1.53607	5.04736	0.000693069	2.53746	5.04736	2.28113e-07	Adult
1437115_at	Phrf1	PHD and ring finger domains 1	101471	0.707301	7.09258	0.000337834	2.07195	7.09258	4.89114e-13	Adult
1430352_at	Adamts9	a disintegrin-like and metallopeptidase (reprolysin type) with thrombospondin type 1 motif, 9	101401	-0.941494	6.04177	0.186885	3.05459	6.04177	3.90946e-05	Adult
1445025_at	AU015536	expressed sequence AU015536	101232	-1.70853	2.90292	5.34113e-06	-2.23446	2.90292	1.27191e-08	Adult
1434352_at	B630005N14Rik	RIKEN cDNA B630005N14 gene	101148	1.9659	6.23688	2.73526e-05	2.87181	6.23688	1.43522e-08	Adult
1454937_at	B630005N14Rik	RIKEN cDNA B630005N14 gene	101148	1.42194	6.90005	6.49727e-06	2.75348	6.90005	5.13117e-12	Adult
1417145_at	Nfxl1	nuclear transcription factor, X-box binding-like 1	100978	1.89247	6.5251	1.46195e-07	3.1183	6.5251	9.30506e-13	Adult
1423990_at	Rab28	RAB28, member RAS oncogene family	100972	-0.790621	5.72803	0.0269778	-3.10666	5.72803	1.44824e-10	Adult
1438676_at	Gbp6	guanylate binding protein 6	100702	0.0193312	3.04021	0.947166	-2.07368	3.04021	9.30376e-10	Adult
1427243_at	Rell1	RELT-like 1	100532	-0.785462	5.80722	0.00128377	-2.62298	5.80722	4.96906e-13	Adult
1452340_at	Zfp518b	zinc finger protein 518B	100515	1.2328	6.56947	1.05084e-06	2.82872	6.56947	7.14788e-15	Adult
1435982_at	Stx12	syntaxin 12	100226	-0.0219706	3.93982	0.9509	-2.39888	3.93982	2.7454e-09	Adult
1423555_a_at	Ifi44	interferon-induced protein 44	99899	-1.45034	3.00443	1.16363e-06	-2.8167	3.00443	3.77342e-13	Adult
1433453_a_at	Abtb2	ankyrin repeat and BTB (POZ) domain containing 2	99382	0.985055	7.35719	0.00610871	2.7158	7.35719	1.61891e-09	Adult
1457168_at	AI225934	expressed sequence AI225934	98884	0.593289	6.9665	0.0247322	2.04472	6.9665	1.53257e-09	Adult
1440736_at	AI131651	expressed sequence AI131651	98858	0.962004	6.74661	6.83816e-05	2.08841	6.74661	1.86875e-11	Adult
1427535_s_at	Obsl1	obscurin-like 1	98733	0.764004	8.27018	0.00160404	3.07615	8.27018	1.17861e-14	Adult
1443823_s_at	Atp1a2	ATPase, Na+/K+ transporting, alpha 2 polypeptide	98660	-0.477475	8.19905	0.0596123	-2.11543	8.19905	3.87686e-10	Adult
1452308_a_at	Atp1a2	ATPase, Na+/K+ transporting, alpha 2 polypeptide	98660	-0.529567	5.44696	0.131176	-2.60787	5.44696	4e-09	Adult
1436999_at	Pid1	phosphotyrosine interaction domain containing 1	98496	-0.678664	4.70687	0.0116694	-2.52993	4.70687	2.14758e-11	Adult
1434668_at	Nucks1	nuclear casein kinase and cyclin-dependent kinase substrate 1	98415	1.11685	7.21288	3.00531e-06	2.02792	7.21288	6.88241e-12	Adult
1456415_at	Zfp451	zinc finger protein 451	98403	1.80639	5.1709	5.31571e-07	2.17441	5.1709	3.55925e-09	Adult
1458737_at	C77097	expressed sequence C77097	98105	-0.60401	5.90629	0.0300451	2.48297	5.90629	8.57089e-11	Adult
1428622_at	Deptor	DEP domain containing MTOR-interacting protein	97998	-0.855263	3.71389	0.00395017	-2.5255	3.71389	1.25067e-10	Adult
1451348_at	Deptor	DEP domain containing MTOR-interacting protein	97998	-0.34451	2.74051	0.237593	-3.08938	2.74051	2.15342e-12	Adult
1453571_at	Deptor	DEP domain containing MTOR-interacting protein	97998	-1.18934	5.81313	7.71564e-05	-2.11698	5.81313	1.4307e-09	Adult
1437313_x_at	Hmgb2	high mobility group box 2	97165	1.1664	9.35501	0.000129391	3.49193	9.35501	4.25546e-14	Adult
1438307_at	Hmgb2	high mobility group box 2	97165	1.02184	5.65661	0.000118708	3.96017	5.65661	9.54775e-17	Adult
1452534_a_at	Hmgb2	high mobility group box 2	97165	1.81931	8.67336	2.69496e-07	3.82657	8.67336	7.80844e-15	Adult
1437238_x_at	Nmd3	NMD3 homolog (S. cerevisiae)	97112	0.501578	6.81678	0.0122164	2.09734	6.81678	2.04135e-12	Adult
1431777_a_at	Hmgn3	high mobility group nucleosomal binding domain 3	94353	0.590123	7.06997	0.0845001	2.43109	7.06997	9.74218e-09	Adult
1434875_a_at	Hmgn3	high mobility group nucleosomal binding domain 3	94353	0.0274541	10.0707	0.92048	2.15085	10.0707	1.36434e-10	Adult
1431004_at	Loxl2	lysyl oxidase-like 2	94352	1.95926	8.18452	0.000188489	2.86377	8.18452	2.33929e-07	Adult
1452436_at	Loxl2	lysyl oxidase-like 2	94352	1.27873	5.12185	0.00290151	2.83577	5.12185	1.8e-08	Adult
1450062_a_at	Maged1	melanoma antigen, family D, 1	94275	1.42211	7.63142	0.000236279	2.03766	7.63142	4.63e-07	Adult
1424857_a_at	Trim34a	tripartite motif-containing 34A	94094	-1.07974	4.18654	0.0396363	-3.0749	4.18654	3.0623e-07	Adult
1439352_at	Trim7	tripartite motif-containing 7	94089	-1.8005	3.63688	6.92833e-07	-4.82846	3.63688	1.06015e-16	Adult
1421968_a_at	Nipa2	non imprinted in Prader-Willi/Angelman syndrome 2 homolog (human)	93790	1.05592	4.35043	0.00118983	2.24871	4.35043	5.73321e-09	Adult
1460292_a_at	Smarca1	SWI/SNF related, matrix associated, actin dependent regulator of chromatin, subfamily a, member 1	93761	1.17667	7.00114	5.48347e-05	3.49428	7.00114	1.05881e-14	Adult
1418640_at	Sirt1	sirtuin 1	93759	1.42759	6.84327	9.7157e-06	2.47008	6.84327	1.0468e-10	Adult
1419477_at	Clec2d	C-type lectin domain family 2, member d	93694	-1.80595	3.42676	3.39e-07	-3.53298	3.42676	5.55775e-14	Adult
1419144_at	Cd163	CD163 antigen	93671	-0.970577	3.27881	0.00147236	-3.91768	3.27881	9.02207e-15	Adult
1419196_at	Hamp	hepcidin antimicrobial peptide	84506	-0.51732	2.80709	0.296688	-3.87965	2.80709	1.1872e-09	Adult
1419197_x_at	Hamp	hepcidin antimicrobial peptide	84506	-0.254038	3.31131	0.605812	-2.6676	3.31131	5.10408e-07	Adult
1418090_at	Plvap	plasmalemma vesicle associated protein	84094	1.58345	7.64844	4.33541e-05	2.02606	7.64844	2.96236e-07	Adult
1416357_a_at	Mcam	melanoma cell adhesion molecule	84004	0.714692	6.71029	0.0816054	2.38416	6.71029	3.82405e-07	Adult
1445918_at	Tmem2	transmembrane protein 2	83921	0.595742	5.35795	0.0566335	2.16408	5.35795	1.56404e-08	Adult
1451458_at	Tmem2	transmembrane protein 2	83921	1.56158	8.37256	1.46382e-06	2.30868	8.37256	2.02297e-10	Adult
1417626_at	Pde4dip	phosphodiesterase 4D interacting protein (myomegalin)	83679	-1.68216	8.05893	1.15508e-08	-2.71106	8.05893	6.0596e-14	Adult
1460426_at	Pde4dip	phosphodiesterase 4D interacting protein (myomegalin)	83679	-1.30223	8.23162	3.39115e-05	-2.79718	8.23162	7.30351e-12	Adult
1433674_a_at	Snhg1	small nucleolar RNA host gene 1	83673	1.85124	6.86283	1.11519e-05	2.23557	6.86283	1.42149e-07	Adult
1437658_a_at	Snhg1	small nucleolar RNA host gene 1	83673	0.918524	5.80054	0.00631279	2.66359	5.80054	6.33513e-10	Adult
1439399_a_at	Snhg1	small nucleolar RNA host gene 1	83673	1.03975	9.00114	5.44503e-05	2.32531	9.00114	6.70202e-12	Adult
1415770_at	Wdr6	WD repeat domain 6	83669	1.126	7.15207	3.725e-06	2.4417	7.15207	1.72139e-13	Adult
1455940_x_at	Wdr6	WD repeat domain 6	83669	1.40271	9.23028	9.24319e-07	3.21375	9.23028	6.16568e-15	Adult
1454729_at	Tmem108	transmembrane protein 108	81907	1.98338	5.70522	1.35593e-05	3.04977	5.70522	1.93601e-09	Adult
1434748_at	Ckap2	cytoskeleton associated protein 2	80986	0.478615	5.94421	0.0416033	2.06925	5.94421	1.19206e-10	Adult
1439740_s_at	Uck2	uridine-cytidine kinase 2	80914	1.34406	6.4391	0.000531398	3.06934	6.4391	2.78788e-10	Adult
1426306_a_at	Maged2	melanoma antigen, family D, 2	80884	1.23674	6.19388	0.0166901	2.47386	6.19388	6.75488e-06	Adult
1448839_at	Kank3	KN motif and ankyrin repeat domains 3	80880	-1.26545	4.7426	0.000760437	-2.39133	4.7426	2.35895e-08	Adult
1417483_at	Nfkbiz	nuclear factor of kappa light polypeptide gene enhancer in B cells inhibitor, zeta	80859	1.69559	6.63325	0.00422951	2.6046	6.63325	1.74303e-05	Adult
1438278_a_at	Cwc22	CWC22 spliceosome-associated protein homolog (S. cerevisiae)	80744	1.32359	5.506	0.0001193	2.80763	5.506	7.93324e-11	Adult
1437834_s_at	Pacsin3	protein kinase C and casein kinase substrate in neurons 3	80708	-1.14537	6.91239	2.08773e-06	-2.11045	6.91239	2.95059e-12	Adult
1435056_x_at	Pofut2	protein O-fucosyltransferase 2	80294	0.831692	8.3836	0.000938579	2.43854	8.3836	4.4906e-12	Adult
1437845_x_at	Pofut2	protein O-fucosyltransferase 2	80294	0.648967	10.0748	0.00937349	2.22558	10.0748	6.34601e-11	Adult
1448384_at	Pofut2	protein O-fucosyltransferase 2	80294	1.13292	5.35596	5.13288e-05	2.08477	5.35596	3.75254e-10	Adult
1454685_at	Gpr146	G protein-coupled receptor 146	80290	-1.05504	3.63981	5.06081e-05	-2.58728	3.63981	7.51837e-13	Adult
1439836_at	Asb15	ankyrin repeat and SOCS box-containing 15	78910	-1.99174	3.45848	2.36333e-07	-4.60587	3.45848	7.22484e-16	Adult
1455048_at	Igsf3	immunoglobulin superfamily, member 3	78908	1.62268	7.20941	1.42661e-05	3.63129	7.20941	7.1219e-13	Adult
1455049_at	Igsf3	immunoglobulin superfamily, member 3	78908	1.62173	5.92341	2.45548e-06	3.30164	5.92341	3.87013e-13	Adult
1423261_at	1500015O10Rik	RIKEN cDNA 1500015O10 gene	78896	-0.687979	4.39215	0.0763618	-3.47635	4.39215	9.28623e-11	Adult
1434758_at	Crispld2	cysteine-rich secretory protein LCCL domain containing 2	78892	-1.13388	5.18442	0.00100258	-3.04122	5.18442	3.57394e-11	Adult
1437056_x_at	Crispld2	cysteine-rich secretory protein LCCL domain containing 2	78892	-1.75541	7.7097	1.06675e-06	-4.4295	7.7097	7.88621e-16	Adult
1460458_at	Crispld2	cysteine-rich secretory protein LCCL domain containing 2	78892	-0.512043	5.01665	0.0867813	-3.31258	5.01665	9.00426e-13	Adult
1425241_a_at	Wsb1	WD repeat and SOCS box-containing 1	78889	0.765673	8.5416	0.0120465	2.27713	8.5416	2.55496e-09	Adult
1453775_at	Rictor	RPTOR independent companion of MTOR, complex 2	78757	1.53967	3.55756	0.000304449	2.04316	3.55756	2.35275e-06	Adult
1452682_at	Fam122b	family with sequence similarity 122, member B	78755	1.28687	6.94712	4.86091e-06	4.19034	6.94712	2.11263e-17	Adult
1429235_at	Galnt15	UDP-N-acetyl-alpha-D-galactosamine:polypeptide N-acetylgalactosaminyltransferase 15	78754	-0.817059	3.66405	0.00105562	-2.09931	3.66405	9.9894e-11	Adult
1451137_a_at	Brd8	bromodomain containing 8	78656	1.16236	5.82984	7.80482e-05	2.05774	5.82984	1.62244e-09	Adult
1447704_s_at	Utp23	UTP23, small subunit (SSU) processome component, homolog (yeast)	78581	0.793115	6.29285	0.00103348	2.22545	6.29285	1.43744e-11	Adult
1418379_s_at	Gpr124	G protein-coupled receptor 124	78560	1.52878	7.26922	2.35943e-07	3.70921	7.26922	2.30903e-16	Adult
1454978_at	Ttyh3	tweety homolog 3 (Drosophila)	78339	0.970363	6.60934	3.34201e-07	2.56292	6.60934	5.32867e-17	Adult
1435981_at	Nav2	neuron navigator 2	78286	0.902432	6.41329	0.00277048	3.13187	6.41329	1.48898e-12	Adult
1425914_a_at	Armcx1	armadillo repeat containing, X-linked 1	78248	1.06264	6.63234	0.00275142	2.61736	6.63234	2.07956e-09	Adult
1452473_at	Prr15	proline rich 15	78004	0.903822	6.80975	0.0162119	2.81716	6.80975	2.60763e-09	Adult
1438018_at	Hook1	hook homolog 1 (Drosophila)	77963	1.4308	4.62111	0.000834849	2.00172	4.62111	4.65046e-06	Adult
1455111_at	Yipf6	Yip1 domain family, member 6	77929	1.05232	6.11064	0.000727528	2.26514	6.11064	1.72638e-09	Adult
1434277_a_at	Ypel2	yippee-like 2 (Drosophila)	77864	0.601047	8.76518	0.00092777	2.59505	8.76518	6.17241e-16	Adult
1454901_at	Ypel2	yippee-like 2 (Drosophila)	77864	1.50131	6.71565	4.91133e-05	3.15018	6.71565	2.20824e-11	Adult
1429478_at	Bora	bora, aurora kinase A activator	77744	0.699574	5.2821	0.275499	2.94552	5.2821	1.36958e-05	Adult
1433807_at	Bora	bora, aurora kinase A activator	77744	0.802193	6.25758	0.00393318	3.52879	6.25758	1.70783e-14	Adult
1452740_at	Myh10	myosin, heavy polypeptide 10, non-muscle	77579	1.77911	10.1879	5.80826e-09	3.056	10.1879	6.19393e-15	Adult
1437639_at	Tcaf1	TRPM8 channel-associated factor 1	77574	1.3222	6.03447	7.16137e-09	2.2187	6.03447	1.33028e-14	Adult
1457913_at	Zfp266	zinc finger protein 266	77519	0.818033	7.08337	0.00368345	2.32277	7.08337	2.35144e-10	Adult
1439926_at	Heg1	HEG homolog 1 (zebrafish)	77446	-1.34749	5.06084	0.0025116	-2.12564	5.06084	4.6347e-06	Adult
1416200_at	Il33	interleukin 33	77125	-0.0290882	4.38506	0.936709	-3.08806	4.38506	2.56274e-11	Adult
1433086_at	5930427J20Rik	RIKEN cDNA 5930427J20 gene	77112	1.75488	5.9143	1.37451e-07	3.54722	5.9143	7.80844e-15	Adult
1443123_at	Tanc2	tetratricopeptide repeat, ankyrin repeat and coiled-coil containing 2	77097	1.58319	4.71506	5.19426e-05	2.84555	4.71506	6.1651e-10	Adult
1433203_at	6030400A10Rik	RIKEN cDNA 6030400A10 gene	77069	0.790976	6.12467	0.0035061	2.49153	6.12467	2.33355e-11	Adult
1428531_at	Ints7	integrator complex subunit 7	77065	1.01379	6.62245	1.34767e-06	3.35573	6.62245	2.04078e-18	Adult
1430303_at	Cep83	centrosomal protein 83	77048	0.677964	5.84418	0.00031358	2.04785	5.84418	2.07156e-13	Adult
1434506_at	Arid2	AT rich interactive domain 2 (ARID, RFX-like)	77044	1.0871	6.01685	0.0071195	2.15988	6.01685	9.67668e-07	Adult
1427141_at	2700099C18Rik	NDC80 homolog, kinetochore complex component pseudogene	77022	0.881179	5.63708	0.000692269	3.30195	5.63708	8.3274e-15	Adult
1428335_a_at	Scfd1	Sec1 family domain containing 1	76983	1.61574	5.15071	0.000301513	2.0892	5.15071	3.491e-06	Adult
1455345_at	Jade2	jade family PHD finger 2	76901	-0.695726	4.23012	0.00168826	-2.2616	4.23012	1.80982e-12	Adult
1428078_at	Rnft1	ring finger protein, transmembrane 1	76892	0.932186	6.82895	0.0194078	2.18382	6.82895	8.40459e-07	Adult
1459560_at	Spopl	speckle-type POZ protein-like	76857	0.519023	5.19044	0.0976098	2.52089	5.19044	8.49358e-10	Adult
1430228_at	Dtl	denticleless homolog (Drosophila)	76843	1.90075	4.65071	1.088e-06	2.7258	4.65071	2.53397e-10	Adult
1439520_at	Dtl	denticleless homolog (Drosophila)	76843	1.75982	5.7603	6.95186e-06	3.16837	5.7603	2.7337e-11	Adult
1453753_at	Dtl	denticleless homolog (Drosophila)	76843	1.50174	5.54358	3.97517e-05	2.18521	5.54358	2.57467e-08	Adult
1452373_at	Kansl1	KAT8 regulatory NSL complex subunit 1	76719	1.67653	6.64673	1.62283e-06	2.09422	6.64673	6.76684e-09	Adult
1457062_at	Kansl1	KAT8 regulatory NSL complex subunit 1	76719	0.529827	6.01016	0.0177034	2.12964	6.01016	1.82195e-11	Adult
1429900_at	5330406M23Rik	RIKEN cDNA 5330406M23 gene	76671	-0.955481	5.41312	0.000154524	-3.78302	5.41312	9.67995e-17	Adult
1429764_at	Fam101b	family with sequence similarity 101, member B	76566	-1.78342	6.56433	1.5693e-09	-3.42181	6.56433	1.03042e-16	Adult
1451527_at	Pcolce2	procollagen C-endopeptidase enhancer 2	76477	-0.612266	3.95944	0.0309006	-4.4838	3.95944	2.05989e-16	Adult
1438833_at	Casc5	cancer susceptibility candidate 5	76464	1.0673	6.39298	9.1574e-05	4.379	6.39298	1.5246e-17	Adult
1446096_at	2310001H17Rik	RIKEN cDNA 2310001H17 gene	76432	-1.21001	3.76503	0.000364627	-2.60415	3.76503	4.50772e-10	Adult
1460474_at	2610028L16Rik	RIKEN cDNA 2610028L16 gene	76368	1.03974	8.12382	3.45532e-06	2.59703	8.12382	6.10935e-15	Adult
1429974_at	Tbx18	T-box18	76365	1.72206	6.0171	0.000248462	3.72929	6.0171	1.92071e-10	Adult
1449871_at	Tbx18	T-box18	76365	1.82338	4.04	3.54927e-06	2.24244	4.04	2.45257e-08	Adult
1452823_at	Gstk1	glutathione S-transferase kappa 1	76263	-0.994491	4.6475	0.0147356	-3.16608	4.6475	1.2447e-09	Adult
1424410_at	Ttc8	tetratricopeptide repeat domain 8	76260	1.73814	6.28	8.65866e-06	2.32801	6.28	1.51616e-08	Adult
1424292_at	Depdc1a	DEP domain containing 1a	76131	1.83588	4.61864	0.000102934	3.13862	4.61864	5e-09	Adult
1433110_at	5830474E16Rik	RIKEN cDNA 5830474E16 gene	76094	1.67463	6.37983	1.23793e-08	3.48865	6.37983	1.78393e-16	Adult
1417926_at	Ncapg2	non-SMC condensin II complex, subunit G2	76044	1.26518	6.57417	0.0008347	2.71942	6.57417	2.32996e-09	Adult
1452970_at	Zmym2	zinc finger, MYM-type 2	76007	1.52398	7.28576	1.94548e-07	2.32637	7.28576	7.44743e-12	Adult
1432509_at	5033430I15Rik	RIKEN cDNA 5033430I15 gene	76000	0.717776	4.77968	0.00703761	2.18753	4.77968	3.12392e-10	Adult
1429028_at	Dock11	dedicator of cytokinesis 11	75974	0.740834	6.81477	0.00153725	2.15148	6.81477	1.70067e-11	Adult
1428694_at	Mir17hg	Mir17 host gene (non-protein coding)	75957	0.718721	6.02889	0.0269648	2.22571	6.02889	1.67775e-08	Adult
1423722_at	Vmp1	vacuole membrane protein 1	75909	1.12999	8.04327	0.000899372	2.02859	8.04327	8.29118e-08	Adult
1428776_at	Slc10a6	solute carrier family 10 (sodium/bile acid cotransporter family), member 6	75750	-0.646415	4.2947	0.0184073	-2.05502	4.2947	2.68776e-09	Adult
1453313_at	Sesn3	sestrin 3	75747	1.25058	5.48044	5.05061e-05	2.15112	5.48044	1.45099e-09	Adult
1428055_at	Rian	RNA imprinted and accumulated in nucleus	75745	0.771678	5.95966	0.00861043	3.49591	5.95966	9.62198e-14	Adult
1440001_at	Rian	RNA imprinted and accumulated in nucleus	75745	1.17309	5.75069	0.00333088	2.61872	5.75069	2.1947e-08	Adult
1452899_at	Rian	RNA imprinted and accumulated in nucleus	75745	1.5515	6.53484	3.75069e-05	2.70966	6.53484	6.62704e-10	Adult
1440247_at	Phf14	PHD finger protein 14	75725	1.18613	4.57897	6.63346e-05	2.28944	4.57897	2.12836e-10	Adult
1416928_at	Rbm12	RNA binding motif protein 12	75710	1.52657	5.57995	0.00161968	2.11707	5.57995	1.49719e-05	Adult
1449860_at	Higd1b	HIG1 domain family, member 1B	75689	-1.87722	3.78964	1.21291e-05	-3.40976	3.78964	5.27445e-11	Adult
1422498_at	Mageh1	melanoma antigen, family H, 1	75625	1.68965	5.53604	2.70309e-06	2.26356	5.53604	3.2688e-09	Adult
1428593_at	Tex30	testis expressed 30	75623	1.75954	5.59658	5.50473e-06	2.23513	5.59658	2.27553e-08	Adult
1430978_at	Rps25	ribosomal protein S25	75617	0.848299	7.44185	0.000538035	2.66096	7.44185	2.81516e-13	Adult
1422927_at	Yipf7	Yip1 domain family, member 7	75581	-1.51848	4.98498	1.84898e-08	-2.15732	4.98498	1.90869e-12	Adult
1429722_at	Zbtb4	zinc finger and BTB domain containing 4	75580	-0.795461	7.45486	0.000377311	-2.27129	7.45486	1.13191e-12	Adult
1430185_at	Akap13	A kinase (PRKA) anchor protein 13	75547	0.464081	5.9009	0.0888146	2.15419	5.9009	1.23009e-09	Adult
1436242_a_at	Cklf	chemokine-like factor	75458	0.533519	7.0846	0.00448602	2.06672	7.0846	4.69786e-13	Adult
1423377_at	Igfbpl1	insulin-like growth factor binding protein-like 1	75426	0.934758	5.89776	0.000791474	2.25987	5.89776	1.92078e-10	Adult
1452635_x_at	Taf1d	TATA box binding protein (Tbp)-associated factor, RNA polymerase I, D	75316	1.21011	7.0977	3.271e-06	2.7346	7.0977	5.39521e-14	Adult
1460597_at	Asxl2	additional sex combs like 2 (Drosophila)	75302	0.952914	6.9934	0.000195803	2.02115	6.9934	1.91089e-10	Adult
1424145_at	Prr3	proline-rich polypeptide 3	75210	0.854207	4.88852	0.000407214	2.03181	4.88852	7.00464e-11	Adult
1424970_at	Purg	purine-rich element binding protein G	75029	1.22593	6.64834	6.50287e-05	2.10953	6.64834	2.14599e-09	Adult
1418022_at	Naa15	N(alpha)-acetyltransferase 15, NatA auxiliary subunit	74838	1.17435	8.20466	1.40094e-05	2.14416	8.20466	5.95223e-11	Adult
1424553_at	Hhatl	hedgehog acyltransferase-like	74770	-1.90114	5.28639	6.3e-08	-2.03431	5.28639	3.1342e-09	Adult
1418129_at	Dhcr24	24-dehydrocholesterol reductase	74754	1.39297	5.3297	0.000180328	2.2823	5.3297	2.76468e-08	Adult
1447522_s_at	Tnks2	tankyrase, TRF1-interacting ankyrin-related ADP-ribose polymerase 2	74493	0.994924	8.3493	5.54191e-05	2.02927	8.3493	4.95659e-11	Adult
1438418_at	Ap5m1	adaptor-related protein complex 5, mu 1 subunit	74385	1.15871	5.79674	1.40094e-05	2.29735	5.79674	1.01095e-11	Adult
1429689_at	4932433N03Rik	RIKEN cDNA 4932433N03 gene	74384	1.14519	5.10002	2.09256e-05	2.05579	5.10002	1.57367e-10	Adult
1428968_at	Cep57	centrosomal protein 57	74360	1.28913	6.3928	3.42181e-07	2.62345	6.3928	2.30059e-14	Adult
1427388_at	Lrrc2	leucine rich repeat containing 2	74249	-1.8063	4.92356	6.07674e-06	-6.08137	4.92356	1.39851e-17	Adult
1453628_s_at	Lrrc2	leucine rich repeat containing 2	74249	-0.679776	3.50112	0.00429279	-3.10247	3.50112	9.53595e-15	Adult
1428386_at	Acsl3	acyl-CoA synthetase long-chain family member 3	74205	1.1818	5.0586	0.00875224	3.22367	5.0586	5.40973e-09	Adult
1452771_s_at	Acsl3	acyl-CoA synthetase long-chain family member 3	74205	1.10046	6.56238	0.0121529	3.74205	6.56238	1.72715e-10	Adult
1426365_at	2810403A07Rik	RIKEN cDNA 2810403A07 gene	74200	0.435889	7.76119	0.0629866	2.6274	7.76119	6.75357e-13	Adult
1430955_at	2810403A07Rik	RIKEN cDNA 2810403A07 gene	74200	0.359914	5.48739	0.204505	2.38085	5.48739	3.30491e-10	Adult
1429598_at	Perm1	PPARGC1 and ESRR induced regulator, muscle 1	74183	-1.24531	3.96741	0.000114728	-2.18471	3.96741	3.56482e-09	Adult
1453839_a_at	Pi16	peptidase inhibitor 16	74116	-0.820259	4.63317	0.00149556	-3.843	4.63317	2.90428e-16	Adult
1452242_at	Cep55	centrosomal protein 55	74107	0.987528	6.8267	0.00161571	4.0412	6.8267	8.37647e-15	Adult
1438452_at	Nebl	nebulette	74103	1.23092	8.78249	0.000242372	2.24006	8.78249	6.08908e-09	Adult
1439897_at	Nebl	nebulette	74103	1.2545	7.73822	9.63819e-06	2.68361	7.73822	1.03105e-12	Adult
1451846_at	Nebl	nebulette	74103	1.67586	5.09988	1.81219e-05	2.58499	5.09988	2.71968e-09	Adult
1416619_at	4632428N05Rik	RIKEN cDNA 4632428N05 gene	74048	-1.87537	4.90978	1.72685e-06	-2.9488	4.90978	6.91938e-11	Adult
1428522_at	Ttf2	transcription termination factor, RNA polymerase II	74044	1.1411	4.56632	8.04862e-06	2.07329	4.56632	2.77438e-11	Adult
1429734_at	Ddias	DNA damage-induced apoptosis suppressor	74041	1.15892	5.53422	1.36126e-05	2.91002	5.53422	4.6434e-14	Adult
1434240_at	Ddias	DNA damage-induced apoptosis suppressor	74041	0.958239	4.299	0.00020837	2.15979	4.299	6.0006e-11	Adult
1437611_x_at	Kif2c	kinesin family member 2C	73804	0.921665	7.37738	2.24282e-05	5.16883	7.37738	1.69184e-21	Adult
1453212_at	Zfp383	zinc finger protein 383	73729	1.15734	5.95847	0.000621994	2.81056	5.95847	1.0646e-10	Adult
1452679_at	Tubb2b	tubulin, beta 2B class IIB	73710	0.552131	8.86438	0.115098	4.12887	8.86438	2.14797e-13	Adult
1428265_at	Ppp2r1b	protein phosphatase 2, regulatory subunit A, beta	73699	1.36041	7.58342	2.94068e-08	2.55603	7.58342	5.90412e-15	Adult
1451649_a_at	Wdr75	WD repeat domain 75	73674	0.728223	7.69621	0.000470819	2.17737	7.69621	6.2934e-13	Adult
1433647_s_at	Rhobtb3	Rho-related BTB domain containing 3	73296	1.64893	7.48865	8.63237e-06	2.67463	7.48865	3.35368e-10	Adult
1434996_at	Slc25a16	solute carrier family 25 (mitochondrial carrier, Graves disease autoantigen), member 16	73132	1.18252	6.31707	0.00105448	2.17921	6.31707	6.9901e-08	Adult
1428875_at	Golim4	golgi integral membrane protein 4	73124	1.71892	7.17048	2.24918e-05	2.14133	7.17048	2.03362e-07	Adult
1426964_at	Abracl	ABRA C-terminal like	73112	0.829159	9.49771	0.000368578	2.42383	9.49771	6.24875e-13	Adult
1454472_at	2900092N22Rik	RIKEN cDNA 2900092N22 gene	73107	1.04445	7.2332	0.000350649	5.31082	7.2332	1.50874e-18	Adult
1434672_at	Gpr22	G protein-coupled receptor 22	73010	1.74465	5.45902	7.551e-07	2.40106	5.45902	3.73526e-10	Adult
1429702_at	2900072G11Rik	RIKEN cDNA 2900072G11 gene	73005	0.190019	7.89327	0.425021	3.89648	7.89327	6.19741e-17	Adult
1429703_at	2900072G11Rik	RIKEN cDNA 2900072G11 gene	73005	0.556378	7.59405	0.0329784	4.11028	7.59405	2.24923e-16	Adult
1427089_at	Ccnt2	cyclin T2	72949	0.51906	7.43764	0.0828942	2.03145	7.43764	2.34075e-08	Adult
1432583_at	2900042E19Rik	RIKEN cDNA 2900042E19 gene	72941	0.826633	5.55279	0.00623254	2.18797	5.55279	3.81172e-09	Adult
1437206_at	Setd5	SET domain containing 5	72895	0.955377	7.74408	3.81431e-06	2.23669	7.74408	3.10228e-14	Adult
1432825_at	2900018N21Rik	RIKEN cDNA 2900018N21 gene	72864	1.1201	6.0244	1.18127e-05	2.33138	6.0244	2.65822e-12	Adult
1429096_at	2810455D13Rik	RIKEN cDNA 2810455D13 gene	72810	1.30083	5.444	2.05683e-05	2.30916	5.444	1.92038e-10	Adult
1430043_at	Ttc19	tetratricopeptide repeat domain 19	72795	0.0196099	7.12216	0.953542	2.02453	7.12216	2.3e-08	Adult
1433813_at	Ndc1	NDC1 transmembrane nucleoporin	72787	0.996127	5.55981	0.00202649	2.22809	5.55981	6.84142e-09	Adult
1436190_at	Zfp618	zinc finger protein 618	72701	1.24758	5.52727	0.000448013	3.00334	5.52727	6.58589e-11	Adult
1453247_at	Zfp618	zinc finger protein 618	72701	0.645097	6.69915	0.0133545	3.00287	6.69915	2.4426e-13	Adult
1455591_at	Zfp618	zinc finger protein 618	72701	0.86807	6.51959	1.05845e-05	3.5675	6.51959	3.4708e-19	Adult
1436018_at	Mex3a	mex3 homolog A (C. elegans)	72640	1.18546	7.1646	4.44006e-05	2.22776	7.1646	1.91764e-10	Adult
1460371_at	Hspa12b	heat shock protein 12B	72630	-1.79187	5.43499	1.07799e-08	-2.94621	5.43499	3.54458e-14	Adult
1437883_s_at	Pan3	PAN3 polyA specific ribonuclease subunit homolog (S. cerevisiae)	72587	0.54673	7.13282	0.0440639	2.07213	7.13282	2.27362e-09	Adult
1460677_at	Spats2	spermatogenesis associated, serine-rich 2	72572	1.88274	7.43215	1.66748e-10	3.22826	7.43215	1.12679e-16	Adult
1428639_at	Lin9	lin-9 homolog (C. elegans)	72568	1.30937	6.12557	2.90206e-06	2.51514	6.12557	1.85925e-12	Adult
1425007_at	Zfp566	zinc finger protein 566	72556	0.99458	5.06758	0.00091579	2.01848	5.06758	8.58302e-09	Adult
1428478_at	Reep4	receptor accessory protein 4	72549	0.46803	5.70592	0.00991287	2.18856	5.70592	7.48767e-14	Adult
1454956_at	Rps6kb1	ribosomal protein S6 kinase, polypeptide 1	72508	0.650723	7.56204	0.00196761	2.08668	7.56204	3.60806e-12	Adult
1436354_at	Dzip1l	DAZ interacting protein 1-like	72507	1.37091	5.83456	1.72685e-06	2.33032	5.83456	1.30125e-11	Adult
1428498_at	Rnf219	ring finger protein 219	72486	1.36817	5.80733	6.08166e-05	2.43655	5.80733	1e-09	Adult
1427917_s_at	Ssbp3	single-stranded DNA binding protein 3	72475	1.37942	7.24455	4.5772e-08	2.38423	7.24455	6.75797e-14	Adult
1452313_at	Rhno1	RAD9-HUS1-RAD1 interacting nuclear orphan 1	72440	0.877057	7.8162	2.90206e-06	2.21901	7.8162	3.36807e-15	Adult
1439510_at	Sgol1	shugoshin-like 1 (S. pombe)	72415	1.51969	4.79658	4.71815e-05	2.53918	4.79658	2.31051e-09	Adult
1433768_at	Palld	palladin, cytoskeletal associated protein	72333	0.95995	9.30922	0.000699216	2.5239	9.30922	2.49304e-11	Adult
1440635_at	Palld	palladin, cytoskeletal associated protein	72333	0.624702	7.30665	0.10961	4.04198	7.30665	4.08721e-12	Adult
1440693_at	Palld	palladin, cytoskeletal associated protein	72333	1.14006	5.96663	0.000137494	2.98845	5.96663	1.0257e-12	Adult
1458233_at	Fryl	furry homolog-like (Drosophila)	72313	0.341106	4.54191	0.346282	2.33686	4.54191	4.43297e-08	Adult
1436202_at	Malat1	metastasis associated lung adenocarcinoma transcript 1 (non-coding RNA)	72289	0.697114	9.45483	0.059618	3.19073	9.45483	1.97544e-10	Adult
1420127_s_at	Ccpg1	cell cycle progression 1	72278	-1.03991	5.14766	0.00112977	-2.87809	5.14766	2.36423e-11	Adult
1456378_s_at	Fbxl20	F-box and leucine-rich repeat protein 20	72194	0.354648	7.39201	0.192349	2.27441	7.39201	3.64434e-10	Adult
1452884_at	Scaf11	SR-related CTD-associated factor 11	72193	0.998058	7.49521	0.000121574	2.26791	7.49521	1.88744e-11	Adult
1428726_at	Thumpd2	THUMP domain containing 2	72167	0.226396	4.86686	0.243905	2.21003	4.86686	4.25232e-13	Adult
1424397_at	Dhx36	DEAH (Asp-Glu-Ala-His) box polypeptide 36	72162	1.71222	5.96151	3.3887e-05	2.68943	5.96151	4.74606e-09	Adult
1452305_s_at	Cenpn	centromere protein N	72155	1.18982	4.80523	5.95774e-05	2.54126	4.80523	2.10535e-11	Adult
1428104_at	Tpx2	TPX2, microtubule-associated protein homolog (Xenopus laevis)	72119	1.64403	6.12746	3.63415e-06	2.64064	6.12746	1.24923e-10	Adult
1428105_at	Tpx2	TPX2, microtubule-associated protein homolog (Xenopus laevis)	72119	1.06571	4.18373	0.00488899	2.17976	4.18373	2.54321e-07	Adult
1452912_at	Dscc1	defective in sister chromatid cohesion 1 homolog (S. cerevisiae)	72107	1.42212	3.78928	2.9597e-05	2.30852	3.78928	2.05639e-09	Adult
1428557_a_at	Osgepl1	O-sialoglycoprotein endopeptidase-like 1	72085	-0.819778	6.13698	0.0136947	-2.09823	6.13698	6.65895e-08	Adult
1460430_at	Rap2c	RAP2C, member of RAS oncogene family	72065	1.53805	6.75739	0.000237382	2.38963	6.75739	1.14156e-07	Adult
1450422_a_at	Kdelc1	KDEL (Lys-Asp-Glu-Leu) containing 1	72050	1.28007	6.22501	1.08526e-05	2.37077	6.22501	2.91142e-11	Adult
1430388_a_at	Sulf2	sulfatase 2	72043	1.4089	7.09896	6.39931e-05	2.27866	7.09896	7e-09	Adult
1447602_x_at	Sulf2	sulfatase 2	72043	0.96197	10.3556	3.37673e-05	2.66361	10.3556	2.24037e-14	Adult
1437811_x_at	Cotl1	coactosin-like 1 (Dictyostelium)	72042	1.12319	5.76955	0.000160399	2.53224	5.76955	3.68829e-11	Adult
[truncated: 1,132 more rows]

## Sheet: E12.5
Table S7. Differential expressed genes at E12.5 in comparison to E19.5 heart developmental stage and/or to adult heart
[truncated: 2,141 more rows]

[truncated: 8 more sheets: E13.5, E14.5, E15.5, E16.5, E17.5, E18.5, E19.5_Adult, Old]
