# Supplementary material for: Parallel Genome-wide Profiling of Coding and Non-coding RNAs to Identify Novel Regulatory Elements in Embryonic and Maturated Heart
Source: Mol Ther Nucleic Acids. 2018 May 4;12:158–73. doi: 10.1016/j.omtn.2018.04.018 (PMC6023836; doi:10.1016/j.omtn.2018.04.018)
Supplement: Table S8. Differential Expressed miRNAs at Old in Comparison to E19.5 Heart Developmental Stage and/or to Adult Heart [file mmc9.xls]

## Sheet: E10.5
Table S8. Differential expressed miRNAs at E10.5 in comparison to E19.5 heart developmental stage and/or to adult heart
AffyID	miRID	logFC_E19.5	AveExpr_E19.5	adj.P.Val_E19.5	logFC_Adult	AveExpr_Adult	adj.P.Val_Adult	DEmiRs E10.5 vs E19.5 and/or Adult Heart
mmu-miR-490-3p_st	mmu-miR-490-3p	-4.98819	5.94648	1.7749e-12	-5.29824	5.94648	5.56318e-14	E19.5 and Adult
mmu-let-7b_st	mmu-let-7b-5p	-4.78563	12.1817	3.31766e-23	-5.1035	12.1817	1.97969e-24	E19.5 and Adult
mmu-miR-187_st	mmu-miR-187-3p	-2.94506	5.59901	7.55343e-11	-3.64379	5.59901	1.21425e-13	E19.5 and Adult
mmu-miR-3472_st	mmu-miR-3472	-2.91015	8.45532	4.30886e-08	-2.09586	8.45532	3.89825e-06	E19.5 and Adult
mmu-let-7f_st	mmu-let-7f-5p	-2.89083	9.23524	1.30261e-11	-4.18333	9.23524	3.79726e-16	E19.5 and Adult
mmu-miR-139-5p_st	mmu-miR-139-5p	-2.77416	8.16325	3.12985e-14	-3.6479	8.16325	6.56452e-18	E19.5 and Adult
mmu-miR-146a_st	mmu-miR-146a-5p	-2.76199	6.1501	7.40457e-11	-5.66999	6.1501	1.04624e-18	E19.5 and Adult
mmu-miR-150_st	mmu-miR-150-5p	-2.73058	5.16539	2.83152e-09	-8.41324	5.16539	8.00001e-21	E19.5 and Adult
mmu-miR-5115_st	mmu-miR-5115	-2.7286	8.29245	1.75273e-09	-4.44483	8.29245	9.36486e-15	E19.5 and Adult
mmu-miR-98_st	mmu-miR-98-5p	-2.6468	4.42125	9.29829e-06	-3.25949	4.42125	1.54258e-07	E19.5 and Adult
mmu-miR-5102_st	mmu-miR-5102	-2.57846	6.30255	0.000212018	-5.16823	6.30255	1.65233e-09	E19.5 and Adult
mmu-miR-132_st	mmu-miR-132-3p	-2.55988	7.8945	8.47663e-11	-2.5933	7.8945	1.32331e-11	E19.5 and Adult
mmu-miR-30e_st	mmu-miR-30e-5p	-2.50601	7.70501	7.30101e-09	-3.58143	7.70501	1.16434e-12	E19.5 and Adult
mmu-miR-3470a_st	mmu-miR-3470a	-2.47595	6.69821	1.2747e-05	-2.56307	6.69821	3.90709e-06	E19.5 and Adult
mmu-miR-221_st	mmu-miR-221-3p	-2.45051	7.17448	2.72219e-10	-5.5353	7.17448	5.869e-19	E19.5 and Adult
mmu-let-7i_st	mmu-let-7i-5p	-2.40886	11.5905	6.35789e-14	-2.15808	11.5905	9.37215e-14	E19.5 and Adult
mmu-let-7g_st	mmu-let-7g-5p	-2.35417	9.71689	2.28205e-11	-3.14048	9.71689	5.15585e-15	E19.5 and Adult
mmu-miR-3090-star_st	mmu-miR-3090-5p	-2.34652	5.42731	6.35076e-06	-3.71164	5.42731	8.54928e-10	E19.5 and Adult
mmu-miR-1843-5p_st	mmu-miR-1843a-5p	-2.29653	3.36978	7.85559e-07	-3.73366	3.36978	2.98449e-11	E19.5 and Adult
mmu-miR-139-3p_st	mmu-miR-139-3p	-2.0835	4.56293	1.29625e-05	-2.90651	4.56293	2.65358e-08	E19.5 and Adult
mmu-miR-497_st	mmu-miR-497-5p	-2.02697	6.2436	1.05158e-07	-4.79012	6.2436	3.79726e-16	E19.5 and Adult
mmu-miR-3470b_st	mmu-miR-3470b	-2.02596	8.17991	4.85354e-07	-2.51489	8.17991	4.16274e-09	E19.5 and Adult
mmu-miR-541_st	mmu-miR-541-5p	2.01478	10.5831	2.71546e-11	5.72526	10.5831	2.52226e-22	E19.5 and Adult
mmu-miR-675-3p_st	mmu-miR-675-3p	2.0301	7.33182	3.6655e-15	5.61935	7.33182	5.06375e-26	E19.5 and Adult
mmu-miR-421_st	mmu-miR-421-3p	2.04649	8.52776	7.79672e-11	4.93608	8.52776	2.87033e-20	E19.5 and Adult
mmu-miR-370_st	mmu-miR-370-3p	2.08401	7.71458	1.25937e-13	4.02951	7.71458	4.34165e-21	E19.5 and Adult
mmu-miR-466a-3p_st	mmu-miR-466a-3p	2.10197	3.8019	1.33605e-05	2.78439	3.8019	6.93783e-08	E19.5 and Adult
mmu-miR-5097_st	mmu-miR-5097	2.10306	5.59572	0.000691477	4.03126	5.59572	3.25862e-08	E19.5 and Adult
mmu-miR-301b-star_st	mmu-miR-301b-5p	2.10775	3.47204	4.3662e-05	3.64167	3.47204	2.47022e-09	E19.5 and Adult
mmu-miR-380-5p_st	mmu-miR-380-5p	2.20036	4.9063	8.16127e-10	5.24477	4.9063	6.63383e-19	E19.5 and Adult
mmu-miR-487b_st	mmu-miR-487b-3p	2.20667	8.52172	8.16127e-10	7.72995	8.52172	1.44995e-22	E19.5 and Adult
mmu-miR-540-3p_st	mmu-miR-540-3p	2.27627	6.17637	8.16127e-10	5.7197	6.17637	1.96559e-19	E19.5 and Adult
mmu-miR-18a-star_st	mmu-miR-18a-3p	2.28172	4.64507	2.35666e-07	3.29449	4.64507	7.327e-11	E19.5 and Adult
mmu-miR-134_st	mmu-miR-134-5p	2.29621	8.64651	1.69277e-11	5.16948	8.64651	2.21113e-20	E19.5 and Adult
mmu-miR-25-star_st	mmu-miR-25-5p	2.32734	5.61362	9.4e-08	2.35889	5.61362	2.75196e-08	E19.5 and Adult
mmu-miR-92a-1-star_st	mmu-miR-92a-1-5p	2.33231	5.04229	2.30074e-05	5.14828	5.04229	5.27239e-12	E19.5 and Adult
mmu-miR-182_st	mmu-miR-182-5p	2.45254	4.36996	0.000116705	3.3167	4.36996	8.2211e-07	E19.5 and Adult
mmu-miR-543_st	mmu-miR-543-3p	2.48999	5.55089	6.62666e-10	5.01764	5.55089	2.10835e-17	E19.5 and Adult
mmu-miR-744_st	mmu-miR-744-5p	2.55598	8.72493	6.18369e-10	3.07339	8.72493	2.57897e-12	E19.5 and Adult
mmu-miR-495_st	mmu-miR-495-3p	2.60689	5.26514	7.72172e-08	5.57098	5.26514	2.35113e-15	E19.5 and Adult
mmu-miR-1983_st	mmu-miR-1983	2.71473	7.25719	2.71546e-11	6.98906	7.25719	2.03192e-21	E19.5 and Adult
mmu-miR-679-5p_st	mmu-miR-679-5p	2.74025	3.55114	3e-09	3.92188	3.55114	3.51861e-13	E19.5 and Adult
mmu-miR-409-3p_st	mmu-miR-409-3p	2.77311	8.31505	5.17753e-13	7.12192	8.31505	4.54511e-23	E19.5 and Adult
mmu-miR-433_st	mmu-miR-433-3p	2.87446	8.87444	2.71546e-11	7.78231	8.87444	7.47713e-22	E19.5 and Adult
mmu-miR-412-3p_st	mmu-miR-412-3p	2.91354	3.34593	2.03165e-12	3.52747	3.34593	3.2786e-15	E19.5 and Adult
mmu-miR-412-5p_st	mmu-miR-412-5p	3.48593	5.42232	8.71646e-15	6.70689	5.42232	2.79049e-22	E19.5 and Adult
mmu-miR-290-5p_st	mmu-miR-290a-5p	3.81762	5.63455	1.11492e-14	4.34345	5.63455	6.5121e-17	E19.5 and Adult
mmu-miR-292-5p_st	mmu-miR-292-5p	4.77221	3.30566	9.45882e-15	4.02938	3.30566	4.83282e-14	E19.5 and Adult
mmu-miR-302d_st	mmu-miR-302d-3p	6.18785	3.2285	5.32533e-16	6.55959	3.2285	1.17066e-17	E19.5 and Adult
mmu-miR-293_st	mmu-miR-293-3p	6.5067	3.88305	3.57529e-18	7.19362	3.88305	3.23161e-20	E19.5 and Adult
mmu-miR-292-3p_st	mmu-miR-292-3p	6.86469	3.72374	2.33074e-21	7.31227	3.72374	1.44995e-22	E19.5 and Adult
mmu-miR-212-3p_st	mmu-miR-212-3p	-2.57172	5.59843	4.70739e-08	-1.96661	5.59843	1.68375e-06	E19.5
mmu-miR-215_st	mmu-miR-215-5p	-2.49837	4.57758	3.12846e-07	-0.948142	4.57758	0.0124423	E19.5
mmu-let-7d_st	mmu-let-7d-5p	-2.10027	13.2601	7.01586e-17	-1.89451	13.2601	6.58157e-17	E19.5
mmu-miR-326-star_st	mmu-miR-326-5p	-2.00147	4.04298	0.00509753	-1.81053	4.04298	0.00755817	E19.5
hp_mmu-mir-1983_st	hp_mmu-mir-1983	2.38726	6.3483	2.38224e-09	1.4519	6.3483	4.40951e-06	E19.5
mmu-miR-200c_st	mmu-miR-200c-3p	2.41856	4.41884	2.79465e-07	1.24004	4.41884	0.00110219	E19.5
hp_mmu-mir-5115_st	hp_mmu-mir-5115	-1.96447	2.71578	6.84814e-06	-3.69794	2.71578	2.45948e-11	Adult
mmu-miR-1843b-5p_st	mmu-miR-1843b-5p	-1.91362	4.17347	7.26154e-06	-2.85513	4.17347	3.27688e-09	Adult
mmu-miR-1186b_st	mmu-miR-1186b	-1.85172	6.83081	3.7933e-08	-2.12932	6.83081	7.70245e-10	Adult
mmu-miR-3067-star_st	mmu-miR-3067-3p	-1.81831	4.55292	0.00010474	-2.57892	4.55292	3.14671e-07	Adult
mmu-miR-10a_st	mmu-miR-10a-5p	-1.7946	4.12937	0.00123616	-4.04554	4.12937	4.57353e-09	Adult
mmu-miR-499_st	mmu-miR-499-5p	-1.77118	7.15516	1.12488e-05	-2.22602	7.15516	1.35721e-07	Adult
mmu-miR-222_st	mmu-miR-222-3p	-1.76075	5.70279	2.4622e-06	-5.38951	5.70279	8.86154e-17	Adult
mmu-miR-678_st	mmu-miR-678	-1.72569	4.63482	0.00117555	-3.00542	4.63482	4.39706e-07	Adult
mmu-miR-1982-star_st	mmu-miR-1982-5p	-1.68402	6.30708	4.47744e-06	-2.32176	6.30708	8.07311e-09	Adult
mmu-miR-451_st	mmu-miR-451a	-1.64416	6.64724	0.000457309	-3.61206	6.64724	1.13289e-09	Adult
mmu-miR-3075_st	mmu-miR-3075-5p	-1.63711	5.22322	5.50924e-05	-2.58323	5.22322	1.99285e-08	Adult
mmu-miR-1902_st	mmu-miR-1902	-1.63248	4.76036	2.83678e-05	-2.97864	4.76036	4.27271e-10	Adult
mmu-miR-3473_st	mmu-miR-3473a	-1.53219	8.96567	4.20658e-07	-2.91092	8.96567	3.98648e-13	Adult
mmu-miR-344g-5p_st	mmu-miR-344g-5p	-1.52221	3.62289	0.00537473	-2.52639	3.62289	1.40346e-05	Adult
mmu-miR-125b-2-3p_st	mmu-miR-125b-2-3p	-1.50491	4.99983	0.000122317	-2.49294	4.99983	2.63427e-08	Adult
mmu-miR-1966_st	mmu-miR-1966-5p	-1.47051	4.06221	0.00257123	-2.42358	4.06221	4.09148e-06	Adult
mmu-miR-511-3p_st	mmu-miR-511-3p	-1.4488	3.75384	0.000219498	-2.24634	3.75384	2.07186e-07	Adult
hp_mmu-mir-682_st	hp_mmu-mir-682	-1.44805	5.81449	3.51631e-05	-2.01644	5.81449	1.02868e-07	Adult
mmu-miR-346-star_st	mmu-miR-346-3p	-1.44479	8.70547	2.30074e-05	-2.8565	8.70547	5.75518e-11	Adult
mmu-miR-664-star_st	mmu-miR-664-5p	-1.38934	4.65123	3.8543e-05	-2.73136	4.65123	1.47623e-10	Adult
mmu-miR-208b_st	mmu-miR-208b-3p	-1.32928	6.77274	0.0158371	3.23526	6.77274	4.26785e-07	Adult
mmu-miR-5135_st	mmu-miR-5135	-1.30502	4.83869	0.000158014	-2.23879	4.83869	2.06819e-08	Adult
mmu-miR-542-5p_st	mmu-miR-542-5p	-1.27217	8.2499	1.22458e-07	3.25213	8.2499	7.62521e-17	Adult
mmu-miR-1940_st	mmu-miR-1940	-1.23235	6.19047	8.74374e-07	-2.28444	6.19047	2.00965e-12	Adult
mmu-miR-24-1-star_st	mmu-miR-24-1-5p	-1.17867	2.90492	0.00568151	-3.74783	2.90492	1.61369e-10	Adult
mmu-miR-1967_st	mmu-miR-1967	-1.14595	3.49429	0.00418265	-2.35887	3.49429	2.90893e-07	Adult
mmu-miR-1934-star_st	mmu-miR-1934-3p	-1.12077	8.19864	0.000455416	-2.44176	8.19864	1.30586e-09	Adult
hp_mmu-mir-5122_st	hp_mmu-mir-5122	-1.09432	4.91949	0.000599545	-2.15017	4.91949	1.6131e-08	Adult
mmu-miR-708_st	mmu-miR-708-3p	-1.07821	7.50645	0.0171738	2.06714	7.50645	2.02308e-05	Adult
mmu-miR-30a_st	mmu-miR-30a-5p	-1.07577	10.3551	7.72553e-08	-2.18473	10.3551	7.74901e-15	Adult
mmu-miR-24-2-star_st	mmu-miR-24-2-5p	-1.07008	7.9021	8.30702e-08	-2.87452	7.9021	1.32618e-17	Adult
mmu-miR-203_st	mmu-miR-203-3p	-1.02359	3.64922	0.0131271	-3.28593	3.64922	1.53001e-09	Adult
mmu-miR-22_st	mmu-miR-22-3p	-1.02099	11.4449	1.63843e-05	-2.04322	11.4449	2.56852e-11	Adult
mmu-miR-378-star_st	mmu-miR-378a-5p	-0.987581	9.56687	5.40844e-09	-2.31527	9.56687	8.81759e-18	Adult
mmu-miR-195_st	mmu-miR-195a-5p	-0.98038	8.43891	8.30702e-08	-3.96112	8.43891	1.34759e-21	Adult
mmu-miR-149_st	mmu-miR-149-5p	-0.9326	10.2158	4.83e-07	-2.45973	10.2158	2.70248e-16	Adult
mmu-miR-3107-star_st	mmu-miR-3107-3p	-0.915754	5.87423	0.0123139	-4.50206	5.87423	1.17655e-13	Adult
mmu-miR-1a_st	mmu-miR-1a-3p	-0.909982	9.98982	0.00769372	-2.24268	9.98982	5.34235e-08	Adult
mmu-miR-3107_st	mmu-miR-3107-5p	-0.896327	10.2385	4.47744e-06	-2.92788	10.2385	4.89379e-17	Adult
mmu-miR-486_st	mmu-miR-486-5p	-0.855851	10.2279	3.01311e-05	-2.89666	10.2279	5.06447e-16	Adult
mmu-miR-3081-star_st	mmu-miR-3081-5p	-0.848108	6.29259	0.000289498	-2.1052	6.29259	3.56236e-11	Adult
mmu-miR-5132_st	mmu-miR-5132-5p	-0.798167	5.98135	0.0153613	-2.51526	5.98135	3.56312e-09	Adult
mmu-miR-301a_st	mmu-miR-301a-3p	-0.786392	6.73133	0.0346117	3.43629	6.73133	9.52116e-11	Adult
mmu-miR-100_st	mmu-miR-100-5p	-0.765056	9.04319	5.355e-06	-2.42098	9.04319	1.33379e-16	Adult
mmu-miR-711_st	mmu-miR-711	-0.627565	4.3246	0.124109	-2.92675	4.3246	1.6088e-08	Adult
mmu-miR-22-star_st	mmu-miR-22-5p	-0.6148	3.55978	0.117308	-3.11763	3.55978	2.15337e-09	Adult
mmu-miR-3064-5p_st	mmu-miR-3064-5p	-0.584548	3.89304	0.147358	-3.19195	3.89304	2.31096e-09	Adult
mmu-miR-29c_st	mmu-miR-29c-3p	-0.574787	2.66074	0.0510014	-6.18356	2.66074	8.01888e-19	Adult
mmu-miR-376a_st	mmu-miR-376a-3p	-0.569182	4.45459	0.151518	3.04944	4.45459	4.1258e-09	Adult
mmu-miR-29b-2-star_st	mmu-miR-29b-2-5p	-0.482773	3.7266	0.15808	-4.29468	3.7266	1.13579e-13	Adult
mmu-miR-301b_st	mmu-miR-301b-3p	-0.323218	5.9463	0.166173	4.94465	5.9463	6.99211e-19	Adult
mmu-miR-362-5p_st	mmu-miR-362-5p	-0.297129	8.79302	0.0226072	2.36234	8.79302	2.02759e-17	Adult
mmu-miR-322-star_st	mmu-miR-322-3p	-0.257376	10.3775	0.1008	3.88838	10.3775	1.81184e-20	Adult
mmu-miR-501-3p_st	mmu-miR-501-3p	-0.24808	8.40772	0.118049	3.24329	8.40772	1.47005e-18	Adult
mmu-miR-486-star_st	mmu-miR-486-3p	-0.233252	5.94014	0.447696	-3.9925	5.94014	4.6983e-14	Adult
mmu-miR-501-5p_st	mmu-miR-501-5p	-0.215056	6.56035	0.290378	3.58976	6.56035	4.89379e-17	Adult
mmu-miR-450b-3p_st	mmu-miR-450b-3p	-0.192194	5.41354	0.566613	3.64398	5.41354	1.51074e-12	Adult
hp_mmu-mir-675_st	hp_mmu-mir-675	-0.046919	5.65638	0.885323	2.10841	5.65638	5.38794e-08	Adult
mmu-miR-29a_st	mmu-miR-29a-3p	0.0450934	6.46099	0.873283	-6.23438	6.46099	1.51255e-19	Adult
mmu-miR-184_st	mmu-miR-184-3p	0.0697354	7.199	0.743033	2.20369	7.199	1.74212e-12	Adult
mmu-miR-503-star_st	mmu-miR-503-3p	0.105067	6.26604	0.753056	3.34642	6.26604	4.26931e-12	Adult
mmu-miR-489_st	mmu-miR-489-3p	0.16514	4.00941	0.744412	3.15263	4.00941	6.06388e-08	Adult
mmu-miR-181d_st	mmu-miR-181d-5p	0.177789	9.695	0.194728	2.10201	9.695	1.20985e-15	Adult
mmu-miR-532-3p_st	mmu-miR-532-3p	0.186608	8.46646	0.307779	2.5309	8.46646	1.2675e-14	Adult
mmu-miR-532-5p_st	mmu-miR-532-5p	0.195757	10.6853	0.150473	2.80991	10.6853	1.1855e-18	Adult
mmu-miR-29b_st	mmu-miR-29b-3p	0.204348	2.39656	0.402928	-5.13118	2.39656	6.67235e-19	Adult
mmu-miR-324-5p_st	mmu-miR-324-5p	0.20473	9.67784	0.232127	2.11084	9.67784	1.7037e-13	Adult
mmu-miR-500-star_st	mmu-miR-500-5p	0.227711	5.01058	0.524218	3.54837	5.01058	1.47741e-11	Adult
mmu-miR-503_st	mmu-miR-503-5p	0.249928	11.5219	0.192508	5.08167	11.5219	4.34165e-21	Adult
mmu-miR-330-star_st	mmu-miR-330-3p	0.280064	7.1414	0.105867	2.16678	7.1414	1.17509e-13	Adult
mmu-miR-351_st	mmu-miR-351-5p	0.380879	12.6547	0.00769372	5.5941	12.6547	5.93113e-25	Adult
mmu-miR-1981_st	mmu-miR-1981-5p	0.508238	8.23552	0.0131271	2.05469	8.23552	1.22896e-11	Adult
mmu-miR-411_st	mmu-miR-411-3p	0.513422	7.42683	0.0206141	3.67936	7.42683	1.54816e-16	Adult
mmu-miR-341_st	mmu-miR-341-3p	0.534635	4.59877	0.113703	2.42668	4.59877	1.51113e-08	Adult
mmu-miR-652_st	mmu-miR-652-3p	0.544927	11.7755	0.000145504	2.48521	11.7755	8.81759e-18	Adult
mmu-miR-138_st	mmu-miR-138-5p	0.551834	7.87031	0.00223046	2.6715	7.87031	1.02351e-15	Adult
mmu-miR-672_st	mmu-miR-672-5p	0.56963	8.43538	0.00519789	3.65387	8.43538	1.60516e-17	Adult
mmu-miR-434-5p_st	mmu-miR-434-5p	0.59738	6.10003	0.0610621	3.92241	6.10003	1.58401e-13	Adult
mmu-miR-181b_st	mmu-miR-181b-5p	0.627893	11.6788	1.76764e-07	2.04018	11.6788	5.72861e-19	Adult
mmu-miR-17-star_st	mmu-miR-17-3p	0.711714	9.15326	1.90678e-05	2.14581	9.15326	3.2786e-15	Adult
mmu-miR-19a_st	mmu-miR-19a-3p	0.712614	4.53962	0.0679658	2.61469	4.53962	5.01236e-08	Adult
mmu-miR-299_st	mmu-miR-299a-5p	0.750202	6.32844	0.0245675	4.40879	6.32844	3.35432e-14	Adult
mmu-miR-154_st	mmu-miR-154-5p	0.783949	6.15996	0.0190061	2.93334	6.15996	2.40293e-10	Adult
mmu-miR-381_st	mmu-miR-381-3p	0.809064	6.08364	0.00604597	4.53488	6.08364	6.06254e-16	Adult
mmu-miR-298_st	mmu-miR-298-5p	0.818595	9.56244	0.0023239	6.18423	9.56244	3.71432e-20	Adult
mmu-miR-106b-star_st	mmu-miR-106b-3p	0.848191	9.44205	1.28547e-05	2.58979	9.44205	1.22783e-15	Adult
mmu-miR-675-5p_st	mmu-miR-675-5p	0.885035	6.95073	0.0476575	4.41943	6.95073	2.17793e-11	Adult
mmu-miR-670_st	mmu-miR-670-5p	0.902608	3.90113	0.0308592	2.513	3.90113	3.41258e-07	Adult
mmu-miR-127_st	mmu-miR-127-3p	0.910902	11.4208	9.5011e-07	3.9511	11.4208	8.31077e-21	Adult
mmu-miR-122_st	mmu-miR-122-5p	0.927565	3.83322	0.0738258	2.92168	3.83322	1.048e-06	Adult
mmu-miR-17_st	mmu-miR-17-5p	0.963441	12.5956	1.67081e-07	2.8685	12.5956	3.42826e-18	Adult
mmu-miR-668_st	mmu-miR-668-3p	1.00144	5.78965	0.00199575	2.30627	5.78965	8.0546e-09	Adult
mmu-miR-342-3p_st	mmu-miR-342-3p	1.05077	10.2223	5.75568e-08	2.80659	10.2223	9.23987e-18	Adult
mmu-miR-19b_st	mmu-miR-19b-3p	1.0891	10.3966	1.95254e-05	2.51582	10.3966	1.47927e-12	Adult
mmu-miR-379_st	mmu-miR-379-5p	1.0941	10.0862	3.16e-07	4.19127	10.0862	2.71961e-20	Adult
mmu-miR-296-3p_st	mmu-miR-296-3p	1.09918	9.30351	7.57759e-06	4.52632	9.30351	5.869e-19	Adult
mmu-miR-351-star_st	mmu-miR-351-3p	1.10622	9.21192	0.000255224	5.33081	9.21192	8.01115e-18	Adult
mmu-miR-872-star_st	mmu-miR-872-3p	1.11388	4.6046	0.0123087	2.20024	4.6046	6.094e-06	Adult
mmu-miR-3096-3p_st	mmu-miR-3096-3p	1.13128	7.09947	0.00360472	2.97986	7.09947	2.2087e-09	Adult
mmu-miR-20a_st	mmu-miR-20a-5p	1.17091	11.9673	1.9853e-07	2.76821	11.9673	9.38164e-16	Adult
mmu-miR-3099_st	mmu-miR-3099-3p	1.17483	5.49902	0.000255224	2.60882	5.49902	2.94974e-10	Adult
mmu-miR-434-3p_st	mmu-miR-434-3p	1.21255	7.43644	0.000108979	4.74552	7.43644	1.67379e-16	Adult
mmu-miR-505-5p_st	mmu-miR-505-5p	1.26733	7.58912	7.93476e-07	2.99172	7.58912	7.29136e-15	Adult
mmu-miR-93-star_st	mmu-miR-93-3p	1.27628	6.84518	4.47744e-06	2.30131	6.84518	3.34388e-11	Adult
hp_mmu-mir-337_st	hp_mmu-mir-337	1.2927	4.05876	4.06697e-07	2.32689	4.05876	1.30002e-12	Adult
mmu-miR-335-5p_st	mmu-miR-335-5p	1.3374	8.45246	3.89656e-05	4.63811	8.45246	4.61386e-16	Adult
mmu-miR-300_st	mmu-miR-300-3p	1.36236	7.8361	3.65221e-07	4.42623	7.8361	1.43383e-18	Adult
mmu-miR-299-star_st	mmu-miR-299a-5p	1.38134	6.2702	1.14559e-05	4.00928	6.2702	3.24649e-15	Adult
mmu-miR-409-5p_st	mmu-miR-409-5p	1.39768	7.19473	4.07291e-08	5.96239	7.19473	1.61923e-22	Adult
mmu-miR-376b_st	mmu-miR-376b-3p	1.40901	5.51784	0.000149898	5.2116	5.51784	1.20449e-15	Adult
mmu-miR-770-3p_st	mmu-miR-770-3p	1.45066	5.47697	1.27342e-05	2.01381	5.47697	2.75047e-08	Adult
mmu-miR-494_st	mmu-miR-494-3p	1.46817	9.29766	3.38073e-06	2.63215	9.29766	2.56852e-11	Adult
mmu-miR-130b_st	mmu-miR-130b-3p	1.52746	10.7566	8.66799e-07	6.51392	10.7566	1.03268e-20	Adult
mmu-miR-5099_st	mmu-miR-5099	1.53385	9.20541	4.60663e-09	2.86552	9.20541	1.31352e-15	Adult
mmu-miR-652-star_st	mmu-miR-652-5p	1.54204	7.48896	4.12992e-10	2.30944	7.48896	1.13999e-14	Adult
mmu-miR-467a_st	mmu-miR-467a-3p	1.56042	5.88517	9.02e-07	3.62604	5.88517	1.2675e-14	Adult
mmu-miR-99b-star_st	mmu-miR-99b-3p	1.56153	8.44571	2.72638e-09	3.58985	8.44571	6.0093e-18	Adult
mmu-miR-134-star_st	mmu-miR-134-3p	1.59794	4.33267	2.32273e-05	3.52925	4.33267	5.34381e-12	Adult
mmu-miR-411-star_st	mmu-miR-411-3p	1.61312	5.41503	9.415e-06	4.8348	5.41503	1.14288e-15	Adult
mmu-miR-329_st	mmu-miR-329-3p	1.6141	7.37237	8.06778e-07	5.19039	7.37237	6.1215e-18	Adult
mmu-miR-20b_st	mmu-miR-20b-5p	1.63613	8.80641	5.5425e-09	3.40121	8.80641	1.50135e-16	Adult
mmu-miR-674-star_st	mmu-miR-674-3p	1.64997	7.67665	3.0391e-10	2.25702	7.67665	6.54358e-14	Adult
mmu-miR-369-5p_st	mmu-miR-369-5p	1.65961	5.14643	1.04252e-06	4.87252	5.14643	7.20594e-17	Adult
mmu-miR-3096b-3p_st	mmu-miR-3096b-3p	1.66962	3.91059	0.000499855	3.69236	3.91059	1.16298e-09	Adult
mmu-miR-337-5p_st	mmu-miR-337-5p	1.69315	7.72245	4.30886e-08	4.13837	7.72245	4.8777e-17	Adult
mmu-miR-382_st	mmu-miR-382-5p	1.70399	8.95052	5.29174e-08	4.98792	8.95052	1.03667e-18	Adult
mmu-miR-106a_st	mmu-miR-106a-5p	1.74685	10.5168	1.567e-10	4.04677	10.5168	1.76923e-19	Adult
mmu-miR-92a_st	mmu-miR-92a-3p	1.80661	11.1011	5.80066e-11	2.70599	11.1011	1.14288e-15	Adult
mmu-miR-431-star_st	mmu-miR-431-3p	1.81307	5.67527	1.84189e-07	5.57556	5.67527	1.82104e-18	Adult
mmu-miR-669a-5p_st	mmu-miR-669a-5p	1.82486	5.9673	2.943e-06	3.22949	5.9673	2.80171e-11	Adult
mmu-miR-18a_st	mmu-miR-18a-5p	1.83025	10.1393	2e-09	5.69099	10.1393	4.34165e-21	Adult
mmu-miR-669p_st	mmu-miR-669p-5p	1.84078	5.90687	8.84831e-08	3.39931	5.90687	8.36942e-14	Adult
mmu-miR-770-5p_st	mmu-miR-770-5p	1.84345	4.97884	5.1e-08	2.72477	4.97884	5.709e-12	Adult
mmu-miR-665_st	mmu-miR-665-3p	1.84441	8.09891	5e-09	4.48497	8.09891	3.42826e-18	Adult
mmu-miR-431_st	mmu-miR-431-5p	1.84688	8.82356	2.0685e-07	7.89948	8.82356	1.34759e-21	Adult
mmu-miR-485_st	mmu-miR-485-5p	1.84994	5.58892	1.10797e-07	4.33986	5.58892	4.97368e-16	Adult
mmu-miR-34c_st	mmu-miR-34c-5p	1.91678	5.15158	3.3946e-05	2.51916	5.15158	2.67452e-07	Adult
mmu-miR-410_st	mmu-miR-410-3p	1.92617	4.70609	1.86272e-07	4.22667	4.70609	4.60185e-15	Adult
mmu-miR-493_st	mmu-miR-493-3p	1.9654	4.49888	5.50662e-07	3.50617	4.49888	2.42551e-12	Adult
mmu-miR-1188_st	mmu-miR-1188-5p	1.98031	4.66905	1.10797e-07	2.31885	4.66905	2.18825e-09	Adult

## Sheet: E11.5
Table S8. Differential expressed miRNAs at E11.5 in comparison to E19.5 heart developmental stage and/or to adult heart
AffyID	AffyID	logFC_E19.5	AveExpr_19.5	adj.P.Val_E19.5	logFC_Adult	AveExpr_Adult	adj.P.Val_Adult	DEmiRs E1.5 vs E19.5 and/or Adult Heart
mmu-miR-490-3p_st	mmu-miR-490-3p	-3.58486	5.94648	2e-09	-3.89491	5.94648	5.68681e-11	E19.5 and Adult
mmu-let-7b_st	mmu-let-7b-5p	-2.86507	12.1817	1.27906e-17	-3.18294	12.1817	9.10858e-20	E19.5 and Adult
mmu-miR-30e_st	mmu-miR-30e-5p	-2.37151	7.70501	3.38937e-08	-3.44692	7.70501	3.10344e-12	E19.5 and Adult
mmu-miR-139-5p_st	mmu-miR-139-5p	-2.34731	8.16325	2.34045e-12	-3.22105	8.16325	1.21799e-16	E19.5 and Adult
mmu-miR-222_st	mmu-miR-222-3p	-2.18831	5.70279	1.22643e-07	-5.81707	5.70279	1.65515e-17	E19.5 and Adult
mmu-miR-221_st	mmu-miR-221-3p	-2.18684	7.17448	3.72325e-09	-5.27164	7.17448	2.08568e-18	E19.5 and Adult
mmu-miR-511-3p_st	mmu-miR-511-3p	-2.01441	3.75384	3.70016e-06	-2.81194	3.75384	3.73359e-09	E19.5 and Adult
mmu-miR-487b_st	mmu-miR-487b-3p	2.05926	8.52172	5e-09	7.58254	8.52172	3.47816e-22	E19.5 and Adult
mmu-miR-5097_st	mmu-miR-5097	2.08071	5.59572	0.000929971	4.00891	5.59572	4.07081e-08	E19.5 and Adult
mmu-miR-679-5p_st	mmu-miR-679-5p	2.11022	3.55114	4.02e-07	3.29185	3.55114	1.9954e-11	E19.5 and Adult
mmu-miR-744_st	mmu-miR-744-5p	2.11924	8.72493	3.32213e-08	2.63665	8.72493	8.13409e-11	E19.5 and Adult
mmu-miR-670_st	mmu-miR-670-5p	2.14728	3.90113	1.10916e-05	3.75767	3.90113	1.73284e-10	E19.5 and Adult
mmu-miR-369-5p_st	mmu-miR-369-5p	2.15236	5.14643	2.6e-08	5.36527	5.14643	8.86591e-18	E19.5 and Adult
mmu-miR-290-5p_st	mmu-miR-290a-5p	2.26298	5.63455	1.20922e-09	2.78881	5.63455	1.86249e-12	E19.5 and Adult
mmu-miR-466a-3p_st	mmu-miR-466a-3p	2.29917	3.8019	5.08487e-06	2.98159	3.8019	2.2838e-08	E19.5 and Adult
mmu-miR-18a-star_st	mmu-miR-18a-3p	2.33154	4.64507	2.63e-07	3.34431	4.64507	5.96583e-11	E19.5 and Adult
mmu-miR-1983_st	mmu-miR-1983	2.41183	7.25719	5.64929e-10	6.68616	7.25719	7.7441e-21	E19.5 and Adult
mmu-miR-433_st	mmu-miR-433-3p	2.53862	8.87444	6.44409e-10	7.44647	8.87444	2.67312e-21	E19.5 and Adult
mmu-miR-543_st	mmu-miR-543-3p	2.63642	5.55089	5.06771e-10	5.16406	5.55089	1.28201e-17	E19.5 and Adult
mmu-miR-409-3p_st	mmu-miR-409-3p	2.64035	8.31505	2.44746e-12	6.98916	8.31505	1.00083e-22	E19.5 and Adult
mmu-miR-495_st	mmu-miR-495-3p	2.69086	5.26514	6.98103e-08	5.65496	5.26514	1.83674e-15	E19.5 and Adult
mmu-miR-412-5p_st	mmu-miR-412-5p	3.08125	5.42232	2.19113e-13	6.3022	5.42232	1.63655e-21	E19.5 and Adult
mmu-miR-412-3p_st	mmu-miR-412-3p	3.24366	3.34593	3.22613e-13	3.8576	3.34593	4.50922e-16	E19.5 and Adult
mmu-miR-292-5p_st	mmu-miR-292-5p	3.56976	3.30566	8.3148e-12	2.82693	3.30566	1.2861e-10	E19.5 and Adult
mmu-miR-302d_st	mmu-miR-302d-3p	5.15708	3.2285	6.61212e-14	5.52883	3.2285	6.71075e-16	E19.5 and Adult
mmu-miR-293_st	mmu-miR-293-3p	5.31899	3.88305	6.53585e-16	6.00591	3.88305	2.60562e-18	E19.5 and Adult
mmu-miR-292-3p_st	mmu-miR-292-3p	5.46828	3.72374	1.88169e-18	5.91586	3.72374	1.83208e-20	E19.5 and Adult
mmu-miR-212-3p_st	mmu-miR-212-3p	-2.24288	5.59843	6.28468e-07	-1.63777	5.59843	2.5586e-05	E19.5
mmu-miR-696_st	mmu-miR-696	2.0786	6.67805	2.47376e-06	-0.133175	6.67805	0.705063	E19.5
mmu-miR-34b-3p_st	mmu-miR-34b-3p	2.48622	4.15604	8.68514e-09	1.41226	4.15604	2.29387e-05	E19.5
mmu-miR-5102_st	mmu-miR-5102	-1.91143	6.30255	0.00442397	-4.5012	6.30255	2.62703e-08	Adult
mmu-miR-5115_st	mmu-miR-5115	-1.80663	8.29245	2.70217e-06	-3.52287	8.29245	2.11292e-12	Adult
mmu-miR-139-3p_st	mmu-miR-139-3p	-1.719	4.56293	0.000202074	-2.54202	4.56293	3.17938e-07	Adult
mmu-miR-146a_st	mmu-miR-146a-5p	-1.71021	6.1501	6.00055e-07	-4.61821	6.1501	1.23997e-16	Adult
hp_mmu-mir-5115_st	hp_mmu-mir-5115	-1.66387	2.71578	8.34408e-05	-3.39735	2.71578	1.58529e-10	Adult
mmu-miR-678_st	mmu-miR-678	-1.63546	4.63482	0.00230083	-2.91518	4.63482	8.03243e-07	Adult
mmu-miR-3473_st	mmu-miR-3473a	-1.60332	8.96567	3.18e-07	-2.98204	8.96567	2.87396e-13	Adult
mmu-miR-1902_st	mmu-miR-1902	-1.60225	4.76036	4.89766e-05	-2.94841	4.76036	5.75956e-10	Adult
mmu-miR-98_st	mmu-miR-98-5p	-1.59853	4.42125	0.00327304	-2.21123	4.42125	5.83218e-05	Adult
mmu-miR-208b_st	mmu-miR-208b-3p	-1.49449	6.77274	0.00801656	3.07005	6.77274	1.12025e-06	Adult
mmu-miR-344g-5p_st	mmu-miR-344g-5p	-1.47472	3.62289	0.00755666	-2.47889	3.62289	1.95399e-05	Adult
mmu-miR-301a_st	mmu-miR-301a-3p	-1.46865	6.73133	0.00031641	2.75403	6.73133	9.3748e-09	Adult
mmu-let-7f_st	mmu-let-7f-5p	-1.4097	9.23524	5.42891e-06	-2.70219	9.23524	8.78145e-12	Adult
mmu-miR-22_st	mmu-miR-22-3p	-1.39357	11.4449	2.17e-07	-2.4158	11.4449	7.43444e-13	Adult
mmu-miR-187_st	mmu-miR-187-3p	-1.39265	5.59901	3.21681e-05	-2.09138	5.59901	1.76121e-08	Adult
mmu-miR-1940_st	mmu-miR-1940	-1.34305	6.19047	3.46401e-07	-2.39514	6.19047	8.19256e-13	Adult
mmu-miR-497_st	mmu-miR-497-5p	-1.32753	6.2436	7.71715e-05	-4.09068	6.2436	1.66166e-14	Adult
mmu-miR-339-3p_st	mmu-miR-339-3p	-1.31381	3.91892	0.000898994	-2.32766	3.91892	1.71158e-07	Adult
mmu-miR-5135_st	mmu-miR-5135	-1.30058	4.83869	0.000212919	-2.23435	4.83869	2.38502e-08	Adult
mmu-miR-3067-star_st	mmu-miR-3067-3p	-1.25533	4.55292	0.00478363	-2.01594	4.55292	1.56737e-05	Adult
mmu-miR-451_st	mmu-miR-451a	-1.23817	6.64724	0.00669324	-3.20606	6.64724	1.29183e-08	Adult
mmu-miR-1966_st	mmu-miR-1966-5p	-1.22542	4.06221	0.0113835	-2.17849	4.06221	2.00082e-05	Adult
mmu-miR-30a_st	mmu-miR-30a-5p	-1.18075	10.3551	2.6e-08	-2.28971	10.3551	2.92522e-15	Adult
mmu-miR-3075_st	mmu-miR-3075-5p	-1.17403	5.22322	0.00237182	-2.12015	5.22322	6.95408e-07	Adult
hp_mmu-mir-139_st	hp_mmu-mir-139	-1.12939	5.17187	0.0012219	-2.087	5.17187	1.41e-07	Adult
mmu-miR-378-star_st	mmu-miR-378a-5p	-1.09771	9.56687	1.39208e-09	-2.42539	9.56687	3.6854e-18	Adult
mmu-miR-195_st	mmu-miR-195a-5p	-1.06465	8.43891	3.38196e-08	-4.04539	8.43891	1.48469e-21	Adult
mmu-miR-3081-star_st	mmu-miR-3081-5p	-1.0444	6.29259	3.02878e-05	-2.3015	6.29259	6.00243e-12	Adult
mmu-miR-24-2-star_st	mmu-miR-24-2-5p	-0.987611	7.9021	4.31909e-07	-2.79206	7.9021	2.91021e-17	Adult
mmu-miR-486_st	mmu-miR-486-5p	-0.980636	10.2279	6.18771e-06	-3.02144	10.2279	2.021e-16	Adult
mmu-miR-1967_st	mmu-miR-1967	-0.966314	3.49429	0.0154437	-2.17924	3.49429	1.18834e-06	Adult
mmu-miR-3107_st	mmu-miR-3107-5p	-0.947717	10.2385	2.70217e-06	-2.97927	10.2385	3.56744e-17	Adult
mmu-miR-24-1-star_st	mmu-miR-24-1-5p	-0.887131	2.90492	0.0371938	-3.45629	2.90492	9.37531e-10	Adult
mmu-miR-1934-star_st	mmu-miR-1934-3p	-0.877994	8.19864	0.00498889	-2.19899	8.19864	1.14397e-08	Adult
mmu-miR-542-5p_st	mmu-miR-542-5p	-0.85563	8.2499	6.363e-05	3.66867	8.2499	5.37157e-18	Adult
mmu-miR-149_st	mmu-miR-149-5p	-0.804628	10.2158	6.5387e-06	-2.33176	10.2158	9.94972e-16	Adult
mmu-miR-146b_st	mmu-miR-146b-5p	-0.792617	3.77282	0.072533	-2.06797	3.77282	1.33971e-05	Adult
mmu-miR-1843-5p_st	mmu-miR-1843a-5p	-0.768701	3.36978	0.0496209	-2.20583	3.36978	7.90328e-07	Adult
mmu-miR-1a_st	mmu-miR-1a-3p	-0.756493	9.98982	0.027587	-2.08919	9.98982	2.13255e-07	Adult
mmu-miR-29c_st	mmu-miR-29c-3p	-0.74583	2.66074	0.0137764	-6.35461	2.66074	5.14253e-19	Adult
mmu-miR-22-star_st	mmu-miR-22-5p	-0.692233	3.55978	0.0836158	-3.19506	3.55978	1.44083e-09	Adult
mmu-miR-489_st	mmu-miR-489-3p	-0.691519	4.00941	0.153862	2.29597	4.00941	1.15541e-05	Adult
mmu-miR-3064-5p_st	mmu-miR-3064-5p	-0.624098	3.89304	0.129422	-3.2315	3.89304	2e-09	Adult
mmu-miR-708_st	mmu-miR-708-3p	-0.546557	7.50645	0.232103	2.59879	7.50645	6.95408e-07	Adult
mmu-miR-3107-star_st	mmu-miR-3107-3p	-0.472614	5.87423	0.198895	-4.05892	5.87423	1.49617e-12	Adult
mmu-miR-362-5p_st	mmu-miR-362-5p	-0.459854	8.79302	0.000934165	2.19961	8.79302	1.14838e-16	Adult
mmu-miR-150_st	mmu-miR-150-5p	-0.392958	5.16539	0.236486	-6.07562	5.16539	1.43225e-17	Adult
mmu-miR-301b_st	mmu-miR-301b-3p	-0.355095	5.9463	0.136469	4.91277	5.9463	9.69919e-19	Adult
mmu-miR-29b-2-star_st	mmu-miR-29b-2-5p	-0.340133	3.7266	0.335865	-4.15204	3.7266	2.98734e-13	Adult
mmu-miR-5132_st	mmu-miR-5132-5p	-0.336676	5.98135	0.313875	-2.05377	5.98135	1.71158e-07	Adult
mmu-miR-501-3p_st	mmu-miR-501-3p	-0.336252	8.40772	0.0387128	3.15512	8.40772	3.53148e-18	Adult
mmu-miR-10a_st	mmu-miR-10a-5p	-0.254717	4.12937	0.659127	-2.50566	4.12937	1.57373e-05	Adult
mmu-miR-532-5p_st	mmu-miR-532-5p	-0.232718	10.6853	0.0934284	2.38143	10.6853	5.80139e-17	Adult
mmu-miR-486-star_st	mmu-miR-486-3p	-0.228138	5.94014	0.47626	-3.98738	5.94014	5.74915e-14	Adult
mmu-miR-203_st	mmu-miR-203-3p	-0.150618	3.64922	0.738609	-2.41296	3.64922	4.91e-07	Adult
mmu-miR-711_st	mmu-miR-711	-0.149471	4.3246	0.739678	-2.44866	4.3246	4.20344e-07	Adult
mmu-miR-322-star_st	mmu-miR-322-3p	-0.128385	10.3775	0.430039	4.01738	10.3775	1.27842e-20	Adult
mmu-miR-532-3p_st	mmu-miR-532-3p	-0.0674126	8.46646	0.739497	2.27688	8.46646	1.73084e-13	Adult
mmu-miR-500-star_st	mmu-miR-500-5p	-0.0412249	5.01058	0.914783	3.27943	5.01058	8.70372e-11	Adult
mmu-miR-138_st	mmu-miR-138-5p	-0.0396351	7.87031	0.843142	2.08003	7.87031	3.65458e-13	Adult
mmu-miR-503_st	mmu-miR-503-5p	-0.00609131	11.5219	0.982688	4.82565	11.5219	1.93934e-20	Adult
mmu-miR-501-5p_st	mmu-miR-501-5p	0.0124124	6.56035	0.959588	3.81723	6.56035	1.28875e-17	Adult
mmu-miR-29b_st	mmu-miR-29b-3p	0.112669	2.39656	0.669439	-5.22286	2.39656	5.14253e-19	Adult
mmu-miR-324-5p_st	mmu-miR-324-5p	0.115763	9.67784	0.523264	2.02187	9.67784	5.51693e-13	Adult
mmu-miR-330-star_st	mmu-miR-330-3p	0.142001	7.1414	0.430039	2.02871	7.1414	6.23405e-13	Adult
mmu-miR-184_st	mmu-miR-184-3p	0.195292	7.199	0.338608	2.32925	7.199	5.93419e-13	Adult
mmu-miR-29a_st	mmu-miR-29a-3p	0.240474	6.46099	0.398233	-6.039	6.46099	3.76434e-19	Adult
mmu-miR-376a_st	mmu-miR-376a-3p	0.303668	4.45459	0.465521	3.92229	4.45459	2.62473e-11	Adult
mmu-miR-1839-3p_st	mmu-miR-1839-3p	0.31836	5.79577	0.198895	2.23157	5.79577	1.16776e-10	Adult
mmu-miR-299_st	mmu-miR-299a-5p	0.327882	6.32844	0.338478	3.98647	6.32844	3.75274e-13	Adult
mmu-miR-411_st	mmu-miR-411-3p	0.364596	7.42683	0.104283	3.53053	7.42683	4.40829e-16	Adult
mmu-miR-106b-star_st	mmu-miR-106b-3p	0.401142	9.44205	0.021182	2.14274	9.44205	1.1795e-13	Adult
mmu-miR-351_st	mmu-miR-351-5p	0.42142	12.6547	0.00407249	5.63464	12.6547	4.88688e-25	Adult
hp_mmu-mir-675_st	hp_mmu-mir-675	0.44858	5.65638	0.162732	2.60391	5.65638	1.05797e-09	Adult
mmu-miR-341_st	mmu-miR-341-3p	0.448896	4.59877	0.195134	2.34094	4.59877	3.2347e-08	Adult
mmu-miR-3096b-3p_st	mmu-miR-3096b-3p	0.465796	3.91059	0.314418	2.48853	3.91059	1.57446e-06	Adult
mmu-miR-181d_st	mmu-miR-181d-5p	0.472061	9.695	0.00131221	2.39628	9.695	6.17724e-17	Adult
mmu-miR-652_st	mmu-miR-652-3p	0.519304	11.7755	0.00031641	2.45959	11.7755	1.28201e-17	Adult
mmu-miR-298_st	mmu-miR-298-5p	0.520383	9.56244	0.0491011	5.88602	9.56244	1.61489e-19	Adult
mmu-miR-450b-3p_st	mmu-miR-450b-3p	0.522784	5.41354	0.11547	4.35896	5.41354	3.20563e-14	Adult
mmu-miR-214-star_st	mmu-miR-214-5p	0.548867	7.1841	0.00949351	2.11668	7.1841	9.72264e-12	Adult
mmu-miR-3096-3p_st	mmu-miR-3096-3p	0.57896	7.09947	0.130381	2.42754	7.09947	1.1715e-07	Adult
mmu-miR-17_st	mmu-miR-17-5p	0.612812	12.5956	0.000157429	2.51787	12.5956	7.16283e-17	Adult
mmu-miR-351-star_st	mmu-miR-351-3p	0.668408	9.21192	0.0203462	4.89299	9.21192	6.05083e-17	Adult
mmu-miR-20a_st	mmu-miR-20a-5p	0.669378	11.9673	0.000548643	2.26668	11.9673	1.09837e-13	Adult
mmu-miR-296-3p_st	mmu-miR-296-3p	0.684647	9.30351	0.00226887	4.11179	9.30351	5.37157e-18	Adult
mmu-miR-503-star_st	mmu-miR-503-3p	0.693977	6.26604	0.0309545	3.93533	6.26604	1.38022e-13	Adult
mmu-miR-181b_st	mmu-miR-181b-5p	0.705501	11.6788	3.9752e-08	2.11779	11.6788	2.7281e-19	Adult
mmu-miR-127_st	mmu-miR-127-3p	0.734393	11.4208	3.21681e-05	3.77459	11.4208	3.32206e-20	Adult
mmu-miR-434-5p_st	mmu-miR-434-5p	0.771435	6.10003	0.0183518	4.09647	6.10003	7.51693e-14	Adult
mmu-miR-18a_st	mmu-miR-18a-5p	0.786997	10.1393	0.000690167	4.64774	10.1393	5.14253e-19	Adult
mmu-miR-3099_st	mmu-miR-3099-3p	0.800778	5.49902	0.00935777	2.23476	5.49902	7.28157e-09	Adult
mmu-miR-379_st	mmu-miR-379-5p	0.815046	10.0862	3.55295e-05	3.91221	10.0862	1.65623e-19	Adult
mmu-miR-672_st	mmu-miR-672-5p	0.837597	8.43538	0.000154307	3.92183	8.43538	3.81555e-18	Adult
mmu-miR-106a_st	mmu-miR-106a-5p	0.864146	10.5168	3.0053e-05	3.16406	10.5168	5.22809e-17	Adult
mmu-miR-20b_st	mmu-miR-20b-5p	0.912108	8.80641	7.08635e-05	2.67719	8.80641	4.48073e-14	Adult
mmu-miR-505-5p_st	mmu-miR-505-5p	0.970456	7.58912	5.40831e-05	2.69485	7.58912	9.75595e-14	Adult
mmu-miR-342-3p_st	mmu-miR-342-3p	0.9922	10.2223	2.34865e-07	2.74802	10.2223	1.65515e-17	Adult
mmu-miR-675-5p_st	mmu-miR-675-5p	1.03307	6.95073	0.0241129	4.56746	6.95073	1.21033e-11	Adult
mmu-miR-130b_st	mmu-miR-130b-3p	1.04575	10.7566	0.000226176	6.03221	10.7566	8.69666e-20	Adult
mmu-miR-467a_st	mmu-miR-467a-3p	1.06947	5.88517	0.000230823	3.13509	5.88517	4.11705e-13	Adult
mmu-miR-381_st	mmu-miR-381-3p	1.0859	6.08364	0.000511528	4.81172	6.08364	1.61821e-16	Adult
mmu-miR-154_st	mmu-miR-154-5p	1.174	6.15996	0.000953221	3.32339	6.15996	1.92745e-11	Adult
mmu-miR-93-star_st	mmu-miR-93-3p	1.19107	6.84518	1.60729e-05	2.21611	6.84518	8.3177e-11	Adult
mmu-miR-300_st	mmu-miR-300-3p	1.19316	7.8361	4.22037e-06	4.25703	7.8361	4.03709e-18	Adult
mmu-miR-409-5p_st	mmu-miR-409-5p	1.19557	7.19473	7.21298e-07	5.76028	7.19473	5.66955e-22	Adult
mmu-miR-335-5p_st	mmu-miR-335-5p	1.21608	8.45246	0.000169996	4.51679	8.45246	9.11922e-16	Adult
mmu-miR-668_st	mmu-miR-668-3p	1.25168	5.78965	0.000258874	2.55651	5.78965	1.16052e-09	Adult
mmu-miR-337-5p_st	mmu-miR-337-5p	1.26207	7.72245	6.23331e-06	3.70729	7.72245	6.53889e-16	Adult
mmu-miR-99b-star_st	mmu-miR-99b-3p	1.2623	8.44571	1.82391e-07	3.29062	8.44571	4.75051e-17	Adult
mmu-miR-376b_st	mmu-miR-376b-3p	1.28082	5.51784	0.000527148	5.08341	5.51784	2.36531e-15	Adult
mmu-miR-134-star_st	mmu-miR-134-3p	1.28505	4.33267	0.000421236	3.21636	4.33267	4.53033e-11	Adult
mmu-miR-5099_st	mmu-miR-5099	1.30266	9.20541	1.27655e-07	2.63433	9.20541	1.09077e-14	Adult
mmu-miR-494_st	mmu-miR-494-3p	1.34202	9.29766	1.65307e-05	2.506	9.29766	8.15842e-11	Adult
mmu-miR-301b-star_st	mmu-miR-301b-5p	1.40788	3.47204	0.00368113	2.94181	3.47204	1.50446e-07	Adult
mmu-miR-434-3p_st	mmu-miR-434-3p	1.47447	7.43644	1.03898e-05	5.00744	7.43644	5.29178e-17	Adult
mmu-miR-669a-5p_st	mmu-miR-669a-5p	1.49425	5.9673	6.40262e-05	2.89888	5.9673	2.98367e-10	Adult
mmu-miR-665_st	mmu-miR-665-3p	1.49433	8.09891	2.9e-07	4.1349	8.09891	2.43768e-17	Adult
mmu-miR-92a_st	mmu-miR-92a-3p	1.53027	11.1011	2.25249e-09	2.42964	11.1011	1.60032e-14	Adult
mmu-miR-674-star_st	mmu-miR-674-3p	1.53074	7.67665	2.13557e-09	2.13779	7.67665	2.71047e-13	Adult
mmu-miR-34c_st	mmu-miR-34c-5p	1.60515	5.15158	0.000368572	2.20752	5.15158	2.52337e-06	Adult
mmu-miR-431_st	mmu-miR-431-5p	1.62608	8.82356	2.31446e-06	7.67867	8.82356	3.40377e-21	Adult
mmu-miR-182_st	mmu-miR-182-5p	1.63869	4.36996	0.00649979	2.50284	4.36996	5.27369e-05	Adult
mmu-miR-669p_st	mmu-miR-669p-5p	1.6432	5.90687	7.97213e-07	3.20172	5.90687	3.81742e-13	Adult
mmu-miR-370_st	mmu-miR-370-3p	1.65653	7.71458	3.10508e-11	3.60203	7.71458	8.05067e-20	Adult
mmu-miR-770-5p_st	mmu-miR-770-5p	1.66519	4.97884	3.95638e-07	2.54651	4.97884	2.86504e-11	Adult
mmu-miR-431-star_st	mmu-miR-431-3p	1.6704	5.67527	9.70082e-07	5.43289	5.67527	3.94706e-18	Adult
mmu-miR-541_st	mmu-miR-541-5p	1.6719	10.5831	1.83615e-09	5.38238	10.5831	1.48469e-21	Adult
mmu-miR-485_st	mmu-miR-485-5p	1.67989	5.58892	7.84161e-07	4.16981	5.58892	1.35811e-15	Adult
mmu-miR-380-5p_st	mmu-miR-380-5p	1.70998	4.9063	1.27458e-07	4.7544	4.9063	6.58669e-18	Adult
mmu-miR-493_st	mmu-miR-493-3p	1.71663	4.49888	6.36946e-06	3.25739	4.49888	1.42437e-11	Adult
mmu-miR-299-star_st	mmu-miR-299a-5p	1.75781	6.2702	3.96174e-07	4.38575	6.2702	4.40829e-16	Adult
mmu-miR-382_st	mmu-miR-382-5p	1.77	8.95052	4.31093e-08	5.05393	8.95052	9.47094e-19	Adult
mmu-miR-421_st	mmu-miR-421-3p	1.77191	8.52776	2.13557e-09	4.6615	8.52776	1.55869e-19	Adult
mmu-miR-540-3p_st	mmu-miR-540-3p	1.78283	6.17637	1.16557e-07	5.22625	6.17637	1.92146e-18	Adult
mmu-miR-218_st	mmu-miR-218-5p	1.79287	4.4185	1.15959e-05	2.73202	4.4185	3.28843e-09	Adult
mmu-miR-675-3p_st	mmu-miR-675-3p	1.81359	7.33182	7.42792e-14	5.40284	7.33182	1.45563e-25	Adult
mmu-miR-329_st	mmu-miR-329-3p	1.86284	7.37237	1.29398e-07	5.43913	7.37237	2.56727e-18	Adult
mmu-miR-410_st	mmu-miR-410-3p	1.87777	4.70609	4.03613e-07	4.17827	4.70609	6.98657e-15	Adult
mmu-miR-92a-1-star_st	mmu-miR-92a-1-5p	1.91622	5.04229	0.000332093	4.73219	5.04229	3.70908e-11	Adult
mmu-miR-134_st	mmu-miR-134-5p	1.92215	8.64651	1e-09	4.79541	8.64651	1.61489e-19	Adult
mmu-miR-411-star_st	mmu-miR-411-3p	1.92255	5.41503	8.83837e-07	5.14422	5.41503	2.8917e-16	Adult

## Sheet: E12.5
Table S8. Differential expressed miRNAs at E12.5 in comparison to E19.5 heart developmental stage and/or to adult heart
AffyID	miRID	logFC_E19.5	AveExpr_E19.5	adj.P.Val_E19.5	logFC_Adult	AveExpr_Adult	adj.P.Val_Adult	DEmiRs E12.5 vs E19.5 and/or Adult Heart
mmu-miR-490-3p_st	mmu-miR-490-3p	-2.99796	5.94648	7.04651e-08	-3.30801	5.94648	1.69028e-09	E19.5 and Adult
mmu-miR-139-5p_st	mmu-miR-139-5p	-2.24156	8.16325	8.06594e-12	-3.1153	8.16325	2.88842e-16	E19.5 and Adult
mmu-miR-5102_st	mmu-miR-5102	-2.02129	6.30255	0.00286786	-4.61106	6.30255	1.68198e-08	E19.5 and Adult
mmu-miR-1983_st	mmu-miR-1983	2.00052	7.25719	2.3e-08	6.27485	7.25719	3.49092e-20	E19.5 and Adult
mmu-miR-18a-star_st	mmu-miR-18a-3p	2.00568	4.64507	3.38644e-06	3.01845	4.64507	5.26536e-10	E19.5 and Adult
mmu-miR-744_st	mmu-miR-744-5p	2.06351	8.72493	7.04651e-08	2.58092	8.72493	1.38386e-10	E19.5 and Adult
mmu-miR-679-5p_st	mmu-miR-679-5p	2.14058	3.55114	4.55427e-07	3.32221	3.55114	1.69922e-11	E19.5 and Adult
mmu-miR-543_st	mmu-miR-543-3p	2.19237	5.55089	1.91342e-08	4.72002	5.55089	1.06345e-16	E19.5 and Adult
mmu-miR-218_st	mmu-miR-218-5p	2.21409	4.4185	6.84889e-07	3.15325	4.4185	1.8557e-10	E19.5 and Adult
mmu-miR-409-3p_st	mmu-miR-409-3p	2.35432	8.31505	3.3358e-11	6.70313	8.31505	3.04532e-22	E19.5 and Adult
mmu-miR-495_st	mmu-miR-495-3p	2.35808	5.26514	7.56612e-07	5.32218	5.26514	8.08797e-15	E19.5 and Adult
mmu-miR-433_st	mmu-miR-433-3p	2.52286	8.87444	1e-09	7.43072	8.87444	2.9139e-21	E19.5 and Adult
mmu-miR-182_st	mmu-miR-182-5p	2.70163	4.36996	5.28795e-05	3.56579	4.36996	2.69929e-07	E19.5 and Adult
mmu-miR-412-5p_st	mmu-miR-412-5p	2.91804	5.42232	1.66144e-12	6.13899	5.42232	2.9139e-21	E19.5 and Adult
mmu-miR-412-3p_st	mmu-miR-412-3p	3.07806	3.34593	2.02635e-12	3.69199	3.34593	1.40117e-15	E19.5 and Adult
mmu-miR-302d_st	mmu-miR-302d-3p	3.981	3.2285	1.77398e-11	4.35275	3.2285	1.83584e-13	E19.5 and Adult
mmu-miR-292-3p_st	mmu-miR-292-3p	4.32526	3.72374	8.28151e-16	4.77283	3.72374	2.25046e-18	E19.5 and Adult
mmu-miR-293_st	mmu-miR-293-3p	4.33015	3.88305	1.76009e-13	5.01706	3.88305	1.55468e-16	E19.5 and Adult
mmu-miR-3472_st	mmu-miR-3472	-2.08095	8.45532	1.39989e-05	-1.26667	8.45532	0.00178232	E19.5
mmu-miR-200c_st	mmu-miR-200c-3p	2.05263	4.41884	6.34e-06	0.874111	4.41884	0.0167489	E19.5
mmu-miR-34b-3p_st	mmu-miR-34b-3p	2.27093	4.15604	6.38974e-08	1.19697	4.15604	0.000188828	E19.5
mmu-miR-292-5p_st	mmu-miR-292-5p	2.43326	3.30566	2.25362e-08	1.69042	3.30566	1.90237e-06	E19.5
mmu-miR-30e_st	mmu-miR-30e-5p	-1.97633	7.70501	8.22924e-07	-3.05174	7.70501	4.57602e-11	Adult
hp_mmu-mir-5115_st	hp_mmu-mir-5115	-1.78325	2.71578	4.11489e-05	-3.51672	2.71578	8.64267e-11	Adult
mmu-miR-5115_st	mmu-miR-5115	-1.74967	8.29245	5.27035e-06	-3.46591	8.29245	3.23683e-12	Adult
mmu-let-7b_st	mmu-let-7b-5p	-1.71223	12.1817	2.23393e-12	-2.0301	12.1817	2.38685e-15	Adult
mmu-miR-497_st	mmu-miR-497-5p	-1.65112	6.2436	4.79458e-06	-4.41427	6.2436	2.86958e-15	Adult
mmu-miR-511-3p_st	mmu-miR-511-3p	-1.55567	3.75384	0.000135431	-2.3532	3.75384	1.0543e-07	Adult
mmu-miR-451_st	mmu-miR-451a	-1.54592	6.64724	0.00110303	-3.51381	6.64724	2.1546e-09	Adult
mmu-miR-3090-star_st	mmu-miR-3090-5p	-1.5004	5.42731	0.00163279	-2.86552	5.42731	1.29883e-07	Adult
mmu-miR-22_st	mmu-miR-22-3p	-1.46694	11.4449	1.22173e-07	-2.48917	11.4449	3.94324e-13	Adult
mmu-miR-1902_st	mmu-miR-1902	-1.45978	4.76036	0.000165352	-2.80594	4.76036	1.65635e-09	Adult
mmu-miR-208b_st	mmu-miR-208b-3p	-1.40254	6.77274	0.0131832	3.162	6.77274	6.97059e-07	Adult
mmu-miR-301a_st	mmu-miR-301a-3p	-1.35317	6.73133	0.000773818	2.86951	6.73133	4.16965e-09	Adult
mmu-miR-221_st	mmu-miR-221-3p	-1.33327	7.17448	1.39989e-05	-4.41806	7.17448	1.14181e-16	Adult
mmu-miR-3075_st	mmu-miR-3075-5p	-1.32873	5.22322	0.000773818	-2.27485	5.22322	2.13763e-07	Adult
mmu-miR-678_st	mmu-miR-678	-1.31814	4.63482	0.0123413	-2.59786	4.63482	4.86657e-06	Adult
mmu-miR-1843-5p_st	mmu-miR-1843a-5p	-1.3078	3.36978	0.00141803	-2.74492	3.36978	1.71673e-08	Adult
mmu-miR-146a_st	mmu-miR-146a-5p	-1.26624	6.1501	5.50634e-05	-4.17423	6.1501	1.46951e-15	Adult
mmu-miR-195_st	mmu-miR-195a-5p	-1.25883	8.43891	2.63917e-09	-4.23957	8.43891	5.56335e-22	Adult
mmu-miR-222_st	mmu-miR-222-3p	-1.20066	5.70279	0.000480987	-4.82942	5.70279	1.3955e-15	Adult
mmu-miR-1249-star_st	mmu-miR-1249-5p	-1.19654	6.30838	0.000834352	-2.08201	6.30838	1.8513e-07	Adult
mmu-miR-3473_st	mmu-miR-3473a	-1.17692	8.96567	3.66389e-05	-2.55565	8.96567	8.94894e-12	Adult
mmu-miR-3107_st	mmu-miR-3107-5p	-1.14676	10.2385	1.86926e-07	-3.17832	10.2385	9.09793e-18	Adult
mmu-miR-1966_st	mmu-miR-1966-5p	-1.14279	4.06221	0.0187698	-2.09587	4.06221	3.50014e-05	Adult
mmu-miR-486_st	mmu-miR-486-5p	-1.12506	10.2279	1.011e-06	-3.16586	10.2279	7.76999e-17	Adult
mmu-miR-24-2-star_st	mmu-miR-24-2-5p	-1.09382	7.9021	1.22e-07	-2.89827	7.9021	1.43121e-17	Adult
mmu-miR-378-star_st	mmu-miR-378a-5p	-1.07143	9.56687	3.30332e-09	-2.39911	9.56687	5.26851e-18	Adult
mmu-let-7f_st	mmu-let-7f-5p	-1.03408	9.23524	0.000309372	-2.32657	9.23524	2.17116e-10	Adult
mmu-miR-346-star_st	mmu-miR-346-3p	-1.0234	8.70547	0.00152151	-2.4351	8.70547	1.77491e-09	Adult
mmu-miR-1940_st	mmu-miR-1940	-1.01181	6.19047	2.81328e-05	-2.0639	6.19047	2.24227e-11	Adult
mmu-miR-30a_st	mmu-miR-30a-5p	-0.998988	10.3551	5.25239e-07	-2.10794	10.3551	2.17965e-14	Adult
mmu-miR-1934-star_st	mmu-miR-1934-3p	-0.944831	8.19864	0.00285315	-2.26582	8.19864	6.29684e-09	Adult
mmu-miR-1967_st	mmu-miR-1967	-0.890869	3.49429	0.025596	-2.10379	3.49429	2.13867e-06	Adult
mmu-miR-542-5p_st	mmu-miR-542-5p	-0.858408	8.2499	6.7471e-05	3.66589	8.2499	6.08627e-18	Adult
mmu-miR-24-1-star_st	mmu-miR-24-1-5p	-0.76127	2.90492	0.0735732	-3.33043	2.90492	2e-09	Adult
mmu-miR-1a_st	mmu-miR-1a-3p	-0.711947	9.98982	0.0382899	-2.04465	9.98982	3.04217e-07	Adult
mmu-miR-22-star_st	mmu-miR-22-5p	-0.646644	3.55978	0.106936	-3.14947	3.55978	2e-09	Adult
mmu-miR-5132_st	mmu-miR-5132-5p	-0.606226	5.98135	0.0689167	-2.32332	5.98135	1.81795e-08	Adult
mmu-miR-149_st	mmu-miR-149-5p	-0.562903	10.2158	0.000592914	-2.09004	10.2158	1.39767e-14	Adult
mmu-miR-29c_st	mmu-miR-29c-3p	-0.553354	2.66074	0.0669743	-6.16213	2.66074	1.22868e-18	Adult
mmu-miR-3107-star_st	mmu-miR-3107-3p	-0.54767	5.87423	0.137179	-4.13397	5.87423	1.00823e-12	Adult
mmu-miR-362-5p_st	mmu-miR-362-5p	-0.528293	8.79302	0.000241695	2.13117	8.79302	2.60531e-16	Adult
mmu-miR-486-star_st	mmu-miR-486-3p	-0.434711	5.94014	0.167156	-4.19396	5.94014	1.84081e-14	Adult
mmu-miR-301b_st	mmu-miR-301b-3p	-0.401262	5.9463	0.0930272	4.8666	5.9463	1.33147e-18	Adult
mmu-miR-501-3p_st	mmu-miR-501-3p	-0.380693	8.40772	0.0204695	3.11067	8.40772	5.26851e-18	Adult
mmu-miR-3064-5p_st	mmu-miR-3064-5p	-0.258658	3.89304	0.567554	-2.86607	3.89304	2.04609e-08	Adult
mmu-miR-127-star_st	mmu-miR-127-5p	-0.210592	5.77001	0.484492	2.03085	5.77001	1.07863e-08	Adult
mmu-miR-711_st	mmu-miR-711	-0.196085	4.3246	0.681572	-2.49527	4.3246	3.04729e-07	Adult
mmu-miR-322-star_st	mmu-miR-322-3p	-0.16705	10.3775	0.304536	3.97871	10.3775	1.79952e-20	Adult
mmu-miR-500-star_st	mmu-miR-500-5p	-0.166988	5.01058	0.683061	3.15367	5.01058	2.11907e-10	Adult
mmu-miR-532-5p_st	mmu-miR-532-5p	-0.165764	10.6853	0.240841	2.44839	10.6853	3.49041e-17	Adult
mmu-miR-29a_st	mmu-miR-29a-3p	-0.1541	6.46099	0.623076	-6.43357	6.46099	1.15073e-19	Adult
mmu-miR-376a_st	mmu-miR-376a-3p	-0.141067	4.45459	0.764835	3.47756	4.45459	3.3919e-10	Adult
mmu-miR-29b-2-star_st	mmu-miR-29b-2-5p	-0.12727	3.7266	0.758176	-3.93918	3.7266	9.75495e-13	Adult
mmu-miR-489_st	mmu-miR-489-3p	-0.100847	4.00941	0.87306	2.88665	4.00941	3.19924e-07	Adult
mmu-miR-501-5p_st	mmu-miR-501-5p	-0.0756837	6.56035	0.758176	3.72913	6.56035	2.51497e-17	Adult
mmu-miR-29b_st	mmu-miR-29b-3p	-0.0329376	2.39656	0.916226	-5.36847	2.39656	3.2272e-19	Adult
mmu-miR-532-3p_st	mmu-miR-532-3p	-0.00763546	8.46646	0.979706	2.33666	8.46646	1.01215e-13	Adult
mmu-miR-150_st	mmu-miR-150-5p	0.00111579	5.16539	0.99687	-5.68155	5.16539	7.48581e-17	Adult
mmu-miR-503_st	mmu-miR-503-5p	0.0103741	11.5219	0.973799	4.84212	11.5219	2.06846e-20	Adult
mmu-miR-138_st	mmu-miR-138-5p	0.0211573	7.87031	0.923577	2.14083	7.87031	1.94862e-13	Adult
mmu-miR-1839-3p_st	mmu-miR-1839-3p	0.185685	5.79577	0.484273	2.0989	5.79577	4.44833e-10	Adult
hp_mmu-mir-675_st	hp_mmu-mir-675	0.186522	5.65638	0.602418	2.34185	5.65638	8.5817e-09	Adult
mmu-miR-341_st	mmu-miR-341-3p	0.19303	4.59877	0.616079	2.08507	4.59877	2.52702e-07	Adult
mmu-miR-324-5p_st	mmu-miR-324-5p	0.199324	9.67784	0.263716	2.10544	9.67784	2.26985e-13	Adult
mmu-miR-3096b-3p_st	mmu-miR-3096b-3p	0.216951	3.91059	0.681572	2.23969	3.91059	7.83e-06	Adult
mmu-miR-203_st	mmu-miR-203-3p	0.25139	3.64922	0.584027	-2.01095	3.64922	8.41555e-06	Adult
mmu-miR-411_st	mmu-miR-411-3p	0.281352	7.42683	0.21631	3.44729	7.42683	8.41079e-16	Adult
mmu-miR-210-star_st	mmu-miR-210-5p	0.355765	4.66293	0.28369	2.01038	4.66293	1.79615e-07	Adult
mmu-miR-184_st	mmu-miR-184-3p	0.366622	7.199	0.0712102	2.50058	7.199	1.29228e-13	Adult
mmu-miR-330-star_st	mmu-miR-330-3p	0.408957	7.1414	0.0220429	2.29567	7.1414	4.04862e-14	Adult
mmu-miR-652_st	mmu-miR-652-3p	0.457037	11.7755	0.00120974	2.39732	11.7755	2.53424e-17	Adult
mmu-miR-298_st	mmu-miR-298-5p	0.472663	9.56244	0.0735732	5.8383	9.56244	2.09797e-19	Adult
mmu-miR-20a_st	mmu-miR-20a-5p	0.478191	11.9673	0.0104236	2.0755	11.9673	7.9254e-13	Adult
mmu-miR-708_st	mmu-miR-708-3p	0.490543	7.50645	0.290602	3.63589	7.50645	1.55082e-09	Adult
mmu-miR-181d_st	mmu-miR-181d-5p	0.50393	9.695	0.000732112	2.42815	9.695	5.23541e-17	Adult
mmu-miR-299_st	mmu-miR-299a-5p	0.528034	6.32844	0.119405	4.18662	6.32844	1.31302e-13	Adult
mmu-miR-106b-star_st	mmu-miR-106b-3p	0.536356	9.44205	0.00277327	2.27795	9.44205	2.99003e-14	Adult
mmu-miR-450b-3p_st	mmu-miR-450b-3p	0.537712	5.41354	0.106849	4.37389	5.41354	3.02096e-14	Adult
mmu-miR-351_st	mmu-miR-351-5p	0.546184	12.6547	0.000383501	5.75941	12.6547	3.32751e-25	Adult
mmu-miR-504_st	mmu-miR-504-5p	0.55085	6.40427	0.0278453	2.0639	6.40427	6.57299e-10	Adult
mmu-miR-17_st	mmu-miR-17-5p	0.554794	12.5956	0.000480696	2.45985	12.5956	1.39252e-16	Adult
mmu-miR-181b_st	mmu-miR-181b-5p	0.646178	11.6788	2.12285e-07	2.05847	11.6788	5.91003e-19	Adult
mmu-miR-434-5p_st	mmu-miR-434-5p	0.674146	6.10003	0.0387018	3.99918	6.10003	1.31579e-13	Adult
mmu-miR-18a_st	mmu-miR-18a-5p	0.680987	10.1393	0.0027224	4.54173	10.1393	1.00481e-18	Adult
mmu-miR-296-3p_st	mmu-miR-296-3p	0.696386	9.30351	0.00200157	4.12353	9.30351	5.7015e-18	Adult
mmu-miR-127_st	mmu-miR-127-3p	0.70708	11.4208	6.0488e-05	3.74728	11.4208	4.30802e-20	Adult
mmu-miR-106a_st	mmu-miR-106a-5p	0.725058	10.5168	0.000272456	3.02497	10.5168	1.55468e-16	Adult
mmu-miR-503-star_st	mmu-miR-503-3p	0.747148	6.26604	0.0211362	3.9885	6.26604	1.05551e-13	Adult
mmu-miR-20b_st	mmu-miR-20b-5p	0.770928	8.80641	0.000501736	2.53601	8.80641	1.57634e-13	Adult
mmu-miR-342-3p_st	mmu-miR-342-3p	0.796032	10.2223	8.12e-06	2.55185	10.2223	1.03511e-16	Adult
mmu-miR-379_st	mmu-miR-379-5p	0.82272	10.0862	3.7853e-05	3.91988	10.0862	1.92312e-19	Adult
mmu-miR-214-star_st	mmu-miR-214-5p	0.844981	7.1841	0.000210611	2.41279	7.1841	5.53163e-13	Adult
mmu-miR-668_st	mmu-miR-668-3p	0.848487	5.78965	0.00905832	2.15332	5.78965	3.25602e-08	Adult
mmu-miR-467a_st	mmu-miR-467a-3p	0.850879	5.88517	0.00227526	2.9165	5.88517	2.17149e-12	Adult
mmu-miR-505-5p_st	mmu-miR-505-5p	0.910743	7.58912	0.00013268	2.63513	7.58912	1.62202e-13	Adult
mmu-miR-381_st	mmu-miR-381-3p	0.924663	6.08364	0.00242468	4.65048	6.08364	3.96336e-16	Adult
mmu-miR-675-5p_st	mmu-miR-675-5p	0.931756	6.95073	0.0415996	4.46615	6.95073	2.03606e-11	Adult
mmu-miR-335-5p_st	mmu-miR-335-5p	0.9323	8.45246	0.00245457	4.23301	8.45246	4.30872e-15	Adult
mmu-miR-5099_st	mmu-miR-5099	0.952887	9.20541	1.73683e-05	2.28456	9.20541	2.88705e-13	Adult
mmu-miR-300_st	mmu-miR-300-3p	0.96146	7.8361	9.05889e-05	4.02533	7.8361	1.58312e-17	Adult
mmu-miR-130b_st	mmu-miR-130b-3p	0.985006	10.7566	0.000444767	5.97147	10.7566	1.20474e-19	Adult
mmu-miR-351-star_st	mmu-miR-351-3p	1.01018	9.21192	0.000858276	5.23476	9.21192	1.50283e-17	Adult
mmu-miR-154_st	mmu-miR-154-5p	1.02667	6.15996	0.00330049	3.17606	6.15996	5.24215e-11	Adult
mmu-miR-672_st	mmu-miR-672-5p	1.06045	8.43538	8.12e-06	4.14469	8.43538	1.26097e-18	Adult
mmu-miR-409-5p_st	mmu-miR-409-5p	1.07437	7.19473	4.648e-06	5.63908	7.19473	8.30937e-22	Adult
mmu-miR-337-5p_st	mmu-miR-337-5p	1.08876	7.72245	5.55732e-05	3.53399	7.72245	2.17287e-15	Adult
mmu-miR-125b-1-3p_st	mmu-miR-125b-1-3p	1.13971	5.95842	0.000241896	2.09243	5.95842	7.76713e-09	Adult
mmu-miR-376b_st	mmu-miR-376b-3p	1.16565	5.51784	0.00140695	4.96824	5.51784	4.26793e-15	Adult
mmu-miR-669p_st	mmu-miR-669p-5p	1.16734	5.90687	0.000113454	2.72586	5.90687	1.4126e-11	Adult
mmu-miR-3099_st	mmu-miR-3099-3p	1.18989	5.49902	0.000298181	2.62388	5.49902	2.99403e-10	Adult
mmu-miR-5097_st	mmu-miR-5097	1.18992	5.59572	0.0474892	3.11812	5.59572	2.80561e-06	Adult
mmu-miR-434-3p_st	mmu-miR-434-3p	1.21969	7.43644	0.000139934	4.75266	7.43644	1.89388e-16	Adult
mmu-miR-493_st	mmu-miR-493-3p	1.26782	4.49888	0.000329145	2.80858	4.49888	3.36458e-10	Adult
mmu-miR-92a_st	mmu-miR-92a-3p	1.26877	11.1011	9.50585e-08	2.16815	11.1011	2.20484e-13	Adult
mmu-miR-99b-star_st	mmu-miR-99b-3p	1.34243	8.44571	9.35875e-08	3.37075	8.44571	3.03362e-17	Adult
mmu-miR-93-star_st	mmu-miR-93-3p	1.35727	6.84518	3.23738e-06	2.38231	6.84518	1.91646e-11	Adult
mmu-miR-669a-5p_st	mmu-miR-669a-5p	1.413	5.9673	0.000139934	2.81763	5.9673	5.73157e-10	Adult
mmu-miR-665_st	mmu-miR-665-3p	1.44662	8.09891	6.54115e-07	4.08718	8.09891	3.49577e-17	Adult
mmu-miR-770-5p_st	mmu-miR-770-5p	1.47971	4.97884	3.24886e-06	2.36103	4.97884	1.49247e-10	Adult
mmu-miR-421_st	mmu-miR-421-3p	1.5077	8.52776	6.21681e-08	4.39729	8.52776	5.91003e-19	Adult
mmu-miR-410_st	mmu-miR-410-3p	1.50821	4.70609	1.39989e-05	3.80871	4.70609	6.38588e-14	Adult
mmu-miR-675-3p_st	mmu-miR-675-3p	1.51621	7.33182	4.91385e-12	5.10547	7.33182	3.32751e-25	Adult
mmu-miR-541_st	mmu-miR-541-5p	1.53132	10.5831	1.44877e-08	5.24181	10.5831	2.9139e-21	Adult
mmu-miR-370_st	mmu-miR-370-3p	1.55307	7.71458	1.50281e-10	3.49856	7.71458	1.62625e-19	Adult
mmu-miR-411-star_st	mmu-miR-411-3p	1.56287	5.41503	2.32425e-05	4.78455	5.41503	1.71187e-15	Adult
mmu-miR-134-star_st	mmu-miR-134-3p	1.57914	4.33267	4.40723e-05	3.51046	4.33267	7.37109e-12	Adult
mmu-miR-34c_st	mmu-miR-34c-5p	1.60522	5.15158	0.000383501	2.2076	5.15158	2.5649e-06	Adult
mmu-miR-431_st	mmu-miR-431-5p	1.60918	8.82356	3.40629e-06	7.66178	8.82356	3.60792e-21	Adult
mmu-miR-431-star_st	mmu-miR-431-3p	1.63386	5.67527	1.85548e-06	5.39635	5.67527	5.26851e-18	Adult
mmu-miR-466a-3p_st	mmu-miR-466a-3p	1.63584	3.8019	0.000404464	2.31826	3.8019	1.76579e-06	Adult
mmu-miR-382_st	mmu-miR-382-5p	1.64913	8.95052	1.86926e-07	4.93306	8.95052	1.77617e-18	Adult
mmu-miR-299-star_st	mmu-miR-299a-5p	1.65931	6.2702	1.29368e-06	4.28726	6.2702	8.31631e-16	Adult
mmu-miR-380-5p_st	mmu-miR-380-5p	1.67822	4.9063	2.12285e-07	4.72264	4.9063	8.67558e-18	Adult
mmu-miR-329_st	mmu-miR-329-3p	1.68617	7.37237	8.22924e-07	5.26246	7.37237	5.676e-18	Adult
mmu-miR-540-3p_st	mmu-miR-540-3p	1.74623	6.17637	2.05279e-07	5.18965	6.17637	2.30549e-18	Adult
mmu-miR-369-5p_st	mmu-miR-369-5p	1.83885	5.14643	4.51525e-07	5.05176	5.14643	3.71768e-17	Adult
mmu-miR-485_st	mmu-miR-485-5p	1.85946	5.58892	2.10342e-07	4.34938	5.58892	5.55508e-16	Adult
mmu-miR-487b_st	mmu-miR-487b-3p	1.86415	8.52172	4.68554e-08	7.38743	8.52172	5.56335e-22	Adult
mmu-miR-134_st	mmu-miR-134-5p	1.89465	8.64651	2e-09	4.76792	8.64651	2.03758e-19	Adult
mmu-miR-301b-star_st	mmu-miR-301b-5p	1.89967	3.47204	0.000220822	3.4336	3.47204	8.5817e-09	Adult
mmu-miR-670_st	mmu-miR-670-5p	1.90902	3.90113	6.30482e-05	3.51942	3.90113	7.24313e-10	Adult
mmu-miR-92a-1-star_st	mmu-miR-92a-1-5p	1.94339	5.04229	0.000303353	4.75936	5.04229	3.4477e-11	Adult

## Sheet: E13.5
Table S8. Differential expressed miRNAs at E13.5 in comparison to E19.5 heart developmental stage and/or to adult heart
AffyID	miRID	logFC_E19.5	AveExpr_E19.5	adj.P.Val_E19.5	logFC_Adult	AveExpr_Adult	adj.P.Val_Adult	DEmiRs E13.5 vs E19.5 and/or Adult Heart
mmu-miR-490-3p_st	mmu-miR-490-3p	-2.19435	5.94648	1.22611e-05	-2.5044	5.94648	3.03373e-07	E19.5 and Adult
mmu-miR-495_st	mmu-miR-495-3p	2.0239	5.26514	1.18238e-05	4.98799	5.26514	3.93721e-14	E19.5 and Adult
mmu-miR-433_st	mmu-miR-433-3p	2.05999	8.87444	6.3e-08	6.96784	8.87444	1.3016e-20	E19.5 and Adult
mmu-miR-670_st	mmu-miR-670-5p	2.17086	3.90113	1.81275e-05	3.78126	3.90113	1.83426e-10	E19.5 and Adult
mmu-miR-412-5p_st	mmu-miR-412-5p	2.53596	5.42232	4.80866e-11	5.75691	5.42232	1.3016e-20	E19.5 and Adult
mmu-miR-412-3p_st	mmu-miR-412-3p	2.66793	3.34593	6.14317e-11	3.28186	3.34593	2.32096e-14	E19.5 and Adult
mmu-miR-302d_st	mmu-miR-302d-3p	3.35578	3.2285	1e-09	3.72753	3.2285	6.47367e-12	E19.5 and Adult
mmu-miR-293_st	mmu-miR-293-3p	3.45678	3.88305	4.20986e-11	4.1437	3.88305	1.45349e-14	E19.5 and Adult
mmu-miR-292-3p_st	mmu-miR-292-3p	3.6308	3.72374	7.06382e-14	4.07837	3.72374	8.28055e-17	E19.5 and Adult
mmu-miR-139-5p_st	mmu-miR-139-5p	-1.6701	8.16325	5.18224e-09	-2.54384	8.16325	3.49726e-14	Adult
mmu-miR-497_st	mmu-miR-497-5p	-1.53435	6.2436	2.00486e-05	-4.2975	6.2436	6.39024e-15	Adult
mmu-miR-3473_st	mmu-miR-3473a	-1.45987	8.96567	2.85843e-06	-2.8386	8.96567	9.40995e-13	Adult
mmu-miR-30e_st	mmu-miR-30e-5p	-1.45775	7.70501	8.46768e-05	-2.53317	7.70501	2.17369e-09	Adult
hp_mmu-mir-5115_st	hp_mmu-mir-5115	-1.45064	2.71578	0.000606496	-3.18411	2.71578	6.96491e-10	Adult
mmu-miR-5115_st	mmu-miR-5115	-1.41381	8.29245	0.000124563	-3.13005	8.29245	3.19306e-11	Adult
mmu-miR-5102_st	mmu-miR-5102	-1.37705	6.30255	0.0433038	-3.96682	6.30255	2.64731e-07	Adult
mmu-miR-678_st	mmu-miR-678	-1.33066	4.63482	0.0142175	-2.61038	4.63482	4.86278e-06	Adult
mmu-miR-139-3p_st	mmu-miR-139-3p	-1.31596	4.56293	0.00387567	-2.13897	4.56293	5.18859e-06	Adult
mmu-miR-195_st	mmu-miR-195a-5p	-1.26113	8.43891	4.43848e-09	-4.24187	8.43891	8.76548e-22	Adult
mmu-miR-344g-5p_st	mmu-miR-344g-5p	-1.25888	3.62289	0.0261044	-2.26305	3.62289	6.90968e-05	Adult
mmu-miR-22_st	mmu-miR-22-3p	-1.18242	11.4449	5.86853e-06	-2.20465	11.4449	6.53195e-12	Adult
mmu-miR-1902_st	mmu-miR-1902	-1.01908	4.76036	0.00665897	-2.36524	4.76036	4.58937e-08	Adult
mmu-miR-3107_st	mmu-miR-3107-5p	-1.01156	10.2385	2.15945e-06	-3.04312	10.2385	2.7813e-17	Adult
mmu-miR-5128_st	mmu-miR-5128	-0.996654	10.6817	6.94258e-05	-2.07586	10.6817	3.80195e-11	Adult
mmu-miR-486_st	mmu-miR-486-5p	-0.990699	10.2279	1.14636e-05	-3.03151	10.2279	2.35484e-16	Adult
mmu-miR-222_st	mmu-miR-222-3p	-0.967152	5.70279	0.00469622	-4.59591	5.70279	4.96595e-15	Adult
mmu-miR-3090-star_st	mmu-miR-3090-5p	-0.953567	5.42731	0.0439023	-2.31868	5.42731	4.31475e-06	Adult
mmu-miR-378-star_st	mmu-miR-378a-5p	-0.932306	9.56687	6.3e-08	-2.25999	9.56687	2.27531e-17	Adult
mmu-miR-208b_st	mmu-miR-208b-3p	-0.871269	6.77274	0.128932	3.69327	6.77274	5.0894e-08	Adult
mmu-miR-24-2-star_st	mmu-miR-24-2-5p	-0.863475	7.9021	7.92608e-06	-2.66792	7.9021	1.0108e-16	Adult
mmu-miR-1a_st	mmu-miR-1a-3p	-0.844049	9.98982	0.0182254	-2.17675	9.98982	1.09223e-07	Adult
mmu-miR-451_st	mmu-miR-451a	-0.828355	6.64724	0.0733443	-2.79625	6.64724	1.64486e-07	Adult
mmu-miR-221_st	mmu-miR-221-3p	-0.806663	7.17448	0.00423143	-3.89146	7.17448	2.47781e-15	Adult
mmu-miR-301a_st	mmu-miR-301a-3p	-0.802408	6.73133	0.0422609	3.42028	6.73133	1.34158e-10	Adult
mmu-miR-346-star_st	mmu-miR-346-3p	-0.780535	8.70547	0.0155915	-2.19224	8.70547	1.46038e-08	Adult
mmu-miR-542-5p_st	mmu-miR-542-5p	-0.770092	8.2499	0.000344095	3.75421	8.2499	4.08413e-18	Adult
mmu-miR-3107-star_st	mmu-miR-3107-3p	-0.720707	5.87423	0.0569845	-4.30701	5.87423	4.39426e-13	Adult
mmu-miR-146a_st	mmu-miR-146a-5p	-0.695292	6.1501	0.0171705	-3.60329	6.1501	4.67771e-14	Adult
mmu-miR-149_st	mmu-miR-149-5p	-0.683054	10.2158	0.000100573	-2.21019	10.2158	4.4171e-15	Adult
mmu-miR-3064-5p_st	mmu-miR-3064-5p	-0.647068	3.89304	0.128603	-3.25447	3.89304	1.91796e-09	Adult
mmu-miR-486-star_st	mmu-miR-486-3p	-0.557963	5.94014	0.0824768	-4.31721	5.94014	1.01856e-14	Adult
mmu-miR-362-5p_st	mmu-miR-362-5p	-0.501437	8.79302	0.000598103	2.15803	8.79302	2.29195e-16	Adult
mmu-miR-5132_st	mmu-miR-5132-5p	-0.489358	5.98135	0.152122	-2.20645	5.98135	5.0894e-08	Adult
mmu-miR-22-star_st	mmu-miR-22-5p	-0.484762	3.55978	0.245613	-2.98759	3.55978	5.85245e-09	Adult
mmu-miR-29c_st	mmu-miR-29c-3p	-0.458549	2.66074	0.139621	-6.06733	2.66074	1.91452e-18	Adult
mmu-miR-29b-2-star_st	mmu-miR-29b-2-5p	-0.408801	3.7266	0.260699	-4.22071	3.7266	2.33007e-13	Adult
mmu-miR-24-1-star_st	mmu-miR-24-1-5p	-0.350345	2.90492	0.438118	-2.9195	2.90492	2.70668e-08	Adult
mmu-miR-501-3p_st	mmu-miR-501-3p	-0.319321	8.40772	0.0560046	3.17205	8.40772	3.73367e-18	Adult
mmu-miR-532-3p_st	mmu-miR-532-3p	-0.163441	8.46646	0.414938	2.18086	8.46646	4.97273e-13	Adult
mmu-miR-532-5p_st	mmu-miR-532-5p	-0.0962863	10.6853	0.523493	2.51787	10.6853	2.25417e-17	Adult
mmu-miR-29a_st	mmu-miR-29a-3p	-0.0791298	6.46099	0.80363	-6.3586	6.46099	1.56439e-19	Adult
mmu-miR-301b_st	mmu-miR-301b-3p	-0.0706274	5.9463	0.795223	5.19724	5.9463	3.8166e-19	Adult
mmu-miR-150_st	mmu-miR-150-5p	-0.0631383	5.16539	0.872914	-5.7458	5.16539	6.25661e-17	Adult
mmu-miR-138_st	mmu-miR-138-5p	-0.0616854	7.87031	0.764561	2.05798	7.87031	5.07289e-13	Adult
mmu-miR-127-star_st	mmu-miR-127-5p	-0.0560309	5.77001	0.865888	2.18541	5.77001	2.76235e-09	Adult
mmu-miR-376a_st	mmu-miR-376a-3p	-0.0532446	4.45459	0.90645	3.56538	4.45459	2.1976e-10	Adult
mmu-miR-489_st	mmu-miR-489-3p	-0.039004	4.00941	0.943501	2.94849	4.00941	2.38574e-07	Adult
mmu-miR-503_st	mmu-miR-503-5p	-0.0310151	11.5219	0.892078	4.80073	11.5219	2.59301e-20	Adult
mmu-miR-29b_st	mmu-miR-29b-3p	0.015003	2.39656	0.956508	-5.32053	2.39656	4.50797e-19	Adult
mmu-miR-501-5p_st	mmu-miR-501-5p	0.0892343	6.56035	0.714451	3.89405	6.56035	1.08519e-17	Adult
mmu-miR-711_st	mmu-miR-711	0.121507	4.3246	0.798083	-2.17768	4.3246	2.94988e-06	Adult
mmu-miR-500-star_st	mmu-miR-500-5p	0.124227	5.01058	0.764561	3.44488	5.01058	3.62076e-11	Adult
mmu-miR-3096b-3p_st	mmu-miR-3096b-3p	0.151516	3.91059	0.7787	2.17425	3.91059	1.2562e-05	Adult
mmu-miR-322-star_st	mmu-miR-322-3p	0.163238	10.3775	0.333694	4.309	10.3775	3.44244e-21	Adult
hp_mmu-mir-675_st	hp_mmu-mir-675	0.166818	5.65638	0.642732	2.32215	5.65638	1.09293e-08	Adult
mmu-miR-122_st	mmu-miR-122-5p	0.196552	3.83322	0.755107	2.19066	3.83322	7.37791e-05	Adult
mmu-miR-324-5p_st	mmu-miR-324-5p	0.204387	9.67784	0.261327	2.1105	9.67784	2.42302e-13	Adult
mmu-miR-341_st	mmu-miR-341-3p	0.21534	4.59877	0.569141	2.10738	4.59877	2.25673e-07	Adult
mmu-miR-298_st	mmu-miR-298-5p	0.239815	9.56244	0.393694	5.60545	9.56244	6.0712e-19	Adult
mmu-miR-184_st	mmu-miR-184-3p	0.274834	7.199	0.188497	2.40879	7.199	3.15961e-13	Adult
mmu-miR-330-star_st	mmu-miR-330-3p	0.295616	7.1414	0.106365	2.18233	7.1414	1.40357e-13	Adult
mmu-miR-3096-3p_st	mmu-miR-3096-3p	0.325871	7.09947	0.427211	2.17445	7.09947	7.76326e-07	Adult
mmu-miR-106b-star_st	mmu-miR-106b-3p	0.339495	9.44205	0.0569845	2.08109	9.44205	2.52525e-13	Adult
mmu-miR-296-3p_st	mmu-miR-296-3p	0.372383	9.30351	0.0950233	3.79953	9.30351	4.09056e-17	Adult
mmu-miR-17_st	mmu-miR-17-5p	0.38899	12.5956	0.0128366	2.29405	12.5956	7.5759e-16	Adult
mmu-miR-450b-3p_st	mmu-miR-450b-3p	0.403899	5.41354	0.245613	4.24007	5.41354	6.53286e-14	Adult
mmu-miR-20a_st	mmu-miR-20a-5p	0.411385	11.9673	0.0301897	2.00869	11.9673	1.7868e-12	Adult
mmu-miR-210-star_st	mmu-miR-210-5p	0.446847	4.66293	0.184045	2.10147	4.66293	8.6673e-08	Adult
mmu-miR-652_st	mmu-miR-652-3p	0.460156	11.7755	0.00162433	2.40044	11.7755	2.7813e-17	Adult
mmu-miR-411_st	mmu-miR-411-3p	0.466741	7.42683	0.0452031	3.63268	7.42683	2.71613e-16	Adult
mmu-miR-351_st	mmu-miR-351-5p	0.477033	12.6547	0.00206562	5.69026	12.6547	7.51009e-25	Adult
mmu-miR-299_st	mmu-miR-299a-5p	0.480856	6.32844	0.171259	4.13944	6.32844	1.85265e-13	Adult
mmu-miR-1839-3p_st	mmu-miR-1839-3p	0.496878	5.79577	0.0522994	2.41009	5.79577	2.73691e-11	Adult
mmu-miR-181d_st	mmu-miR-181d-5p	0.507139	9.695	0.000963285	2.43136	9.695	5.65026e-17	Adult
mmu-miR-434-5p_st	mmu-miR-434-5p	0.533079	6.10003	0.11234	3.85811	6.10003	3.15961e-13	Adult
mmu-miR-214-star_st	mmu-miR-214-5p	0.541795	7.1841	0.0135382	2.10961	7.1841	1.18604e-11	Adult
mmu-miR-127_st	mmu-miR-127-3p	0.546833	11.4208	0.00141242	3.58703	11.4208	1.3564e-19	Adult
mmu-miR-20b_st	mmu-miR-20b-5p	0.553074	8.80641	0.0114492	2.31816	8.80641	1.26255e-12	Adult
mmu-miR-18a_st	mmu-miR-18a-5p	0.579333	10.1393	0.0121188	4.44007	10.1393	1.88814e-18	Adult
mmu-miR-351-star_st	mmu-miR-351-3p	0.602734	9.21192	0.0430503	4.82731	9.21192	1.01744e-16	Adult
mmu-miR-181b_st	mmu-miR-181b-5p	0.612236	11.6788	9.86e-07	2.02453	11.6788	9.66786e-19	Adult
mmu-miR-106a_st	mmu-miR-106a-5p	0.649776	10.5168	0.00118992	2.94969	10.5168	3.06945e-16	Adult
mmu-miR-505-5p_st	mmu-miR-505-5p	0.663121	7.58912	0.00407971	2.38751	7.58912	1.60087e-12	Adult
mmu-miR-708_st	mmu-miR-708-3p	0.673972	7.50645	0.152122	3.81932	7.50645	6.08266e-10	Adult
mmu-miR-342-3p_st	mmu-miR-342-3p	0.683573	10.2223	8.68721e-05	2.43939	10.2223	3.06945e-16	Adult
mmu-miR-379_st	mmu-miR-379-5p	0.695987	10.0862	0.000371632	3.79315	10.0862	4.50797e-19	Adult
mmu-miR-300_st	mmu-miR-300-3p	0.810554	7.8361	0.000812977	3.87442	7.8361	4.21793e-17	Adult
mmu-miR-668_st	mmu-miR-668-3p	0.814002	5.78965	0.0144417	2.11883	5.78965	4.7e-08	Adult
mmu-miR-5099_st	mmu-miR-5099	0.819074	9.20541	0.000167312	2.15074	9.20541	1.24035e-12	Adult
mmu-miR-467a_st	mmu-miR-467a-3p	0.836054	5.88517	0.00364994	2.90167	5.88517	2.61819e-12	Adult
mmu-miR-335-5p_st	mmu-miR-335-5p	0.842752	8.45246	0.00732718	4.14346	8.45246	8.19975e-15	Adult
mmu-miR-675-5p_st	mmu-miR-675-5p	0.864506	6.95073	0.0658257	4.3989	6.95073	3.12694e-11	Adult
mmu-miR-337-5p_st	mmu-miR-337-5p	0.880382	7.72245	0.000816425	3.3256	7.72245	9.84868e-15	Adult
mmu-miR-130b_st	mmu-miR-130b-3p	0.887998	10.7566	0.00178111	5.87446	10.7566	1.85001e-19	Adult
mmu-miR-409-5p_st	mmu-miR-409-5p	0.926897	7.19473	5.25928e-05	5.49161	7.19473	1.67803e-21	Adult
mmu-miR-672_st	mmu-miR-672-5p	0.927944	8.43538	7.08331e-05	4.01218	8.43538	2.92996e-18	Adult
mmu-miR-381_st	mmu-miR-381-3p	0.93925	6.08364	0.003012	4.66507	6.08364	3.92339e-16	Adult
mmu-miR-503-star_st	mmu-miR-503-3p	0.995631	6.26604	0.0036898	4.23698	6.26604	2.81035e-14	Adult
mmu-miR-99b-star_st	mmu-miR-99b-3p	0.999839	8.44571	1.22611e-05	3.02816	8.44571	3.71555e-16	Adult
mmu-miR-3099_st	mmu-miR-3099-3p	1.00383	5.49902	0.00222718	2.43781	5.49902	1.41558e-09	Adult
mmu-miR-134-star_st	mmu-miR-134-3p	1.01707	4.33267	0.00503491	2.94838	4.33267	3.16705e-10	Adult
mmu-miR-376b_st	mmu-miR-376b-3p	1.06152	5.51784	0.00423143	4.86411	5.51784	8.17306e-15	Adult
mmu-miR-665_st	mmu-miR-665-3p	1.11643	8.09891	3.8642e-05	3.757	8.09891	2.69504e-16	Adult
mmu-miR-93-star_st	mmu-miR-93-3p	1.11766	6.84518	6.65988e-05	2.14269	6.84518	1.97031e-10	Adult
mmu-miR-154_st	mmu-miR-154-5p	1.15364	6.15996	0.00170336	3.30303	6.15996	2.51587e-11	Adult
mmu-miR-434-3p_st	mmu-miR-434-3p	1.20344	7.43644	0.000240826	4.73642	7.43644	2.35484e-16	Adult
mmu-miR-541_st	mmu-miR-541-5p	1.22115	10.5831	9.86e-07	4.93163	10.5831	1.16684e-20	Adult
mmu-miR-431-star_st	mmu-miR-431-3p	1.23298	5.67527	0.000115888	4.99547	5.67527	3.24931e-17	Adult
mmu-miR-5097_st	mmu-miR-5097	1.23666	5.59572	0.0459158	3.16486	5.59572	2.3496e-06	Adult
mmu-miR-669p_st	mmu-miR-669p-5p	1.23826	5.90687	7.9718e-05	2.79678	5.90687	8.71831e-12	Adult
mmu-miR-370_st	mmu-miR-370-3p	1.25835	7.71458	1.55637e-08	3.20385	7.71458	1.24841e-18	Adult
mmu-miR-421_st	mmu-miR-421-3p	1.26337	8.52776	1.63918e-06	4.15296	8.52776	2.40317e-18	Adult
mmu-miR-675-3p_st	mmu-miR-675-3p	1.28084	7.33182	3.08314e-10	4.8701	7.33182	1.1797e-24	Adult
mmu-miR-299-star_st	mmu-miR-299a-5p	1.30713	6.2702	5.50016e-05	3.93507	6.2702	6.85949e-15	Adult
mmu-miR-669a-5p_st	mmu-miR-669a-5p	1.32239	5.9673	0.000408942	2.72702	5.9673	1.18161e-09	Adult
mmu-miR-431_st	mmu-miR-431-5p	1.32693	8.82356	6.94258e-05	7.37953	8.82356	1.16684e-20	Adult
mmu-miR-493_st	mmu-miR-493-3p	1.33284	4.49888	0.000286497	2.87361	4.49888	2.22971e-10	Adult
mmu-miR-540-3p_st	mmu-miR-540-3p	1.34069	6.17637	1.66924e-05	4.78412	6.17637	1.71295e-17	Adult
mmu-miR-485_st	mmu-miR-485-5p	1.3477	5.58892	3.57721e-05	3.83762	5.58892	1.10282e-14	Adult
mmu-miR-770-5p_st	mmu-miR-770-5p	1.35124	4.97884	1.76798e-05	2.23256	4.97884	5.04812e-10	Adult
mmu-miR-218_st	mmu-miR-218-5p	1.36759	4.4185	0.000534896	2.30674	4.4185	8.38222e-08	Adult
mmu-miR-134_st	mmu-miR-134-5p	1.36964	8.64651	8.71347e-07	4.24291	8.64651	2.989e-18	Adult
mmu-miR-382_st	mmu-miR-382-5p	1.38277	8.95052	4.79561e-06	4.6667	8.95052	6.97356e-18	Adult
mmu-miR-380-5p_st	mmu-miR-380-5p	1.50305	4.9063	2.11584e-06	4.54747	4.9063	2.35743e-17	Adult
mmu-miR-301b-star_st	mmu-miR-301b-5p	1.52207	3.47204	0.00277299	3.05599	3.47204	8.11061e-08	Adult
mmu-miR-92a-1-star_st	mmu-miR-92a-1-5p	1.55884	5.04229	0.00351241	4.37481	5.04229	2.1976e-10	Adult
mmu-miR-411-star_st	mmu-miR-411-3p	1.58708	5.41503	2.73615e-05	4.80875	5.41503	1.71325e-15	Adult
mmu-miR-410_st	mmu-miR-410-3p	1.6269	4.70609	8.34785e-06	3.9274	4.70609	3.3404e-14	Adult
mmu-miR-329_st	mmu-miR-329-3p	1.65313	7.37237	1.9382e-06	5.22941	7.37237	7.32458e-18	Adult
mmu-miR-487b_st	mmu-miR-487b-3p	1.6635	8.52172	5.48913e-07	7.18678	8.52172	1.44453e-21	Adult
mmu-miR-466a-3p_st	mmu-miR-466a-3p	1.74099	3.8019	0.000307093	2.42341	3.8019	8.77286e-07	Adult
mmu-miR-744_st	mmu-miR-744-5p	1.75001	8.72493	1.63918e-06	2.26741	8.72493	2e-09	Adult
mmu-miR-679-5p_st	mmu-miR-679-5p	1.77339	3.55114	1.18238e-05	2.95502	3.55114	2.1976e-10	Adult
mmu-miR-1983_st	mmu-miR-1983	1.7865	7.25719	2.72256e-07	6.06083	7.25719	8.68658e-20	Adult
mmu-miR-18a-star_st	mmu-miR-18a-3p	1.82339	4.64507	1.92779e-05	2.83616	4.64507	2e-09	Adult
mmu-miR-409-3p_st	mmu-miR-409-3p	1.82348	8.31505	1.02428e-08	6.17229	8.31505	1.63525e-21	Adult
mmu-miR-369-5p_st	mmu-miR-369-5p	1.83573	5.14643	8.71347e-07	5.04864	5.14643	4.22653e-17	Adult
mmu-miR-543_st	mmu-miR-543-3p	1.83921	5.55089	5.99927e-07	4.36686	5.55089	6.95278e-16	Adult

## Sheet: E14.5
Table S8. Differential expressed miRNAs at E14.5 in comparison to E19.5 heart developmental stage and/or to adult heart
AffyID	miRID	logFC_E19.5	AveExpr_E19.5	adj.P.Val_E19.5	logFC_Adult	AveExpr_Adult	adj.P.Val_Adult	DEmiRs E14.5 vs E19.5 and/or Adult Heart
mmu-miR-490-3p_st	mmu-miR-490-3p	-2.03441	5.94648	5.14762e-05	-2.34445	5.94648	9.52e-07	E19.5 and Adult
mmu-miR-412-3p_st	mmu-miR-412-3p	2.00103	3.34593	3.07402e-08	2.61497	3.34593	4.13262e-12	E19.5 and Adult
mmu-miR-292-3p_st	mmu-miR-292-3p	2.24769	3.72374	6.77013e-09	2.69526	3.72374	1.20851e-12	E19.5 and Adult
mmu-miR-5115_st	mmu-miR-5115	-1.75751	8.29245	1.27536e-05	-3.47375	8.29245	3.52784e-12	Adult
mmu-miR-5102_st	mmu-miR-5102	-1.7474	6.30255	0.0137186	-4.33716	6.30255	5.74395e-08	Adult
mmu-miR-497_st	mmu-miR-497-5p	-1.71204	6.2436	8.37258e-06	-4.47519	6.2436	2.53001e-15	Adult
mmu-miR-3473_st	mmu-miR-3473a	-1.6837	8.96567	8.23587e-07	-3.06243	8.96567	1.92076e-13	Adult
hp_mmu-mir-5115_st	hp_mmu-mir-5115	-1.46501	2.71578	0.000703961	-3.19849	2.71578	6.75577e-10	Adult
mmu-miR-222_st	mmu-miR-222-3p	-1.39088	5.70279	0.000189544	-5.01964	5.70279	6.63015e-16	Adult
mmu-miR-1902_st	mmu-miR-1902	-1.3649	4.76036	0.000665814	-2.71106	4.76036	3.59558e-09	Adult
mmu-miR-30e_st	mmu-miR-30e-5p	-1.30769	7.70501	0.000418185	-2.3831	7.70501	7.67733e-09	Adult
mmu-miR-139-5p_st	mmu-miR-139-5p	-1.27297	8.16325	1.07867e-06	-2.14671	8.16325	1.78641e-12	Adult
mmu-miR-195_st	mmu-miR-195a-5p	-1.25148	8.43891	1.58264e-08	-4.23222	8.43891	9.31191e-22	Adult
mmu-miR-22_st	mmu-miR-22-3p	-1.22928	11.4449	6.32688e-06	-2.25151	11.4449	4.21263e-12	Adult
mmu-miR-346-star_st	mmu-miR-346-3p	-1.17499	8.70547	0.000717355	-2.58669	8.70547	6.06941e-10	Adult
mmu-miR-3075_st	mmu-miR-3075-5p	-1.09744	5.22322	0.00692265	-2.04356	5.22322	1.37195e-06	Adult
mmu-miR-24-1-star_st	mmu-miR-24-1-5p	-1.03522	2.90492	0.0227983	-3.60437	2.90492	4.82026e-10	Adult
mmu-miR-1946a_st	mmu-miR-1946a	-1.00337	7.37116	0.000573032	-2.10209	7.37116	9.11396e-10	Adult
mmu-miR-301a_st	mmu-miR-301a-3p	-1.00161	6.73133	0.0147088	3.22108	6.73133	4.86993e-10	Adult
mmu-miR-1946b_st	mmu-miR-1946b	-0.967723	7.02749	0.00135027	-2.0856	7.02749	3.55088e-09	Adult
mmu-miR-24-2-star_st	mmu-miR-24-2-5p	-0.955905	7.9021	3.08742e-06	-2.76035	7.9021	5.12936e-17	Adult
mmu-miR-3107_st	mmu-miR-3107-5p	-0.946373	10.2385	9.87832e-06	-2.97793	10.2385	5.02553e-17	Adult
mmu-miR-3107-star_st	mmu-miR-3107-3p	-0.929438	5.87423	0.0186844	-4.51574	5.87423	1.73746e-13	Adult
mmu-miR-22-star_st	mmu-miR-22-5p	-0.904729	3.55978	0.0347344	-3.40756	3.55978	4.73463e-10	Adult
mmu-miR-486_st	mmu-miR-486-5p	-0.90134	10.2279	5.53147e-05	-2.94215	10.2279	5.19873e-16	Adult
hp_mmu-mir-692-2_x_st	hp_mmu-mir-692-2	-0.862771	4.26362	0.00485939	-2.04568	4.26362	9.08179e-09	Adult
mmu-miR-451_st	mmu-miR-451a	-0.835379	6.64724	0.086977	-2.80327	6.64724	1.61287e-07	Adult
mmu-miR-3090-star_st	mmu-miR-3090-5p	-0.806715	5.42731	0.100813	-2.17183	5.42731	1.12419e-05	Adult
mmu-miR-208b_st	mmu-miR-208b-3p	-0.741903	6.77274	0.215536	3.82263	6.77274	2.83428e-08	Adult
mmu-miR-221_st	mmu-miR-221-3p	-0.72509	7.17448	0.0114646	-3.80989	7.17448	4.27466e-15	Adult
mmu-miR-542-5p_st	mmu-miR-542-5p	-0.72102	8.2499	0.000847247	3.80328	8.2499	3.25484e-18	Adult
mmu-miR-5132_st	mmu-miR-5132-5p	-0.699621	5.98135	0.0496272	-2.41671	5.98135	9.67483e-09	Adult
mmu-miR-3064-5p_st	mmu-miR-3064-5p	-0.631006	3.89304	0.155876	-3.23841	3.89304	2.20131e-09	Adult
mmu-miR-150_st	mmu-miR-150-5p	-0.566018	5.16539	0.113928	-6.24868	5.16539	1.1027e-17	Adult
mmu-miR-486-star_st	mmu-miR-486-3p	-0.543884	5.94014	0.107239	-4.30313	5.94014	1.2289e-14	Adult
mmu-miR-711_st	mmu-miR-711	-0.490206	4.3246	0.274457	-2.78939	4.3246	4.77238e-08	Adult
mmu-miR-29b-2-star_st	mmu-miR-29b-2-5p	-0.458188	3.7266	0.222203	-4.2701	3.7266	1.92263e-13	Adult
mmu-miR-376a_st	mmu-miR-376a-3p	-0.441341	4.45459	0.305945	3.17728	4.45459	2.31513e-09	Adult
mmu-miR-362-5p_st	mmu-miR-362-5p	-0.413517	8.79302	0.00435806	2.24595	8.79302	1.02177e-16	Adult
mmu-miR-29c_st	mmu-miR-29c-3p	-0.34597	2.66074	0.282142	-5.95475	2.66074	2.99669e-18	Adult
mmu-miR-29a_st	mmu-miR-29a-3p	-0.334952	6.46099	0.266304	-6.61442	6.46099	7.58228e-20	Adult
mmu-miR-503_st	mmu-miR-503-5p	-0.225554	11.5219	0.282504	4.60619	11.5219	7.6926e-20	Adult
mmu-miR-301b_st	mmu-miR-301b-3p	-0.197953	5.9463	0.437375	5.06991	5.9463	7.28997e-19	Adult
mmu-miR-501-3p_st	mmu-miR-501-3p	-0.185739	8.40772	0.282943	3.30563	8.40772	1.79367e-18	Adult
mmu-miR-146a_st	mmu-miR-146a-5p	-0.16929	6.1501	0.573123	-3.07729	6.1501	1.81126e-12	Adult
mmu-miR-500-star_st	mmu-miR-500-5p	-0.156833	5.01058	0.694815	3.16382	5.01058	2.32364e-10	Adult
mmu-miR-299_st	mmu-miR-299a-5p	-0.0539981	6.32844	0.903889	3.60459	6.32844	4.19474e-12	Adult
mmu-miR-322-star_st	mmu-miR-322-3p	-0.0139231	10.3775	0.955069	4.13184	10.3775	1.04435e-20	Adult
mmu-miR-501-5p_st	mmu-miR-501-5p	0.0164848	6.56035	0.955338	3.8213	6.56035	1.82017e-17	Adult
mmu-miR-532-3p_st	mmu-miR-532-3p	0.0393262	8.46646	0.875059	2.38362	8.46646	7.68914e-14	Adult
hp_mmu-mir-675_st	hp_mmu-mir-675	0.0537626	5.65638	0.900053	2.20909	5.65638	2.879e-08	Adult
mmu-miR-532-5p_st	mmu-miR-532-5p	0.0854376	10.6853	0.568004	2.69959	10.6853	4.71011e-18	Adult
mmu-miR-298_st	mmu-miR-298-5p	0.143187	9.56244	0.623702	5.50882	9.56244	1.00522e-18	Adult
mmu-miR-29b_st	mmu-miR-29b-3p	0.145575	2.39656	0.586936	-5.18995	2.39656	9.09432e-19	Adult
mmu-miR-411_st	mmu-miR-411-3p	0.152888	7.42683	0.522363	3.31883	7.42683	2.40928e-15	Adult
mmu-miR-296-3p_st	mmu-miR-296-3p	0.181797	9.30351	0.433129	3.60894	9.30351	1.44871e-16	Adult
mmu-miR-184_st	mmu-miR-184-3p	0.197133	7.199	0.356592	2.33109	7.199	7.21028e-13	Adult
mmu-miR-330-star_st	mmu-miR-330-3p	0.199527	7.1414	0.290522	2.08624	7.1414	4.14733e-13	Adult
mmu-miR-434-5p_st	mmu-miR-434-5p	0.228075	6.10003	0.5089	3.55311	6.10003	2.13553e-12	Adult
mmu-miR-489_st	mmu-miR-489-3p	0.260923	4.00941	0.626035	3.24842	4.00941	4.5e-08	Adult
mmu-miR-324-5p_st	mmu-miR-324-5p	0.275573	9.67784	0.143943	2.18168	9.67784	1.30537e-13	Adult
mmu-miR-106b-star_st	mmu-miR-106b-3p	0.337954	9.44205	0.0708134	2.07955	9.44205	2.7313e-13	Adult
mmu-miR-652_st	mmu-miR-652-3p	0.407542	11.7755	0.00545011	2.34783	11.7755	5.02553e-17	Adult
mmu-miR-127_st	mmu-miR-127-3p	0.420736	11.4208	0.0133342	3.46094	11.4208	3.22978e-19	Adult
mmu-miR-17_st	mmu-miR-17-5p	0.429846	12.5956	0.00794929	2.3349	12.5956	5.63173e-16	Adult
mmu-miR-376b_st	mmu-miR-376b-3p	0.447742	5.51784	0.229608	4.25033	5.51784	1.92076e-13	Adult
mmu-miR-351_st	mmu-miR-351-5p	0.45105	12.6547	0.00411842	5.66427	12.6547	8.49112e-25	Adult
mmu-miR-379_st	mmu-miR-379-5p	0.452984	10.0862	0.0168004	3.55015	10.0862	2.11107e-18	Adult
mmu-miR-122_st	mmu-miR-122-5p	0.471009	3.83322	0.403331	2.46512	3.83322	1.56195e-05	Adult
mmu-miR-467a_st	mmu-miR-467a-3p	0.479876	5.88517	0.0976248	2.5455	5.88517	4.90918e-11	Adult
mmu-miR-18a_st	mmu-miR-18a-5p	0.486958	10.1393	0.0383611	4.3477	10.1393	2.99669e-18	Adult
mmu-miR-504_st	mmu-miR-504-5p	0.49006	6.40427	0.0677814	2.00311	6.40427	1.32943e-09	Adult
mmu-miR-351-star_st	mmu-miR-351-3p	0.516901	9.21192	0.0953932	4.74148	9.21192	1.7554e-16	Adult
mmu-miR-20b_st	mmu-miR-20b-5p	0.525394	8.80641	0.0186004	2.29048	8.80641	1.80786e-12	Adult
mmu-miR-181d_st	mmu-miR-181d-5p	0.537772	9.695	0.000694862	2.46199	9.695	5.02553e-17	Adult
mmu-miR-450b-3p_st	mmu-miR-450b-3p	0.550442	5.41354	0.124466	4.38662	5.41354	3.45268e-14	Adult
mmu-miR-505-5p_st	mmu-miR-505-5p	0.566936	7.58912	0.0151887	2.29133	7.58912	4.19474e-12	Adult
mmu-miR-1839-3p_st	mmu-miR-1839-3p	0.578117	5.79577	0.0293971	2.49133	5.79577	1.42522e-11	Adult
mmu-miR-342-3p_st	mmu-miR-342-3p	0.610014	10.2223	0.000442537	2.36583	10.2223	6.90748e-16	Adult
mmu-miR-675-5p_st	mmu-miR-675-5p	0.621838	6.95073	0.207522	4.15623	6.95073	1.1256e-10	Adult
mmu-miR-503-star_st	mmu-miR-503-3p	0.644775	6.26604	0.0623599	3.88613	6.26604	2.18134e-13	Adult
mmu-miR-300_st	mmu-miR-300-3p	0.64717	7.8361	0.00717433	3.71104	7.8361	1.29861e-16	Adult
mmu-miR-92a-1-star_st	mmu-miR-92a-1-5p	0.654452	5.04229	0.22159	3.47042	5.04229	2.1858e-08	Adult
mmu-miR-431-star_st	mmu-miR-431-3p	0.671994	5.67527	0.026003	4.43448	5.67527	5.35758e-16	Adult
mmu-miR-106a_st	mmu-miR-106a-5p	0.675786	10.5168	0.00100365	2.9757	10.5168	2.87083e-16	Adult
mmu-miR-337-5p_st	mmu-miR-337-5p	0.712665	7.72245	0.00651082	3.15789	7.72245	3.57409e-14	Adult
mmu-miR-409-5p_st	mmu-miR-409-5p	0.72285	7.19473	0.00103924	5.28756	7.19473	5.48833e-21	Adult
mmu-miR-335-5p_st	mmu-miR-335-5p	0.729042	8.45246	0.0219709	4.02975	8.45246	1.70743e-14	Adult
mmu-miR-130b_st	mmu-miR-130b-3p	0.730432	10.7566	0.0102357	5.7169	10.7566	3.7663e-19	Adult
mmu-miR-708_st	mmu-miR-708-3p	0.764311	7.50645	0.120033	3.90966	7.50645	4.15283e-10	Adult
mmu-miR-485_st	mmu-miR-485-5p	0.781295	5.58892	0.00997511	3.27122	5.58892	4.58184e-13	Adult
mmu-miR-134-star_st	mmu-miR-134-3p	0.799311	4.33267	0.0289648	2.73062	4.33267	1.53172e-09	Adult
mmu-miR-381_st	mmu-miR-381-3p	0.821062	6.08364	0.0101742	4.54688	6.08364	7.91994e-16	Adult
mmu-miR-99b-star_st	mmu-miR-99b-3p	0.868353	8.44571	0.000106796	2.89667	8.44571	1.13746e-15	Adult
mmu-miR-540-3p_st	mmu-miR-540-3p	0.874062	6.17637	0.00247246	4.31749	6.17637	1.77146e-16	Adult
mmu-miR-154_st	mmu-miR-154-5p	0.874954	6.15996	0.0165889	3.02434	6.15996	1.76004e-10	Adult
mmu-miR-3099_st	mmu-miR-3099-3p	0.87607	5.49902	0.00811852	2.31006	5.49902	4.28138e-09	Adult
mmu-miR-665_st	mmu-miR-665-3p	0.877951	8.09891	0.00075541	3.51852	8.09891	1.28316e-15	Adult
mmu-miR-370_st	mmu-miR-370-3p	0.887196	7.71458	7.76453e-06	2.83269	7.71458	2.07077e-17	Adult
mmu-miR-669p_st	mmu-miR-669p-5p	0.887988	5.90687	0.00321154	2.44651	5.90687	1.67436e-10	Adult
mmu-miR-675-3p_st	mmu-miR-675-3p	0.960988	7.33182	1.32534e-07	4.55024	7.33182	7.27303e-24	Adult
mmu-miR-434-3p_st	mmu-miR-434-3p	0.966866	7.43644	0.00265946	4.49984	7.43644	7.95867e-16	Adult
mmu-miR-93-star_st	mmu-miR-93-3p	0.975229	6.84518	0.00043297	2.00026	6.84518	8.15291e-10	Adult
mmu-miR-134_st	mmu-miR-134-5p	0.992862	8.64651	9.25205e-05	3.86613	8.64651	2.61194e-17	Adult
mmu-miR-672_st	mmu-miR-672-5p	1.00524	8.43538	4.08242e-05	4.08948	8.43538	2.11107e-18	Adult
mmu-miR-5097_st	mmu-miR-5097	1.02818	5.59572	0.110491	2.95638	5.59572	6.73483e-06	Adult
mmu-miR-541_st	mmu-miR-541-5p	1.03855	10.5831	1.39321e-05	4.74903	10.5831	3.15414e-20	Adult
mmu-miR-299-star_st	mmu-miR-299a-5p	1.06055	6.2702	0.000741947	3.6885	6.2702	3.33316e-14	Adult
mmu-miR-669a-5p_st	mmu-miR-669a-5p	1.09232	5.9673	0.00326125	2.49695	5.9673	7.05348e-09	Adult
mmu-miR-431_st	mmu-miR-431-5p	1.1081	8.82356	0.000694862	7.1607	8.82356	2.68827e-20	Adult
mmu-miR-421_st	mmu-miR-421-3p	1.13626	8.52776	1.12338e-05	4.02585	8.52776	4.79915e-18	Adult
mmu-miR-301b-star_st	mmu-miR-301b-5p	1.14635	3.47204	0.0232567	2.68028	3.47204	7.81857e-07	Adult
mmu-miR-410_st	mmu-miR-410-3p	1.15848	4.70609	0.000648794	3.45898	4.70609	6.50009e-13	Adult
mmu-miR-411-star_st	mmu-miR-411-3p	1.16049	5.41503	0.00118676	4.38217	5.41503	1.61562e-14	Adult
mmu-miR-382_st	mmu-miR-382-5p	1.16717	8.95052	6.84388e-05	4.4511	8.95052	2.14352e-17	Adult
mmu-miR-380-5p_st	mmu-miR-380-5p	1.17433	4.9063	8.81628e-05	4.21874	4.9063	1.40908e-16	Adult
mmu-miR-679-5p_st	mmu-miR-679-5p	1.21536	3.55114	0.0011744	2.39698	3.55114	1.43799e-08	Adult
mmu-miR-493_st	mmu-miR-493-3p	1.29279	4.49888	0.000535212	2.83356	4.49888	3.33125e-10	Adult
mmu-miR-18a-star_st	mmu-miR-18a-3p	1.36337	4.64507	0.000743967	2.37615	4.64507	5.76869e-08	Adult
mmu-miR-409-3p_st	mmu-miR-409-3p	1.39232	8.31505	1.74511e-06	5.74113	8.31505	9.26419e-21	Adult
mmu-miR-487b_st	mmu-miR-487b-3p	1.40292	8.52172	9.87832e-06	6.9262	8.52172	3.84494e-21	Adult
mmu-miR-543_st	mmu-miR-543-3p	1.45708	5.55089	2.28264e-05	3.98473	5.55089	6.52739e-15	Adult
mmu-miR-369-5p_st	mmu-miR-369-5p	1.4756	5.14643	2.60786e-05	4.68852	5.14643	2.59889e-16	Adult
mmu-miR-329_st	mmu-miR-329-3p	1.47762	7.37237	1.39321e-05	5.05391	7.37237	1.82017e-17	Adult
mmu-miR-744_st	mmu-miR-744-5p	1.49078	8.72493	2.28264e-05	2.00819	8.72493	2.17506e-08	Adult
mmu-miR-218_st	mmu-miR-218-5p	1.55921	4.4185	0.000174728	2.49836	4.4185	2.0722e-08	Adult
mmu-miR-1983_st	mmu-miR-1983	1.58812	7.25719	2.8113e-06	5.86245	7.25719	1.92969e-19	Adult
mmu-miR-302d_st	mmu-miR-302d-3p	1.68752	3.2285	8.05069e-05	2.05927	3.2285	6.70072e-07	Adult
mmu-miR-495_st	mmu-miR-495-3p	1.78219	5.26514	8.81628e-05	4.74628	5.26514	1.43e-13	Adult
mmu-miR-433_st	mmu-miR-433-3p	1.81982	8.87444	1.07867e-06	6.72767	8.87444	3.50531e-20	Adult
mmu-miR-466a-3p_st	mmu-miR-466a-3p	1.89151	3.8019	0.000169377	2.57393	3.8019	3.45e-07	Adult
mmu-miR-293_st	mmu-miR-293-3p	1.91566	3.88305	1.74511e-06	2.60257	3.88305	4.31722e-10	Adult
mmu-miR-670_st	mmu-miR-670-5p	1.91833	3.90113	0.000124691	3.52873	3.90113	7.65712e-10	Adult
mmu-miR-412-5p_st	mmu-miR-412-5p	1.96413	5.42232	1.58264e-08	5.18508	5.42232	1.72213e-19	Adult

## Sheet: E15.5
Table S8. Differential expressed miRNAs at E15.5 in comparison to E19.5 heart developmental stage and/or to adult heart
AffyID	miRID	logFC_E19.5	AveExpr_E19.5	adj.P.Val_E19.5	logFC_Adult	AveExpr_Adult	adj.P.Val_Adult	DEmiRs E15.5 vs E19.5 and/or Adult Heart
hp_mmu-mir-5115_st	hp_mmu-mir-5115	-1.30352	2.71578	0.00335425	-3.03699	2.71578	2.08901e-09	Adult
mmu-miR-106a_st	mmu-miR-106a-5p	0.381109	10.5168	0.0650538	2.68102	10.5168	3.63907e-15	Adult
mmu-miR-106b-star_st	mmu-miR-106b-3p	0.287069	9.44205	0.134356	2.02866	9.44205	5.20618e-13	Adult
mmu-miR-127_st	mmu-miR-127-3p	0.284393	11.4208	0.100013	3.32459	11.4208	6.91454e-19	Adult
mmu-miR-127-star_st	mmu-miR-127-5p	-0.184583	5.77001	0.564475	2.05686	5.77001	1.01873e-08	Adult
mmu-miR-130b_st	mmu-miR-130b-3p	0.681126	10.7566	0.0222387	5.66759	10.7566	4.72222e-19	Adult
mmu-miR-134_st	mmu-miR-134-5p	0.7489	8.64651	0.00297624	3.62217	8.64651	1.42497e-16	Adult
mmu-miR-134-star_st	mmu-miR-134-3p	0.216748	4.33267	0.572477	2.14806	4.33267	1.47361e-07	Adult
mmu-miR-146a_st	mmu-miR-146a-5p	-0.0512619	6.1501	0.87457	-2.95926	6.1501	4.62929e-12	Adult
mmu-miR-150_st	mmu-miR-150-5p	-0.297382	5.16539	0.4186	-5.98005	5.16539	3.1932e-17	Adult
mmu-miR-154_st	mmu-miR-154-5p	0.571032	6.15996	0.126599	2.72042	6.15996	1.57546e-09	Adult
mmu-miR-17_st	mmu-miR-17-5p	0.185546	12.5956	0.260353	2.0906	12.5956	7.85434e-15	Adult
mmu-miR-181d_st	mmu-miR-181d-5p	0.38073	9.695	0.016878	2.30495	9.695	2.6292e-16	Adult
mmu-miR-1839-3p_st	mmu-miR-1839-3p	0.555145	5.79577	0.04527	2.46836	5.79577	1.83447e-11	Adult
mmu-miR-1843-5p_st	mmu-miR-1843a-5p	-1.25436	3.36978	0.0051072	-2.69149	3.36978	2.85701e-08	Adult
mmu-miR-1843b-5p_st	mmu-miR-1843b-5p	-1.30324	4.17347	0.0030002	-2.24474	4.17347	3.43166e-07	Adult
mmu-miR-184_st	mmu-miR-184-3p	0.0944292	7.199	0.672559	2.22839	7.199	2.14496e-12	Adult
mmu-miR-18a_st	mmu-miR-18a-5p	0.275004	10.1393	0.258915	4.13574	10.1393	9.8523e-18	Adult
mmu-miR-18a-star_st	mmu-miR-18a-3p	1.22026	4.64507	0.00335425	2.23304	4.64507	1.82526e-07	Adult
mmu-miR-1902_st	mmu-miR-1902	-1.40182	4.76036	0.000792159	-2.74797	4.76036	3.02615e-09	Adult
mmu-miR-1946a_st	mmu-miR-1946a	-1.11678	7.37116	0.000305313	-2.21551	7.37116	3.41461e-10	Adult
mmu-miR-1946b_st	mmu-miR-1946b	-1.06089	7.02749	0.000939949	-2.17877	7.02749	1.65361e-09	Adult
mmu-miR-195_st	mmu-miR-195a-5p	-0.976178	8.43891	1.73744e-06	-3.95692	8.43891	5.54399e-21	Adult
mmu-miR-1983_st	mmu-miR-1983	1.33535	7.25719	6.2219e-05	5.60968	7.25719	5.02874e-19	Adult
mmu-miR-208b_st	mmu-miR-208b-3p	-0.671224	6.77274	0.275139	3.89331	6.77274	2.08356e-08	Adult
mmu-miR-20b_st	mmu-miR-20b-5p	0.416393	8.80641	0.0742009	2.18148	8.80641	5.59289e-12	Adult
mmu-miR-218_st	mmu-miR-218-5p	1.29343	4.4185	0.0020906	2.23259	4.4185	1.62116e-07	Adult
mmu-miR-221_st	mmu-miR-221-3p	-0.588816	7.17448	0.0462192	-3.67361	7.17448	1.0742e-14	Adult
mmu-miR-222_st	mmu-miR-222-3p	-0.935659	5.70279	0.0106673	-4.56442	5.70279	6.7644e-15	Adult
mmu-miR-22_st	mmu-miR-22-3p	-1.27603	11.4449	7.74256e-06	-2.29826	11.4449	2.97027e-12	Adult
mmu-miR-22-star_st	mmu-miR-22-5p	-0.550944	3.55978	0.214493	-3.05377	3.55978	4.39671e-09	Adult
mmu-miR-24-1-star_st	mmu-miR-24-1-5p	-0.56422	2.90492	0.229905	-3.13338	2.90492	7.92001e-09	Adult
mmu-miR-24-2-star_st	mmu-miR-24-2-5p	-0.73067	7.9021	0.000178412	-2.53512	7.9021	4.14688e-16	Adult
mmu-miR-296-3p_st	mmu-miR-296-3p	0.261068	9.30351	0.275139	3.68822	9.30351	1.09318e-16	Adult
mmu-miR-298_st	mmu-miR-298-5p	0.100127	9.56244	0.725931	5.46576	9.56244	1.11552e-18	Adult
mmu-miR-299_st	mmu-miR-299a-5p	0.162797	6.32844	0.669547	3.82138	6.32844	1.29914e-12	Adult
mmu-miR-299-star_st	mmu-miR-299a-5p	0.808707	6.2702	0.0110095	3.43666	6.2702	1.68364e-13	Adult
mmu-miR-29a_st	mmu-miR-29a-3p	-0.408743	6.46099	0.191443	-6.68821	6.46099	6.92438e-20	Adult
mmu-miR-29b-2-star_st	mmu-miR-29b-2-5p	-0.704957	3.7266	0.0734541	-4.51686	3.7266	5.57683e-14	Adult
mmu-miR-29b_st	mmu-miR-29b-3p	-0.202605	2.39656	0.458541	-5.53813	2.39656	2.50379e-19	Adult
mmu-miR-29c_st	mmu-miR-29c-3p	-0.322132	2.66074	0.331812	-5.93091	2.66074	3.60269e-18	Adult
mmu-miR-300_st	mmu-miR-300-3p	0.548811	7.8361	0.0278007	3.61268	7.8361	2.77885e-16	Adult
mmu-miR-301a_st	mmu-miR-301a-3p	-0.655267	6.73133	0.117687	3.56742	6.73133	6.10446e-11	Adult
mmu-miR-301b_st	mmu-miR-301b-3p	-0.0286484	5.9463	0.911784	5.23922	5.9463	3.75602e-19	Adult
mmu-miR-301b-star_st	mmu-miR-301b-5p	0.65413	3.47204	0.212085	2.18806	3.47204	1.76153e-05	Adult
mmu-miR-3064-5p_st	mmu-miR-3064-5p	-0.55906	3.89304	0.219813	-3.16647	3.89304	3.77431e-09	Adult
mmu-miR-3090-star_st	mmu-miR-3090-5p	-0.654538	5.42731	0.197967	-2.01966	5.42731	3.15068e-05	Adult
mmu-miR-3099_st	mmu-miR-3099-3p	0.77995	5.49902	0.0240692	2.21394	5.49902	1.02313e-08	Adult
mmu-miR-30e_st	mmu-miR-30e-5p	-0.947622	7.70501	0.0101673	-2.02304	7.70501	1.61217e-07	Adult
mmu-miR-3107_st	mmu-miR-3107-5p	-0.639474	10.2385	0.00145746	-2.67103	10.2385	6.76088e-16	Adult
mmu-miR-3107-star_st	mmu-miR-3107-3p	-0.600955	5.87423	0.138232	-4.18726	5.87423	9.92433e-13	Adult
mmu-miR-322-star_st	mmu-miR-322-3p	0.174146	10.3775	0.325996	4.31991	10.3775	5.63436e-21	Adult
mmu-miR-324-5p_st	mmu-miR-324-5p	0.220611	9.67784	0.257941	2.12672	9.67784	2.2874e-13	Adult
mmu-miR-329_st	mmu-miR-329-3p	0.749373	7.37237	0.0165586	4.32566	7.37237	6.76088e-16	Adult
mmu-miR-330-star_st	mmu-miR-330-3p	0.265812	7.1414	0.175331	2.15253	7.1414	2.17067e-13	Adult
mmu-miR-335-5p_st	mmu-miR-335-5p	0.744152	8.45246	0.027221	4.04486	8.45246	1.6607e-14	Adult
mmu-miR-337-5p_st	mmu-miR-337-5p	0.554757	7.72245	0.0397694	2.99998	7.72245	1.19459e-13	Adult
mmu-miR-339-3p_st	mmu-miR-339-3p	-1.06313	3.91892	0.0127097	-2.07698	3.91892	1.3167e-06	Adult
mmu-miR-342-3p_st	mmu-miR-342-3p	0.513326	10.2223	0.00337544	2.26915	10.2223	2.18059e-15	Adult
mmu-miR-346-star_st	mmu-miR-346-3p	-1.0246	8.70547	0.0039485	-2.4363	8.70547	2.17887e-09	Adult
mmu-miR-3473_st	mmu-miR-3473a	-1.56599	8.96567	5.81156e-06	-2.94472	8.96567	4.92198e-13	Adult
mmu-miR-351_st	mmu-miR-351-5p	0.334807	12.6547	0.0375379	5.54803	12.6547	1.48071e-24	Adult
mmu-miR-351-star_st	mmu-miR-351-3p	0.389086	9.21192	0.21964	4.61367	9.21192	3.77455e-16	Adult
mmu-miR-362-3p_st	mmu-miR-362-3p	-0.156671	4.84717	0.714108	2.26437	4.84717	7.3918e-07	Adult
mmu-miR-362-5p_st	mmu-miR-362-5p	-0.0945312	8.79302	0.51952	2.56493	8.79302	5.2616e-18	Adult
mmu-miR-369-5p_st	mmu-miR-369-5p	1.48046	5.14643	6.2219e-05	4.69337	5.14643	2.99787e-16	Adult
mmu-miR-370_st	mmu-miR-370-3p	0.663957	7.71458	0.000350192	2.60945	7.71458	1.59118e-16	Adult
mmu-miR-376a_st	mmu-miR-376a-3p	-0.577984	4.45459	0.202247	3.04064	4.45459	5.98271e-09	Adult
mmu-miR-376b_st	mmu-miR-376b-3p	0.251517	5.51784	0.516717	4.05411	5.51784	5.81739e-13	Adult
mmu-miR-379_st	mmu-miR-379-5p	0.216755	10.0862	0.26645	3.31392	10.0862	9.8523e-18	Adult
mmu-miR-380-5p_st	mmu-miR-380-5p	0.776722	4.9063	0.00719664	3.82114	4.9063	1.53394e-15	Adult
mmu-miR-381_st	mmu-miR-381-3p	0.582425	6.08364	0.0769322	4.30824	6.08364	3.31144e-15	Adult
mmu-miR-382_st	mmu-miR-382-5p	0.809548	8.95052	0.00401353	4.09348	8.95052	1.72055e-16	Adult
mmu-miR-409-3p_st	mmu-miR-409-3p	1.1182	8.31505	6.69518e-05	5.46701	8.31505	2.52617e-20	Adult
mmu-miR-409-5p_st	mmu-miR-409-5p	0.64481	7.19473	0.00436097	5.20952	7.19473	6.86681e-21	Adult
mmu-miR-410_st	mmu-miR-410-3p	0.941795	4.70609	0.00609293	3.2423	4.70609	2.92723e-12	Adult
mmu-miR-411_st	mmu-miR-411-3p	-0.10573	7.42683	0.670257	3.06021	7.42683	1.68843e-14	Adult
mmu-miR-411-star_st	mmu-miR-411-3p	0.860649	5.41503	0.0184633	4.08232	5.41503	8.49655e-14	Adult
mmu-miR-412-3p_st	mmu-miR-412-3p	1.77808	3.34593	8.67452e-07	2.39201	3.34593	2.98853e-11	Adult
mmu-miR-412-5p_st	mmu-miR-412-5p	1.6201	5.42232	8.67452e-07	4.84105	5.42232	6.91454e-19	Adult
mmu-miR-421_st	mmu-miR-421-3p	0.900584	8.52776	0.000324056	3.79017	8.52776	2.1214e-17	Adult
mmu-miR-431_st	mmu-miR-431-5p	0.663243	8.82356	0.0407612	6.71584	8.82356	1.05568e-19	Adult
mmu-miR-431-star_st	mmu-miR-431-3p	0.627615	5.67527	0.0459008	4.39011	5.67527	7.51906e-16	Adult
mmu-miR-433_st	mmu-miR-433-3p	1.27157	8.87444	0.000184093	6.17943	8.87444	2.50933e-19	Adult
mmu-miR-434-3p_st	mmu-miR-434-3p	0.656227	7.43644	0.043614	4.1892	7.43644	4.95676e-15	Adult
mmu-miR-434-5p_st	mmu-miR-434-5p	0.176004	6.10003	0.627319	3.50104	6.10003	3.19232e-12	Adult
mmu-miR-450b-3p_st	mmu-miR-450b-3p	0.654023	5.41354	0.0782781	4.4902	5.41354	2.07161e-14	Adult
mmu-miR-451_st	mmu-miR-451a	-0.496473	6.64724	0.320525	-2.46437	6.64724	1.46408e-06	Adult
mmu-miR-467a_st	mmu-miR-467a-3p	0.470551	5.88517	0.111168	2.53617	5.88517	5.48373e-11	Adult
mmu-miR-485_st	mmu-miR-485-5p	0.560181	5.58892	0.0740427	3.0501	5.58892	2.37839e-12	Adult
mmu-miR-486_st	mmu-miR-486-5p	-0.675369	10.2279	0.0020906	-2.71617	10.2279	3.63907e-15	Adult
mmu-miR-486-star_st	mmu-miR-486-3p	-0.718729	5.94014	0.0405049	-4.47797	5.94014	5.3535e-15	Adult
mmu-miR-487b_st	mmu-miR-487b-3p	1.14973	8.52172	0.000208852	6.67301	8.52172	6.86681e-21	Adult
mmu-miR-489_st	mmu-miR-489-3p	0.716852	4.00941	0.183061	3.70435	4.00941	4.10437e-09	Adult
mmu-miR-490-5p_st	mmu-miR-490-5p	-0.234988	7.44465	0.300328	2.02397	7.44465	2.00541e-11	Adult
mmu-miR-491_st	mmu-miR-491-5p	-0.51813	4.30209	0.278396	-2.00985	4.30209	1.70988e-05	Adult
mmu-miR-493_st	mmu-miR-493-3p	0.964101	4.49888	0.010076	2.50487	4.49888	4.074e-09	Adult
mmu-miR-495_st	mmu-miR-495-3p	1.18771	5.26514	0.00684926	4.15181	5.26514	2.92723e-12	Adult
mmu-miR-497_st	mmu-miR-497-5p	-1.41342	6.2436	0.000170938	-4.17657	6.2436	1.38358e-14	Adult
mmu-miR-500_st	mmu-miR-500-3p	-0.350868	9.49327	0.043334	2.03782	9.49327	3.78017e-14	Adult
mmu-miR-500-star_st	mmu-miR-500-5p	-0.111718	5.01058	0.782537	3.20894	5.01058	1.79312e-10	Adult
mmu-miR-501-3p_st	mmu-miR-501-3p	0.0231203	8.40772	0.900115	3.51449	8.40772	4.72222e-19	Adult
mmu-miR-501-5p_st	mmu-miR-501-5p	0.124161	6.56035	0.589863	3.92898	6.56035	9.8523e-18	Adult
mmu-miR-503_st	mmu-miR-503-5p	0.18036	11.5219	0.408018	5.0121	11.5219	1.42793e-20	Adult
mmu-miR-503-star_st	mmu-miR-503-3p	0.359603	6.26604	0.312198	3.60095	6.26604	1.31256e-12	Adult
mmu-miR-504_st	mmu-miR-504-5p	0.49698	6.40427	0.0752323	2.01003	6.40427	1.40683e-09	Adult
mmu-miR-505-5p_st	mmu-miR-505-5p	0.390571	7.58912	0.100013	2.11496	7.58912	2.54618e-11	Adult
mmu-miR-5097_st	mmu-miR-5097	1.29943	5.59572	0.0524129	3.22762	5.59572	1.84797e-06	Adult
mmu-miR-5102_st	mmu-miR-5102	-2.27802	6.30255	0.0030002	-4.86778	6.30255	7.25018e-09	Adult
mmu-miR-5115_st	mmu-miR-5115	-1.51965	8.29245	0.000170938	-3.23588	8.29245	1.77971e-11	Adult
mmu-miR-5128_st	mmu-miR-5128	-1.15519	10.6817	3.97532e-05	-2.23439	10.6817	8.74356e-12	Adult
mmu-miR-5132_st	mmu-miR-5132-5p	-0.755793	5.98135	0.0423969	-2.47289	5.98135	6.7715e-09	Adult
mmu-miR-532-3p_st	mmu-miR-532-3p	0.147254	8.46646	0.479132	2.49155	8.46646	2.85186e-14	Adult
mmu-miR-532-5p_st	mmu-miR-532-5p	0.19237	10.6853	0.212312	2.80652	10.6853	2.11282e-18	Adult
mmu-miR-540-3p_st	mmu-miR-540-3p	0.65163	6.17637	0.0273906	4.09506	6.17637	6.76088e-16	Adult
mmu-miR-541_st	mmu-miR-541-5p	0.860126	10.5831	0.000261242	4.57061	10.5831	7.77043e-20	Adult
mmu-miR-542-5p_st	mmu-miR-542-5p	-0.394608	8.2499	0.0695317	4.12969	8.2499	5.52975e-19	Adult
mmu-miR-543_st	mmu-miR-543-3p	1.21017	5.55089	0.000350192	3.73781	5.55089	2.96943e-14	Adult
mmu-miR-652_st	mmu-miR-652-3p	0.239421	11.7755	0.104379	2.17971	11.7755	3.16355e-16	Adult
mmu-miR-665_st	mmu-miR-665-3p	0.769915	8.09891	0.00398935	3.41048	8.09891	3.26893e-15	Adult
mmu-miR-669a-5p_st	mmu-miR-669a-5p	0.957854	5.9673	0.0123844	2.36248	5.9673	2.08045e-08	Adult
mmu-miR-669p_st	mmu-miR-669p-5p	0.847229	5.90687	0.00684926	2.40575	5.90687	2.37988e-10	Adult
mmu-miR-670_st	mmu-miR-670-5p	1.44879	3.90113	0.00335425	3.05919	3.90113	1.33139e-08	Adult
mmu-miR-672_st	mmu-miR-672-5p	0.86416	8.43538	0.000350192	3.9484	8.43538	4.80643e-18	Adult
mmu-miR-675-3p_st	mmu-miR-675-3p	0.766226	7.33182	7.74256e-06	4.35548	7.33182	2.34201e-23	Adult
mmu-miR-675-5p_st	mmu-miR-675-5p	0.514572	6.95073	0.308766	4.04896	6.95073	1.97014e-10	Adult
mmu-miR-678_st	mmu-miR-678	-1.03207	4.63482	0.0755869	-2.31179	4.63482	2.86179e-05	Adult
mmu-miR-708_st	mmu-miR-708-3p	0.642146	7.50645	0.205494	3.78749	7.50645	8.35891e-10	Adult
mmu-miR-711_st	mmu-miR-711	-0.376508	4.3246	0.415613	-2.6757	4.3246	1.05711e-07	Adult
mmu-miR-720_st	mmu-miR-720	-0.221459	7.40417	0.731175	2.49038	7.40417	6.94147e-05	Adult
mmu-miR-92a-1-star_st	mmu-miR-92a-1-5p	0.617244	5.04229	0.263242	3.43321	5.04229	2.75134e-08	Adult
mmu-miR-99b-star_st	mmu-miR-99b-3p	0.6544	8.44571	0.00326933	2.68272	8.44571	7.59153e-15	Adult

## Sheet: E16.5
Table S8 Differential expressed miRNAs at E16.5 in comparison to E19.5 heart developmental stage and/or to adult heart
AffyID	miRID	logFC_E19.5	AveExpr_E19.5	adj.P.Val_E19.5	logFC_Adult	AveExpr_Adult	adj.P.Val_Adult	DEmiRs E16.5 vs E19.5 and/or Adult Heart
hp_mmu-mir-5115_st	hp_mmu-mir-5115	-1.45214	2.71578	0.00226276	-3.18562	2.71578	7.84002e-10	Adult
hp_mmu-mir-5122_st	hp_mmu-mir-5122	-0.984157	4.91949	0.00703075	-2.04001	4.91949	5.56978e-08	Adult
hp_mmu-mir-675_st	hp_mmu-mir-675	-0.0242279	5.65638	0.960973	2.1311	5.65638	5.9402e-08	Adult
mmu-miR-106a_st	mmu-miR-106a-5p	0.32422	10.5168	0.130261	2.62414	10.5168	6.21032e-15	Adult
mmu-miR-106b-star_st	mmu-miR-106b-3p	0.312732	9.44205	0.121342	2.05433	9.44205	3.95759e-13	Adult
mmu-miR-127_st	mmu-miR-127-3p	0.174892	11.4208	0.359618	3.21509	11.4208	1.5026e-18	Adult
mmu-miR-127-star_st	mmu-miR-127-5p	0.0505784	5.77001	0.904603	2.29202	5.77001	1.20291e-09	Adult
mmu-miR-130b_st	mmu-miR-130b-3p	0.537598	10.7566	0.081102	5.52406	10.7566	8.67598e-19	Adult
mmu-miR-134_st	mmu-miR-134-5p	0.663732	8.64651	0.00937538	3.537	8.64651	2.69159e-16	Adult
mmu-miR-134-star_st	mmu-miR-134-3p	0.430926	4.33267	0.29351	2.36224	4.33267	2.70698e-08	Adult
mmu-miR-138_st	mmu-miR-138-5p	0.00605744	7.87031	0.977681	2.12573	7.87031	3.02631e-13	Adult
mmu-miR-146a_st	mmu-miR-146a-5p	0.0951324	6.1501	0.779341	-2.81287	6.1501	1.35737e-11	Adult
mmu-miR-150_st	mmu-miR-150-5p	0.365314	5.16539	0.365471	-5.31735	5.16539	5.63757e-16	Adult
mmu-miR-154_st	mmu-miR-154-5p	0.720642	6.15996	0.0699125	2.87003	6.15996	5.37129e-10	Adult
mmu-miR-155_st	mmu-miR-155-5p	0.19037	5.92926	0.494537	-2.1582	5.92926	1.01906e-10	Adult
mmu-miR-17_st	mmu-miR-17-5p	0.155436	12.5956	0.382516	2.06049	12.5956	1.14526e-14	Adult
mmu-miR-181d_st	mmu-miR-181d-5p	0.385137	9.695	0.0211891	2.30936	9.695	2.73242e-16	Adult
mmu-miR-1839-3p_st	mmu-miR-1839-3p	0.58612	5.79577	0.0458544	2.49933	5.79577	1.3647e-11	Adult
mmu-miR-184_st	mmu-miR-184-3p	0.11624	7.199	0.641302	2.2502	7.199	1.66465e-12	Adult
mmu-miR-188-5p_st	mmu-miR-188-5p	0.133286	7.14468	0.720169	2.31604	7.14468	3.85309e-09	Adult
mmu-miR-18a_st	mmu-miR-18a-5p	0.314731	10.1393	0.225293	4.17547	10.1393	8.19621e-18	Adult
mmu-miR-18a-star_st	mmu-miR-18a-3p	1.39828	4.64507	0.0017243	2.41105	4.64507	4.86267e-08	Adult
mmu-miR-1902_st	mmu-miR-1902	-0.859947	4.76036	0.0397032	-2.2061	4.76036	1.72188e-07	Adult
mmu-miR-1931_st	mmu-miR-1931	-0.530712	6.79425	0.11506	-2.03694	6.79425	1.78997e-08	Adult
mmu-miR-1946a_st	mmu-miR-1946a	-0.994425	7.37116	0.0017243	-2.09315	7.37116	1.05976e-09	Adult
mmu-miR-1946b_st	mmu-miR-1946b	-1.14937	7.02749	0.000881415	-2.26725	7.02749	7.27036e-10	Adult
mmu-miR-195_st	mmu-miR-195a-5p	-0.729987	8.43891	0.000205555	-3.71072	8.43891	1.81779e-20	Adult
mmu-miR-1966_st	mmu-miR-1966-5p	-1.9412	4.06221	0.00135633	-2.89428	4.06221	3.0205e-07	Adult
mmu-miR-1983_st	mmu-miR-1983	1.11733	7.25719	0.000818625	5.39166	7.25719	1.31236e-18	Adult
mmu-miR-19a_st	mmu-miR-19a-3p	0.296539	4.53962	0.538659	2.19861	4.53962	1.24863e-06	Adult
mmu-miR-1a_st	mmu-miR-1a-3p	-0.769257	9.98982	0.0563147	-2.10196	9.98982	2.22491e-07	Adult
mmu-miR-208b_st	mmu-miR-208b-3p	-0.0339564	6.77274	0.967281	4.53058	6.77274	1.11345e-09	Adult
mmu-miR-20b_st	mmu-miR-20b-5p	0.523419	8.80641	0.0332518	2.2885	8.80641	1.9093e-12	Adult
mmu-miR-210-star_st	mmu-miR-210-5p	0.480044	4.66293	0.212913	2.13466	4.66293	7.18777e-08	Adult
mmu-miR-218_st	mmu-miR-218-5p	1.06914	4.4185	0.0119366	2.00829	4.4185	9.64651e-07	Adult
mmu-miR-221_st	mmu-miR-221-3p	-0.327704	7.17448	0.302854	-3.4125	7.17448	6.46927e-14	Adult
mmu-miR-222_st	mmu-miR-222-3p	-0.571397	5.70279	0.127245	-4.20016	5.70279	4.89692e-14	Adult
mmu-miR-22-star_st	mmu-miR-22-5p	-0.87559	3.55978	0.0621477	-3.37842	3.55978	5.83785e-10	Adult
mmu-miR-24-1-star_st	mmu-miR-24-1-5p	-0.268103	2.90492	0.602158	-2.83726	2.90492	5.12409e-08	Adult
mmu-miR-24-2-star_st	mmu-miR-24-2-5p	-0.59268	7.9021	0.00243734	-2.39713	7.9021	1.65352e-15	Adult
mmu-miR-296-3p_st	mmu-miR-296-3p	0.235312	9.30351	0.366029	3.66246	9.30351	1.34923e-16	Adult
mmu-miR-298_st	mmu-miR-298-5p	-0.0328358	9.56244	0.93009	5.3328	9.56244	1.93154e-18	Adult
mmu-miR-299_st	mmu-miR-299a-5p	0.371918	6.32844	0.365471	4.0305	6.32844	3.9518e-13	Adult
mmu-miR-299-star_st	mmu-miR-299a-5p	0.91998	6.2702	0.00612647	3.54793	6.2702	9.02788e-14	Adult
mmu-miR-29a_st	mmu-miR-29a-3p	-0.127268	6.46099	0.713796	-6.40674	6.46099	1.67936e-19	Adult
mmu-miR-29b-2-star_st	mmu-miR-29b-2-5p	0.061715	3.7266	0.904603	-3.75019	3.7266	3.5087e-12	Adult
mmu-miR-29b_st	mmu-miR-29b-3p	0.228822	2.39656	0.43288	-5.10671	2.39656	1.31236e-18	Adult
mmu-miR-29c_st	mmu-miR-29c-3p	-0.557754	2.66074	0.112327	-6.16653	2.66074	1.5026e-18	Adult
mmu-miR-300_st	mmu-miR-300-3p	0.405498	7.8361	0.116237	3.46936	7.8361	7.53606e-16	Adult
mmu-miR-301a_st	mmu-miR-301a-3p	0.0897154	6.73133	0.862257	4.3124	6.73133	1.02142e-12	Adult
mmu-miR-301b_st	mmu-miR-301b-3p	0.338497	5.9463	0.230708	5.60636	5.9463	9.91086e-20	Adult
mmu-miR-301b-star_st	mmu-miR-301b-5p	1.10149	3.47204	0.0478317	2.63541	3.47204	1.08268e-06	Adult
mmu-miR-3064-5p_st	mmu-miR-3064-5p	-0.408789	3.89304	0.400939	-3.0162	3.89304	9.6776e-09	Adult
mmu-miR-3075_st	mmu-miR-3075-5p	-1.11157	5.22322	0.0120395	-2.05769	5.22322	1.29473e-06	Adult
mmu-miR-3096b-3p_st	mmu-miR-3096b-3p	0.29899	3.91059	0.591993	2.32173	3.91059	5.26429e-06	Adult
mmu-miR-3099_st	mmu-miR-3099-3p	0.671292	5.49902	0.0602283	2.10528	5.49902	2.68813e-08	Adult
mmu-miR-3107_st	mmu-miR-3107-5p	-0.589791	10.2385	0.00411998	-2.62135	10.2385	1.14316e-15	Adult
mmu-miR-3107-star_st	mmu-miR-3107-3p	-0.551116	5.87423	0.203895	-4.13742	5.87423	1.25377e-12	Adult
mmu-miR-322-star_st	mmu-miR-322-3p	0.41316	10.3775	0.0292367	4.55892	10.3775	1.80299e-21	Adult
mmu-miR-324-5p_st	mmu-miR-324-5p	0.143653	9.67784	0.49113	2.04976	9.67784	5.46471e-13	Adult
mmu-miR-329_st	mmu-miR-329-3p	0.771377	7.37237	0.0190904	4.34766	7.37237	7.05459e-16	Adult
mmu-miR-330-star_st	mmu-miR-330-3p	0.335817	7.1414	0.106713	2.22253	7.1414	1.14145e-13	Adult
mmu-miR-335-5p_st	mmu-miR-335-5p	0.31346	8.45246	0.376844	3.61417	8.45246	2.28507e-13	Adult
mmu-miR-337-5p_st	mmu-miR-337-5p	0.431446	7.72245	0.12309	2.87667	7.72245	3.19873e-13	Adult
mmu-miR-342-3p_st	mmu-miR-342-3p	0.356079	10.2223	0.047535	2.1119	10.2223	1.11442e-14	Adult
mmu-miR-346-star_st	mmu-miR-346-3p	-1.10161	8.70547	0.00354618	-2.51332	8.70547	1.11345e-09	Adult
mmu-miR-3473_st	mmu-miR-3473a	-1.52392	8.96567	2.38987e-05	-2.90265	8.96567	6.84829e-13	Adult
mmu-miR-351_st	mmu-miR-351-5p	0.269897	12.6547	0.109635	5.48312	12.6547	2.02995e-24	Adult
mmu-miR-351-star_st	mmu-miR-351-3p	0.28676	9.21192	0.396688	4.51134	9.21192	7.19475e-16	Adult
mmu-miR-362-3p_st	mmu-miR-362-3p	0.497293	4.84717	0.294927	2.91833	4.84717	8.44005e-09	Adult
mmu-miR-362-5p_st	mmu-miR-362-5p	0.14743	8.79302	0.359618	2.8069	8.79302	7.91463e-19	Adult
mmu-miR-369-5p_st	mmu-miR-369-5p	1.07781	5.14643	0.00243734	4.29072	5.14643	2.37492e-15	Adult
mmu-miR-370_st	mmu-miR-370-3p	0.332456	7.71458	0.069047	2.27795	7.71458	3.46947e-15	Adult
mmu-miR-376a_st	mmu-miR-376a-3p	0.10195	4.45459	0.853602	3.72057	4.45459	1.02377e-10	Adult
mmu-miR-376b_st	mmu-miR-376b-3p	0.662419	5.51784	0.105996	4.46501	5.51784	7.26551e-14	Adult
mmu-miR-379_st	mmu-miR-379-5p	0.12228	10.0862	0.567228	3.21944	10.0862	2.04513e-17	Adult
mmu-miR-380-5p_st	mmu-miR-380-5p	0.567715	4.9063	0.0563147	3.61213	4.9063	5.8749e-15	Adult
mmu-miR-381_st	mmu-miR-381-3p	0.599173	6.08364	0.0822518	4.32499	6.08364	3.13341e-15	Adult
mmu-miR-382_st	mmu-miR-382-5p	0.682199	8.95052	0.0194819	3.96613	8.95052	3.95158e-16	Adult
mmu-miR-409-3p_st	mmu-miR-409-3p	0.863362	8.31505	0.00164669	5.21217	8.31505	8.86917e-20	Adult
mmu-miR-409-5p_st	mmu-miR-409-5p	0.531957	7.19473	0.0236534	5.09667	7.19473	1.81313e-20	Adult
mmu-miR-410_st	mmu-miR-410-3p	0.884037	4.70609	0.0129179	3.18454	4.70609	4.11655e-12	Adult
mmu-miR-411_st	mmu-miR-411-3p	0.204893	7.42683	0.440849	3.37083	7.42683	2.06783e-15	Adult
mmu-miR-411-star_st	mmu-miR-411-3p	0.787856	5.41503	0.0383055	4.00953	5.41503	1.37582e-13	Adult
mmu-miR-412-3p_st	mmu-miR-412-3p	1.40786	3.34593	4.66872e-05	2.02179	3.34593	9.64365e-10	Adult
mmu-miR-412-5p_st	mmu-miR-412-5p	1.08092	5.42232	0.00036375	4.30188	5.42232	1.06458e-17	Adult
mmu-miR-421_st	mmu-miR-421-3p	0.688244	8.52776	0.0060828	3.57783	8.52776	9.29253e-17	Adult
mmu-miR-431_st	mmu-miR-431-5p	0.536828	8.82356	0.112327	6.58942	8.82356	1.67936e-19	Adult
mmu-miR-431-star_st	mmu-miR-431-3p	0.454835	5.67527	0.170497	4.21733	5.67527	2.06783e-15	Adult
mmu-miR-433_st	mmu-miR-433-3p	1.15155	8.87444	0.00101798	6.05941	8.87444	3.66981e-19	Adult
mmu-miR-434-3p_st	mmu-miR-434-3p	0.583446	7.43644	0.0888841	4.11642	7.43644	7.51944e-15	Adult
mmu-miR-434-5p_st	mmu-miR-434-5p	0.353557	6.10003	0.366029	3.67859	6.10003	1.06924e-12	Adult
mmu-miR-450b-3p_st	mmu-miR-450b-3p	0.276896	5.41354	0.487459	4.11307	5.41354	1.63173e-13	Adult
mmu-miR-451_st	mmu-miR-451a	-1.29084	6.64724	0.0158881	-3.25874	6.64724	1.15444e-08	Adult
mmu-miR-467a_st	mmu-miR-467a-3p	0.822628	5.88517	0.00998092	2.88825	5.88517	3.27902e-12	Adult
mmu-miR-485_st	mmu-miR-485-5p	0.522559	5.58892	0.110427	3.01248	5.58892	3.00118e-12	Adult
mmu-miR-486_st	mmu-miR-486-5p	-0.597414	10.2279	0.00703075	-2.63822	10.2279	7.36888e-15	Adult
mmu-miR-486-star_st	mmu-miR-486-3p	-0.124473	5.94014	0.74611	-3.88372	5.94014	1.42055e-13	Adult
mmu-miR-487b_st	mmu-miR-487b-3p	0.877319	8.52172	0.00411998	6.4006	8.52172	1.904e-20	Adult
mmu-miR-489_st	mmu-miR-489-3p	-0.0718392	4.00941	0.922369	2.91565	4.00941	3.18179e-07	Adult
mmu-miR-490-5p_st	mmu-miR-490-5p	0.21693	7.44465	0.376844	2.47589	7.44465	2.53239e-13	Adult
mmu-miR-493_st	mmu-miR-493-3p	0.459643	4.49888	0.234835	2.00041	4.49888	2.45586e-07	Adult
mmu-miR-495_st	mmu-miR-495-3p	1.31368	5.26514	0.00440072	4.27778	5.26514	1.46952e-12	Adult
mmu-miR-497_st	mmu-miR-497-5p	-0.432287	6.2436	0.229698	-3.19544	6.2436	5.44845e-12	Adult
mmu-miR-500_st	mmu-miR-500-3p	-0.179436	9.49327	0.337638	2.20925	9.49327	6.56206e-15	Adult
mmu-miR-500-star_st	mmu-miR-500-5p	0.0332736	5.01058	0.951294	3.35393	5.01058	7.1006e-11	Adult
mmu-miR-501-3p_st	mmu-miR-501-3p	0.174825	8.40772	0.369778	3.66619	8.40772	1.85346e-19	Adult
mmu-miR-501-5p_st	mmu-miR-501-5p	0.373642	6.56035	0.123826	4.17846	6.56035	2.33861e-18	Adult
mmu-miR-503_st	mmu-miR-503-5p	0.125989	11.5219	0.596258	4.95773	11.5219	1.904e-20	Adult
mmu-miR-503-star_st	mmu-miR-503-3p	0.449822	6.26604	0.234835	3.69117	6.26604	7.58023e-13	Adult
mmu-miR-504_st	mmu-miR-504-5p	0.649913	6.40427	0.0275693	2.16296	6.40427	3.14228e-10	Adult
mmu-miR-505-5p_st	mmu-miR-505-5p	0.292086	7.58912	0.254201	2.01648	7.58912	7.1006e-11	Adult
mmu-miR-5097_st	mmu-miR-5097	1.33564	5.59572	0.0570481	3.26384	5.59572	1.54846e-06	Adult
mmu-miR-5102_st	mmu-miR-5102	-1.16839	6.30255	0.126356	-3.75815	6.30255	7.24105e-07	Adult
mmu-miR-5115_st	mmu-miR-5115	-1.38534	8.29245	0.000823689	-3.10157	8.29245	4.38696e-11	Adult
mmu-miR-5128_st	mmu-miR-5128	-1.08902	10.6817	0.000205555	-2.16822	10.6817	1.65686e-11	Adult
mmu-miR-5132_st	mmu-miR-5132-5p	-0.706061	5.98135	0.0699125	-2.42315	5.98135	1.01456e-08	Adult
mmu-miR-5135_st	mmu-miR-5135	-1.14971	4.83869	0.00360122	-2.08348	4.83869	9.80798e-08	Adult
mmu-miR-532-3p_st	mmu-miR-532-3p	0.493189	8.46646	0.0267125	2.83749	8.46646	1.65352e-15	Adult
mmu-miR-532-5p_st	mmu-miR-532-5p	0.23421	10.6853	0.150271	2.84836	10.6853	1.5026e-18	Adult
mmu-miR-540-3p_st	mmu-miR-540-3p	0.60279	6.17637	0.0504718	4.04622	6.17637	1.03217e-15	Adult
mmu-miR-541_st	mmu-miR-541-5p	0.530995	10.5831	0.0211891	4.24148	10.5831	3.66981e-19	Adult
mmu-miR-542-5p_st	mmu-miR-542-5p	-0.134433	8.2499	0.567228	4.38987	8.2499	1.67936e-19	Adult
mmu-miR-543_st	mmu-miR-543-3p	1.02174	5.55089	0.00311884	3.54939	5.55089	1.06695e-13	Adult
mmu-miR-652_st	mmu-miR-652-3p	0.137579	11.7755	0.391046	2.07787	11.7755	1.03342e-15	Adult
mmu-miR-665_st	mmu-miR-665-3p	0.598037	8.09891	0.0295954	3.2386	8.09891	1.05176e-14	Adult
mmu-miR-669a-5p_st	mmu-miR-669a-5p	0.815672	5.9673	0.0406383	2.2203	5.9673	6.58961e-08	Adult
mmu-miR-669p_st	mmu-miR-669p-5p	0.892674	5.90687	0.00627124	2.4512	5.90687	1.64895e-10	Adult
mmu-miR-670_st	mmu-miR-670-5p	1.91061	3.90113	0.000508017	3.52101	3.90113	8.59692e-10	Adult
mmu-miR-672_st	mmu-miR-672-5p	0.869695	8.43538	0.000818625	3.95393	8.43538	4.44993e-18	Adult
mmu-miR-675-3p_st	mmu-miR-675-3p	0.806889	7.33182	2.38987e-05	4.39615	7.33182	1.82709e-23	Adult
mmu-miR-675-5p_st	mmu-miR-675-5p	0.755511	6.95073	0.158301	4.2899	6.95073	5.92361e-11	Adult
mmu-miR-708_st	mmu-miR-708-3p	0.633833	7.50645	0.241349	3.77918	7.50645	8.48038e-10	Adult
mmu-miR-711_st	mmu-miR-711	-0.172411	4.3246	0.737175	-2.4716	4.3246	4.20837e-07	Adult
mmu-miR-720_st	mmu-miR-720	0.435824	7.40417	0.546315	3.14766	7.40417	2.75223e-06	Adult
mmu-miR-92a-1-star_st	mmu-miR-92a-1-5p	0.503631	5.04229	0.393589	3.3196	5.04229	5.24735e-08	Adult
mmu-miR-99b-star_st	mmu-miR-99b-3p	0.597443	8.44571	0.00827746	2.62576	8.44571	1.26913e-14	Adult

## Sheet: E17.5
Table S8. Differential expressed miRNAs at E17.5 in comparison to E19.5 heart developmental stage and/or to adult heart
AffyID	miRID	logFC_E19.5	AveExpr_E19.5	adj.P.Val_E19.5	logFC_Adult	AveExpr_Adult	adj.P.Val_Adult	DEmiRs E17.5 vs E19.5 and/or Adult Heart
hp_mmu-mir-5115_st	hp_mmu-mir-5115	-1.27492	2.71578	0.0187838	-3.00839	2.71578	2.8094e-09	Adult
hp_mmu-mir-692-2_x_st	hp_mmu-mir-692-2	-0.840559	4.26362	0.0240074	-2.02347	4.26362	1.35027e-08	Adult
mmu-miR-106a_st	mmu-miR-106a-5p	0.238024	10.5168	0.339566	2.53794	10.5168	1.48104e-14	Adult
mmu-miR-106b-star_st	mmu-miR-106b-3p	0.34445	9.44205	0.164498	2.08604	9.44205	3.11873e-13	Adult
mmu-miR-127_st	mmu-miR-127-3p	0.090342	11.4208	0.678591	3.13054	11.4208	3.00076e-18	Adult
mmu-miR-127-star_st	mmu-miR-127-5p	-0.129748	5.77001	0.742739	2.11169	5.77001	7.03821e-09	Adult
mmu-miR-130b_st	mmu-miR-130b-3p	0.383217	10.7566	0.293437	5.36968	10.7566	1.5419e-18	Adult
mmu-miR-134_st	mmu-miR-134-5p	0.579141	8.64651	0.0500018	3.45241	8.64651	5.30412e-16	Adult
mmu-miR-134-star_st	mmu-miR-134-3p	0.506143	4.33267	0.291568	2.43746	4.33267	1.68932e-08	Adult
mmu-miR-138_st	mmu-miR-138-5p	0.0403445	7.87031	0.878207	2.16001	7.87031	2.3199e-13	Adult
mmu-miR-146a_st	mmu-miR-146a-5p	-0.0716846	6.1501	0.858663	-2.97968	6.1501	4.18098e-12	Adult
mmu-miR-150_st	mmu-miR-150-5p	0.604547	5.16539	0.191271	-5.07812	5.16539	1.79896e-15	Adult
mmu-miR-154_st	mmu-miR-154-5p	0.369016	6.15996	0.414156	2.51841	6.15996	7.73245e-09	Adult
mmu-miR-155_st	mmu-miR-155-5p	0.0319987	5.92926	0.916887	-2.31658	5.92926	2.42882e-11	Adult
mmu-miR-17_st	mmu-miR-17-5p	0.210456	12.5956	0.3043	2.11551	12.5956	7.94307e-15	Adult
mmu-miR-181d_st	mmu-miR-181d-5p	0.260635	9.695	0.180618	2.18486	9.695	1.11027e-15	Adult
mmu-miR-1839-3p_st	mmu-miR-1839-3p	0.393593	5.79577	0.252527	2.3068	5.79577	8.13621e-11	Adult
mmu-miR-184_st	mmu-miR-184-3p	0.170492	7.199	0.531869	2.30445	7.199	1.06117e-12	Adult
mmu-miR-188-5p_st	mmu-miR-188-5p	0.140092	7.14468	0.742739	2.32285	7.14468	4.14026e-09	Adult
mmu-miR-18a_st	mmu-miR-18a-5p	0.317289	10.1393	0.296435	4.17803	10.1393	8.73991e-18	Adult
mmu-miR-1902_st	mmu-miR-1902	-0.906391	4.76036	0.0593332	-2.25255	4.76036	1.30606e-07	Adult
mmu-miR-1931_st	mmu-miR-1931	-0.518611	6.79425	0.192264	-2.02484	6.79425	2.22447e-08	Adult
mmu-miR-1946b_st	mmu-miR-1946b	-0.996871	7.02749	0.00894281	-2.11475	7.02749	3.29568e-09	Adult
mmu-miR-195_st	mmu-miR-195a-5p	-0.464939	8.43891	0.0221983	-3.44568	8.43891	9.1416e-20	Adult
mmu-miR-1983_st	mmu-miR-1983	0.539533	7.25719	0.142515	4.81386	7.25719	1.80507e-17	Adult
mmu-miR-1a_st	mmu-miR-1a-3p	-1.04383	9.98982	0.0240074	-2.37653	9.98982	2.77442e-08	Adult
mmu-miR-203_st	mmu-miR-203-3p	-0.525756	3.64922	0.350014	-2.7881	3.64922	5.11404e-08	Adult
mmu-miR-208b_st	mmu-miR-208b-3p	-0.328127	6.77274	0.67253	4.23641	6.77274	4.85581e-09	Adult
mmu-miR-20b_st	mmu-miR-20b-5p	0.304048	8.80641	0.293437	2.06913	8.80641	1.91346e-11	Adult
mmu-miR-221_st	mmu-miR-221-3p	-0.354011	7.17448	0.334297	-3.43881	7.17448	5.64998e-14	Adult
mmu-miR-222_st	mmu-miR-222-3p	-0.615165	5.70279	0.176992	-4.24392	5.70279	4.0802e-14	Adult
mmu-miR-22-star_st	mmu-miR-22-5p	-1.06229	3.55978	0.0514508	-3.56512	3.55978	2.06533e-10	Adult
mmu-miR-24-1-star_st	mmu-miR-24-1-5p	0.225174	2.90492	0.700804	-2.34399	2.90492	1.44241e-06	Adult
mmu-miR-24-2-star_st	mmu-miR-24-2-5p	-0.401138	7.9021	0.062294	-2.20558	7.9021	1.23639e-14	Adult
mmu-miR-296-3p_st	mmu-miR-296-3p	0.325657	9.30351	0.288055	3.7528	9.30351	7.74308e-17	Adult
mmu-miR-298_st	mmu-miR-298-5p	0.129972	9.56244	0.722197	5.49561	9.56244	1.12952e-18	Adult
mmu-miR-299_st	mmu-miR-299a-5p	0.311104	6.32844	0.498664	3.96969	6.32844	5.84606e-13	Adult
mmu-miR-299-star_st	mmu-miR-299a-5p	0.232275	6.2702	0.537539	2.86022	6.2702	1.08065e-11	Adult
mmu-miR-29a_st	mmu-miR-29a-3p	-0.0922481	6.46099	0.834768	-6.37172	6.46099	2.47031e-19	Adult
mmu-miR-29b-2-star_st	mmu-miR-29b-2-5p	-0.332233	3.7266	0.481936	-4.14414	3.7266	4.35715e-13	Adult
mmu-miR-29b_st	mmu-miR-29b-3p	0.211873	2.39656	0.52203	-5.12366	2.39656	1.20399e-18	Adult
mmu-miR-29c_st	mmu-miR-29c-3p	-0.511549	2.66074	0.224595	-6.12032	2.66074	1.74573e-18	Adult
mmu-miR-300_st	mmu-miR-300-3p	0.149769	7.8361	0.632535	3.21364	7.8361	4.77103e-15	Adult
mmu-miR-301a_st	mmu-miR-301a-3p	-0.319681	6.73133	0.531869	3.903	6.73133	9.93009e-12	Adult
mmu-miR-301b_st	mmu-miR-301b-3p	-0.00686239	5.9463	0.988862	5.261	5.9463	3.93166e-19	Adult
mmu-miR-3064-5p_st	mmu-miR-3064-5p	-0.368381	3.89304	0.51347	-2.97579	3.89304	1.36687e-08	Adult
mmu-miR-3099_st	mmu-miR-3099-3p	0.574349	5.49902	0.180618	2.00834	5.49902	6.82291e-08	Adult
mmu-miR-3107_st	mmu-miR-3107-5p	-0.201631	10.2385	0.37898	-2.23319	10.2385	4.5673e-14	Adult
mmu-miR-3107-star_st	mmu-miR-3107-3p	0.0350864	5.87423	0.940806	-3.55122	5.87423	3.76696e-11	Adult
mmu-miR-322-star_st	mmu-miR-322-3p	0.345632	10.3775	0.122129	4.49139	10.3775	2.67857e-21	Adult
mmu-miR-329_st	mmu-miR-329-3p	0.246182	7.37237	0.51347	3.82247	7.37237	1.35205e-14	Adult
mmu-miR-330-star_st	mmu-miR-330-3p	0.294978	7.1414	0.229565	2.18169	7.1414	1.87699e-13	Adult
mmu-miR-335-5p_st	mmu-miR-335-5p	-0.462446	8.45246	0.264751	2.83826	8.45246	4.60294e-11	Adult
mmu-miR-337-5p_st	mmu-miR-337-5p	0.263834	7.72245	0.409258	2.70906	7.72245	1.26889e-12	Adult
mmu-miR-342-3p_st	mmu-miR-342-3p	0.254753	10.2223	0.228042	2.01057	10.2223	3.8848e-14	Adult
mmu-miR-3473_st	mmu-miR-3473a	-1.63719	8.96567	1.26579e-05	-3.01591	8.96567	3.15394e-13	Adult
mmu-miR-351_st	mmu-miR-351-5p	0.299387	12.6547	0.137243	5.51261	12.6547	1.75809e-24	Adult
mmu-miR-351-star_st	mmu-miR-351-3p	0.298716	9.21192	0.439173	4.5233	9.21192	7.78113e-16	Adult
mmu-miR-362-3p_st	mmu-miR-362-3p	0.0972112	4.84717	0.86494	2.51825	4.84717	1.32635e-07	Adult
mmu-miR-362-5p_st	mmu-miR-362-5p	0.229111	8.79302	0.212462	2.88858	8.79302	4.27928e-19	Adult
mmu-miR-369-5p_st	mmu-miR-369-5p	0.64206	5.14643	0.110063	3.85497	5.14643	3.05565e-14	Adult
mmu-miR-370_st	mmu-miR-370-3p	0.199031	7.71458	0.344589	2.14453	7.71458	1.52281e-14	Adult
mmu-miR-376a_st	mmu-miR-376a-3p	-0.588687	4.45459	0.296435	3.02994	4.45459	7.14903e-09	Adult
mmu-miR-376b_st	mmu-miR-376b-3p	0.241058	5.51784	0.627971	4.04365	5.51784	6.61689e-13	Adult
mmu-miR-379_st	mmu-miR-379-5p	0.0217732	10.0862	0.926837	3.11894	10.0862	4.78729e-17	Adult
mmu-miR-380-5p_st	mmu-miR-380-5p	0.373844	4.9063	0.291568	3.41826	4.9063	2.25719e-14	Adult
mmu-miR-381_st	mmu-miR-381-3p	0.361282	6.08364	0.365828	4.0871	6.08364	1.30788e-14	Adult
mmu-miR-382_st	mmu-miR-382-5p	0.320448	8.95052	0.339566	3.60438	8.95052	4.0317e-15	Adult
mmu-miR-409-3p_st	mmu-miR-409-3p	0.469126	8.31505	0.129896	4.81794	8.31505	4.27928e-19	Adult
mmu-miR-409-5p_st	mmu-miR-409-5p	0.249224	7.19473	0.350014	4.81393	7.19473	6.53056e-20	Adult
mmu-miR-410_st	mmu-miR-410-3p	0.47982	4.70609	0.2481	2.78032	4.70609	8.24464e-11	Adult
mmu-miR-411_st	mmu-miR-411-3p	-0.0251718	7.42683	0.932598	3.14077	7.42683	1.23145e-14	Adult
mmu-miR-411-star_st	mmu-miR-411-3p	0.382927	5.41503	0.378544	3.6046	5.41503	1.46689e-12	Adult
mmu-miR-412-5p_st	mmu-miR-412-5p	0.326649	5.42232	0.300037	3.5476	5.42232	1.15439e-15	Adult
mmu-miR-421_st	mmu-miR-421-3p	0.403372	8.52776	0.17504	3.29296	8.52776	7.40144e-16	Adult
mmu-miR-431_st	mmu-miR-431-5p	0.332368	8.82356	0.398109	6.38496	8.82356	3.93166e-19	Adult
mmu-miR-431-star_st	mmu-miR-431-3p	0.169984	5.67527	0.667377	3.93247	5.67527	1.23145e-14	Adult
mmu-miR-433_st	mmu-miR-433-3p	0.955829	8.87444	0.0157883	5.86368	8.87444	8.02089e-19	Adult
mmu-miR-434-3p_st	mmu-miR-434-3p	0.189704	7.43644	0.648278	3.72268	7.43644	8.29654e-14	Adult
mmu-miR-434-5p_st	mmu-miR-434-5p	-0.0916911	6.10003	0.853195	3.23334	6.10003	1.94337e-11	Adult
mmu-miR-450b-3p_st	mmu-miR-450b-3p	0.229544	5.41354	0.627971	4.06572	5.41354	2.3199e-13	Adult
mmu-miR-451_st	mmu-miR-451a	-1.08305	6.64724	0.0829739	-3.05094	6.64724	4.23532e-08	Adult
mmu-miR-467a_st	mmu-miR-467a-3p	0.594815	5.88517	0.110063	2.66043	5.88517	2.14153e-11	Adult
mmu-miR-485_st	mmu-miR-485-5p	0.336528	5.58892	0.370232	2.82645	5.58892	1.33224e-11	Adult
mmu-miR-486_st	mmu-miR-486-5p	-0.22281	10.2279	0.375273	-2.26362	10.2279	2.54453e-13	Adult
mmu-miR-486-star_st	mmu-miR-486-3p	0.0495947	5.94014	0.909108	-3.70965	5.94014	4.22577e-13	Adult
mmu-miR-487b_st	mmu-miR-487b-3p	0.506561	8.52172	0.164287	6.02984	8.52172	9.1416e-20	Adult
mmu-miR-489_st	mmu-miR-489-3p	0.0878793	4.00941	0.902598	3.07537	4.00941	1.36595e-07	Adult
mmu-miR-490-5p_st	mmu-miR-490-5p	0.132554	7.44465	0.64884	2.39151	7.44465	5.73534e-13	Adult
mmu-miR-495_st	mmu-miR-495-3p	0.494479	5.26514	0.339566	3.45858	5.26514	1.49649e-10	Adult
mmu-miR-497_st	mmu-miR-497-5p	-0.572093	6.2436	0.180618	-3.33524	6.2436	2.32829e-12	Adult
mmu-miR-500_st	mmu-miR-500-3p	-0.113572	9.49327	0.605484	2.27512	9.49327	4.23313e-15	Adult
mmu-miR-500-star_st	mmu-miR-500-5p	0.498048	5.01058	0.311485	3.8187	5.01058	4.66042e-12	Adult
mmu-miR-501-3p_st	mmu-miR-501-3p	0.168491	8.40772	0.43949	3.65986	8.40772	2.52109e-19	Adult
mmu-miR-501-5p_st	mmu-miR-501-5p	0.250266	6.56035	0.373836	4.05508	6.56035	5.30402e-18	Adult
mmu-miR-503_st	mmu-miR-503-5p	0.102873	11.5219	0.70391	4.93462	11.5219	3.76897e-20	Adult
mmu-miR-503-star_st	mmu-miR-503-3p	0.188451	6.26604	0.67253	3.4298	6.26604	4.02274e-12	Adult
mmu-miR-504_st	mmu-miR-504-5p	0.528116	6.40427	0.130744	2.04116	6.40427	1.12507e-09	Adult
mmu-miR-505-5p_st	mmu-miR-505-5p	0.301612	7.58912	0.308151	2.026	7.58912	6.85314e-11	Adult
mmu-miR-5097_st	mmu-miR-5097	1.11964	5.59572	0.180618	3.04783	5.59572	4.89188e-06	Adult
mmu-miR-5100_st	mmu-miR-5100	0.564118	7.34718	0.17504	2.01375	7.34718	2.98135e-08	Adult
mmu-miR-5102_st	mmu-miR-5102	-1.23859	6.30255	0.180618	-3.82835	6.30255	5.85938e-07	Adult
mmu-miR-5115_st	mmu-miR-5115	-1.29067	8.29245	0.00473037	-3.0069	8.29245	8.70856e-11	Adult
mmu-miR-5128_st	mmu-miR-5128	-1.0005	10.6817	0.00148758	-2.07971	10.6817	4.4523e-11	Adult
mmu-miR-5132_st	mmu-miR-5132-5p	-0.377005	5.98135	0.405073	-2.0941	5.98135	1.52869e-07	Adult
mmu-miR-5135_st	mmu-miR-5135	-1.34212	4.83869	0.00362158	-2.2759	4.83869	2.2509e-08	Adult
mmu-miR-532-3p_st	mmu-miR-532-3p	0.396536	8.46646	0.131403	2.74083	8.46646	4.23313e-15	Adult
mmu-miR-532-5p_st	mmu-miR-532-5p	0.312487	10.6853	0.108903	2.92664	10.6853	9.1959e-19	Adult
mmu-miR-540-3p_st	mmu-miR-540-3p	0.445132	6.17637	0.224595	3.88856	6.17637	3.03381e-15	Adult
mmu-miR-541_st	mmu-miR-541-5p	0.451776	10.5831	0.0917399	4.16226	10.5831	6.00379e-19	Adult
mmu-miR-542-5p_st	mmu-miR-542-5p	-0.108455	8.2499	0.683512	4.41585	8.2499	2.15816e-19	Adult
mmu-miR-543_st	mmu-miR-543-3p	0.721367	5.55089	0.0593332	3.24901	5.55089	7.72792e-13	Adult
mmu-miR-665_st	mmu-miR-665-3p	0.273593	8.09891	0.382432	2.91416	8.09891	1.28178e-13	Adult
mmu-miR-669p_st	mmu-miR-669p-5p	0.631643	5.90687	0.095515	2.19017	5.90687	1.79047e-09	Adult
mmu-miR-670_st	mmu-miR-670-5p	1.27311	3.90113	0.0240074	2.8835	3.90113	4.37781e-08	Adult
mmu-miR-672_st	mmu-miR-672-5p	0.654532	8.43538	0.0220547	3.73877	8.43538	1.81307e-17	Adult
mmu-miR-675-3p_st	mmu-miR-675-3p	0.47594	7.33182	0.00836362	4.0652	7.33182	1.47535e-22	Adult
mmu-miR-675-5p_st	mmu-miR-675-5p	0.626779	6.95073	0.31672	4.16117	6.95073	1.16939e-10	Adult
mmu-miR-708_st	mmu-miR-708-3p	0.578255	7.50645	0.350014	3.7236	7.50645	1.286e-09	Adult
mmu-miR-711_st	mmu-miR-711	-0.200618	4.3246	0.732676	-2.49981	4.3246	3.76712e-07	Adult
mmu-miR-720_st	mmu-miR-720	0.521588	7.40417	0.520196	3.23343	7.40417	1.97687e-06	Adult
mmu-miR-92a-1-star_st	mmu-miR-92a-1-5p	0.00426595	5.04229	0.998887	2.82024	5.04229	9.39237e-07	Adult
mmu-miR-99b-star_st	mmu-miR-99b-3p	0.513995	8.44571	0.0500018	2.54232	8.44571	3.0843e-14	Adult

## Sheet: E18.5
Table S8. Differential expressed miRNAs at E18.5 in comparison to E19.5 heart developmental stage and/or to adult heart
AffyID	miRID	logFC_E19.5	AveExpr_E19.5	adj.P.Val_19.5	logFC_Adult	AveExpr_Adult	adj.P.Val_Adult	DEmiRs E18.5 vs E19.5 and/or Adult Heart
hp_mmu-mir-5115_st	hp_mmu-mir-5115	-0.412791	2.71578	0.670228	-2.14627	2.71578	1.29142e-06	Adult
mmu-miR-106a_st	mmu-miR-106a-5p	0.044491	10.5168	0.940802	2.34441	10.5168	9.39934e-14	Adult
mmu-miR-127_st	mmu-miR-127-3p	0.0501396	11.4208	0.915959	3.09034	11.4208	4.61378e-18	Adult
mmu-miR-127-star_st	mmu-miR-127-5p	-0.107159	5.77001	0.911685	2.13428	5.77001	6.15858e-09	Adult
mmu-miR-130b_st	mmu-miR-130b-3p	0.0943443	10.7566	0.911685	5.08081	10.7566	6.15911e-18	Adult
mmu-miR-134_st	mmu-miR-134-5p	0.477613	8.64651	0.294817	3.35088	8.64651	1.05706e-15	Adult
mmu-miR-134-star_st	mmu-miR-134-3p	0.723695	4.33267	0.339789	2.65501	4.33267	3.55744e-09	Adult
mmu-miR-138_st	mmu-miR-138-5p	0.0411606	7.87031	0.946735	2.16083	7.87031	2.49703e-13	Adult
mmu-miR-146a_st	mmu-miR-146a-5p	-0.112287	6.1501	0.902775	-3.02029	6.1501	3.2842e-12	Adult
mmu-miR-150_st	mmu-miR-150-5p	0.219131	5.16539	0.7994	-5.46354	5.16539	3.42275e-16	Adult
mmu-miR-154_st	mmu-miR-154-5p	0.313754	6.15996	0.718637	2.46314	6.15996	1.29339e-08	Adult
mmu-miR-155_st	mmu-miR-155-5p	-0.0587016	5.92926	0.940802	-2.40728	5.92926	1.10315e-11	Adult
mmu-miR-181d_st	mmu-miR-181d-5p	0.0796211	9.695	0.823708	2.00384	9.695	7.98489e-15	Adult
mmu-miR-184_st	mmu-miR-184-3p	0.0709998	7.199	0.911685	2.20496	7.199	3.04669e-12	Adult
mmu-miR-188-5p_st	mmu-miR-188-5p	-0.0536069	7.14468	0.970408	2.12915	7.14468	2.35123e-08	Adult
mmu-miR-18a_st	mmu-miR-18a-5p	0.193525	10.1393	0.726874	4.05427	10.1393	1.89728e-17	Adult
mmu-miR-1902_st	mmu-miR-1902	-0.830592	4.76036	0.277216	-2.17675	4.76036	2.66328e-07	Adult
mmu-miR-195_st	mmu-miR-195a-5p	-0.338998	8.43891	0.277216	-3.31974	8.43891	2.12537e-19	Adult
mmu-miR-1983_st	mmu-miR-1983	0.295535	7.25719	0.651887	4.56986	7.25719	6.59594e-17	Adult
mmu-miR-1a_st	mmu-miR-1a-3p	-0.681881	9.98982	0.375724	-2.01458	9.98982	5.61043e-07	Adult
mmu-miR-203_st	mmu-miR-203-3p	-0.465014	3.64922	0.659321	-2.72736	3.64922	8.36866e-08	Adult
mmu-miR-208b_st	mmu-miR-208b-3p	-0.277455	6.77274	0.846854	4.28708	6.77274	4.13818e-09	Adult
mmu-miR-20b_st	mmu-miR-20b-5p	0.240699	8.80641	0.63804	2.00578	8.80641	3.83926e-11	Adult
mmu-miR-210_st	mmu-miR-210-3p	-0.254642	10.5211	0.481773	2.22498	10.5211	2.37543e-14	Adult
mmu-miR-210-star_st	mmu-miR-210-5p	0.41076	4.66293	0.593535	2.06538	4.66293	1.57822e-07	Adult
mmu-miR-221_st	mmu-miR-221-3p	-0.142828	7.17448	0.823708	-3.22762	7.17448	2.49997e-13	Adult
mmu-miR-222_st	mmu-miR-222-3p	-0.717693	5.70279	0.294817	-4.34645	5.70279	2.60741e-14	Adult
mmu-miR-22-star_st	mmu-miR-22-5p	-0.0316517	3.55978	0.978342	-2.53448	3.55978	1.63866e-07	Adult
mmu-miR-24-1-star_st	mmu-miR-24-1-5p	0.10804	2.90492	0.940802	-2.46112	2.90492	7.33249e-07	Adult
mmu-miR-296-3p_st	mmu-miR-296-3p	0.278412	9.30351	0.576607	3.70556	9.30351	1.1084e-16	Adult
mmu-miR-298_st	mmu-miR-298-5p	0.08781	9.56244	0.911685	5.45345	9.56244	1.53054e-18	Adult
mmu-miR-299_st	mmu-miR-299a-5p	0.328942	6.32844	0.705835	3.98753	6.32844	5.73683e-13	Adult
mmu-miR-299-star_st	mmu-miR-299a-5p	0.311064	6.2702	0.660143	2.93901	6.2702	6.1171e-12	Adult
mmu-miR-29a_st	mmu-miR-29a-3p	0.14041	6.46099	0.846854	-6.13906	6.46099	5.4551e-19	Adult
mmu-miR-29b-2-star_st	mmu-miR-29b-2-5p	-0.662699	3.7266	0.409766	-4.47461	3.7266	9.03712e-14	Adult
mmu-miR-29b_st	mmu-miR-29b-3p	0.0766325	2.39656	0.921992	-5.2589	2.39656	8.2905e-19	Adult
mmu-miR-29c_st	mmu-miR-29c-3p	-0.196835	2.66074	0.7994	-5.80561	2.66074	6.54484e-18	Adult
mmu-miR-300_st	mmu-miR-300-3p	0.138016	7.8361	0.799731	3.20188	7.8361	5.53974e-15	Adult
mmu-miR-301a_st	mmu-miR-301a-3p	-0.246347	6.73133	0.7994	3.97634	6.73133	6.69029e-12	Adult
mmu-miR-301b_st	mmu-miR-301b-3p	-0.0788356	5.9463	0.911685	5.18903	5.9463	5.63468e-19	Adult
mmu-miR-3064-5p_st	mmu-miR-3064-5p	-0.324494	3.89304	0.773701	-2.9319	3.89304	1.96908e-08	Adult
mmu-miR-3096b-3p_st	mmu-miR-3096b-3p	0.0492126	3.91059	0.978342	2.07195	3.91059	3.10789e-05	Adult
mmu-miR-3107_st	mmu-miR-3107-5p	0.00487949	10.2385	0.991697	-2.02668	10.2385	4.19338e-13	Adult
mmu-miR-3107-star_st	mmu-miR-3107-3p	0.0438205	5.87423	0.978342	-3.54248	5.87423	4.11407e-11	Adult
mmu-miR-31-star_st	mmu-miR-31-3p	-0.538092	4.01291	0.508997	-2.07955	4.01291	1.42318e-06	Adult
mmu-miR-322-star_st	mmu-miR-322-3p	0.0899733	10.3775	0.823708	4.23573	10.3775	1.26428e-20	Adult
mmu-miR-329_st	mmu-miR-329-3p	0.176929	7.37237	0.7994	3.75322	7.37237	2.21852e-14	Adult
mmu-miR-330-star_st	mmu-miR-330-3p	0.223904	7.1414	0.592495	2.11062	7.1414	4.10142e-13	Adult
mmu-miR-335-5p_st	mmu-miR-335-5p	-0.535897	8.45246	0.425793	2.76481	8.45246	8.47038e-11	Adult
mmu-miR-337-5p_st	mmu-miR-337-5p	0.161778	7.72245	0.7994	2.607	7.72245	3.17765e-12	Adult
mmu-miR-3473_st	mmu-miR-3473a	-0.767961	8.96567	0.0741154	-2.14669	8.96567	5.08548e-10	Adult
mmu-miR-351_st	mmu-miR-351-5p	0.12072	12.6547	0.745528	5.33394	12.6547	4.25068e-24	Adult
mmu-miR-351-star_st	mmu-miR-351-3p	0.188327	9.21192	0.7994	4.41291	9.21192	1.40671e-15	Adult
mmu-miR-362-3p_st	mmu-miR-362-3p	-0.237874	4.84717	0.81977	2.18316	4.84717	1.63221e-06	Adult
mmu-miR-362-5p_st	mmu-miR-362-5p	-0.00792952	8.79302	0.979557	2.65154	8.79302	3.09227e-18	Adult
mmu-miR-369-5p_st	mmu-miR-369-5p	0.377727	5.14643	0.576607	3.59064	5.14643	1.57629e-13	Adult
mmu-miR-370_st	mmu-miR-370-3p	0.0918116	7.71458	0.821996	2.03731	7.71458	5.27111e-14	Adult
mmu-miR-376a_st	mmu-miR-376a-3p	-0.628965	4.45459	0.481773	2.98966	4.45459	1.00243e-08	Adult
mmu-miR-376b_st	mmu-miR-376b-3p	0.260293	5.51784	0.780024	4.06288	5.51784	6.34924e-13	Adult
mmu-miR-379_st	mmu-miR-379-5p	0.0742704	10.0862	0.891818	3.17143	10.0862	3.36965e-17	Adult
mmu-miR-380-5p_st	mmu-miR-380-5p	0.432601	4.9063	0.446593	3.47702	4.9063	1.7644e-14	Adult
mmu-miR-381_st	mmu-miR-381-3p	0.190599	6.08364	0.7994	3.91642	6.08364	3.58406e-14	Adult
mmu-miR-382_st	mmu-miR-382-5p	0.316395	8.95052	0.576607	3.60032	8.95052	4.38361e-15	Adult
mmu-miR-409-3p_st	mmu-miR-409-3p	0.399841	8.31505	0.425793	4.74865	8.31505	6.25507e-19	Adult
mmu-miR-409-5p_st	mmu-miR-409-5p	0.191021	7.19473	0.705835	4.75573	7.19473	8.9937e-20	Adult
mmu-miR-410_st	mmu-miR-410-3p	0.372119	4.70609	0.605589	2.67262	4.70609	2.12613e-10	Adult
mmu-miR-411_st	mmu-miR-411-3p	0.0931968	7.42683	0.893747	3.25913	7.42683	5.53974e-15	Adult
mmu-miR-411-star_st	mmu-miR-411-3p	0.306199	5.41503	0.712698	3.52787	5.41503	2.60258e-12	Adult
mmu-miR-412-5p_st	mmu-miR-412-5p	0.378257	5.42232	0.452373	3.59921	5.42232	8.79627e-16	Adult
mmu-miR-421_st	mmu-miR-421-3p	0.0683685	8.52776	0.911685	2.95796	8.52776	8.2398e-15	Adult
mmu-miR-431_st	mmu-miR-431-5p	0.254885	8.82356	0.726874	6.30748	8.82356	5.4551e-19	Adult
mmu-miR-431-star_st	mmu-miR-431-3p	0.0984153	5.67527	0.911685	3.86091	5.67527	1.94351e-14	Adult
mmu-miR-433_st	mmu-miR-433-3p	0.870736	8.87444	0.0648793	5.77859	8.87444	1.25202e-18	Adult
mmu-miR-434-3p_st	mmu-miR-434-3p	0.109305	7.43644	0.911685	3.64228	7.43644	1.46198e-13	Adult
mmu-miR-434-5p_st	mmu-miR-434-5p	0.0948846	6.10003	0.929395	3.41992	6.10003	5.99781e-12	Adult
mmu-miR-450b-3p_st	mmu-miR-450b-3p	0.0538451	5.41354	0.978342	3.89002	5.41354	6.32843e-13	Adult
mmu-miR-451_st	mmu-miR-451a	-0.353177	6.64724	0.773701	-2.32107	6.64724	4.39132e-06	Adult
mmu-miR-467a_st	mmu-miR-467a-3p	0.326519	5.88517	0.61144	2.39214	5.88517	2.2012e-10	Adult
mmu-miR-485_st	mmu-miR-485-5p	0.391047	5.58892	0.530227	2.88097	5.58892	8.9898e-12	Adult
mmu-miR-486_st	mmu-miR-486-5p	0.0200316	10.2279	0.978342	-2.02077	10.2279	3.18378e-12	Adult
mmu-miR-486-star_st	mmu-miR-486-3p	0.211607	5.94014	0.7994	-3.54764	5.94014	1.17332e-12	Adult
mmu-miR-487b_st	mmu-miR-487b-3p	0.422011	8.52172	0.452373	5.94529	8.52172	1.43933e-19	Adult
mmu-miR-489_st	mmu-miR-489-3p	0.122485	4.00941	0.940802	3.10998	4.00941	1.26996e-07	Adult
mmu-miR-490-5p_st	mmu-miR-490-5p	0.0966758	7.44465	0.862506	2.35563	7.44465	8.467e-13	Adult
mmu-miR-495_st	mmu-miR-495-3p	0.237315	5.26514	0.799731	3.20141	5.26514	8.20948e-10	Adult
mmu-miR-497_st	mmu-miR-497-5p	-0.229752	6.2436	0.780024	-2.9929	6.2436	2.59721e-11	Adult
mmu-miR-500_st	mmu-miR-500-3p	-0.115334	9.49327	0.781496	2.27335	9.49327	4.55824e-15	Adult
mmu-miR-500-star_st	mmu-miR-500-5p	-0.307878	5.01058	0.737688	3.01278	5.01058	7.75681e-10	Adult
mmu-miR-501-3p_st	mmu-miR-501-3p	0.107986	8.40772	0.7994	3.59935	8.40772	4.33317e-19	Adult
mmu-miR-501-5p_st	mmu-miR-501-5p	0.105987	6.56035	0.843803	3.9108	6.56035	1.35171e-17	Adult
mmu-miR-503_st	mmu-miR-503-5p	0.0233468	11.5219	0.978342	4.85509	11.5219	5.78316e-20	Adult
mmu-miR-503-star_st	mmu-miR-503-3p	0.348689	6.26604	0.670228	3.59004	6.26604	1.58901e-12	Adult
mmu-miR-505-5p_st	mmu-miR-505-5p	0.324704	7.58912	0.481773	2.04909	7.58912	5.71757e-11	Adult
mmu-miR-5102_st	mmu-miR-5102	-0.348735	6.30255	0.823708	-2.9385	6.30255	3.28902e-05	Adult
mmu-miR-5115_st	mmu-miR-5115	-0.642862	8.29245	0.375724	-2.3591	8.29245	1.31015e-08	Adult
mmu-miR-532-3p_st	mmu-miR-532-3p	0.218489	8.46646	0.63804	2.56279	8.46646	2.03974e-14	Adult
mmu-miR-532-5p_st	mmu-miR-532-5p	0.130311	10.6853	0.717899	2.74446	10.6853	4.36844e-18	Adult
mmu-miR-540-3p_st	mmu-miR-540-3p	0.491719	6.17637	0.411496	3.93515	6.17637	2.38337e-15	Adult
mmu-miR-541_st	mmu-miR-541-5p	0.285645	10.5831	0.481773	3.99613	10.5831	1.53054e-18	Adult
mmu-miR-542-5p_st	mmu-miR-542-5p	-0.0179023	8.2499	0.978342	4.5064	8.2499	1.44827e-19	Adult
mmu-miR-543_st	mmu-miR-543-3p	0.453213	5.55089	0.472271	2.98086	5.55089	5.445e-12	Adult
mmu-miR-665_st	mmu-miR-665-3p	0.396357	8.09891	0.446593	3.03692	8.09891	5.42396e-14	Adult
mmu-miR-670_st	mmu-miR-670-5p	0.629477	3.90113	0.481773	2.23987	3.90113	3.40155e-06	Adult
mmu-miR-672_st	mmu-miR-672-5p	0.451373	8.43538	0.294817	3.53561	8.43538	7.32081e-17	Adult
mmu-miR-675-3p_st	mmu-miR-675-3p	0.156291	7.33182	0.609604	3.74555	7.33182	1.30411e-21	Adult
mmu-miR-675-5p_st	mmu-miR-675-5p	0.32398	6.95073	0.7994	3.85837	6.95073	6.35384e-10	Adult
mmu-miR-708_st	mmu-miR-708-3p	0.291342	7.50645	0.7994	3.43669	7.50645	6.72195e-09	Adult
mmu-miR-711_st	mmu-miR-711	0.287176	4.3246	0.7994	-2.01201	4.3246	1.21601e-05	Adult
mmu-miR-720_st	mmu-miR-720	-0.111461	7.40417	0.964776	2.60038	7.40417	4.77095e-05	Adult
mmu-miR-92a-1-star_st	mmu-miR-92a-1-5p	-0.581419	5.04229	0.63804	2.23455	5.04229	3.19512e-05	Adult
mmu-miR-99b-star_st	mmu-miR-99b-3p	0.295837	8.44571	0.481773	2.32416	8.44571	2.49703e-13	Adult

## Sheet: E19.5_Adult
Table S8. Differential expressed miRNAs between E19.5 heart developmental stage and adult heart
AffyID	miRID	logFC	AveExpr	adj.P.Val	DEmiRs E19.5 vs Adult Heart
mmu-miR-3096b-3p_st	mmu-miR-3096b-3p	2.02274	3.91059	5.01185e-05	E19.5
mmu-miR-99b-star_st	mmu-miR-99b-3p	2.02832	8.44571	4.88733e-12	E19.5
mmu-miR-467a_st	mmu-miR-467a-3p	2.06562	5.88517	4.53762e-09	E19.5
mmu-miR-138_st	mmu-miR-138-5p	2.11967	7.87031	4.3419e-13	E19.5
mmu-miR-184_st	mmu-miR-184-3p	2.13396	7.199	6.37039e-12	E19.5
mmu-miR-154_st	mmu-miR-154-5p	2.14939	6.15996	1.8147e-07	E19.5
hp_mmu-mir-675_st	hp_mmu-mir-675	2.15533	5.65638	6.73756e-08	E19.5
mmu-miR-188-5p_st	mmu-miR-188-5p	2.18276	7.14468	1.58801e-08	E19.5
mmu-miR-127-star_st	mmu-miR-127-5p	2.24144	5.77001	2.46755e-09	E19.5
mmu-miR-490-5p_st	mmu-miR-490-5p	2.25896	7.44465	2.31838e-12	E19.5
mmu-miR-106a_st	mmu-miR-106a-5p	2.29992	10.5168	1.65473e-13	E19.5
mmu-miR-410_st	mmu-miR-410-3p	2.3005	4.70609	4.60115e-09	E19.5
mmu-miR-532-3p_st	mmu-miR-532-3p	2.3443	8.46646	1.65473e-13	E19.5
mmu-miR-500_st	mmu-miR-500-3p	2.38869	9.49327	1.63636e-15	E19.5
mmu-miR-362-3p_st	mmu-miR-362-3p	2.42104	4.84717	3.44564e-07	E19.5
mmu-miR-337-5p_st	mmu-miR-337-5p	2.44522	7.72245	1.33627e-11	E19.5
mmu-miR-210_st	mmu-miR-210-3p	2.47962	10.5211	2.37821e-15	E19.5
mmu-miR-485_st	mmu-miR-485-5p	2.48992	5.58892	2.11848e-10	E19.5
mmu-miR-543_st	mmu-miR-543-3p	2.52765	5.55089	1.92553e-10	E19.5
mmu-miR-532-5p_st	mmu-miR-532-5p	2.61415	10.6853	1.45893e-17	E19.5
mmu-miR-299-star_st	mmu-miR-299a-5p	2.62795	6.2702	7.17074e-11	E19.5
mmu-miR-665_st	mmu-miR-665-3p	2.64057	8.09891	1.32155e-12	E19.5
mmu-miR-362-5p_st	mmu-miR-362-5p	2.65947	8.79302	3.43412e-18	E19.5
mmu-miR-720_st	mmu-miR-720	2.71184	7.40417	3.3463e-05	E19.5
mmu-miR-92a-1-star_st	mmu-miR-92a-1-5p	2.81597	5.04229	1.28648e-06	E19.5
mmu-miR-134_st	mmu-miR-134-5p	2.87327	8.64651	3.75943e-14	E19.5
mmu-miR-421_st	mmu-miR-421-3p	2.88959	8.52776	1.63092e-14	E19.5
mmu-miR-495_st	mmu-miR-495-3p	2.9641	5.26514	4.12837e-09	E19.5
mmu-miR-489_st	mmu-miR-489-3p	2.98749	4.00941	2.97728e-07	E19.5
mmu-miR-127_st	mmu-miR-127-3p	3.0402	11.4208	8.28788e-18	E19.5
mmu-miR-380-5p_st	mmu-miR-380-5p	3.04442	4.9063	3.7202e-13	E19.5
mmu-miR-300_st	mmu-miR-300-3p	3.06387	7.8361	1.68508e-14	E19.5
mmu-miR-672_st	mmu-miR-672-5p	3.08424	8.43538	2.10358e-15	E19.5
mmu-miR-379_st	mmu-miR-379-5p	3.09716	10.0862	6.39254e-17	E19.5
mmu-miR-708_st	mmu-miR-708-3p	3.14535	7.50645	3.98798e-08	E19.5
mmu-miR-411_st	mmu-miR-411-3p	3.16594	7.42683	1.23486e-14	E19.5
mmu-miR-369-5p_st	mmu-miR-369-5p	3.21291	5.14643	1.97204e-12	E19.5
mmu-miR-412-5p_st	mmu-miR-412-5p	3.22095	5.42232	1.23486e-14	E19.5
mmu-miR-411-star_st	mmu-miR-411-3p	3.22167	5.41503	1.90506e-11	E19.5
mmu-miR-503-star_st	mmu-miR-503-3p	3.24135	6.26604	1.52669e-11	E19.5
mmu-miR-382_st	mmu-miR-382-5p	3.28393	8.95052	3.75213e-14	E19.5
mmu-miR-335-5p_st	mmu-miR-335-5p	3.30071	8.45246	2.05078e-12	E19.5
mmu-miR-500-star_st	mmu-miR-500-5p	3.32066	5.01058	1.04314e-10	E19.5
mmu-miR-434-5p_st	mmu-miR-434-5p	3.32503	6.10003	1.18003e-11	E19.5
mmu-miR-296-3p_st	mmu-miR-296-3p	3.42715	9.30351	8.05864e-16	E19.5
mmu-miR-540-3p_st	mmu-miR-540-3p	3.44343	6.17637	5.16993e-14	E19.5
mmu-miR-501-3p_st	mmu-miR-501-3p	3.49137	8.40772	7.85672e-19	E19.5
mmu-miR-434-3p_st	mmu-miR-434-3p	3.53297	7.43644	3.3594e-13	E19.5
mmu-miR-675-5p_st	mmu-miR-675-5p	3.53439	6.95073	3.95007e-09	E19.5
mmu-miR-329_st	mmu-miR-329-3p	3.57629	7.37237	7.42641e-14	E19.5
mmu-miR-675-3p_st	mmu-miR-675-3p	3.58926	7.33182	4.04215e-21	E19.5
mmu-miR-376a_st	mmu-miR-376a-3p	3.61862	4.45459	2.14941e-10	E19.5
mmu-miR-299_st	mmu-miR-299a-5p	3.65858	6.32844	3.97025e-12	E19.5
mmu-miR-541_st	mmu-miR-541-5p	3.71048	10.5831	9.88257e-18	E19.5
mmu-miR-381_st	mmu-miR-381-3p	3.72582	6.08364	1.2681e-13	E19.5
mmu-miR-431-star_st	mmu-miR-431-3p	3.76249	5.67527	3.75943e-14	E19.5
mmu-miR-376b_st	mmu-miR-376b-3p	3.80259	5.51784	2.95811e-12	E19.5
mmu-miR-501-5p_st	mmu-miR-501-5p	3.80482	6.56035	2.86629e-17	E19.5
mmu-miR-450b-3p_st	mmu-miR-450b-3p	3.83617	5.41354	9.87036e-13	E19.5
mmu-miR-18a_st	mmu-miR-18a-5p	3.86074	10.1393	6.39254e-17	E19.5
mmu-miR-322-star_st	mmu-miR-322-3p	4.14576	10.3775	2.22968e-20	E19.5
mmu-miR-301a_st	mmu-miR-301a-3p	4.22268	6.73133	2.05078e-12	E19.5
mmu-miR-351-star_st	mmu-miR-351-3p	4.22458	9.21192	4.33223e-15	E19.5
mmu-miR-1983_st	mmu-miR-1983	4.27433	7.25719	3.49167e-16	E19.5
mmu-miR-409-3p_st	mmu-miR-409-3p	4.34881	8.31505	5.00527e-18	E19.5
mmu-miR-542-5p_st	mmu-miR-542-5p	4.5243	8.2499	1.82717e-19	E19.5
mmu-miR-208b_st	mmu-miR-208b-3p	4.56454	6.77274	1.24201e-09	E19.5
mmu-miR-409-5p_st	mmu-miR-409-5p	4.56471	7.19473	2.19974e-19	E19.5
mmu-miR-503_st	mmu-miR-503-5p	4.83174	11.5219	6.56594e-20	E19.5
mmu-miR-433_st	mmu-miR-433-3p	4.90785	8.87444	5.55548e-17	E19.5
mmu-miR-130b_st	mmu-miR-130b-3p	4.98647	10.7566	1.10487e-17	E19.5
mmu-miR-351_st	mmu-miR-351-5p	5.21322	12.6547	7.84632e-24	E19.5
mmu-miR-301b_st	mmu-miR-301b-3p	5.26786	5.9463	5.69991e-19	E19.5
mmu-miR-298_st	mmu-miR-298-5p	5.36564	9.56244	2.70572e-18	E19.5
mmu-miR-487b_st	mmu-miR-487b-3p	5.52328	8.52172	6.6002e-19	E19.5
mmu-miR-431_st	mmu-miR-431-5p	6.0526	8.82356	1.46626e-18	E19.5
mmu-miR-29a_st	mmu-miR-29a-3p	-6.27947	6.46099	4.65273e-19	Adult
mmu-miR-150_st	mmu-miR-150-5p	-5.68267	5.16539	1.40374e-16	Adult
mmu-miR-29c_st	mmu-miR-29c-3p	-5.60878	2.66074	1.66995e-17	Adult
mmu-miR-29b_st	mmu-miR-29b-3p	-5.33553	2.39656	7.85672e-19	Adult
mmu-miR-29b-2-star_st	mmu-miR-29b-2-5p	-3.81191	3.7266	3.11255e-12	Adult
mmu-miR-486-star_st	mmu-miR-486-3p	-3.75925	5.94014	3.95799e-13	Adult
mmu-miR-222_st	mmu-miR-222-3p	-3.62876	5.70279	1.55164e-12	Adult
mmu-miR-3107-star_st	mmu-miR-3107-3p	-3.5863	5.87423	3.33358e-11	Adult
mmu-miR-221_st	mmu-miR-221-3p	-3.0848	7.17448	7.66813e-13	Adult
mmu-miR-195_st	mmu-miR-195a-5p	-2.98074	8.43891	2.17728e-18	Adult
mmu-miR-146a_st	mmu-miR-146a-5p	-2.908	6.1501	7.94029e-12	Adult
mmu-miR-497_st	mmu-miR-497-5p	-2.76315	6.2436	1.47924e-10	Adult
mmu-miR-3064-5p_st	mmu-miR-3064-5p	-2.60741	3.89304	1.91963e-07	Adult
mmu-miR-24-1-star_st	mmu-miR-24-1-5p	-2.56916	2.90492	4.08874e-07	Adult
mmu-miR-22-star_st	mmu-miR-22-5p	-2.50283	3.55978	2.42958e-07	Adult
mmu-miR-155_st	mmu-miR-155-5p	-2.34858	5.92926	1.96826e-11	Adult
mmu-miR-711_st	mmu-miR-711	-2.29919	4.3246	1.99065e-06	Adult
mmu-miR-203_st	mmu-miR-203-3p	-2.26234	3.64922	2.31287e-06	Adult
mmu-miR-10a_st	mmu-miR-10a-5p	-2.25094	4.12937	9.8856e-05	Adult
mmu-miR-696_st	mmu-miR-696	-2.21178	6.67805	5.31903e-07	Adult
mmu-miR-486_st	mmu-miR-486-5p	-2.04081	10.2279	2.823e-12	Adult
mmu-miR-3107_st	mmu-miR-3107-5p	-2.03156	10.2385	4.61792e-13	Adult

[truncated: 1 more sheets: Old]
