# Supplementary material for: Parallel Genome-wide Profiling of Coding and Non-coding RNAs to Identify Novel Regulatory Elements in Embryonic and Maturated Heart
Source: Mol Ther Nucleic Acids. 2018 May 4;12:158–73. doi: 10.1016/j.omtn.2018.04.018 (PMC6023836; doi:10.1016/j.omtn.2018.04.018)
Supplement: Table S9. Unique DEGs at Each Developmental Time Point [file mmc10.xls]

## Sheet: Non-Unique DEGs 
Table S9. Non-unique differential expressed genes (DEGs) at each developmental time point compared to the other time points
E10.5	E11.5	E12.5	E13.5	E14.5	E15.5	E16.5	E17.5	E18.5	E19.5
Fbln5	Fbln5	Sfrp2	Fabp4	Hbb-bh1	Hbb-bh1	Hbb-bh1	Hbb-y	Hbb-y	Hbb-y
Nfix	Nfix	Fbln5	Fbln5	Fabp4	Fabp4	Fabp4	Hbb-bh1	Hbb-bh1	Hbb-bh1
Ogn	Ogn	Hemgn	Hbb-bh1	Dpt	Myom2	Myom2	Myom2	Myom2	Myom2
Sfrp2	Hemgn	Eln	Sfrp2	Myom2	Dpt	Hbb-y	Fabp4	Fabp4	Fabp4
Hemgn	Hbb-bh1	Iigp1	Dpt	Fbln5	Hbb-y	Dpt	Hba-x	Dpt	Dpt
Eln	Fabp4	Mgp	Ogn	Ogn	Hba-x	Hba-x	Dpt	Hba-x	Hba-x
Iigp1	Dpt	Ogn	Hemgn	Hemgn	Hapln1	Aspn	Hapln1	Sgcg	Aspn
Mgp	F13a1	Lox	Eln	Eln	Hemgn	Ogn	Sgcg	Aspn	Ogn
Lox	Thbs2	Nfix	Mgp	Aspn	Ogn	Hapln1	Ogn	Hapln1	Sgcg
Fabp4	Eln	Fabp4	Myom2	Thbs2	4632404M16Rik	Hemgn	Aspn	Ogn	Ckm
Dpt	Hba-x	Dpt	Thbs2	Sfrp2	Aspn	Fbln5	Ckm	Ckm	Hapln1
Lum	Myom2	Lum	F13a1	Hba-x	Thbs2	Ckm	Carns1	Carns1	Btnl9
Col6a3	Hapln1	Col6a3	Nfix	Mgp	D130051D11Rik	Sgcg	Btnl9	4632404M16Rik	Mgp
Aspn	Mgp	Aspn	Aspn	Hapln1	Fbln5	4632404M16Rik	Aplnr	Btnl9	Hemgn
Thbs2	Aplnr	Thbs2	Ltbp3	Rassf5	Sgcg	Abi3bp	4632404M16Rik	Hemgn	Eln
Hbb-bh1	Csf1r	Hbb-bh1	Hapln1	Nfix	Rassf5	Casq2	Hemgn	D130051D11Rik	Ckmt2
Col1a2	Acp5	Col1a2	Rassf5	Aplnr	Btnl9	Mgp	Rassf5	Rassf5	Carns1
F13a1	Osr1	F13a1	D130051D11Rik	D130051D11Rik	Nfix	Thbs2	D130051D11Rik	Hmga2	Casq2
Dnm3os	AI256396	Dnm3os	Csf1r	F13a1	Casq2	Aplnr	Casq2	Casq2	Neat1
A130040M12Rik	D130051D11Rik	A130040M12Rik	Col14a1	Col14a1	Ckm	D130051D11Rik	Hmga2	Cox8b	Cox8b
Csf1r	Abi3bp	Csf1r	Aplnr	4632404M16Rik	Aplnr	Btnl9	Nfix	F13a1	Hmga2
Rassf5	Aspn	Rassf5	Iars	Ckm	Carns1	Carns1	Thbs2	Thbs2	Aplnr
Ltbp3	Ckm	Ltbp3	Hba-x	Abi3bp	Abi3bp	Rassf5	Cox8b	Aplnr	Mgll
Spint2	Aoc3	Spint2	Iigp1	Casq2	Eln	Eln	Mgp	Mgp	Cd36
Mfap4	Apela	Mfap4	Col1a1	Ltbp3	Myl1	Nfix	Pawr	Nfix	Rassf5
Trim71	Sgcg	Trim71	Lox	Btnl9	Mgp	Sfrp2	Hspb6	Eln	4632404M16Rik
Acp5	Btnl9	Acp5	Rps6ka6	Hspb6	F13a1	Col14a1	Stk26	Kcnip2	Slc2a1
Dlg2	4632404M16Rik	Dlg2	Mpzl2	Krt8	Hspb6	Hspb6	Tgfbi	Abi3bp	Mb
Smoc2	Hbb-y	Smoc2	Col1a2	Csf1r	Col14a1	Hmga2	Fndc3c1	Dhrs7c	Fbln5
Osr1	Ltbp2	Osr1	A130040M12Rik	Col1a1	Mpped2	Rgs5	F13a1	Fbln5	Abi3bp
Penk	Fabp7	Penk	Hspb6	Sgcg	Hmga2	Col2a1	Hs6st2	Rgs5	Thbs2
Mylpf	Casq2	Mylpf	Adamts19	Ltbp2	Ltbp3	A130040M12Rik	Adamtsl5	Asb11	D130051D11Rik
Col1a1	Fmo2	Col1a1	Myl1	Tagln	Col1a1	Aoc3	Aoc3	Hspb6	Hspb6
Ptn	Col14a1	Ptn	Col6a3	Myl1	A130040M12Rik	F13a1	Gpr126	Ckmt2	Timp4
Figf	Krt8	Figf	Prss23	Fndc3c1	Fndc3c1	Cav1	Fbln5	Aoc3	Cav1
Myom2	Rassf5	Myom2	Fndc3c1	A130040M12Rik	Rps6ka6	Ndrg1	Col2a1	Hs6st2	Rgs5
Hapln1	Asb11	Abi3bp	Snhg14	Fmo2	Tagln	Asb11	A130040M12Rik	Neat1	Nfix
D130051D11Rik	Hmga2	Aoc3	Rec114	Col6a3	Iars	Fndc3c1	Mpped2	Stk26	Dhrs7c
Col14a1	Cav1	Hbb-y	Casq2	Lox	Ndrg1	Krt8	Rgs5	Cd36	Mapk10
Aplnr	Tgfbi	Sgcg	Aldh1a1	Col1a2	Krt8	Cox8b	Dhrs7c	Mgll	F13a1
Iars	Cthrc1	Btnl9	Piezo2	Aoc3	Tgfbi	Wif1	Krt8	Fndc3c1	A130040M12Rik
Hba-x	Hspb6	Hba-x	Adamts2	Col6a1	Prss23	Col1a1	Asb11	Cav1	Lgals4
Rps6ka6	St8sia4	Apela	Spint2	Ndrg1	Pawr	Rps6ka6	Eln	Tgfbi	Aoc3
Mpzl2	Klf4	4632404M16Rik	AI256396	Aldh1a1	Csf1r	Mpped2	Ndn	Adamtsl5	Fam49a
Hspb6	Carns1	Aplnr	Gtf2e1	Rps6ka6	Col2a1	Meox2	Col14a1	A130040M12Rik	Fmo1
Adamts19	Fndc3c1	Hapln1	Ntn4	Bex2	Rgs5	Ltbp3	Kcnip2	Pawr	Col2a1
Myl1	Edil3	Tmem255a	Trim71	Mpped2	Map1b	Col6a3	Myl1	Gata5	Meox2
Prss23	Sema3c	Fabp7	Rfc4	Carns1	Hs6st2	Fmo2	Slc2a1	Col14a1	Clec1a
Fndc3c1	Tmem108	Fmo2	Msmo1	Hbb-y	Ndn	Cited1	Angpt1	Slc4a1	Fndc3c1
Snhg14	Slc2a1	Carns1	Krt8	Hmga2	Cited1	Pawr	Cd24a	Mb	Stk26
Rec114	Itga4	Ltbp2	Figf	AI256396	Fmo2	Ltbp2	Cav1	Ndrg1	Sfrp2
Casq2	Penk	Tgfbi	Lum	Cav1	Eef1e1	Myl1	Bex2	Col2a1	Col14a1
Aldh1a1	Stk26	Gem	Hmga2	Adamts19	Asb11	Bex2	Gata5	Mpped2	Rbp7
Piezo2	Col2a1	Asb11	Acp5	Ddah1	Sfrp2	Bnc1	Socs2	Cd24a	Ceacam1
Adamts2	Tnxb	Shisa2	Osr1	Rgs5	Gas6	Stk26	Mcm6	Slc2a1	Sphkap
AI256396	Dcn	Klf4	Fmod	Kcna4	Cited2	Hs6st2	Ndrg1	Snhg14	Plscr2
Gtf2e1	Sox17	Tagln	Mfap4	Acp5	Has2	Prss23	Bnc1	Npas2	Plin4
Ntn4	Car3	Sema3c	Col6a1	Rnd2	Adamtsl5	Adamtsl5	Map1b	Cited1	Kcnip2
Rfc4	Mpped2	Rgcc	Dlg2	Col2a1	Aoc3	Tagln	Col1a1	Meox2	Cited1
Msmo1	Hs6st2	D130051D11Rik	Mrpl19	Slc2a1	Slc2a1	Fabp7	Cdkn1c	Krt8	Cldn5
Krt8	AU021895	Tmem180	Tagln	Rec114	Ltbp2	Col6a1	Tagln	Cdkn1c	Smr2
Hmga2	Angpt1	Cthrc1	Ltbp2	Dusp4	Ddah1	Iars	Abi3bp	Alcam	Snhg14
Fmod	Twist1	Car3	Igf2bp3	Gas6	Cav1	Cd24a	Cited2	Rps6ka6	Gata5
Col6a1	Vcan	Papss2	Mylpf	Kalrn	Dusp4	Gas6	Fam49a	Timp4	Asb11
Mrpl19	Has2	Map1b	Rnd2	Trim71	Bex2	Gja3	Hn1l	Fam49a	Gpihbp1
Tagln	Shisa2	Bnc1	Itga8	Fabp7	Med14	Gata5	Snhg14	Bnc1	Pawr
Ltbp2	Papss2	Igf1	Gspt1	Vldlr	Rnasel	Slc2a1	Vcan	Socs2	Lynx1
Igf2bp3	Cox8b	Twist1	Dusp4	Igf2bp3	Snhg14	Plscr2	Rps6ka6	Lynx1	S100a9
Rnd2	Hlf	Tgfb2	Ckm	Asb11	Rnd2	Cited2	Ablim3	Mcm6	Pitpnc1
Itga8	Gas6	Epha3	Kcna4	Mpzl2	Igf2bp3	Tgfbi	Mb	Ablim3	Rps6ka6
Gspt1	Gem	6330403K07Rik	Vldlr	Prss23	Hn1l	Col1a2	Alcam	Col1a1	Has2
Dusp4	Tgfb2	Hs6st2	Sema5a	Gja3	Col6a1	Map1b	Slc16a12	Cited2	Mfap5
Ckm	Slc16a12	Hmga2	Ptn	Igf2bp1	Rec114	Dhrs7c	Igf2bp1	Vcan	Bnc1
Kcna4	Sema7a	AU021895	Ddah1	Snhg14	Cox8b	Ppp1r17	Peg3	Hn1l	Plin5
Vldlr	Map1b	Mpped2	Tomm20	Iars	Rfc4	Rnd2	Dusp4	Pitpnc1	Lgi2
Sema5a	Pde1c	Med14	Ndrg1	Sept6	Acta1	Hn1l	Ckmt2	Dcn	Dcn
Ddah1	Gata5	Ckm	Cd24a	Pawr	Vldlr	Greb1	Prss23	Angpt1	Cadm1
Tomm20	Ltbp1	Gyg	Vnn1	Spint2	Fam96a	Igf2bp3	Rnd2	Lgi2	Sparcl1
Ndrg1	Dnajb9	Ackr3	4632404M16Rik	Greb1	Plscr2	Lox	Rfc4	Iars	Tmeff1
Cd24a	Bnc1	Cd24a	Bex2	Apela	Gyg	Alcam	Gyg	B3gnt5	Ly6a
Vnn1	A130040M12Rik	Tsc22d1	Hn1l	Plscr2	Gtf2e1	Npnt	Rspo3	Vldlr	Hn1l
4632404M16Rik	Col9a1	Vcan	Nfia	Stk26	AU021895	Csf1r	Ceacam1	Syt7	Fmo2
Bex2	Tagln	Mfap2	Prss35	Gtf2e1	Nap1l1	Fam49a	Slc4a1	Igf2bp3	Cdkn1c
Hn1l	Dusp4	Pdlim3	Cxadr	Figf	Kalrn	Ddah1	Ddah1	Klf9	Ablim3
Nfia	Ablim3	Edil3	Nhp2	Cox8b	Igf2bp1	Ceacam1	Sfrp2	Ndn	Adamtsl5
Prss35	Rgs5	Ablim3	Umad1	Nfia	Msmo1	Igf2bp1	Mgll	Npnt	Gpr126
Cxadr	Prss23	Rcn3	Med14	Piezo2	Fam49a	Ywhaz	Apela	Gyg	Dpep1
Nhp2	Wasf1	Eef1e1	Snap23	Med14	Tmed7	Glo1	Mcm3	Vnn1	Nrap
Umad1	Npas2	Sema7a	Mpped2	Adamts2	Myl7	Angpt1	B3gnt5	Bex2	Hs6st2
Med14	Clec1a	Cxcl12	Igf2bp1	Ywhaz	Mcm3	Fbl	Lynx1	Cadm1	Nov
Snap23	Eef1e1	Angpt1	Sept6	2900055J20Rik	Kcna4	Lgi2	Med14	Slc16a12	Sox11
Mpped2	Cldn5	Dnajb9	Dnm3os	Itga8	Gspt1	Gyg	Npnt	Sfrp2	Syt7
Igf2bp1	Snhg14	Foxp2	Rnasel	Rnf207	Acp5	Acp5	Col6a1	Has2	Angptl4
Sept6	Sox3	Id2	Cited2	Rfc4	Polr3k	Gtf2e1	Dcn	Col6a1	Slc16a12
Rnasel	Pdlim3	Casq2	Gas6	Eef1e1	Angpt1	Dcn	Lgi2	Rec114	Myh11
Cited2	Meox2	Hn1l	2900055J20Rik	Fam49a	Khdrbs1	Nhp2	Npas2	Fmo1	Vnn1
Gas6	Bex2	Npnt	Eif4a1	Rnasel	Cd24a	Plagl1	Has2	Fen1	Fndc1
2900055J20Rik	Adamtsl5	Itm2a	Cox5a	Gspt1	Apela	Slc16a12	Igf2bp3	Id2	Klf9
Eif4a1	Gria1	Itga4	Clca3a1	D15Ertd621e	Ywhaz	Tnxb	Greb1	Gpr126	Nrbp2
Cox5a	Ppara	Nap1l1	Pcdh9	Hn1l	Hlf	Has2	Tgfb2	Nrap	Sln
Clca3a1	Rnasel	Mcm6	Depdc1a	Cited2	Mcm6	Mylpf	Ltbp3	Mapk10	Ifi35
Pcdh9	Cd36	1110032F04Rik	Hspe1	Sema5a	Tubb4b	Rec114	Iars	Clec1a	Krt8
Depdc1a	Id2	Slc2a1	1110057K04Rik	Slc16a12	Ywhaq	Vcan	Vldlr	Fbl	Matn2
Hspe1	Ndrg1	Cstb	Fam49a	Ntn4	Fbl	Ablim3	Id2	Peg3	Col6a3
1110057K04Rik	Nap1l1	Vamp3	Mcm3	Mylpf	Coro6	Dusp4	Cadm1	Cks1b	Ushbp1
Fam49a	Mgll	Sox17	Fam49b	Lum	Stk26	Sema5a	Vnn1	Med14	Fmn1
Mcm3	Cacna1g	Stk26	Htra1	Angpt1	Gja3	Aldh1a1	Pitpnc1	Mcm2	Sox17
Fam49b	Pcdh17	Pfn2	Eif4e	Tnxb	Hsph1	Apela	Nap1l1	Igf2bp1	Dusp4
Htra1	Col6a1	Pde1c	Greb1	Mrpl19	Dld	Prpf40a	Slc39a8	Tagln	B3gnt5
Eif4e	Dhrs7c	Iars	Eef1e1	Cd24a	Bnc1	Acta1	Cd36	Mcm3	Cyfip2
Greb1	Sparcl1	Rspo3	Alyref	Adamtsl5	Npnt	Hsph1	Prpf40a	Map1b	Bmp5
Eef1e1	Iigp1	Ltbp1	Aif1l	Map1b	Trdn	Sox17	Plagl1	Sphkap	Osmr
Alyref	Smr2	Lrrc59	Polr3k	Fmod	Nfia	Snhg14	Bmp5	Mcm7	Angpt1
Aif1l	Cmya5	Copg2os2	2610317O13Rik	Nhp2	Rspo3	Cd36	Csf1r	Fmo2	Wif1
Polr3k	Cdkn1c	Col9a1	Pmepa1	Tmem108	Uba6	Npas2	Acp5	Prss23	Mcm3
2610317O13Rik	Isl1	Isl1	Sccpdh	Tomm20	Edil3	Vnn1	Gas6	Alyref	Col1a1
Pmepa1	Ppp1r17	Meox2	Kpna1	Has2	AI256396	AI256396	Rgs2	D15Ertd621e	Igf2bp1
Sccpdh	Lynx1	Pafah1b2	Glrb	Trdn	Nhp2	Hlf	Nrap	Csf1r	Mpped2
Kpna1	Fgf18	Col2a1	Npnt	Snap23	Rnf207	Vldlr	Clec1a	Wif1	Rilp
Glrb	Kcnip2	Pdgfc	Crispld2	Prpf40a	Eif4a1	Ndn	Polr3k	Plin4	Ak4
Npnt	Gpr126	Stard9	Fbl	Dcn	Cthrc1	Rspo3	Cited1	Sox11	Fabp3
Crispld2	Mb	Fn1	Fmo2	St8sia4	Hmgn1	Mgll	Col6a3	Gas6	3632451O06Rik
Fbl	6330403K07Rik	Igf2bp1	Tomm70a	Sox17	Wasf1	Clec1a	Sox11	Sox17	Pcdh17
Fmo2	Abcc8	Adhfe1	Tubb4b	Eif4a1	Cks1b	Med14	Fmo2	Aldh1a1	Ifitm3
Tomm70a	Kcnq1ot1	Ushbp1	Opa1	Pcdh9	Ubqln1	Sparcl1	Fmo1	Myl1	Trip13
Tubb4b	Abca8a	P4hb	Cct3	Tbrg1	Dnajb9	Nrbp2	Ppp1r17	Plscr2	Alcam
Opa1	Robo4	Mcm3	Mmd	Tmem163	Alcam	Cdkn1c	Myl7	Pde1c	Socs2
Cct3	Acsl1	Has2	Ubqln1	Nckap5	Alyref	Peg3	Meox2	Col6a3	Slc2a3
Mmd	Nrp1	Cd36	Ptger4	Hs6st2	Nme1	Cldn5	Cacna1g	Prpf40a	Polr3g
Ubqln1	Grip1	9530068E07Rik	Cdc6	Coro6	Tmem108	Robo4	0610007P14Rik	Ormdl1	Skp2
Ptger4	Nrbp2	Vopp1	Ddt	Fam96a	Spint2	Trdn	Twist1	Edil3	Greb1
Cdc6	Gimap4	Enpp3	Cav1	Bmpr1a	Tomm20	Eif4a1	Ushbp1	Ankrd33b	Homer2
Ddt	Npnt	Bmper	Plagl1	Vnn1	2900055J20Rik	Fmo1	Edil3	Nap1l1	Robo4
Cav1	Greb1	Fzd2	Sall4	Fbl	Fen1	Mcm3	Syt7	1500015O10Rik	Map1b
Plagl1	Acap1	Ndrg1	Tmem163	Nap1l1	Vamp3	Mb	Wasf1	Tbrg1	Rrm2
Sall4	Atp8b1	Pde1a	Lcor	Tubb4b	Slc16a12	Kcnip2	Cldn5	Ceacam1	Mycn
Tmem163	Gimap8	Tpi1	Mrc1	Clca3a1	Ormdl1	Mcm6	Depdc1a	Gimap8	Rec114
Lcor	Wnt5a	Ywhaz	Tmem38b	Peg3	Sema5a	Edil3	D15Ertd621e	Adhfe1	Srgn
Mrc1	Mdk	Acp1	Mcm7	Ctss	Ube2q2	Fam96a	Khdrbs1	Nrbp2	S100a8
Tmem38b	Tenm2	Adamtsl5	Mtch2	Alcam	Txnl1	Mcm7	Ormdl1	Bmp5	Ptgds
Mcm7	Peg3	Cks1b	Txnl1	Cks1b	Adamts19	Gspt1	Ywhaz	Adck3	Gimap8
Mtch2	Rimklb	Igf2bp3	Rgs5	2010204K13Rik	Socs6	Alyref	Rilp	3632451O06Rik	Ndrg1
Txnl1	Ceacam1	Npas2	Atg5	Homer2	Hnrnpab	Rfc4	Fbln1	Tenm2	Sord
Rgs5	1110059G02Rik	Gata5	Homer2	Alyref	Mylpf	Tbrg1	Fen1	Twist1	Adck3
Atg5	Lgi2	Tmem26	Zwint	Bnc1	Clec1a	Cks1b	Mllt3	Sparcl1	Bex2
Homer2	Ptgds	Gabarap	Ywhaz	Mcm3	Sox17	Smr2	Abcc8	Mmd	A730054J21Rik
Zwint	Cdo1	Tmem178	Btnl9	B3gnt5	Banf1	Ddo	Coro6	Acp5	1500015O10Rik
Ywhaz	Cd24a	Ugcg	Psmb7	Mfap4	Col1a2	Hmgn1	Aldh1a1	Hmgn1	Cited2
Btnl9	Capn6	Clec1a	2010204K13Rik	Zcchc3	Pttg1	Coro6	Plscr2	Robo4	Lox
Psmb7	Fndc1	Dhrs7c	Aoc3	Strip2	Cct8	Adamts2	Nrbp2	Rilp	Igf2bp3
2010204K13Rik	Ushbp1	Mgll	Hbb-y	Ptger4	Mrpl19	D15Ertd621e	Uba6	Tgfb2	D330040H18Rik
Abi3bp	Col6a2	Ceacam1	Tgfbi	Gata5	Tgfb2	Fmod	Eef1e1	Depdc1a	Gtf2e1
Sgcg	Slc4a1	Cox8b	Sgcg	Mcm7	Tspan6	St8sia4	Dkc1	Rnd2	Csf1r
Aoc3	Ckmt2	Cmya5	Carns1	Sccpdh	Gata5	Kalrn	Adhfe1	Ppara	Pde1c
Carns1	Pawr	Cav1	Papss2	AI451458	Kansl1l	Kcna4	3632451O06Rik	Ptgds	Lims2
Hbb-y	Ndn	Zbtb16	AU021895	Npnt	Sccpdh	Nfia	Pnn	Gja3	Vldlr
Col2a1	Cdh11	Smr2	Ablim3	Plagl1	Lrrc59	Fgf18	Cthrc1	Ppp1r17	Pcna
Slc2a1	Sox11	Acsl1	Fabp7	Lgi2	Fabp7	B3gnt5	Fbl	Ifi35	Rspo3
Kalrn	Mcm6	Rgs5	Dhrs7c	Hmgn1	Ppih	Msmo1	Rnf207	Rrm2	Vcan
Fabp7	Foxp2	Hspb6	Meox2	Sema3c	Dcn	Pitpnc1	Sphkap	Dut	Gyg
Asb11	Socs2	Qk	Isl1	Robo4	Pdlim1	Tmem108	Mcm2	Tnxb	Ddah1
Gja3	Slit2	Abcc8	Acsl1	Nrbp2	Aldh1a1	Fign	Fam169a	Ushbp1	Smc2
Pawr	Timp4	Cdkn1c	Ceacam1	Trip13	Opa1	Nme1	Dck	Greb1	Cd24a
Apela	Slc39a8	Atp8b1	Kcnip2	Cxadr	Rps27l	Pttg1	Hmgn1	Smr2	Pnn
Plscr2	Mex3b	Pitpnc1	Twist1	Dcaf12l1	Impa1	AU021895	Ywhaq	Rnasel	Cdc6
Stk26	Tenm3	Ppara	Colec11	Gsn	Rrm2	Eef1e1	Robo4	Dusp4	Tnxb
Cox8b	Flrt3	Prpf40a	Rimklb	Nrap	Idh1	N6amt2	Tnxb	Apela	Col1a2
Rnf207	Epha3	St8sia4	6330403K07Rik	0610007P14Rik	N6amt2	Fbln1	Ltbp2	Nefl	Plagl1
D15Ertd621e	Ackr3	Kcnip2	Npas2	Coro1c	Trim71	Myl7	Neat1	D330040H18Rik	Twist1
Slc16a12	Alcam	Gimap8	Adhfe1	Socs6	Fam49b	Sema7a	Sgpp1	Ddo	Col6a2
Angpt1	Fam49a	Krt8	Ckmt2	Plac8	Greb1	Col6a2	Pfn2	Rfc4	Npnt
Tnxb	Rilp	Rilp	Cox8b	Zdhhc2	D15Ertd621e	Banf1	Trove2	Pttg1	Med14
Adamtsl5	B3gnt5	Kcnq1ot1	Gpr126	Fen1	Mpzl2	Abcc8	Cks1b	Tmem108	Wnt5a
Map1b	D330040H18Rik	Bex2	Zbtb16	Kansl1l	Nrbp2	Gpx1	Gtf2e1	Trip13	Sept4
Tmem108	Hn1l	Tnni2	Slit2	Mcm6	Gtf2e2	Mrpl19	Sox17	Cldn5	Gimap4
Has2	Bach2	Slc4a3	Vcan	Pgap1	Lgi2	Enpp3	Dmpk	Ltbp3	Nefl
Trdn	Cited2	Peg3	Timp4	Mcm2	Wtap	Bmp5	Idi1	Itga4	Capn6
Prpf40a	Mllt3	Ppp1r17	Mgll	Pdgfrb	Pcna	Ushbp1	Timp4	Wnt5a	Adamts2
Dcn	Pitpnc1	Robo4	Cdkn1c	Hspe1	Ppa1	Gm20186	Fmod	Hlf	Mdk
St8sia4	Sall1	Tnxb	Wnt5a	Mlf1	Plscr1	Lynx1	Gimap8	Plagl1	Mllt3
Sox17	Myh11	Tenm2	Tenm3	Polr3k	Prpf40a	Mcm2	Tiparp	Lox	Edil3
Tbrg1	Zbtb16	Fmo1	Foxp2	Tmem38b	Cstb	Cacna1g	Nudcd2	Nt5dc2	Apela
Nckap5	Adhfe1	Dmpk	Bai2	Eif4e	Ntn4	Upk3b	Hlf	Kif20a	Ltbp2
Hs6st2	Gyg	Sox11	Mdk	Opa1	Nrap	Nrap	Apex1	Rpl5	Pitx2
Coro6	Plin4	Acss2	Plin4	Sema7a	Glrb	Polr3k	Wnt5a	Mllt3	Alg11
Fam96a	9430047L24Rik	Ckmt2	Ntm	Slco3a1	Sema7a	Rgs2	Klf9	Coro6	Gbp7
Bmpr1a	Erc2	Gpr126	Stk26	Frmd4b	Itfg1	Strip2	Sub1	Ddah1	Mrpl19
Nap1l1	Igf2bp1	Cdh11	Mex3b	Ppp1r2	Mmd	Cmya5	Sema7a	Eef1e1	Rnasel
Peg3	Ntm	Ndn	Gata5	Nme1	Nipsnap3b	Ube2q2	Hnrnpr	Mylk	Col6a1
Ctss	3632451O06Rik	Mex3b	Abca8a	Ap3m1	Pfn2	Atp8b1	Bach2	Rspo3	Sema7a
Alcam	Kif26b	Pawr	Cd36	Fbxo33	Tm9sf2	Tubb4b	Nipsnap3b	Fgf18	Mcm2
Cks1b	Fn1	Slit2	Ackr3	Ptn	Peg3	Nap1l1	Fgf18	Cand1	St8sia4
Bnc1	Syne2	Flrt2	Pitpnc1	Msmo1	Ldha	Fam169a	Hunk	Gem	Mmd
B3gnt5	Rspo3	Gpc3	Ltbp1	Cacna1g	Rpl22	Rnasel	Mmd	Syne2	Pttg1
Zcchc3	Tnfrsf19	Wnt5a	Id2	Zwint	Col6a3	Spint2	Trdn	Pnn	Lypd6
Strip2	Pfn2	Sfrp1	Tmem178	Gpx1	Pde1c	Gsn	Plin4	Dmpk	Prg4
Gata5	Rgs2	Tenm3	Hs6st2	Dtl	Cacna1g	Trim71	Hsph1	Asns	Sult1a1
AI451458	Copg2os2	Timp4	Shisa2	Txnl1	Trove2	Tomm20	Fam96a	Dpep1	Htra3
Lgi2	Nrap	Lynx1	D330040H18Rik	Dnpep	E2f5	Kcnq1ot1	Nfia	Gtf2e1	Gtf2a1
Hmgn1	Sfrp1	Socs2	Pitx2	Cadm1	Eif2s1	Ola1	Rec114	Esrrg	Sema5a
Sema3c	Col13a1	Tanc2	Ppara	Ubqln1	Fam213a	Nop16	Gja3	Myo5a	Mcm6
Robo4	Colec12	Bach2	Col9a1	Tsc22d3	Fmod	Mpzl2	Zcchc3	Myh11	Iars
Nrbp2	A730062M13Rik	Ntm	Tnnt1	Vamp3	Snap23	Khdrbs1	Mylk	Skp2	Ppp1r17
Trip13	Heph	Slc39a6	Itgb1bp2	Ppih	Acp1	Tenm2	Itga4	Isl1	Cnn1
Dcaf12l1	Slc4a3	Plin4	Rilp	Gpd2	Dcaf12l1	Itga8	Tmem108	Kcnq1ot1	Mcm4
Gsn	Foxc2	2300010F08Rik	Col13a1	Fign	3632451O06Rik	Ppih	Cgnl1	Myl7	Fam107a
Nrap	Gpc3	Erc2	Copg2os2	Snx7	Vopp1	Cadm1	D330040H18Rik	Rfc3	Chek1
0610007P14Rik	Bmp2	Flrt3	Abcc8	Enpp3	Mcm5	Asns	Ppara	Fam169a	1190002N15Rik
Coro1c	D15Ertd621e	B3gnt5	Asb11	Lpgat1	Eif4e	Wasf1	Gtf2e2	Abcc8	Zbtb16
Socs6	Appbp2	Plxnc1	Arnt2	Hlf	Coro1c	Cyp51	Rrm2	Khdrbs1	Hsph1
Plac8	Frem1	Sub1	Sfrp1	Lypd6	Mcm2	Twist1	Trip13	Gspt1	Fen1
Zdhhc2	Prpf40a	Alcam	Alcam	Pdlim1	0610007P14Rik	Pde1c	Igfbp2	Cdyl	Myct1
Fen1	Mcm3	Mb	Bmp2	Cct3	Mapk1	Tgfb2	Dnaja1	Cdt1	Elovl6
Kansl1l	Dmpk	Tnfrsf19	Flrt3	Clec1a	Pafah1b2	Nt5dc2	Skp2	Mcm5	Dcpp1
Mcm6	Dck	9430047L24Rik	Mapk10	Etf1	Zwint	Paics	Umad1	Ywhaz	Kif20a
Pgap1	Nov	Syne2	Neat1	Edil3	2010204K13Rik	Mcm5	Dld	Gpc3	Fign
Mcm2	Zfp462	Tmtc2	Cox7a1	Myct1	Paics	Myct1	Gspt1	Wasf1	Wasf1
Pdgfrb	Ddc	Cited2	Klf9	Usp46	Pno1	Fen1	Papola	Nipsnap3b	Coro6
Mlf1	Cadps	Khdrbs1	Afap1l2	Eif5a	Ctnnb1	Homer2	Prpf4b	Htra3	Tnik
Sema7a	Fmo1	Mdk	Ly6a	1110057K04Rik	Robo4	Itga4	Ell2	Rnf207	Hmgn1
Slco3a1	Tanc2	Hnrnpr	Asb15	Mmd	Lox	Rfc3	Gpd2	Hnrnpab	Acacb
Frmd4b	Dkc1	Slc16a12	Gpc3	Bmp5	Vcan	Opa1	Sccpdh	Hunk	Rfc4
Ppp1r2	Pde2a	Tiparp	Col23a1	E2f5	B3gnt5	Pafah1b2	Rnasel	Cdk4	Prss23
Nme1	Obscn	Abca8a	Pde1c	Tgfbi	Mcm7	Tmem163	Dnajb9	Acta1	Fam169a
Ap3m1	Dse	Obscn	Mb	Cthrc1	Vnn1	E2f5	Frem1	Hsph1	Cks1b
Fbxo33	Ddah1	D15Ertd621e	Ptgds	Klf4	Cyp51	Gapdh	Dcpp1	Adamts2	Ormdl1
Cacna1g	Flrt2	Fndc3c1	Kcnq1ot1	Itga4	Umad1	Gimap8	Tbrg1	8430408G22Rik	Pgam1
Gpx1	2310035P21Rik	Bmp2	Lrrc2	Penk	Upk3b	Trip13	Pcna	Sult1a1	Polr3k
Dtl	Vnn1	Rgs2	Flrt2	Tmem255a	Slc1a3	3632451O06Rik	Gem	Slc39a8	Afap1l2
Dnpep	Amot	Npr3	Smr2	Gem	Asns	Skp2	Alyref	Cacna1g	Flrt3
Cadm1	Ednrb	Fbn2	Tuba4a	Shisa2	Sae1	Vamp3	Scfd1	Scfd1	Rnd2
Tsc22d3	Cadm1	Dab2	Lynx1	Rgcc	Fbxw11	Syt7	Adamts2	Col1a2	Acp5
Vamp3	Ormdl1	Kif26b	Gem	Tmem180	Sox3	Snap23	Mapk1ip1l	Myct1	Depdc1a
Ppih	Pi4k2b	Fbln1	1810011O10Rik	Timp4	Rabif	Prtg	Eif4a1	Pcna	Tenm2
Gpd2	Tpbg	Colec12	Acss2	Gpr126	Polr2m	Ywhaq	Dtl	Ntm	Msh6
Fign	Fam84b	Marcks	Rcn3	Kcnip2	Tsc22d1	Cdyl	Txnl1	Rdx	Npas2
Snx7	Mlxipl	Ptgds	Gimap8	Slit2	Sept6	Mylk	Smc2	Ola1	Cdt1
Enpp3	Asb15	Apex1	Sox11	Mex3b	Hspe1	Pgap1	Itfg1	Sema7a	Copg2os2
Lpgat1	Hnrnpr	Skil	Mypn	Dhrs7c	Skp2	Wtap	Mycn	Sub1	0610007P14Rik
Hlf	Fam169a	Id4	Fmo1	Adhfe1	Tpi1	Itm2a	Kcnq1ot1	Cthrc1	Esrrg
Lypd6	Myo5a	Meg3	Tenm2	Wnt5a	Zfp521	Slc39a8	2010204K13Rik	Ube2q2	Adhfe1
Pdlim1	Pitx2	Mecom	Murc	Ckmt2	Itm2a	Kansl1l	Col1a2	Lrrc59	Fbl
Clec1a	Smim5	Ddc	Foxc1	Neat1	Gem	Txnl1	Polr3g	Sord	E2f5
Etf1	Dtl	Nudt21	Clec1a	Mapk10	Ier3ip1	Igfbp2	Homer2	Dtl	Gpr116
Edil3	Marcksl1	Dck	Htra3	Klf9	Ushbp1	Eif5a	6330403K07Rik	Papola	Tsc22d1
Myct1	Tmem2	Prss23	Adck3	Mgll	Ugcg	Dnpep	Ptgds	Rcn3	Cp
Usp46	Il23a	Specc1	Unc13c	Plin4	Lsm6	Fdft1	Tspan6	Nov	Ntm
Eif5a	Syt7	2310035P21Rik	Slitrk5	Ly6a	Kpna1	Coro1c	E2f5	Cnn1	Gpc3
Bmp5	Mypn	Foxc1	Rbp7	Ntm	Depdc1a	Adhfe1	Ddc	Cct8	Dtl
E2f5	Ell2	Creb3l2	Plin5	Asb15	Tbrg1	Socs6	Slit2	Zcchc3	Rgs2
Tgfbi	A730054J21Rik	Nrap	S100a9	Npas2	Itga4	Mllt3	Prrx2	Polr3g	Kif26b
Ndn	Tnpo1	Tpbg	S100a8	Col23a1	Ak4	Ptger4	Nup153	Matn2	Fignl1
Cited1	Mecom	Heph	Slc2a1	Gtsf1	Abat	1110032F04Rik	Enpp3	Fbln1	Syne2
Acta1	Zfhx3	Wasf1	Cyfip2	Lynx1	Pbrm1	Zwint	Tmem38b	Pfn2	Fmod
Gyg	Sphkap	Bai2	Srgn	Bai2	Rpl5	Hnrnpab	Hnrnpab	Banf1	Itih5
AU021895	Slc2a3	Rdx	Gpihbp1	Ms4a4d	Cgnl1	Grip1	Tenm2	Hnrnpr	Dck
Tmed7	Lyve1	Appbp2	Angptl4	Pitx2	Npas2	Eif4e	Cdc6	Nfia	Kcnq1ot1
Myl7	Pdgfc	Apaf1	Lgals4	Isl1	Gria1	Tiparp	Msmo1	Ywhaq	Abca8a
Khdrbs1	Foxc1	Pvrl3	A730054J21Rik	Cd36	Thumpd1	1110057K04Rik	Ltbp1	Gtf2e2	Nt5dc2
Ywhaq	Tmtc2	Rfc4	Prg4	Tnnt1	Cadm1	Emilin2	Gpc3	Nme1	Mapk1ip1l
Hsph1	Prrx2	Zfp462	Dzip1	D330040H18Rik	Homer2	Gimap4	Ran	Homer2	Id2
Dld	Htra3	Syt7	Fam107a	Pitpnc1	Maged2	Rnf207	Dut	Ubqln1	Pgap1
Rspo3	Rnf207	Polr3k	Fndc1	Plin5	Cdyl	Lrrn4	Rdx	Col6a2	Nfia
Uba6	Prom1	Ednrb	Cyyr1	Rbp7	Slco3a1	Cxadr	Gtf2a1	Smc2	Runx1t1
Cthrc1	Mapk1ip1l	Ormdl1	Tmeff1	S100a9	Rdx	Abat	Bmper	Mcm4	Frem1
Wasf1	Asb4	Trove2	Sept4	Angptl4	Bmper	Rilp	AI256396	Capn6	Tenm3
Dnajb9	Stard9	Cd44	Myh11	Prg4	Hspd1	Lcor	Paics	Gbp7	Parp3
Ormdl1	E2f5	Ankrd44	Sparcl1	Srgn	Cep170	Ubqln1	Cand1	Nmral1	Asns
Ube2q2	Tiparp	Igfbp2	Cp	Tmeff1	Nudt21	Nmral1	Cyp51	Ly6a	Myl7
Hnrnpab	Lrrc2	Fzd1	Abi3bp	Mb	Trip13	Tnni2	Plscr1	Lypd6	Pdia3
Banf1	Neat1	Itgb1bp2	Fras1	Mfap5	Gpd2	Neat1	Wtap	Grip1	Socs6
Pttg1	Mapk10	Rpl5	Lims2	Zbtb16	Tmem180	Dctd	Apaf1	Rgs2	Crispld2
Cct8	Cox7a1	Rimklb	Runx1t1	Dpep1	Rgs2	1110059G02Rik	Lrrc59	Fmod	Rfc3
Tgfb2	Klf9	Maged1	Eltd1	Cp	Papola	Mmd	Rpl22	Cdc6	Aif1l
Tspan6	Rcn3	Acvr1	Olfr78	Fmo1	Ppp1cb	Krt18	Scd2	Cdca8	Cand1
Lrrc59	Ankrd33b	Klf9	Cldn5	Dzip1	Hmgn5	Aif1l	Tubb4b	Npm1	Acta1
Rps27l	Ifi35	Lcp1	Sgk1	Fignl1	Mat2b	Pdk3	Adck3	Mdk	Grip1
Impa1	Cnn1	Ywhaq	Matn2	Olfr78	Emilin2	Dcaf12l1	Mcm4	Ifitm3	Thbs4
Rrm2	Adck3	Zfhx3	Mpc1	Acsl1	Sf3b6	A730062M13Rik	Syne2	A130088B03Rik	Atp8b1
Idh1	Ly6a	Mcm2	Grhl1	Smr2	Sf3b5	Ppa1	Kif20a	Eif4a1	Kank3
N6amt2	8430408G22Rik	Zcchc3	Capn6	Gpihbp1	Dck	Vopp1	Nt5dc2	Slit2	Grhl1
Gtf2e2	Nefl	Pi4k2b	Meis2	Lims2	Sphkap	Hmbs	Pafah1b2	0610007P14Rik	Glrb
Wtap	Col23a1	Spon1	Plscr2	S100a6	Cdt1	Isl1	Rpl5	Zbtb16	Itpkb
Pcna	Gbp7	Slc39a8	Sphkap	Parp3	Pgap1	Plscr1	Tnpo1	Polr3k	Cct8
Ppa1	Dpep1	Cdo1	Mfap5	A730054J21Rik	Stard9	Snrpb	Cdk4	Pgap1	Trim59
Plscr1	Fen1	Tuba4a	Robo1	Ceacam1	Cldn12	Lrrc59	Nme1	Itpkb	Asb4
Cstb	Matn2	Pitx2	Abcb1a	Bcl11a	Tmem33	0610007P14Rik	Col6a2	Lsm6	Ube2c
Itfg1	Afap1l2	Dnaja1	Ms4a4d	Fabp3	Cxadr	Sox3	Elovl6	Nup153	2010204K13Rik
Nipsnap3b	Ifitm3	Tnpo1	Qk	Copg2os2	Pgk1	Nipsnap3b	Lox	Apex1	Lcor
Pfn2	Asns	Col13a1	Cnn1	Lgals4	Son	Mapk1	Zfp521	Elovl6	Eif4a1
Tm9sf2	Tuba4a	Dse	Dpep1	Afap1l2	Strip2	Bud31	Tmed7	Mycn	Psip1
Ldha	Nhsl2	Dcn	Slc2a3	Cyyr1	Nudcd2	Pdlim1	Pttg1	Txnl1	Fam57b
Rpl22	A130088B03Rik	Paics	Slfn5	Tenm3	Akirin1	Pdgfrb	Parp1	Fam96a	N4bp2
Pde1c	Itpkb	Cnn1	Bcl11b	Tuba4a	Figf	Lypd6	Rbm12	Usp1	Tmem108
Trove2	Igf2bp3	0610007P14Rik	Vwf	Eltd1	Ola1	Tmem14c	Flrt3	Rbm12	Itga4
Eif2s1	Itih5	Smim3	Tenm4	Runx1t1	Fam171a1	Sphkap	Fn1	Pafah1b2	Sqle
Fam213a	Meis2	Skp2	Gtsf1	Lca5	Zfp207	Sult1a1	Stard9	Ppih	Bend4
Acp1	Esrrg	Nipsnap3b	Bcl11a	Fras1	Vbp1	Sccpdh	Rfc3	Zwint	Hunk
3632451O06Rik	Lims2	Gulp1	Gbp3	Nov	Thyn1	Apex1	Nudt21	Tsc22d1	Akap5
Vopp1	Sult1a1	Zcchc11	Fmn1	Bcl11b	1110057K04Rik	Cct3	Ankrd44	Mrpl19	Enpp3
Mcm5	Ehd2	Lrrc2	C3	Tnik	Atp5f1	2010204K13Rik	Kcna4	Gimap4	S100a16
Mapk1	Pcsk5	Cldn5	Nov	Abcb1a	Rraga	Fam49b	Esrrg	Ncl	Mylk
Pafah1b2	Unc5c	Nrbp2	Fuca2	Unc13c	Add3	Adamtsl3	A730062M13Rik	Nudcd2	Cdk4
Paics	Phgdh	Asph	Ifitm3	Sphkap	Plagl1	Ppara	Tspan2	Fn1	Plekha7
Pno1	Runx1t1	Smim5	Phgdh	Zwilch	Manf	Gpr126	N4bp2	Nop16	Ubxn2b
Ctnnb1	Tbl1x	Smc2	Wscd2	Kcnq1ot1	Bmpr1a	Tpi1	Ubqln1	Upk3b	Cep192
Vcan	Rgcc	Mypn	Kif26b	Ifitm3	Lap3	Carhsp1	Dcaf12l1	Ddx27	Fam60a
Cyp51	Grhl1	Arnt2	Mex3a	Adck3	Slc39a8	Kpna1	Sult1a1	Fdft1	Banf1
Upk3b	Dut	Abat	Skp2	Wscd2	Psma1	Slco3a1	Cdo1	Aif1l	Ppih
Slc1a3	Nceh1	Pbx3	Fam60a	Plk4	Fign	Ugcg	Maged2	Slc4a3	Hlf
Asns	Rpl5	A730054J21Rik	Atp8b1	Myh11	Ptprg	Bmper	Fam213a	Asb15	Dctd
Sae1	Tcf15	Mcm4	Fabp3	Fndc1	Nop10	Stard9	Smndc1	Uba6	Phgdh
Fbxw11	Gli3	Sdc1	Acacb	Robo1	Strap	Fam171a1	1110032F04Rik	Set	Cep170
Sox3	Ms4a4d	Meis2	Gli3	Flrt3	Cops2	Hspd1	Myo5a	Tubb4b	1110032F04Rik
Rabif	Trip13	Smad6	Tnfrsf19	Sfrp1	Hnrnpm	Matn2	Fabp7	Mthfd1l	Opa1
Polr2m	Mcm7	Fosb	Lca5	5730471H19Rik	Cand1	Fndc1	Cdt1	Fzd2	Cdyl
Tsc22d1	Basp1	Neat1	Pnisr	Mdk	Adamts2	Ldha	Arf4	Glrb	St8sia6
Skp2	Cdk4	Mapk10	Itih5	Fbn2	Eif5a	Strap	Cdyl	Myl4	Lca5
Tpi1	Rbm12	Myh11	Parp3	Slc38a4	Gsn	Rpl22	Copg2os2	Sox3	Myl1
Zfp521	Cand1	Ankrd33b	Rgcc	Snap91	Hsd17b12	Eef2k	Idh1	Copg2os2	Txnip
Itm2a	Zfp711	Htra3	Gbp7	Ces1d	Atp6v1f	Cand1	Lcor	Son	A730062M13Rik
Gem	Sall2	Hfe2	Gpr116	H19	Igfbp2	Kars	Ddo	1110032F04Rik	Slit2
Ier3ip1	Srsf7	Asb15	Pcdh17	Art1	Tomm70a	Glrb	Mcm5	Nhp2	Macrod1
Ushbp1	Gpihbp1	Ly6a	Acadvl	Ly6e	Rpa1	Dut	Kansl1l	Lims2	Rgcc
Ugcg	Cdyl	Cox7a1	Fignl1	Thrsp	Wls	Tsc22d1	Mat2b	E2f5	Tgfb2
Lsm6	Tsc22d1	Sparcl1	Fbn2	Lrrc2	Nmral1	Osmr	Lypd6	Opa1	Acsl1
Itga4	Frmd5	Dut	Slc38a4	C3	Dnaja2	Mlf1	Mdk	Fndc1	Cav2
Ak4	Sept4	Upk3b	H19	AW112010	Sub1	9330159M07Rik	Pgap1	Nudt21	Olfr78
Abat	Akap5	Afap1l2	Ces1d	Tnni1	Dpysl2	Cct8	Upk3b	Strap	Nceh1
Pbrm1	Scfd1	Tbrg1	Art1	Igf2bp2	Cd36	Tmem255a	Kpna1	Ltbp2	Nup205
Rpl5	Vldlr	Mcm7	Ly6e	Cks2	Zfp536	Gpd2	Grip1	Tenm3	Abcb1a
Cgnl1	Cav2	Gli3	Thrsp	Gbp2	9330159M07Rik	Hist2h2be	Abca8a	Tiparp	Set
Npas2	Mcm4	Fen1	Mela	Aqp1	Nt5dc2	Rabif	Zfp462	Sccpdh	Slc4a3
Gria1	Krt18	Sept4	Igf2bp2	2900092N22Rik	Atxn10	Thyn1	Nras	A730062M13Rik	Tex30
Thumpd1	Hfe2	Fbl	Snap91	Mela	Gapdh	Ankrd33b	Ube2q2	Nras	Fbln1
Maged2	Polr3g	Nmral1	Nrk	Bex4	Meox2	Fam65b	Socs6	St8sia4	Pde2a
Cdyl	Nt5dc2	Adck3	Gda	Aspm	Rbm12	Otub1	Atp8b1	Maged2	Nap1l1
Rdx	S100a16	Unc5c	Ifi27l2a	Gda	Fbxo30	Pcdh17	Hnrnpm	Pitx2	Gpd2
Bmper	Klhl40	Nt5dc2	Cks2	Kif2c	Myh7b	Tomm70a	Sqle	Gpihbp1	Hells
Hspd1	Skp2	Maged2	2900092N22Rik	Nrk	Vps35	Hspe1	Slc2a3	Ngfrap1	Srsf3
Cep170	Rps6ka6	Tnnt1	AW112010	Ect2	Pcdh17	Nov	Ola1	Frem1	Eef1e1
Nudt21	Lrch2	Srsf11	Tnni1	Cenpe	Prpf4b	Copg2os2	Slco3a1	Nsun2	Ppa1
Tmem180	Col9a3	Pttg1	Plk4	Xdh	Tenm2	Ruvbl1	Fbxw11	Wtap	Isl1
Rgs2	Cks1b	Col23a1	Gbp2	Adh1	Zcchc3	D930003E18Rik	Atf2	Dck	Bub1
Papola	Hells	Cdyl	Kif2c	Tox3	Sep15	Spef1	St8sia4	Hnrnpm	Npm1
Ppp1cb	Mcm2	D330040H18Rik	Bex4	Ifi27l2a	Snrpb	Cdk4	Abat	Flrt3	Cdo1
Hmgn5	Nipsnap3b	Prpf38b	Cenpe	H2-D1	Bud31	Ormdl1	Cct8	Trdn	Cxadr
Mat2b	Dgkk	Capn6	Adh1	Scd1	Gmps	Ngfrap1	Spef1	Rbbp4	Tm9sf2
Emilin2	Kctd15	Btg1	Aspm	Cdca8	Dnpep	Tmem180	Asns	6330403K07Rik	Prpf40a
Sf3b6	Rbp7	Sult1a1	Scd1	Armcx4	Cldn5	Esrrg	Sparcl1	Zfp521	Arl6ip1
Sf3b5	S100a9	Tmem108	Tox3	Pcolce2	Mllt3	Parp1	Ngfrap1	Eif2s1	Cacna1g
Dck	Plin5	Hmgn1	Cdca8	Rpl3l	Erh	Nme7	Rnf115	Cdo1	Prrx2
Sphkap	Angptl4	Gbp7	Xdh	BC002189	Mycn	Ctss	Ctnnb1	Acp1	Ifi27l2a
Cdt1	Cyfip2	Sphkap	Aqp1	Casc5	Id2	Set	Sned1	Trim71	Rtp4
Stard9	Lgals4	Lgi2	Armcx4	Cenpk	Minpp1	Rdx	Isl1	Cep170	Mthfd1l
Cldn12	Tmeff1	8430408G22Rik	H2-D1	Sepp1	Gtpbp4	Gnl3l	Mrpl19	Gm20186	Racgap1
Tmem33	S100a8	Loxl2	Pcolce2	Sox11	Tra2b	Ptgds	Gtpbp4	N6amt2	Fap
Pgk1	Mfap5	Lims2	Ect2	Rrm2	Dnaja1	Eps8	Gspt2	Itm2a	Dna2
Son	Fabp3	Rrm2	Zwilch	Ube2c	Mcm4	Adck3	Fdft1	Paics	Slco2b1
Nudcd2	Srgn	Nucks1	Rpl3l	Plet1os	Tex30	Gm11266	Ruvbl1	Add3	Ino80e
Akirin1	Fmn1	Itih5	Plet1os	Gas2l3	Gatad1	Cav2	Rabif	Coro1c	Hspa5
Ola1	Osmr	Esrrg	Ube2c	Bex1	Usp1	Pfn2	Pno1	Pno1	Txnl1
Fam171a1	Prg4	Asb4	Cfd	Comp	Psmd11	Wls	Vamp3	Rpa2	Zcchc3
Zfp207	Dzip1	Spg21	Sepp1	Hey2	Smndc1	Atp6v1a	Acp1	D930003E18Rik	Manf
Vbp1	Fam107a	Fgf18	Comp	Abca8a	Cct3	Nefl	Mcm7	Atp8b1	Esco2
Thyn1	Lca5	Car14	Cenpk	Kif20b	Ndufa4	Bmpr1a	Sf3b6	Abca8a	Trim71
Atp5f1	Cp	Cdk4	Trim7	Trim7	Gpx1	Pno1	Hnrnpc	Cul4b	Ywhaq
Rraga	Plscr2	Mt1	Rrm2	Ddc	1110032F04Rik	Cul3	Itm2a	Mest	Mypn
Add3	1190002N15Rik	Trip13	Bex1	H2-K1	Polr1d	Mycn	Gm20186	Tm9sf2	Gtf2e2
Manf	Fras1	Gpihbp1	Sln	Tcap	Dph3	Erh	Tmem33	AI256396	Camk2n1
Lap3	Fam60a	Cadm1	Meg3	2900072G11Rik	Fdft1	Atg5	Appbp2	Strip2	Kpnb1
Slc39a8	Slco2b1	Npm1	Slc38a1	C330027C09Rik	Parp1	Synpo2	Adk	Hells	Tnfrsf19
Psma1	St8sia6	Rfc3	Kif20b	Bub1	Twist1	Lsm6	Atrnl1	Col13a1	Atg5
Ptprg	Olfr78	Itpkb	Asb14	Asb14	Set	Emb	Sord	Hnrnpc	Ywhaz
Nop10	Acacb	Mmp2	Casc5	Slc38a1	Dut	Cdc6	Naa50	Fabp7	Sox3
Strap	Cyyr1	Nceh1	Igf2	Prelp	Sephs2	Nudt21	Clcn3	Cgnl1	Kctd15
Cops2	Epha7	Gimap4	Lyz2	Lyz2	Rhoa	Itpkb	Glrb	Otub1	Bmp7
Hnrnpm	Alg11	Alyref	BC002189	Meg3	Ppp2r5e	Asnsd1	Sema3c	Rpl22	Umad1
Cand1	Eltd1	Ms4a4d	Top2a	Fam107a	Map4k5	Hibch	Foxp1	Prkcb	Ccne1
Hsd17b12	Gpr116	Tango2	Gsn	Top2a	Mylk	Elovl6	Fign	Spint2	Peg3
Atp6v1f	Parp3	Lrch2	Prelp	Tubb2b	Cyp20a1	Ptprg	Tenm3	1110057K04Rik	Gas6
Igfbp2	Trim59	Dgkk	Trip13	Fam122b	Tmem163	Polr2m	Fzd2	Spg21	Msmo1
Rpa1	Egfl7	Ppp4c	Gas2l3	Cfd	Psmd2	Ppp4c	Opa1	Tmed7	Gm20186
Wls	Kank3	Rrm1	Epha7	Cdc20	Nsun2	Psmd7	Zwint	Ruvbl1	Rsad2
Nmral1	Mycn	Chmp2b	Marcksl1	Dck	Lbr	Abca8a	Coro1c	Eif4e	Dcaf12l1
Dnaja2	Ak4	Frmd5	Epb4.1l3	Cebpd	Fbxo33	Slc4a3	Hmgn5	Plscr1	Fzd3
Sub1	Abcb1a	Topbp1	2900072G11Rik	Vash2	Pdia6	Gspt2	Slc4a3	Slc1a3	Fzd2
Dpysl2	C3	Art3	Tmem255a	Pnisr	Enpp3	Atxn10	Acbd4	Dscc1	Sema3c
Cd36	Tnik	Hlf	Serping1	Epb4.1l3	Adamtsl3	Ccnd2	Ifi35	Lrrn4	Zwilch
Zfp536	Bend4	Ngfrap1	Tcap	Marcksl1	Cdk4	Rpl5	Cstb	Parp1	Tnni2
9330159M07Rik	Nts	Cand1	H2-K1	Serping1	Ube2d3	Depdc1a	Sox3	Tanc2	Sall1
Nt5dc2	Ifi27l2a	Pafah1b3	Cacna1h	Igf2	Pmepa1	Gem	Alg11	Topbp1	Snhg1
Atxn10	Robo1	Cul4b	Hey2	Palld	Pdgfrb	Rpf1	Sept6	N4bp2	Creld2
Gapdh	Pdk4	1190002N15Rik	1500015O10Rik	Skp2	Lcor	Dtl	Capn6	Afap1l2	Hsp90aa1
Meox2	Plekha7	Fndc1	Cks1b	1500015O10Rik	Piezo2	Ifi35	Carhsp1	Kpna1	Igfbp2
Rbm12	Txnip	Alkbh8	Fam122b	Mis18bp1	Sqle	Smim5	Dera	Arf4	Hspe1
Fbxo30	Acadvl	Tbl1x	Sult1a1	Ncaph	Vimp	Hunk	Gimap4	Tpx2	Tuba4a
Myh7b	Lypd6	Plin5	Gimap4	Sln	Fn1	Cgnl1	Tspyl1	Mfap5	4921524J17Rik
Vps35	Smc2	Rbp7	Vash2	Cacna1h	Rap1b	Acbd4	Ccnd2	Usp45	AI256396
Pcdh17	Fignl1	S100a9	C330027C09Rik	Spag5	Ablim3	Dmpk	Myct1	Snhg1	Amy1
Prpf4b	Pgam1	Lgals4	Ncaph	Kif22	Abcc8	Dnaja1	Gpihbp1	Prrx2	Gmcl1
Tenm2	Ubxn2b	Angptl4	Wif1	Jam2	Scfd1	Sf3b5	Dcun1d5	Suz12	Dus4l
Sep15	Rsad2	Tmeff1	Asb4	Cfh	Frmd4b	Fzd2	Mthfd1l	Ino80e	Srsf1
Snrpb	Arhgef15	S100a8	Bub1	Hmgb2	Apopt1	Akirin1	Pbrm1	Mlf1	Ankrd32
Bud31	5730471H19Rik	Acacb	S100a6	Sult1a1	Carhsp1	Psmd8	Dpysl2	Snrpb	Mcm7
Gmps	Psip1	Prg4	Kif22	Cep55	Fam169a	Tex30	Wls	Ran	Hspd1
Cldn5	Msh6	Cp	Ncam1	Kif26b	Pitpnc1	Rps27l	Nhp2	Dcaf12l1	Dut
Mllt3	Hdac2	Cyfip2	Cdc20	Epha7	Nfic	Pcna	Tanc2	Ppp4c	Ankrd33b
Erh	Fzd3	Fabp3	Fn1	Gbp7	Rfc3	Cep170	Tsc22d1	Tspan6	Nudt21
Mycn	Chek1	Fam107a	C1qb	Itgbl1	Atp6v1a	Fn1	Pvrl3	Ccnd2	Pfn2
Id2	Bmp5	Srgn	Cebpd	Lincpint	Dstn	Sema3c	Trim71	Tomm20	Plk1
Minpp1	Pbdc1	Runx1t1	Ddc	Gimap4	Fgf18	Parva	Kalrn	Mapk1ip1l	Zfp521
Gtpbp4	Sord	Dpep1	Spag5	Mki67	Sema3c	2900055J20Rik	Sfpq	Nadk2	Nudcd2
Tra2b	Zwilch	Osmr	Mis18bp1	Pxylp1	Odc1	Psma7	Esco2	Marcks	Ccnd2
Dnaja1	Slc38a4	Cyyr1	Dck	Ska1	Alg11	Fbxw11	Cadps	Hspd1	Tgfbi
Mcm4	Fuca2	Gpr116	Tacc3	Asb4	Psmc2	Son	Bmpr1a	Lrrc2	Add3
Tex30	Slitrk5	Fras1	Cfh	Ror2	Psma7	Psmc2	Fbxo30	Dctd	A130088B03Rik
Gatad1	Pcdh19	Pcdh17	Tubb2b	Ncapg	Bmp5	Sf3b6	Slc39a6	Pcdh17	Fgf18
Usp1	Myct1	Nov	Asb10	Cpxm2	Ddo	Cdo1	Atxn10	Cmya5	Rbbp4
Psmd11	Tceal7	Fmn1	Hmgb2	4632427E13Rik	Samd8	9530067D14Rik	Add3	Lgals4	Fras1
Smndc1	Farp1	Dzip1	Jam2	Cdk1	Agfg1	D1Ertd448e	Spint2	Iws1	Dnm3os
Ndufa4	Fam101b	Parp3	Itgbl1	H2-Aa	Ppp1r17	S100a16	Eif4e	Cxadr	Gspt2
1110032F04Rik	Glrb	St8sia6	Mki67	Tacc3	Gdi2	Clcn3	Ackr3	Igfbp2	Mpzl2
Polr1d	Cep192	Mfap5	Cdca3	C1qb	Tiparp	4632428N05Rik	Minpp1	Fam213a	Ccna2
Dph3	Gtf2a1	Olfr78	Cdk1	Ephx1	Btf3	Adamts19	Sema5a	Tex30	Mylpf
Fdft1	Myoz2	Fam57b	Psmb8	Ncam1	9530068E07Rik	Cthrc1	Cep170	Ranbp1	Vash2
Parp1	Car2	Plscr2	Scn7a	S100a4	Pcdh9	2700094K13Rik	Lin7c	Nucks1	Sgpp1
Twist1	Pnisr	Matn2	Smarcc1	Hamp	Smc2	Cul4b	Thumpd1	Dnaja1	Tcf15
Set	1110006E14Rik	Fam49a	Ccna2	Aqp4	Senp5	Clca3a1	Eif5a	Stard9	Pcdh19
Dut	Pcna	Epha7	H2-Aa	Mpc1	Spty2d1	Senp5	Tomm70a	Uchl5	Tmem163
Sephs2	Rpl14	Eltd1	Ror2	Ccna2	Usp45	Cstb	Nfic	D1Ertd448e	Lrr1
Rhoa	Iqcb1	Abcb1a	Hamp	Bora	Hnrnpc	Id2	Acvr1	Agfg1	Pbdc1
Ppp2r5e	Arl6ip1	Alg11	Peg3	Pttg1	Snhg1	Prkcb	Sall1	2010204K13Rik	Minpp1
Map4k5	Gtsf1	Gtf2a1	Smc2	Asb10	Atg5	Ell2	Samd8	Ugcg	Cadps
Mylk	Cygb	Ifitm3	Pxylp1	Lyz1	Dtymk	Hnrnpm	D1Ertd448e	Asph	Zwint
Cyp20a1	Srsf3	Ak4	Grb10	Mbnl3	Ankrd28	Ak4	Mlf1	Ik	Gsn
Psmd2	Fam57b	Pgam1	Mbnl3	Smc2	Ruvbl1	Cdt1	Tex30	Lnp	Pdia6
Nsun2	Ube2c	Fzd3	Cd163	Grb10	Clcn3	Gtf2e2	1110057K04Rik	Ppa1	Ddx27
Lbr	Hspa5	Kank3	Ccl6	Wfdc17	Kars	Gpihbp1	Cldn12	Gtf2a1	Mthfd2
Pdia6	Als2cl	Robo1	Wisp1	Pi16	Tusc3	Zcchc3	Tnfrsf19	Pgam1	Uhrf1
Adamtsl3	Tnni3k	Slc2a3	Ncapg	Smoc2	Rpl7	1110002E22Rik	Strap	Nfic	Nhsl2
Cdk4	Gbp3	Ifi27l2a	Cpxm2	Bend4	Zdhhc2	Nras	Set	Usp14	Ltbp3
Ube2d3	Dna2	Trim59	Zfp618	5330406M23Rik	Cdc42	Thumpd1	Pdlim1	Trove2	Gspt1
Sqle	Nav3	Pde2a	Palld	Ccl6	Synpo2	A130088B03Rik	Snap23	Ell2	Tagln
Vimp	Elovl6	Rsad2	Wfdc17	Serf1	Ap3m1	Nfic	Tmem163	Cirbp	Sdpr
Fn1	Slfn5	Scd2	1110006E14Rik	Birc5	Col6a2	Add3	Ppp4c	Chek1	Srsf7
Rap1b	Kcnb1	Slco2b1	5330406M23Rik	Cdca3	Mest	Zfp644	Fam84b	Grhl1	Kcnb1
Ablim3	Bmp7	Hadhb	Serf1	Slc16a4	Fzd2	Sept6	Mest	Gmcl1	Hmgb2
Abcc8	Cox6a2	Mycn	Epas1	Wif1	Syt7	Samd8	Cdk14	Dgkk	Ranbp1
Scfd1	Fap	Fam60a	Frem1	Smarcc1	Rpl18	Zfp521	Stt3a	Acbd4	Epb4.1l5
Apopt1	Cacna1h	C3	Ryr3	Cyp4b1	AI451458	Eif2s1	Crbn	Smad2	Gbp3
Carhsp1	Tet1	Lypd6	Pi16	Psmb8	Hmbs	Fam213a	Ugcg	Nup37	Ppat
Fam169a	Ankrd29	Fignl1	Irs1	Palm2	Adhfe1	Psmb2	Tomm20	Hspe1	Dse
Pitpnc1	Pter	Ube2c	Ppbp	Scn7a	Psmb2	6720407P12Rik	Suz12	Ntn4	Parp1
Nfic	Pdia4	Higd1b	B3gnt5	2810417H13Rik	Ptbp3	Polr1d	Kif26b	9330159M07Rik	Myl4
Rfc3	Mex3a	Arl6ip1	2810417H13Rik	Dancr	Ddt	Ltbp1	Mex3b	Kif11	Lsm6
Atp6v1a	Pbx3	Tbx18	Cep55	Slfn5	Ssr2	Tspan6	Myh7b	Plcd3	Nmral1
Dstn	Fbn2	Bcl11a	Bend4	Cytl1	Magoh	Uhmk1	A130088B03Rik	Crispld2	Dnajc9
Fgf18	H19	Dtl	Dcn	Fn1	Akr1a1	Prmt1	Dctd	Msmo1	Tbx18
Odc1	Plagl1	Phgdh	Lincpint	Vwf	Ran	Usp1	Impa1	Mat2b	Sfpq
Alg11	Igf2bp2	Tnik	Pttg1	Acsl3	Tmem38b	Mtap	Heph	Ppat	Prpf4b
Psmc2	Tnni1	Ifi35	Cpsf6	Adamts6	Rrs1	Zc4h2	Rps27l	Ptbp3	Sub1
Psma7	Ces1d	N4bp2	Zfp711	E2f8	Ankrd44	Rbm12	9530068E07Rik	Krt18	Pafah1b2
Ddo	Aqp1	3632451O06Rik	Cygb	Capn6	Scp2	Mtch2	Fam49b	Nhsl2	Nts
Samd8	AW112010	Sord	E2f8	Smarca1	Slc25a5	Iigp1	Nefl	Uhrf1	Cyyr1
Agfg1	Nrk	Dzip3	Hells	Apoe	Aif1l	Penk	Agfg1	Atxn10	Hnrnpab
Ppp1r17	Thrsp	Gbp3	S100a4	C1qa	Lpgat1	Shisa2	Papss2	Tcf15	5730471H19Rik
Gdi2	Gda	Hdac2	Aox1	Htra3	Tmem14c	6330403K07Rik	Fbxo33	Sf3b5	Mcm5
Tiparp	Sln	Cox6a2	Acsl3	Zfp618	Ngfrap1	Acsl1	Zbtb16	1110059G02Rik	Ddo
Btf3	1500015O10Rik	Gmcl1	C1qa	2700099C18Rik	Bzw1	Nrp1	Zfp644	Phgdh	Pno1
9530068E07Rik	Adh1	Ehd2	Zcchc3	Meox2	Gnl3l	Papss2	Ddx10	Kars	Nup153
Smc2	Ly6e	Kctd15	Kcna5	Cd163	Snx7	Acap1	Itpkb	Pole2	Bmpr1a
Senp5	Gbp2	Mllt3	Igsf3	1810011O10Rik	Mrpl27	Wnt5a	S1pr3	Lcor	Nasp
Spty2d1	Cks2	Polr3g	2310002L09Rik	Ppargc1a	Cct4	Mdk	Rraga	Mylpf	Usp14
Usp45	Snap91	Pcna	Tnc	Plekha7	Ifi35	Rimklb	Tra2b	Asb4	Mlf1
Hnrnpc	2900092N22Rik	Chek1	Igf2r	Tmcc3	Lrrn4	Capn6	Uhmk1	Rrm1	Prim2
Snhg1	Bex4	Plk1	Thbd	Tmem140	Gtf2a1	Car3	Lnp	Thumpd1	Ank3
Dtymk	Armcx4	Arhgef15	Ska1	Trim54	Mrpl50	Foxp2	Paip1	Fam49b	Ehd2
Ankrd28	Sepp1	Fat1	Cenpf	Mum1l1	Etf1	Epha3	Amot	Tomm70a	Rraga
Ruvbl1	Plk4	Kpnb1	Efemp1	Sorbs2	Tceal8	Rgcc	Ankrd32	Dkc1	Pdgfrb
Clcn3	Xdh	Grip1	Serpinb6a	Hells	Clca3a1	Zbtb16	Snx5	Stt3a	Ccne2
Kars	Wif1	Mapk1ip1l	Mum1l1	Car3	Nckap5	Ackr3	Ipo5	Srgn	Pole2
Tusc3	C1qb	Sall1	Slc4a1	Thbd	Apex1	Qk	Cirbp	Rabif	Smarce1
Rpl7	Cdca8	Cav2	Ephx1	AI317158	Immp1l	Pde1a	Zc4h2	Nebl	Colec12
Cdc42	Kif2c	Sez6l2	Cyp4b1	Adrbk2	Sumo1	Tmem178	Usp9x	Syncrip	Pdia4
Synpo2	Cenpe	Srsf7	Smarca1	C77097	Fkbp9	Cxcl12	Sec22b	Samd8	Hnrnpf
Col6a2	Ect2	Nts	Birc5	Frem1	Fkbp1a	Rcn3	Ppih	Prmt1	Dzip1
Mest	Mela	Glcci1	E130308A19Rik	Dbp	Serinc1	Mfap2	Marcks	Sema3c	Parva
Fzd2	Scd1	Racgap1	Sgol2a	Chek1	Ccnd2	Pdlim3	Pcdh17	Slc39a6	Mbnl3
Syt7	Aspm	Stxbp4	Ccnb2	Irs1	Mb	Sox11	Trim59	Cav2	Iqcb1
Rpl18	Comp	Slc38a4	Tmcc3	Cenpf	Cap1	Acss2	Npr3	Alg11	Hdac2
Hmbs	Rpl3l	Psip1	4632427E13Rik	Serpinb6a	Nup153	Colec11	Dhx36	Sept4	Adap2
Adhfe1	Trim7	Slfn5	5930427J20Rik	Spsb4	1110002E22Rik	Timp4	Htra3	Akap5	Taf4a
Psmb2	Bub1	Bambi	Sorbs2	Tet1	Fyttd1	Plin5	Pmepa1	Enpp3	Rpa3
Ptbp3	Plet1os	Gtsf1	Arhgef15	Sgol2a	S1pr3	Angptl4	Dse	Tnni2	Prkar2b
Ssr2	Rrm2	Msh6	Plekha7	Mest	Xbp1	Mapk10	Sephs2	Cse1l	1110057K04Rik
Magoh	Prelp	Acadvl	Nrep	Lrr1	Ifnz	Ly6a	Lims2	Id4	Kif11
Akr1a1	Gsn	Tmem2	Trim54	E130308A19Rik	Cdca8	Rbp7	Mapk1	Ankrd44	Malat1
Ran	Vash2	Snhg14	Tmem204	Igf2r	Nop16	Mfap5	Hspd1	Mypn	Eif2s1
Rrs1	Top2a	H19	Clcn5	Wisp1	Atrnl1	Prg4	Eif2s1	Fign	Cox6a2
Ankrd44	Cfh	Plagl1	Cdt1	Tnc	Txndc17	Cp	Prkar2b	Zfp644	Fam96a
Scp2	Smoc2	Tnni1	Aqp4	Ptprd	Eif2s3x	Bcl11a	Meg3	Il23a	Cenph
Slc25a5	Slc38a1	Nrk	Gpr124	Ryr3	Itgb1	Lgals4	Slc25a24	Spef1	Scd2
Tmem14c	Cenpk	Ces1d	Rian	Airn	Rbbp4	Fignl1	Tusc3	Smndc1	Tpx2
Ngfrap1	C330027C09Rik	Thrsp	Tspan13	Cdt1	Cst3	Fmn1	Nov	Hmgb2	Amot
Bzw1	Asb14	Igf2bp2	5830474E16Rik	Lpar3	Crls1	Mela	Vbp1	Adap2	Ppp3cb
Gnl3l	Cfd	Mela	Ptprd	Ccnb2	Lynx1	Slc38a4	AU021895	Gpd2	Tusc3
Mrpl27	Lyz2	Gda	Tet1	Bub1b	Sord	Fbn2	Mylpf	Dtymk	Col13a1
Cct4	Pcolce2	AW112010	C1s1	2310002L09Rik	Gm20186	Art1	Ppp2r5e	Ak4	Mtss1
Ifi35	Igf2	Snap91	Palm2	Gpc3	Slc39a10	Ces1d	Cyp20a1	Pde2a	Papss2
Lrrn4	Bex1	Art1	Sqrdl	Igsf3	P4hb	Ly6e	Ier3ip1	Ube2c	Prkcb
Gtf2a1	Crispld2	Bex4	Chpt1	Cbr2	Mapk1ip1l	Snap91	Ubqln2	Psmb7	Nme7
Mrpl50	Kif20b	Xdh	Adamts6	Vcan	Nudt5	C3	Tpx2	Minpp1	4632428N05Rik
Tceal8	Tox3	Gbp2	Myot	Ppbp	Dcun1d5	H19	Dnpep	Dnpep	Top2a
Apex1	H2-K1	Ly6e	2700099C18Rik	Ttk	Nup37	Thrsp	Cul3	Erh	Prtg
Immp1l	Mest	Plk4	Samd9l	Timm9	Myct1	Tnni1	Ppargc1b	Cacna2d2	Rpl22
Sumo1	H2-D1	Cdca8	Irx5	Crispld2	Hmgcs1	Srgn	Rdh14	Rgcc	4833417J20Rik
Fkbp9	Hey2	Cks2	Cdh11	Gbp3	Stip1	AW112010	Il23a	Ddc	Paip1
Fkbp1a	Lum	Adh1	Dbp	Zfp711	Papss2	Gda	Dpep1	Sfpq	Eif4e
Serinc1	Casc5	1500015O10Rik	Tmem140	C1s1	Dctd	Cks2	Pde2a	Tmem38b	Plekha8
Ccnd2	Tcap	Ect2	Bora	Rian	Mtch2	Gbp2	Smchd1	Slco3a1	Mphosph6
Mb	Serping1	Wif1	Spsb4	Aox1	Eif3e	Ect2	Myh11	Gmps	Cgnl1
Cap1	Zwint	Armcx4	Rab28	Ccl9	Hnrnpr	Plk4	Psmd2	Kcna4	Ptger4
Nup153	Epb4.1l3	2900092N22Rik	AI317158	Tesc	Gimap8	2900092N22Rik	Bcap29	Sgpp1	Lum
1110002E22Rik	Itgbl1	Kif2c	Nasp	Clcn5	C1qbp	Xdh	Npm1	Snrpd3	Tlr4
Fyttd1	C1qa	Rpl3l	Smad6	Myot	Mtap	Gtsf1	Gnl3l	Smim5	Scfd1
S1pr3	Jam2	Cenpe	Airn	Ror1	Nek2	Kif2c	Cul4b	Srsf11	Gem
Xbp1	Tacc3	Aspm	Trim30a	Qk	Ostc	Nrk	Atg5	Hmbs	Ola1
Ifnz	Cited1	Trim7	Bub1b	Higd1b	Ssx2ip	Cenpe	Grip2	Hmgn5	Myoz2
Cdca8	Fam122b	Tox3	Mylk4	E2f3	Tpm3	Igf2bp2	D930003E18Rik	Dnajb9	Slc39a8
Nop16	Cdk1	Plet1os	Hspa1b	Arhgef15	Snd1	Ifi27l2a	Vopp1	Suv39h1	Zfp207
Atrnl1	H2-Aa	Zwilch	Dancr	Rad54l	D1Ertd448e	H2-D1	Colec12	Ier3ip1	6330403K07Rik
Txndc17	Tubb2b	Scd1	Mest	5830474E16Rik	Eef2k	Aspm	Bzw1	Slc2a3	Acbd4
Eif2s3x	Gas2l3	C1qb	Fam107b	Ptgds	Ankrd33b	Cdca8	Rbbp4	1190002N15Rik	Iws1
Itgb1	Asb10	Comp	Fam101b	Fam101b	Ccdc186	Ckmt2	Psmd11	Itfg1	Pdk4
Rbbp4	2900072G11Rik	Pcolce2	Cyp2e1	Kcna5	Uchl5	Adh1	Akirin1	Lyve1	Tcerg1
Cst3	Ephx1	Asb14	Chek1	Rab28	Aars	BC002189	Erh	Wls	Rpa2
Crls1	Ncapg	Top2a	Obsl1	Camk2n1	Lrrc42	Aqp1	Bmp2	Kcnb1	Cdc7
Lynx1	Art1	Prelp	Prc1	Cygb	Rilp	Lrrc2	Trnt1	Kif26b	Usp9x
Sord	Aox1	Aqp1	Tpp2	Nasp	9430016H08Rik	Scd1	Ptprg	Rictor	C3
Gm20186	Igf2r	Cfd	Cytl1	Prc1	Ctss	Tox3	Cxadr	Thyn1	Cygb
Slc39a10	Smarcc1	Bub1	Gstk1	Sqrdl	Ppp1r2	Bex4	Adap2	Acvr1	Erh
P4hb	Palld	Vash2	Hist1h1e	Cpsf6	Cse1l	Rpl3l	Glce	Klhl40	Alyref
Mapk1ip1l	Cep55	Igf2	Apoe	Clspn	Idi1	Pcolce2	Cdca8	Impa1	Pbx3
Nudt5	Meg3	Sln	Prr15	Kif11	C77609	Gas2l3	Nmral1	Vbp1	Rbfox1
Dcun1d5	Mrc1	Cenpk	Ctla2b	Tes3-ps	Tmem255a	Hey2	Mbnl3	Hsp90ab1	Tfdp1
Nup37	Mis18bp1	Aldh1a1	E2f3	Chpt1	Esrrg	Ddc	Odc1	Dera	Bex4
Hmgcs1	Spag5	C330027C09Rik	Col8a1	Kcne1	Tnxb	Rrm2	Usp45	Ptger4	Dgkk
Stip1	Wfdc17	Cdk1	Tsc22d3	Iigp1	Pdlim3	Plet1os	Smr2	Pold2	Gja3
Papss2	Mum1l1	Hey2	Ppargc1a	5930427J20Rik	D930003E18Rik	Comp	Crispld2	Tmeff1	Sorl1
Dctd	Hmgb2	Ccna2	Higd1b	Gpr124	Bckdhb	Casc5	Myl4	Rps27l	Acot2
Eif3e	Ncaph	Lyz2	Cbr2	E2f7	Hibch	Armcx4	Tmem255a	Carhsp1	Nadk2
Hnrnpr	Ccna2	Slc38a1	Ror1	Cyp2e1	Psmd8	Bex1	Gata3	Snap23	2810417H13Rik
Gimap8	Kif22	Epb4.1l3	Cers6	C1qtnf9	Nras	Sepp1	Scly	Tango2	Ltbp1
C1qbp	Birc5	Bex1	Tmem2	Nhsl1	Dpy30	Zwilch	Pdcd2l	Vamp3	B630005N14Rik
Mtap	Cdc20	Marcksl1	Osmr	Dixdc1	Polr2g	Lyz2	Uchl5	Tmem163	Tmem2
Nek2	Zcchc3	Casc5	Dbf4	Prr15	Cul4b	H2-K1	Map4	Papss2	Ssx2ip
Ostc	Cd163	Cited1	Srsf7	Nrep	Ppp4c	Cenpk	Tmem29	9530067D14Rik	Nras
Ssx2ip	Cpxm2	Tcap	St8sia4	Tspan13	Cdc6	Kif20b	Ankrd33b	Ackr2	Aldh1a1
Tpm3	2810417H13Rik	Birc5	Aldh18a1	D10Ertd709e	2700029M09Rik	2900072G11Rik	Strip2	Arhgef6	Atxn10
Snd1	Psmb8	Kif20b	Clspn	Bves	Cnih1	Klf9	Sorl1	Kcne3	Agfg1
D1Ertd448e	Qk	Mest	Kcne1	Cers6	Hspa13	Prelp	Cnn1	Tuba4a	Dera
Eef2k	Hamp	Asb10	Psip1	Epas1	Otub1	Cfd	Dscc1	Ctnnb1	Ube2q2
Ankrd33b	Pttg1	H2-K1	Ndufa4	Aldh18a1	Ptger4	Trim7	Fndc1	Rpf1	Eif5a2
Ccdc186	Camk2n1	Itgbl1	Zcchc11	Psip1	Rps3a1	Tcap	Polr1d	Nudc	Car2
Uchl5	Pxylp1	H2-Aa	Ccl9	Ttll1	Foxp1	C1qb	Eef2k	Sae1	8430408G22Rik
Aars	Apoe	Zwint	Tbx18	Rbl1	Rbm5	Tubb2b	Syncrip	Smarce1	Nav3
Lrrc42	Mki67	Pnisr	5730471H19Rik	Fam60a	Csde1	Lyz1	Ednrb	Tra2b	Lyve1
Rilp	Pi16	2900072G11Rik	Tuba8	Hist1h1e	2510039O18Rik	C330027C09Rik	Kif18a	Prdx6	Magoh
9430016H08Rik	Ror2	Gas2l3	C1qtnf9	Tenm4	Prmt1	Fam107a	Obscn	Aurkb	Ppp1cc
Cse1l	Mbnl3	Fam122b	Zbtb20	Col9a1	Uhmk1	Aqp4	Smim5	Ssx2ip	Khdrbs1
Idi1	Ccnb2	Palld	Ttll1	Pif1	Dyrk1a	Bub1	Cdc37l1	Bzw1	Ccnb2
C77609	Cbr2	Tubb2b	Lyz1	Tuba8	Drg1	Ncam1	Rab24	Bambi	Ipo5
Tmem255a	Irx5	Sepp1	Nfe2l2	B2m	Cdkn1c	Serping1	Ppa1	Ccne1	Ranbp9
Esrrg	Cebpd	Ncapg	Atad2	Obsl1	Emb	Asb14	Fyttd1	Magoh	Bambi
Pdlim3	Laptm5	Igf2r	Ttk	Fas	Car3	Cdc20	Lsm5	Hist2h2be	Ncbp2
D930003E18Rik	5330406M23Rik	Hells	B2m	Flt1	Shisa2	Slc38a1	Slc39a10	Ltbp1	Amd1
Bckdhb	Clspn	Bend4	Rad54l	Tmem204	Ltbp1	Meg3	Plxnc1	Mbnl3	Kcne1
Hibch	E130308A19Rik	Tacc3	Ifih1	Trim30a	Penk	Fam122b	Plcd3	Zrsr2	Psma1
Psmd8	Acsl3	Cfh	Dixdc1	Gstk1	Col9a1	Hmgb2	Nsun2	Srsf7	Zc4h2
Nras	E2f8	Aox1	Clec2d	Nav2	Ppara	Kif22	Atp13a3	Cox7a1	Eltd1
Dpy30	Tmem255a	Cd163	Fzd3	Tbx18	Mgll	Ncaph	Spcs2	Fam171a1	Yap1
Polr2g	Bcl11a	2810417H13Rik	Malat1	Rpgr	Iigp1	Ube2c	Krt18	Gspt2	Usp45
Cul4b	Ccl6	C1qa	Epyc	Tmem2	Igf1	Vash2	Pdlim3	Naa50	Rapgef3
Ppp4c	Tbx18	Wfdc17	Fas	Zcchc11	Epha3	Pnisr	Pde1c	Psip1	Ahcy
2700029M09Rik	BC002189	Ccnb2	Tead2	Ddias	6330403K07Rik	Palld	Psma1	Rraga	Cdk14
Cnih1	Nasp	Jam2	Dpysl3	Dbf4	Ackr3	Top2a	Id4	Plxnc1	Fam213a
Hspa13	Gpr124	Cep55	Dsp	Dna2	Mfap2	Robo1	Son	Mtf2	Hadhb
Otub1	Grb10	Cpxm2	Ncapd2	1110006E14Rik	Rcn3	Epb4.1l3	Col13a1	S1pr3	Impa1
Rps3a1	Cdca3	Ncaph	Hfe	Atad2	Cxcl12	Cfh	Pgam1	Hhatl	Tvp23b
Foxp1	S100a4	Smarcc1	Sox4	Clec2d	Foxp2	Ms4a4d	Snhg1	Lsm5	Dmpk
Rbm5	Lincpint	Ccl6	Nipsnap1	Dnmt3a	Rgcc	Spag5	Cmya5	Emb	Plk4
Csde1	Nupr1	Mki67	Rsad2	Mylk4	Copg2os2	Dancr	Prtg	2900055J20Rik	Snap23
2510039O18Rik	Mylk4	Hmgb2	Smoc2	Sgk1	Isl1	Dck	Cd44	Psmd11	Nfyb
Prmt1	Cytl1	Spag5	Kpnb1	Srek1	Pdgfc	A730054J21Rik	Ube2d1	Gnl3l	Brwd1
Uhmk1	Aldh1a1	Mis18bp1	Pif1	Cd151	Pde1a	Cep55	Brca1	Cdk14	D1Ertd448e
Dyrk1a	Ccl9	Psmb8	Wdr6	Ncapd2	Tmem26	H2-Aa	Zcchc11	Grip2	Fam101b
Drg1	Serf1	Cacna1h	Cisd1	Slc4a1	Gabarap	Psmb8	Lbr	2700094K13Rik	Aurkb
Cdkn1c	Igsf3	5330406M23Rik	E2f7	Col8a1	Tmem178	S100a6	Cacna2d2	Anp32b	Coro1c
Emb	Tpp2	Igsf3	Kif11	Celsr1	Timp4	Jam2	Tsn	Manf	Ncl
Wif1	Cdt1	Kif11	Nhsl1	Ifit1	Kcnip2	Cdca3	Hmgcs1	Sf3b6	Slc38a4
Dhrs7c	Spsb4	Crispld2	Slc16a4	Rad18	Mapk10	Mki67	Tmem167	Bud31	Tardbp
Ceacam1	Ska1	Cdc20	Ndufb9	Mad2l1	Neat1	Ska1	Ptger4	Actl6a	Fabp7
Glo1	Irs1	Mum1l1	Mad2l1	Samd9l	Dhrs7c	AI317158	Apopt1	Zfp462	Plxnc1
Mgll	Smad6	Zfp711	Shmt2	Tead2	Klf9	Grb10	Senp5	Psmc2	Lrch2
Sparcl1	Samd9l	Ephx1	A730059M13Rik	Fam107b	Plin4	Smoc2	Asph	Spag7	Brca1
Fmo1	Dbp	Kif22	Ccdc88a	Pfas	Ckmt2	Cacna1h	Melk	Ctss	Eif5
Kcnip2	Lpar3	Dbp	Ints7	Irx5	Plin5	4632427E13Rik	Tm9sf2	Adcy9	Apex1
Smr2	Dbf4	Slc4a1	Ddias	Ablim3	Angptl4	Slc16a4	Cdc42	Eef2k	Armc8
Fbln1	Epas1	1110006E14Rik	Deptor	Rasa2	Rbp7	Mis18bp1	Atp6ap2	AU021895	Mfap4
Cmya5	Zfp618	Serping1	Grik3	Psat1	Ly6a	Ppbp	Lpgat1	Rbfox1	Ruvbl1
Atp8b1	Fam107b	H2-D1	Tes3-ps	Ndufa4	Prg4	Ppargc1a	Ssx2ip	Pdlim1	Nfic
Kcnq1ot1	Sqrdl	Cygb	Rbl1	Cdc25c	Mfap5	Ephx1	Mbnl1	Alkbh8	Tmem38b
Prtg	2310002L09Rik	Acsl3	Adrbk2	Serpinf1	Nts	Lum	Rras2	Bcas2	Cdca8
Grip1	E2f3	Wisp1	C4b	Ccdc88a	Srgn	Adamts6	2300010F08Rik	Pdgfrb	Pola1
Gimap4	5930427J20Rik	Lincpint	Nr1d2	Rsad2	S100a6	Ncapg	Klhl40	Tbl1x	Thyn1
Tnni2	Tmem140	Pi16	Lrr1	A730059M13Rik	Lgals4	Ccl6	D10Wsu102e	Ppargc1b	Trdn
Neat1	Clec2d	Irs1	Lrp12	Rmdn1	Olfr78	Pxylp1	Aif1l	Armcx2	Tiam1
1110059G02Rik	Vwf	Mbnl3	Casc4	Ctla2b	Bcl11a	C77097	Nek2	S100a16	Hhatl
Krt18	Bora	Cdca3	Rpgr	Akr1c14	Fignl1	Hamp	Hsf2	Ppp1cc	Stip1
Pdk3	4632427E13Rik	Gsn	Slc4a7	H2-Ea-ps	Dzip1	Cebpd	Emb	Col23a1	Cse1l
A730062M13Rik	Palm2	Lpar3	Rassf3	Dsp	Dpep1	Ror2	1110002E22Rik	Npr3	Arid3b
Isl1	Rian	Clca3a1	Lpar3	Meis2	Ceacam1	Trim54	Bmp7	Nceh1	Frmd4b
Sult1a1	Clca3a1	Serf1	Pdlim7	Mcm4	Nov	Acsl3	Tcf15	Amot	Wwc2
Ppara	Smarca1	Palm2	8430408G22Rik	Rpl12	Fmo1	Scn7a	Greb1l	1110002E22Rik	Suz12
Gpr126	Mpc1	Hamp	Ilf3	Pbk	Cp	Apoe	Syce2	Etf1	Pafah1b3
Matn2	Kif11	Zfp618	Hdac2	Il33	Slc38a4	Ror1	Uhrf1	Hnrnpf	Med19
Fndc1	5830474E16Rik	Pxylp1	Smpdl3a	Mex3a	Fbn2	Ccna2	Kif11	Socs6	Melk
Osmr	Cyp4b1	Dbf4	Cdk4	Ints7	Ces1d	Cytl1	Pitx2	Polr2m	Nop16
Hist2h2be	Scn7a	BC002189	Pfas	Gen1	Art1	Kif26b	Tceal8	Gas5	D15Ertd621e
Fam65b	Cyp2e1	Scn7a	Zbed6	Tpp2	Snap91	Sln	Nadk2	Pde4b	Ctss
Nov	Myot	Spsb4	Cox6a2	Srsf1	Aqp1	Ptn	Yap1	Rpl18	Tgfbr3
Copg2os2	S100a6	Ska1	Rtp4	Adipoq	H2-D1	Tet1	Tmem2	Cct4	Spint2
Spef1	C1qtnf9	Ror2	Bcl6	Nr1d2	C3	1500015O10Rik	Atp6v1f	A730054J21Rik	Snrpd3
Nme7	S100a1	Frem1	C77097	Adamts9	Thrsp	Crispld2	Iws1	Egln3	Ranbp2
Ptgds	Rpgr	Grb10	Dna2	Fam213b	H19	Serpinb6a	Bud31	4632428N05Rik	Ran
Eps8	Atad2	Ranbp2	Srek1	Tm4sf1	Cks2	Tuba4a	Gpx1	Lin7c	Fubp1
Adck3	Clcn5	S100a4	Tesc	Rtp4	Ly6e	Mbnl3	Rbfox1	Ube2d1	Bcas2
Gm11266	C1qc	2310002L09Rik	Dnmt3a	Wdr6	2900092N22Rik	Cpxm2	Galk2	Spcs2	Egfl7
Cav2	Cyp51	Ncam1	Kitl	Rassf3	AW112010	Myh11	Nip7	Mphosph6	Cacna2d2
Nefl	Ptbp2	Ppbp	Camk2n1	Sox4	Mela	S100a4	Adamtsl3	Atp6v1f	Slfn5
Cul3	Ranbp2	E2f8	Srsf10	Emcn	Tnni1	Cdk1	Slc1a3	Sned1	Cul4b
Itpkb	Higd1b	5930427J20Rik	Sord	Ppp1r9a	Nrk	Smc2	Fam171a1	0610037L13Rik	Serinc1
Asnsd1	Slc4a7	Tmem140	Atp1b1	Kpnb1	Gda	Plekha7	1190002N15Rik	Psmd2	Iqgap2
Elovl6	Wisp1	Samd9l	D10Ertd709e	Igfbp6	Gtsf1	E2f8	Ntm	Osmr	Rsrc1
Psmd7	Ctla2b	Sox4	Ifit1	Esrrg	Cenpe	Parp3	Seh1l	Cyp20a1	Rpl5
Abca8a	Sgol2a	Tet1	Cdc25c	Ccdc69	Kif2c	Lincpint	Plrg1	Sephs2	Ubqln1
Slc4a3	Mad2l1	Clspn	Cyp51	Smpdl3a	Aspm	Marcksl1	Gsn	Kif18a	Son
Gspt2	Rnase4	S100a6	Parp14	AI605517	Plk4	Bend4	Tmeff1	Ywhae	Mtmr9
Rpf1	Tnc	Trim54	Limd2	Osmr	Gbp2	Wisp1	Tmtc2	Skiv2l2	Hsp90ab1
Smim5	Bub1b	Kcna5	Gpx1	Shmt2	Ect2	Gbp7	Smu1	Camk2n1	Dnaja2
Hunk	1810011O10Rik	Cdt1	3632451O06Rik	Armcx2	Igf2bp2	Serf1	Rhou	Drg1	Lin7c
Acbd4	Srsf10	Tpp2	Timm9	Efemp1	Xdh	Igf2	Cav2	Nup98	Cklf
Dmpk	Ints7	Vwf	Lig1	Srsf10	Adh1	5330406M23Rik	Epb4.1l5	Arl6ip1	Pde12
Parva	C1s1	Nasp	Rad18	2210016H18Rik	Ifi27l2a	Pi16	2310035P21Rik	Sorl1	Nebl
Cdo1	Kpnb1	Cbr2	Ank1	Rnase4	BC002189	Myot	Gmps	Pafah1b3	Atic
9530067D14Rik	Ttk	Lrr1	Adipoq	Nadk2	Lrrc2	Asb4	Polr2m	Maged1	Mcc
S100a16	Ccdc141	Laptm5	9430020K01Rik	Bcl2l11	Tox3	Tacc3	Smad2	Cct3	Meis2
4632428N05Rik	Ptn	Myot	Sp100	Kitl	Bex4	C1qa	Usp1	Ubxn2b	Tra2b
2700094K13Rik	Rtp4	5830474E16Rik	Mtbp	Fmn1	Scd1	Sorbs2	Snx7	Snx6	Prmt1
Prkcb	Kcna5	1810011O10Rik	H2-Ea-ps	Rps24	Sepp1	Bves	Armcx2	Uhmk1	Haus4
Ell2	Epyc	H2afx	Mtfp1	Ifih1	Comp	Dbp	Bcas2	Prpf4b	Acyp1
Gpihbp1	E2f7	4632427E13Rik	Celsr1	Arhgap11a	Casc5	Itgbl1	Lrrn4	Tcerg1	Fat1
A130088B03Rik	Bcl6	Map4	Hfe2	Tmem164	H2-K1	Rian	Txndc17	Dpysl2	Samd8
Zfp644	Tm4sf1	Trim30a	Mcm4	Fam102b	Pcolce2	Cenpf	Gatad2a	Snx5	Adk
6720407P12Rik	Tuba8	Sgol2a	Shprh	Lig1	Armcx4	Scd2	Yars2	Polr1d	Ptbp3
Ltbp1	Sox4	Smarca1	Ptprb	Ypel2	Bex1	Epha7	Snrpb	Atp6v1a	Wls
Zc4h2	Fam213b	Cyp4b1	Flt1	Coq10a	Kif20b	Birc5	Cops2	Sall1	Ccp110
Socs2	Nadk2	Sept6	Cd151	Epyc	Gas2l3	Asb15	Asnsd1	Cadps	Tmem29
Ckmt2	Pfas	Clcn5	Gstt1	Fcgr2b	Sln	Ryr3	Ubxn2b	Adk	Pter
Slc4a1	2700099C18Rik	Clec2d	Tmed3	Eri2	Ddc	Kcne1	Pbx3	Brwd1	Arhgef6
Sox11	Dpysl3	Ctla2b	Rarres2	Deptor	Rpl3l	Rmdn1	Nucks1	Zfp207	Atad2
Dkc1	Nipsnap1	Cyp2e1	B130021B11Rik	Ahnak2	Zwilch	Zfp618	Ebpl	Fabp3	Ik
Pnn	Trim30a	Epas1	S100a1	Ube2t	Lyz2	D10Ertd709e	Zfp207	Trnt1	Hip1r
Sgpp1	Islr	Mad2l1	Ptbp2	Ccpg1	Trim7	Aox1	Fkbp9	Lrch2	Mlec
Timp4	Lrp12	Rps4l	Fgl2	Timp3	Plet1os	2700099C18Rik	Lsm6	Atrnl1	Kpna1
Wnt5a	Parp14	E2f3	Pbx1	Senp6	C1qb	Hells	Prmt1	Foxp1	Mtf2
Klf9	Dancr	Lrp12	Myh10	Igf1r	2900072G11Rik	Spsb4	Srsf7	Sde2	Lrrn4
Bach2	Prc1	C1qtnf9	Fap	Tmed3	Hey2	Adrbk2	Elovl5	Rock1	Mrpl50
Plin4	Fcgr2b	Prc1	Ckap4	B130021B11Rik	Cenpk	2310002L09Rik	Sdsl	Pmepa1	Fam49b
D330040H18Rik	Fas	Fap	Slc25a36	Hdac2	Prelp	E130308A19Rik	Lrrc42	Myh7b	Trim30a
Frem1	Aldh18a1	Plekha7	Pole	Slc4a7	Sox11	Cyyr1	Ranbp9	Myef2	Nhp2
Dcpp1	Ncam1	Bcl11b	Ndc80	Retnla	Tcap	AI605517	Zfp292	Rpl14	Rnase4
Polr3g	Thbd	Mylk4	C1qc	Zbed6	Fam122b	Shmt2	Sdc1	Adrb1	Isyna1
6330403K07Rik	Casc4	Cebpd	Podxl	Shprh	Lum	Sgol2a	Gulp1	Frmd4b	Htra1
Ddc	Flt1	Bmp7	Armcx2	Cdh11	Cdc20	Adamts9	Cse1l	Nme7	Lrrc59
Slit2	Pdlim7	Rian	Bmp7	Ccdc80	Asb14	Ttll1	Erc2	Lrrc42	Lsm5
Prrx2	Map4	Irx5	Sap30	Sap30	Cfd	Tmcc3	Hsp90aa1	Cox6a2	Vopp1
Gpc3	Slc8a1	Fam107b	Dzip3	Hfe2	Slc38a1	Cd163	Cpsf6	Apaf1	Ube2d1
Apaf1	Spats2	Dancr	Fam102b	Dpysl3	Kif22	Ptprd	Chek1	Msh6	Hsf2
Scd2	Lig1	Rbl1	Retnla	Pole	Tubb2b	Tspan13	Zfp536	Akr1a1	Cdc14b
Syne2	Brca1	Sqrdl	Tmem164	Parp14	Meg3	Cyp2e1	Mypn	Marcksl1	Gata3
Kif20a	Bcl11b	Srsf10	Ypel2	Fzd3	Ncam1	Mest	Sae1	Ptprg	Tsn
Tnpo1	Cers6	E130308A19Rik	Adamts20	Pdlim2	Robo1	Malat1	Ptbp3	Mpzl2	Nme1
Flrt3	Lrr1	Malat1	Cited1	Ctdspl2	C330027C09Rik	Tsc22d3	Dtymk	Pdcd2l	Piga
Tspan2	Wdr6	Tead2	Psat1	Ctsh	Cebpd	E2f7	Spon1	Gtpbp4	Hnrnpm
N4bp2	Zcchc11	Atad2	Dtl	Atp1b1	Cfh	Chek1	Usp14	Kctd1	Ell2
Myo5a	Malat1	Gpr124	Entpd2	Ahnak	1500015O10Rik	B2m	Marcksl1	Gm11266	Ddx39
Arf4	Lyz1	C1s1	Lmnb1	2810403A07Rik	Ms4a4d	Ccdc80	Snd1	Nup205	Slco3a1
Mdk	Atp1b1	Pbk	Oas2	Ccdc141	Hmgb2	Airn	G3bp2	Rsrc1	Pfn1
Zfp462	Scd2	Cyp51	Tm4sf1	Brca1	Spag5	Kcna5	Ctss	Trim27	Rhou
Slc2a3	Aqp4	Cytl1	Ech1	Cst3	Lyz1	Cbr2	Dgkk	Ap3m1	Bzw1
Atf2	Rassf3	5730471H19Rik	Lamb1	Trim59	Vash2	Palm2	Ankrd12	Zc3h15	Spty2d1
Rnf115	C4b	Tuba8	Nav2	Capn7	Bub1	Wfdc17	Iqcb1	Odc1	Lrrc42
Sned1	Cenpw	Ttk	Gas5	Rbp4	Ube2c	Nhsl1	Ywhae	Kctd15	Ugcg
Appbp2	Gstk1	Gas5	Arhgap11a	C1qc	Ptn	Cyp4b1	Smarce1	Smu1	C1qbp
Adk	Rps4l	Slc8a1	Casp3	Tsc22d2	Serping1	Tmem140	Shprh	Ehd2	2610305J24Rik
Naa50	Smpdl3a	Ckap4	Eri2	Sp100	Epb4.1l3	Lpar3	Slc35a5	Sdpr	Ankrd29
Tenm3	Adamts6	Ank1	Trim59	Scp2	Mis18bp1	Ccnb2	Snrpb2	Ackr3	Sike1
Capn6	Racgap1	Ints7	Fam213b	C4b	Myh11	C1s1	Ppat	Sdc1	Sde2
Dera	Zbed6	Rtp4	Srsf1	Ifi35	Scn7a	Prc1	Psip1	Cyp51	Fam73a
Tspyl1	Nhsl1	Dna2	Clec3b	Shcbp1	Adamts6	Sqrdl	Kars	Ccna2	Dzip3
Mthfd1l	Trim54	Ptbp2	Tnrc18	Ndc80	Tuba4a	Smarca1	Msh6	Ppp2cb	Tcf3
Tanc2	Ypel2	Pdlim7	Akr1c14	Ptbp2	A730054J21Rik	Aldh18a1	Rcn3	C1qbp	Lpar3
Pvrl3	Ifih1	Bub1b	Mlxipl	Dock7	Abca8a	Smarcc1	A730054J21Rik	Btf3	Plscr1
Sfpq	Mtfp1	AI317158	Esrrg	Irgm2	Ncaph	Mum1l1	Ldha	Pdia6	Fam171a1
Esco2	Nrp2	Myh10	Scara5	Ptprb	Dancr	C1qtnf9	Cad	Nsmce4a	Arhgef15
Cadps	AI317158	Bora	Igf1r	Acvr1b	Jam2	2810417H13Rik	Stard4	Fam84b	Rnps1
Slc39a6	Tead2	Gins1	Scd2	Col5a1	Parp3	Asb10	Sh3bgrl	Ednrb	Dhx36
Ackr3	Cenpf	Ccl9	St6galnac2	Tnrc18	Top2a	Clcn5	Rock1	Hnrnpk	Cyp51
Lin7c	Depdc1a	Rnase4	Pbk	Iqgap3	Grb10	Tes3-ps	Nup37	Clcn3	Ap1ar
Acvr1	Clic5	E2f7	Tmem160	Fam65b	Itgbl1	Ccdc69	Otub1	Eif5a2	Ilf3
Sall1	Rbl1	Ccdc88a	Daam1	Ilf3	Igf2	Bora	Ap3m1	Racgap1	Tfam
Tnfrsf19	Hist1h1e	C4b	Atad2b	Sord	Pnisr	Ccl9	Asb15	Tsn	S100a1
Fam84b	Nav2	Wdr6	Ahnak	Srsf7	Ror2	Gbp3	Snx6	Gatad1	Dscc1
Cdk14	Ccdc88a	Cers6	Cdca2	Zfp606	Fam107a	Tmeff1	Snrpd3	Pdlim3	Jarid2
Stt3a	Ank1	Parp14	E230008O15Rik	C130057M05Rik	Gpihbp1	Tuba8	Pdia6	Fyttd1	Psmc6
Crbn	Rgs4	Tenm4	Gen1	Ccdc34	Palld	Rab28	Prkcb	Melk	St13
Suz12	Nfxl1	Brca1	Peli1	Gpr116	Gimap4	Clspn	Tmem14c	Ube2v2	Hmgn5
Kif26b	Syncrip	Nadk2	Bves	Rgs4	Mpc1	Cers6	Sfi1	Abat	Slc1a3
Mex3b	Pias2	AI605517	Ppp1r9a	Lta4h	Mki67	Col8a1	Cct4	Itih5	Zfp451
Heph	Tmem164	Nrep	Coq10a	Cdh2	Pxylp1	Pif1	Sgms1	Eftud2	Glcci1
Zbtb16	Rab28	Gstt1	Sulf2	Podxl	Aqp4	Zcchc11	Hibch	Far1	Cstf2
Ddx10	Zscan18	Tnc	Rnase4	Grhl1	Smoc2	Igf2r	Dyrk1a	Malat1	Cct3
Lnp	Peli1	Atp1b1	Gnas	Tmem160	Cdca3	Serpinf1	Mapk10	Pbrm1	Dbf4
Paip1	Rad54l	Retnla	Col5a1	Myocd	Trim54	Nav2	Tmem123	Nudt5	Higd1b
Amot	Hbb-b2	Psat1	Il33	Rarres2	Cep55	Bcl2l11	Cdh11	Eif5a	Cetn3
Ankrd32	Deptor	Mex3a	Mybpc2	Ldb3	Cacna1h	Rad54l	Iigp1	Slc25a24	Cct7
Snx5	Il33	Uck2	Spats2	Mtbp	H2-Aa	Sh3kbp1	Foxp2	Rtp4	Gli3
Ipo5	Limd2	Rpgr	Rasgrf2	Hacd1	Psmb8	Dixdc1	Shisa2	Pfn1	Nudt5
Cirbp	H2-Ea-ps	Pde4dip	Ushbp1	Atad2b	Pi16	Thbd	Col9a1	Cstb	Utp6
Usp9x	Obsl1	Depdc1a	Agmo	Casp3	Ska1	Mpc1	Epha3	Trim28	Kctd12b
Sec22b	Trim34a	Idi1	Pdlim2	Ifit3	Cpxm2	Abcb1a	Car3	Cct7	Ppp1r14b
Marcks	Arhgap11a	Fam101b	Rmdn1	Lamb1	AI317158	Nr1d2	9430047L24Rik	Tusc3	Itfg1
Trim59	Uck2	Nhsl1	Rnf207	Ept1	4632427E13Rik	Ndufa4	Rimklb	Txn1	Trove2
Npr3	Cdc42	Epyc	Ttyh3	Slc8a1	Serpinb6a	E2f3	Sfrp1	Golt1b	Cpox
Dhx36	Pbk	Lig1	Scp2	Cox6a2	Apoe	Rbl1	Nrp1	Colec12	Als2cl
Htra3	Hfe	Aqp4	Ar	Daam1	Palm2	Cst3	Acsl1	Ranbp9	Zc3h15
Dse	Sgk1	Bcl6	Myoz2	Clec3b	Lincpint	Hacd1	Foxc2	Dhx36	Aurka
Lims2	Psat1	Adamts9	Dock9	Ech1	S100a4	Cd151	Penk	Chst1	Qser1
Prkar2b	H2afx	Tmem204	Ahnak2	Hrc	Cenpf	2210016H18Rik	Flrt2	Zc4h2	Tet1
Meg3	Dzip3	Nusap1	Tanc2	Grik3	Ncapg	Tmed3	Pi4k2b	Dyrk1a	Sccpdh
Slc25a24	Oas2	Ajuba	Acvr1b	Bmp7	Kif26b	Timm9	Tpbg	P4hb	Kif1b
Ubqln2	Ifi27	Igfbp6	Snrk	C430003N24Rik	Ryr3	Ncapd2	Mlxipl	Ipo5	Mrc1
Tpx2	Fosb	Cpsf6	Apcdd1	Evl	Tmcc3	Tesc	Mecom	Bmpr1a	Xpo1
Ppargc1b	Meis1	Fas	Whsc1	Smad6	C1qa	Slfn5	Zfhx3	Snx7	Sall4
Rdh14	Igf1r	Rad54l	Slc8a1	Nipsnap1	Gbp7	C1qc	Lyve1	Umad1	Sec62
Il23a	Myh10	E230008O15Rik	Dock7	Mrc1	E2f8	Slit2	Pdgfc	Crls1	l7Rn6
Dpep1	Ajuba	Slc4a7	Cyp2d22	Tomm70a	C77097	Lrr1	Foxc1	Sec13	Ppargc1b
Pde2a	Adamts9	Camk2n1	Laptm5	Ttyh3	Thbd	Fam102b	Prom1	Rnf138	Tspan6
Smchd1	Rfc4	Mlxipl	Satb1	Fubp1	Plekha7	Rarres2	Asb4	Bbx	Obscn
Myh11	Gstt1	Cdca5	Plscr4	6030400A10Rik	Bora	Tpp2	Lrrc2	Parva	Abat
Bcap29	Mybpc2	S100a1	Pabpn1	Gpr146	Timm9	Tmem164	Igf1	Brca1	Mtap
Npm1	Lamb1	Cenpa	Ccng1	Oas2	Cyyr1	C430003N24Rik	Rgcc	Snd1	Tiparp
Grip2	Entpd2	A730059M13Rik	Iqgap3	Malat1	Ccna2	Dna2	Mfap2	Uba1	Tcf4
Colec12	Sp100	Ror1	Cenpa	Sulf2	Sorbs2	5930427J20Rik	Tmem178	Bmp2	Ddx21
Bmp2	Ckap4	Smpdl3a	Xaf1	Fbln1	Ccl6	Pfas	Cxcl12	Slc39a10	Igf2r
Trnt1	4921524J17Rik	Apoe	Hif1a	Lin9	Tacc3	Scp2	Pde1a	G3bp2	Psmc5
Adap2	Tyrobp	Farp1	Nrp2	Agmo	Hspa1b	Bcl11b	Fbn2	Ccdc186	Adrb1
Glce	Slc25a36	Nipsnap1	Rpl12	Pias2	Hamp	Fas	Dab2	Zfp711	Suv39h1
Mbnl3	Cyp2d22	Limd2	Ctsh	Aamdc	Cdk1	Flt1	Skil	Ets1	Zc3hav1l
Myl4	Idi1	Syncrip	Ifit3	Cdca2	Airn	Fam107b	Tmem26	Dnajb5	Pold2
Gata3	Timp3	Pfas	Gtf2ird1	Ar	Wfdc17	Psip1	Specc1	Fbxo33	C1qtnf1
Scly	Ifit1	Oas2	Tgfb2	Espl1	Cpsf6	Dnmt3a	Creb3l2	Synpo2	Sf3a3
Pdcd2l	Nup205	Nupr1	Capn7	Mir99ahg	Cbr2	Ttk	Bai2	Smchd1	Rpl14
Map4	Nrep	Cyp2d22	Dgat2	Cdc7	Slc16a4	Camk2d	Fzd1	Rnps1	Thumpd1
Tmem29	Col4a4	Nup205	Espl1	Gpr125	Ptprd	Mrc1	Itgb1bp2	Cad	Rnd3
Sorl1	Cdc25c	Igf1r	Ifi44	Mtfp1	Mbnl3	Ank3	Maged1	Galk2	Spcs2
Cnn1	Gas5	Dpysl3	Ept1	Gins1	Marcksl1	Cpsf6	Lcp1	Hsp90aa1	H2afx
Dscc1	Ahnak2	Mtfp1	Ndufb5	Fth1	Fam102b	Rpl14	Tuba4a	Rbm24	Nup98
Syncrip	Serpinb6a	Hfe	Gap43	Cox5a	B2m	Eltd1	Smim3	9530068E07Rik	Cpt1a
Ednrb	Gen1	Atf3	Trim34a	Cisd1	Acsl3	E230008O15Rik	Arnt2	Prtg	Slc4a7
Kif18a	Ms4a6b	Aldh18a1	Myocd	Dgat2	Qk	Rbp1	Meis2	Sema5a	Golga4
Obscn	Fat1	Zbed6	AI605517	Gstm1	Zfp618	Lta4h	Smad6	Rpl7	Hnrnpa1
Cdc37l1	E230008O15Rik	Ypel2	Fcgr2b	Hif1a	Chpt1	Mylk4	Dlg2	5530400N10Rik	Cul3
Rab24	Psmb9	Adamts6	Parp12	Rps4l	Sult1a1	C130057M05Rik	Tnnt1	Nrp1	Tmtc4
Lsm5	Scara5	H2-Ea-ps	Aldh2	Prpf39	Tspan13	Rpl12	Angptl4	Trim59	Fdps
Plxnc1	Tspan13	Ifih1	Ccdc141	Mtcp1	D10Ertd709e	Irs1	Plin5	9430016H08Rik	Ints3
Plcd3	Srek1	Trim34a	Rnf26	Cenpw	2700099C18Rik	Gnas	Pdk4	Dse	Rpf1
Atp13a3	Atad2b	Lyz1	Fubp1	Tanc2	Tesc	Ldb3	Ly6a	Ppp2r5c	Nup37
Spcs2	Ptprd	Ptprd	Ccdc80	Psmb9	E130308A19Rik	Pitx2	Lgals4	Vps35	Ngfrap1
Id4	Zbtb20	Uhrf1	Aamdc	Zbtb20	Adrbk2	Cdc25c	Art1	Shisa2	Drosha
Col13a1	Uhrf1	Obsl1	Taf15	Ttc33	Wif1	Sap30	Ces1d	Cdh11	Myo5a
Pgam1	Ryr3	Sorbs2	2810403A07Rik	Gpx4	Cytl1	Srsf1	Srgn	Car3	D930003E18Rik
Cd44	Clec3b	Aurkb	Timp3	Lyve1	Tet1	Gen1	Tnni1	Acsl1	Carhsp1
Ube2d1	Tmem204	Entpd2	Golm1	Gstt1	Crispld2	Ntm	Thrsp	Col9a1	Rbmxl1
Brca1	Pif1	Fcgr2b	Gpr125	Gas5	Myot	Psat1	Ly6e	Iigp1	Myef2
Zcchc11	Cpsf6	Nr1d2	Shcbp1	Igdcc4	Ror1	Ifit1	H19	Epha3	Gna13
Cacna2d2	Rabl3	Sp100	Car8	E230008O15Rik	Ppargc1a	Ctsh	Gda	Foxp2	Zfand3
Tsn	Coq10a	Srsf1	Tnxb	Casp8ap2	Bend4	H2-Ea-ps	Gbp2	Penk	Rgs9bp
Tmem167	Ptprb	Mpc1	Pcdh19	S100a1	Rmdn1	Higd1b	Snap91	Sfrp1	Otub1
Asph	Stil	Scara5	Ptp4a2	B130052P14Rik	Asb15	1110006E14Rik	Cks2	Erc2	Casp12
Melk	Igfbp6	Cenpf	Enah	Stmn1	Mrc1	Arhgef15	Adh1	Foxc2	Cdv3
Atp6ap2	4632428N05Rik	Hnrnpdl	Katnal1	Ank1	Birc5	Nasp	Slc38a4	Rimklb	Gtf3c2
Mbnl1	Hspa12b	Kcne1	Cux1	Pbx1	Col8a1	Bub1b	BC002189	Mex3b	Ppara
Rras2	Gins1	Zbtb20	Ctdspl2	Dzip3	Ppbp	Efemp1	AW112010	Mlxipl	Slc4a1
2300010F08Rik	Armcx2	Atad2b	Spast	Gtf2ird1	Asb4	Myocd	Lyz1	Meis2	Shisa2
Klhl40	Retnla	Nfkbiz	Rps24	Aldh2	Smarcc1	Fcgr2b	2900092N22Rik	Pcsk5	Rimklb
D10Wsu102e	Sorbs2	Clic5	Clic5	Smc4	Serf1	Ccdc141	C3	Pi4k2b	Col9a1
Hsf2	Mtbp	Ccdc141	Lphn1	Entpd2	Smarca1	Rasa2	Aqp1	Unc5c	Ms4a4d
Bmp7	Rcbtb2	Pltp	Zfhx3	Ankrd16	Cd163	Trim30a	Mela	Runx1t1	Epha7
Tcf15	Pik3r6	Spc25	Ube2t	Limd2	5330406M23Rik	Gpr124	Ifi27l2a	Prom1	9430047L24Rik
Greb1l	Capn7	Thbd	Cachd1	Car8	Tes3-ps	Hist1h1e	Comp	Gli3	Epha3
Syce2	Hnrnpdl	Ezh2	Pias2	Phtf2	Kcne1	Igsf3	Aspm	Ms4a4d	Cox7a1
Uhrf1	Tsc22d2	Spats2	H2afx	Whsc1	Dbp	Rps24	Igf2bp2	Basp1	Robo1
Kif11	Sap30	Ahnak2	Cdca5	Hjurp	Aldh18a1	Obsl1	Cp	Sall2	Acadvl
Pitx2	Ppargc1a	Stil	Ajuba	Shroom4	2310002L09Rik	Chpt1	H2-D1	9430047L24Rik	Erc2
Nadk2	Rad18	Gstm1	Stx12	Inmt	Asb10	Ndufab1	Nrk	Frmd5	Foxc2
Yap1	Casp8ap2	Kcnt2	2210016H18Rik	Bcl6	2810417H13Rik	Lrrfip1	Kif2c	Hfe2	Col9a3
Tmem2	Nod1	Ryr3	Eif2s1	Spc25	Slfn5	Acvr1b	Cenpe	Col9a3	Zfhx3
Iws1	Col8a1	Col8a1	Casp8ap2	Hmmr	Serpinf1	Deptor	Lum	2310035P21Rik	Fuca2
Rbfox1	Cox15	Lamb1	Nisch	Cenpa	Spsb4	Atad2	Xdh	Fosb	Unc5c
Galk2	Lrrc40	Slc25a36	Slitrk4	Ndufab1	Rad54l	Camk2n1	Sepp1	Mfap2	Slitrk5
Nip7	Hif1a	Arhgap11a	Fat1	Myoz2	Mdk	B130052P14Rik	Lyz2	Igf1	Tceal7
1190002N15Rik	Ddias	Ankrd12	Rad23b	Cdca5	Ccdc80	5730471H19Rik	Plk4	Flrt2	Farp1
Ntm	Topbp1	Rpl14	Acad11	Strbp	Ntm	Adipoq	Scd1	Cxcl12	Nrp1
Seh1l	Car7	Sap30	Ank3	Pabpn1	Bcl11b	Rbp4	Ect2	Pde1a	Pnisr
Plrg1	Shcbp1	Aldh2	Zfp507	Myh10	Ephx1	Medag	Rpl3l	Tmem255a	1110006E14Rik
Tmeff1	Acvrl1	2700099C18Rik	Serpinf1	Cep192	Rab28	Smpdl3a	Fignl1	Bai2	Cthrc1
Tmtc2	Ank3	Stmn1	Ckap2l	Lrrfip1	Shmt2	Celsr1	Bex4	Acss2	Pdgfc
Smu1	Tomm70a	Gpr125	Emcn	Lphn1	Tm4sf1	Ifih1	Gtsf1	Arnt2	Gtsf1
Rhou	Rps24	C1qc	Igfbp6	2410002F23Rik	Tmed3	Zbed6	Rbp7	Fzd1	Prom1
Epb4.1l5	Gpr125	Ifit1	Ptprf	Apod	Htra3	Epyc	Kif20b	Foxc1	Cmya5
2310035P21Rik	Katnal1	Anln	6030400A10Rik	Cdk4	Cyp4b1	Dbf4	Prg4	Tnnt1	Foxp2
Smad2	Cenpa	Nfxl1	Rps4l	Ptgis	Ttll1	Hacd4	Serping1	Prpf38b	Hfe2
Armcx2	Xaf1	Cachd1	Fam57b	Kcnt2	Bcl2l11	Retnla	Plet1os	Btg1	Tnni3k
Bcas2	Wdhd1	Tmem164	C430003N24Rik	Spast	Epas1	Epas1	Prelp	Itgb1bp2	Penk
Gatad2a	Ccpg1	Ccp110	Gstm1	AI503316	Nav2	Col5a1	Tcap	Tmem178	Mex3b
Yars2	Ncapd2	Ppargc1a	Pofut2	1190002F15Rik	Timp3	Htra3	Cfd	Pdgfc	Cacna1h
Ubxn2b	B630005N14Rik	Serpinb6a	Wbp5	Nisch	Irs1	Pbk	Trim7	Loxl2	Mex3a
Pbx3	Ech1	Lrrc40	Mapt	Ank3	Gbp3	Ttc33	Pcolce2	2300010F08Rik	Fosb
Nucks1	Agmo	Cep192	Nfxl1	Sparcl1	Cers6	Slc8a1	H2-K1	Car14	Iigp1
Ebpl	Macrod1	Deptor	Hspa12b	Stx12	Pif1	D330040H18Rik	Bex1	Mt1	Cdh11
Srsf7	Cdc27	Srek1	Rasa2	Rad23b	Clspn	Prr15	Cfh	Tmem26	Car3
Elovl5	Slc20a1	Prr15	Ccpg1	Pofut2	Bves	Il33	Casc5	Fbn2	Tmem255a
Sdsl	Loxl2	Grhl1	Rbp4	Cachd1	Sgol2a	Zfp711	2900072G11Rik	Mmp2	Flrt2
Ranbp9	Casp12	Fam213b	Add1	Rbm24	1810011O10Rik	Rpgr	Gas2l3	Chmp2b	Sfrp1
Zfp292	Spc25	Adipoq	Mmrn2	Decr1	E2f7	Nrep	Tox3	Art3	Rcn3
Sdc1	Whsc1	Xaf1	Mcm2	Appbp2	Wisp1	Ypel2	Cdc20	Specc1	Tnnt1
Gulp1	Pltp	Zfp383	Racgap1	Ppp1r3d	Epha7	Fubp1	Armcx4	Obscn	Bai2
Erc2	A730059M13Rik	Rnf2	2410002F23Rik	Racgap1	Shprh	Shprh	Asb14	Tpbg	Cxcl12
Hsp90aa1	Ppbp	Capn7	6030422H21Rik	Snrk	Fbln1	Mad2l1	Cebpd	Tnfrsf19	Arnt2
Cpsf6	Aurkb	Mapt	Kcnn2	Mlxipl	Frem1	Samd9l	Sln	1810011O10Rik	Tmem26
Chek1	Ube2t	Spast	Zfp383	N6amt2	Nhsl1	Rassf3	C1qb	Dlg2	Dlg2
Mypn	Adap2	Psmb9	Cdh2	Rasgrf2	Aox1	Use1	Cenpk	Murc	Spon1
Spon1	St6galnac2	Bhlhb9	Dpp4	Tspan4	Rian	Mtcp1	Fam107a	Unc13c	Fzd1
Usp14	Spast	Mcf2l	Lrrc40	Pola1	Lpar3	Gpc3	Scn7a	Slitrk5	2300010F08Rik
Marcksl1	Kcnq5	Rad18	Nkx2-5	Myh14	Sqrdl	Psmb9	Ube2c	Gtsf1	Ackr3
G3bp2	AI605517	Casc4	Ifi35	Csnk2a1	E2f3	Daam1	Kif22	Angptl4	Itgb1bp2
Dgkk	Rad23b	Rcbtb2	Arsb	3632451O06Rik	Hells	Ppp1r9a	Cytl1	Plin5	Mt1
Ankrd12	Rnf26	Clec3b	Tsc22d2	Cdc27	Slc4a1	Gas5	Adrbk2	Ces1d	Bcl11a
Iqcb1	Ifit3	Col4a4	Hacd1	Lrrc40	Bub1b	Ahnak2	Kcne1	Art1	Mfap2
Ywhae	Zfp518b	Rnf26	Bcl2l11	Mapt	Abcb1a	Shcbp1	Zwilch	Tnni1	Slc39a6
Smarce1	Senp6	Hspa12b	Rhoa	Parp12	Mum1l1	Rnase4	Ncam1	Ly6e	Acss2
Shprh	Fam73a	Ifit3	Sgca	Mthfd2l	Pitx2	2810403A07Rik	Slc38a1	Gbp2	Pde1a
Slc35a5	Nisch	Lmnb1	Car2	Isg20l2	C1s1	Chchd3	Ccl6	Slc38a4	Tanc2
Snrpb2	Srsf1	Armcx2	Evl	Cklf	Tsc22d3	Mcm4	Aqp4	AW112010	Fbn2
Ppat	Adipoq	Gen1	Strbp	Kcnq5	Tenm4	A730059M13Rik	Tubb2b	H19	Loxl2
Psip1	Ror1	Gata6	Nadk2	Sgce	Prr15	Tnc	S100a6	Adh1	Sez6l2
Msh6	Prr15	Zfpm2	Cdc25a	Lrp12	Ccnb2	Ptgis	C330027C09Rik	Cks2	Pdlim3
Rcn3	Ifi44	Pik3r6	Steap4	Kcnn2	D330040H18Rik	Nisch	Cpxm2	Thrsp	Stxbp4
A730054J21Rik	Dnmt3a	Nrp2	Aurkb	Ska2	Slit2	Klf4	Psmb8	Mela	Art3
Cad	Zfp383	Cdc25c	Gabbr1	4833414E09Rik	Efemp1	Srsf7	Hey2	Snap91	Sgk1
Stard4	Nr1d2	Tesc	Sspn	Ckap4	Eltd1	Srek1	Ncaph	Xdh	Mpc1
Sh3bgrl	Rbmxl1	Coq10a	Nup205	Anln	Tuba8	Ctla2b	Jam2	Plet1os	Unc13c
Rock1	Nkx2-5	Chpt1	Brca1	Cenpi	Dixdc1	Tk1	Apoe	Igf2bp2	Qk
Asb15	Tbca	Hmgcs1	D1Ertd564e	Ttc9c	Capn6	Tbx18	Serpinb6a	BC002189	Bcl11b
Snx6	Cwc22	Shcbp1	Appbp2	Cdkn1c	Ifih1	Rgs4	Ephx1	H2-D1	Vwf
Snrpd3	Cd151	Tsc22d2	Ranbp2	Sgca	Ccdc141	5830474E16Rik	Smoc2	Lyz1	Tenm4
Sfi1	Plcb4	Hrc	Egfl7	Hnrnpdl	Ttk	Sp100	1500015O10Rik	Fignl1	Cox5a
Sgms1	Cdca5	Fam73a	Irgm2	Satb1	Ccl9	Vwf	H2-Aa	Lyz2	Wscd2
Mapk10	Ctsh	Adap2	Stmn1	Scara5	H2-Ea-ps	Cdh2	Aox1	Kif2c	Murc
Tmem123	Lmnb1	Ncapg2	Zfp606	Camk2d	Chek1	Ddias	Palld	Aspm	1810011O10Rik
1500015O10Rik	Slbp	Cdc42	Apod	Ckap2l	Fas	Cdca2	Fam122b	C3	S100a6
8430408G22Rik	Mapt	Meis1	Dgkk	Nup205	Clcn5	Fam213b	C77097	Ect2	AU021895
Gbp7	Pde4dip	Cenpw	Atp7a	2610305J24Rik	Prc1	Ube2t	Epb4.1l3	Comp	Kalrn
Ly6a	Cisd1	4921524J17Rik	Mustn1	Tcf19	Cyp2e1	Ccdc88a	AI317158	Plk4	Tnni1
Ifitm3	Dsp	Ywhae	Taf1d	Zfp507	Flt1	Tenm4	Grb10	Nrk	Ces1d
Ncl	Ezh2	Peli1	Lyve1	Sall1	Samd9l	Srsf10	Lincpint	Aqp1	H19
Ddx27	Dock7	Car7	Hrc	Slitrk4	Arhgef15	Ept1	Mki67	Rpl3l	Mela
Rpa2	Pola1	Pspc1	Zfp326	Medag	Lims2	Irx5	Ms4a4d	Gda	AW112010
Hells	Golm1	Pias2	Zfp354c	Ddt	Tmeff1	Eri2	Dancr	Gsn	Art1
Spg21	Ppat	Whsc1	Psmb9	Fat1	Tmem140	Frem1	Parp3	Gas2l3	Plet1os
Topbp1	Orc6	Airn	Cilp	Clic5	Trim30a	Timp3	Pnisr	Cp	Comp
Afap1l2	Airn	Tk1	Stil	Col13a1	Igf2r	Rbm24	Vash2	C1qb	Gbp2
Mfap5	Adrbk2	Sgk1	Gins1	Csrp1	Kcna5	Laptm5	Bub1	Sepp1	Thrsp
Ino80e	Rcor1	Nav2	Fat4	Suz12	Lta4h	Rai2	Top2a	Cfd	Nrk
Lrrc2	Zfpm2	Gstk1	Blm	Hfe	AI605517	Lims2	Ska1	Bex1	Scd1
Lgals4	Hacd1	Myo5a	2610203C20Rik	Casc4	Vwf	Pdlim2	S100a4	Cenpe	Xdh
Ranbp1	Rnf2	Dhcr24	Shroom4	Tk1	Fam65b	Armcx2	C1qa	Rbp7	Cfd
Ik	Ankrd12	Itga7	Fam162a	Uhrf1	Cd151	Arhgap11a	Pi16	Prelp	Rpl3l
Grhl1	Rarres2	Rassf3	Sptbn1	Ints6	C1qtnf9	Oas2	Cbr2	2900092N22Rik	Lyz2
Gmcl1	Zfp326	Rasl11b	Kcnt2	Stmn2	Mylk4	Arsb	Spag5	Tox3	Cks2
Nhsl2	Chpt1	Pink1	Smc4	Dep1	Fam107b	Col9a1	Cep55	Tcap	Ly6e
Phgdh	Tenm4	Mybpc2	Mir99ahg	Ezh2	Malat1	Gstk1	B2m	Ifi27l2a	Lrrc2
Pole2	Medag	Sfpq	Wdhd1	Atr	Ccdc69	Fth1	Hamp	Pcolce2	2900092N22Rik
Asb4	Ept1	Rhobtb3	Ankrd16	Pink1	Zcchc11	Tm4sf1	Ppbp	Serping1	Kif2c
Rrm1	Tgfbr1	Kdm5a	Sgce	Laptm5	Pdlim2	Agmo	Dbp	Scd1	Igf2bp2
Srgn	Taf4a	Ttll1	Tspan4	Zscan21	Ifitm3	C4b	Clca3a1	H2-K1	Cenpe
Nebl	Satb1	Mtbp	Rgs4	Rell1	5930427J20Rik	Capn7	Fam102b	Cfh	Bex1
Sept4	Cachd1	Mcm5	Tk1	Adam19	Il33	Lamb1	Cdk1	2900072G11Rik	Gda
Akap5	Hspb3	Slc16a4	Ehd2	Trim34a	Ncapd2	Pabpn1	Efemp1	Trim7	Snap91
Hmgb2	Kdm5a	Rcor1	Mmrn1	Reep4	Rpl12	Ankrd16	Wif1	Prg4	Adamts9
Ube2c	Casp3	Ar	Huwe1	Pxmp2	Ptgis	Phtf2	Plekha7	Kcne1	Adh1
Rgcc	Gsk3b	Snrk	Rell1	C130075A20Rik	2210016H18Rik	Camk2g	Mis18bp1	Cdc20	Tox3
Srsf11	Ar	Lmod3	Inmt	Rhoa	Nr1d2	Pole	Hmgb2	Armcx4	Prelp
Suv39h1	Shmt2	Socs3	Igdcc4	Cux1	Higd1b	Akr1c14	Cdca3	Hey2	Lyz1
Lyve1	Ccdc80	Sgca	Arf6	6030422H21Rik	5830474E16Rik	Arl6ip6	Ccna2	Cytl1	Ddc
Kcnb1	Lss	Tbca	Ezh2	Steap4	Cdca2	Ndc80	Cacna1h	H2-Aa	BC002189
Rictor	Ahnak	Tgfbr1	Als2cl	Nupr1	Klf4	Dock7	Serpinf1	Kif20b	Aqp1
Hsp90ab1	Apod	Golm1	Gpx8	Serpina1b	Dsp	Iqgap3	2310002L09Rik	Bex4	Pcolce2
Pold2	Smyd1	Pcdh19	Luc7l	Gsk3b	Cox5a	Fam60a	Qk	Palld	Armcx4
Tango2	Sqle	Basp1	Col5a2	Lss	Deptor	Rell1	Wfdc17	Ncam1	H2-Aa
Ackr2	Lcor	Tyrobp	Zscan18	Cenpn	Tpp2	Tmem2	Ttll1	Lum	Aspm
Arhgef6	Aldh2	Plcb4	2610028L16Rik	Snrpf	Sgk1	Strbp	Adamts6	Acsl3	Cytl1
Kcne3	Gstm1	Ppp1r14b	Mcf2l	Plscr4	Fam101b	Ppp1r3d	Tmed3	Asb14	Ect2
Tuba4a	Dnmt1	Zfp326	Cdc27	Gsg2	Hist1h1e	Rsad2	Ror2	Kif22	2900072G11Rik
Nudc	Ndc80	Zscan18	Camk2d	Tmem82	Rassf3	Atp1b1	Col8a1	Cebpd	Clca3a1
Prdx6	Inmt	Ddias	Isg20l2	Scd2	Acvr1b	Gabarap	Tacc3	Cenpk	Cpxm2
Aurkb	Bhlhb9	Satb1	Gpx4	Luc7l	Ahnak	Dep1	Bcl11a	Smoc2	H2-D1
Bambi	Pspc1	Kif20a	Fkbp10	Cdc25a	Obsl1	Dmd	Rmdn1	AI317158	Smoc2
Ccne1	Ilf3	Cdc27	Tmsb10	Taf15	Cdc25c	Sox4	Ccdc69	Casc5	Tubb2b
Zrsr2	Gpx8	Sqle	Meis1	Nfxl1	Dnmt3a	Irgm2	Trim54	Tubb2b	Cfh
Cox7a1	Cilp	Wbp5	Erbb2	9430020K01Rik	Ept1	Nckap5	Cyp2e1	Sln	AI317158
Mtf2	Irgm2	Pif1	Ctla2a	Fip1l1	Myocd	Ctdspl2	Ccdc80	Apoe	Scn7a
Hhatl	Taf1d	St6galnac2	Hand2	Arf6	Irx5	Thbs4	Sorbs2	C77097	Wfdc17
Anp32b	Tmsb10	Cenpi	Ccdc34	Tmsb10	Camk2n1	6030400A10Rik	Adamts9	Slc38a1	Tcap
Actl6a	Ndufb9	Cdca4	Zfp518b	Atp1a2	Rbl1	Ifitm3	Nr1d2	Meg3	H2-K1
Spag7	Anln	Parp1	B630005N14Rik	Fgl2	Ddias	Hmgn3	Ptn	Dancr	C1qb
Adcy9	Itga7	4632428N05Rik	Mthfd2l	Atp7a	Lrr1	Ints7	Cenpf	Lincpint	Serping1
Alkbh8	Pbx2	Sulf2	Macrod1	Ifi44	Dpysl3	AI503316	Hspa1b	Bub1	Lincpint
Tbl1x	Chka	Nod1	Farp1	Cilp	Ctla2b	Kif5b	Gbp7	Ccl6	Gas2l3
Ppp1cc	Ncapg2	Tipin	4632428N05Rik	Tipin	Celsr1	Dsp	Timp3	Fam122b	Ccl6
Col23a1	Kcnt2	Rbmxl1	Cthrc1	Blm	Epyc	Kpnb1	Itgbl1	Serpinf1	Kif20b
Nceh1	Melk	Medag	Prpf39	Zfp518b	5730471H19Rik	Ptbp2	Igf2	C1qa	Palld
Hnrnpf	Abtb2	B630005N14Rik	Pxmp2	Ifi202b	Nasp	Tsc22d2	Cst3	S100a4	C330027C09Rik
Gas5	Pole	Atp1a2	Cand2	Rai2	Pfas	Csrp1	Fam65b	Zwilch	Cdc20
Pde4b	Rbm25	Il33	Pik3r6	Synpo2	Scd2	Igf1r	Tes3-ps	Aqp4	Hamp
Egln3	Abi2	Agmo	Uhrf1	Cand2	Fam60a	Rad18	Il33	C330027C09Rik	Asb14
Mphosph6	Atp7a	Pola1	Uck2	Nfe2l2	Medag	1190002F15Rik	Ptprd	Scn7a	AI605517
0610037L13Rik	Parp1	Foxc2	Loxl2	4921524J17Rik	Rpgr	Fam162a	Spsb4	Ncaph	Col8a1
Skiv2l2	Gfpt1	Cdc25a	Rps25	Nup54	B130021B11Rik	Gpx4	Tsc22d3	Vash2	Meg3
Camk2n1	Stmn1	Hif1a	Klf4	Rif1	E230008O15Rik	Ccdc34	Ncapg	Pnisr	C1qa
Nup98	Soat1	Ifi44	Kank3	Hcfc2	Mad2l1	Dpysl3	Ror1	Wfdc17	Apoe
Arl6ip1	Wbp5	Mustn1	Cenpw	Rbmx	B130052P14Rik	Hmmr	Myot	Mki67	Casc5
Pafah1b3	Sez6l2	Apod	Pfkp	Wbp5	Adipoq	Tnrc18	Ccdc141	Hamp	Psmb8
Maged1	Eri2	Gnas	Gsk3b	Strn	Ank3	Mtbp	5330406M23Rik	Clca3a1	Cenpk
Tcerg1	Itih4	Rps24	Serinc3	Slc7a5	C430003N24Rik	Emcn	Palm2	Ppargc1a	Kif22
Brwd1	Nfe2l2	Ttyh3	Csrp1	Col4a4	Dna2	Kcnt2	Ifih1	Rmdn1	Fn1
Fabp3	Plscr4	Ncapd2	Acaa2	Armcx1	Psip1	Kif11	Robo1	Ska1	Cbr2
Lrch2	Ptprf	Ccpg1	Medag	Lmnb1	Fth1	Fam101b	Tm4sf1	Spag5	Sepp1
Sde2	Ccdc34	Dnmt1	Hcfc2	Dtymk	Cygb	Coq10a	Abcb1a	Jam2	Cyp2e1
Myef2	Rasgef1b	Nisch	Msrb1	Meis1	Nrep	Nupr1	Dsp	Cbr2	Dancr
Rpl14	Snrpf	Ndc80	Gpr56	Gabbr1	Fam213b	Appbp2	Ppargc1a	Cep55	Igf2
Adrb1	Dhx36	Zfp354c	Nckap5	Golm1	Rnase4	Gstt1	2210016H18Rik	Col8a1	2310002L09Rik
Cox6a2	Smek1	Nfe2l2	Snrpf	Islr	Ahnak2	Hdac2	Tspan13	Parp3	Dbp
Kctd1	Nebl	Dock7	Tipin	Rcbtb2	Rps24	Gbp6	E2f8	Ror1	Adrbk2
Nup205	Tesc	Celsr1	Fip1l1	Cdc42	Rarres2	Flrt3	E130308A19Rik	Top2a	Mki67
Rsrc1	Plk1	Atp7a	Smarce1	H2afx	Fubp1	Cox5a	Bora	Adamts6	Aox1
Trim27	Rhobtb3	Tspan13	N6amt2	Slc25a36	Lyve1	Hfe	Tuba8	Ephx1	Mest
Zc3h15	Ifi202b	Orc6	Cep192	Rnf26	Atad2	Zbtb20	Tmcc3	Cdca3	Trim54
Kctd15	Espl1	Tpx2	Lmod3	Ctla2a	Ppp1r9a	Inmt	Ccl9	Adamts9	Cebpd
Ehd2	Sulf2	Pcdh12	4833414E09Rik	3110005L21Rik	Mex3a	Smc4	Rian	Psmb8	Jam2
Sdpr	Snhg1	Pbx1	Hmmr	Kif5b	Daam1	Lphn1	Acsl3	AI605517	Ppbp
Ccna2	Cux1	Cox15	Tgif2	Stil	Tmem164	Senp6	Gbp3	Grb10	Aqp4
Ppp2cb	6030422H21Rik	Melk	Pola1	Fam73a	Hacd1	Slc4a7	Eltd1	Bcl11a	Ncapg
Nsmce4a	Rps25	Mmrn1	Nrap	Snrnp40	Smpdl3a	3110005L21Rik	Kcnt2	5330406M23Rik	Ncaph
Hnrnpk	Sgca	Gfpt1	Map4	Zscan18	Zbed6	Pias2	Bves	Serpinb6a	C77097
Eif5a2	Cdc25a	Akap11	Senp6	Map1lc3a	Dock9	Itgb1bp1	Rnase4	Slc16a4	B2m
Racgap1	Mcf2l	Lta4h	Dph3	8430408G22Rik	Ldb3	Dpep1	Tmem140	2210016H18Rik	Il33
Ube2v2	Tmem160	Ilf3	Chka	Spats2	Gpr124	Kcnn2	AI605517	Cst3	Cep55
Itih5	Tnnt1	Als2cl	Pbx2	Heatr5b	Srsf1	Nadk2	Cyp4b1	Cpxm2	Myot
Eftud2	Rpl12	Wdhd1	3110005L21Rik	Macrod1	Rbm24	Spc25	4632427E13Rik	Spsb4	Trim7
Far1	Med14	Casp8ap2	Rhou	Snhg1	Retnla	Stx12	Bcl2l11	S100a6	Pi16
Malat1	Mphosph6	Pole	2610005L07Rik	Plk1	Cdh2	Wdr6	Shmt2	Dbp	Birc5
Rtp4	Ctss	Tomm70a	Sox12	Dock9	1110006E14Rik	Apod	Bend4	B2m	Ptn
Pfn1	Pm20d2	Dsp	Itih4	Taf1d	C4b	Sgce	2700099C18Rik	Fam65b	C1qtnf9
Trim28	C530008M17Rik	Espl1	Pde4dip	Tbca	Gnas	Whsc1	Epas1	Aox1	Spag5
Cct7	2410002F23Rik	Slbp	Tbca	Slitrk5	Camk2d	Cygb	Hfe	Epb4.1l3	Epyc
Txn1	Tpx2	Rasgrf2	Ppp1cb	Nkx2-5	Gstk1	B130021B11Rik	Cd151	Sorbs2	Tsc22d3
Golt1b	Fxyd6	Casp3	Aplp1	Ajuba	Dbf4	Ech1	Pxylp1	Fam107a	Ryr3
Chst1	Isg20l2	Car2	Nupr1	Peli1	Zbtb16	Espl1	D10Ertd709e	Mis18bp1	Cd163
Sec13	Pbx1	Macrod1	Ccm2l	St6galnac2	Igsf3	Prpf39	Vwf	Pi16	Slc38a1
Rnf138	Hrc	Mif	Cklf	Gabarap	Rsad2	Timp2	Birc5	Scd2	H2-Ea-ps
Bbx	Mcm5	Hbb-b2	Atp2a2	Wipf1	Srsf7	Mapt	Trim30a	2310002L09Rik	Ephx1
Uba1	Col18a1	Hist1h1e	Hjurp	Katnal1	Armcx2	Zfp606	Mrc1	Pxylp1	Cdca3
Zfp711	Akr1c14	Egfl7	H2-Ab1	Mbp	Tnrc18	Stmn2	Prc1	Trim54	Ror1
Ets1	Tenc1	Col5a2	Cdca4	Ndufb9	Zfp711	Hjurp	Ttc33	Adrbk2	Ptprd
Dnajb5	Iqgap3	Ptprf	Gadd45g	Thrap3	Srek1	Gsg2	Cyyr1	Tspan13	S100a4
Rnps1	Hcfc2	Ept1	Basp1	Matn2	Ech1	1810032O08Rik	Mpc1	Tmed3	Fam122b
Rbm24	Add1	Tm4sf1	Ttc33	Tnfrsf19	Emcn	Pbx1	Rab28	Ttll1	Ncam1
5530400N10Rik	Ctdspl2	Lca5	Armcx1	Chad	Ndc80	Ccpg1	Ank3	Cdk1	Bcl2l11
Nrp1	Gap43	Irgm2	Hint3	Gpx8	Podxl	Meis2	Clcn5	Hacd1	Cdk1
Ppp2r5c	Ppapdc1b	H2-Ab1	C130057M05Rik	Cflar	Lrrfip1	Bmp7	Scp2	Ror2	Serpinf1
Rbp7	2810403A07Rik	Rbm24	Acvrl1	Zfp955b	Wdr6	Sulf2	Epyc	Bcl2l11	Epb4.1l3
S100a9	Gabbr1	Ube2t	Ska2	9630010G10Rik	Zbtb20	Igfbp6	Hacd1	D10Ertd709e	Spsb4
Plin5	Cep57	Akr1c14	Thumpd2	Zfpm2	Kif11	Nup54	Nav2	Myot	Hacd1
Angptl4	Rell1	Col18a1	Col11a1	Anxa3	Meis2	Ckap2l	Sqrdl	Igf2	5330406M23Rik
Sln	Tfdp1	Nkx2-5	Slc4a3	Enah	Srsf10	Ppip5k2	Timm9	4632427E13Rik	Itgbl1
Fmn1	B2m	Cdc7	Plk1	Topbp1	Pole	Trim59	Tet1	Rian	Mis18bp1
Cyfip2	Fgl2	Dnmt3a	Ggh	Chchd3	Rbp1	Plin4	Cdc25c	Ccdc69	Ccl9
S100a8	Pcdh12	Hnrnpl	Smek1	D1Ertd564e	6030400A10Rik	Ms4a6b	Klf4	Tet1	Bcl6
Prg4	Cenpi	Tmsb10	Myh14	Tex9	Ypel2	Rhoa	Clspn	E130308A19Rik	Rnf207
Fam107a	Myh14	Pm20d2	Rbmxl1	Zfp326	Rasa2	Casp8ap2	C1qc	2700099C18Rik	Sorbs2
Tnik	Armcx1	Fat4	Mbp	Msrb1	Nfe2l2	1810011O10Rik	Fas	Plekha7	Ppargc1a
Acacb	Lactb2	Ptprb	Zfp266	Kif23	Rgs4	Tmem204	Zfp618	Cyyr1	Ska1
Gpr116	Mtss1	Gsk3b	Vrk1	Rpl14	Use1	Psmd13	Pif1	Cyp2e1	Efemp1
Cp	Ppp1r14b	Ccdc34	Fbln1	Gap43	Tnnt1	Ptprb	Ptgis	Palm2	Clcn5
Fignl1	Celsr1	Flt1	Col4a4	2610203C20Rik	2810403A07Rik	Tyrobp	Myocd	Efemp1	Tmem164
Runx1t1	Parp12	Ifi27	Ldb3	B4galt6	Ccdc88a	Heatr5b	Wisp1	Ppbp	Pirt
Parp3	Isyna1	Myh14	Cotl1	Hand2	Gen1	Enah	Dnmt3a	Ccl9	Gstt1
Pdia3	Atp1a2	2810403A07Rik	Map1lc3a	Ap5m1	Ptprb	Mtfp1	Bcl6	Ncapg	Adipoq
Thbs4	Rasgrf2	Casp12	Nup54	S100a10	Sh3kbp1	Zfp326	H2-Ea-ps	Rarres2	Deptor
Kank3	Myocd	Rbp4	Gimap6	Mcam	Clec2d	Ndufb9	Cers6	Birc5	Hey2
Fam57b	Ppp1r9a	Chsy1	Ggnbp1	Mmrn2	Kcnn2	Entpd2	Rarres2	Wisp1	Serpinb6a
Bend4	Nfkbiz	Lin9	9630010G10Rik	Fam162a	Rbp4	Cenpw	Slc16a4	Robo1	C4b
Plekha7	Dhx9	Ms4a6b	Itga7	Slbp	A730059M13Rik	Mir99ahg	Aldh18a1	Shmt2	E130308A19Rik
Cep192	2310001H17Rik	Rasgef1b	Pink1	Tet2	Ctsh	Thumpd2	Slfn5	Ptprd	Bora
Fam60a	Cdc7	Actl6a	Tgfbr1	Emc10	Ifit1	Cilp	Deptor	Sqrdl	Marcksl1
St8sia6	Mmd	Cux1	Ppp1r3d	Kank3	Gpc3	Mex3a	Thbd	Mylk4	Rian
Lca5	Tipin	Kcnb1	Pid1	Pdlim7	C1qc	Ifit3	Dna2	Bora	Fas
Txnip	2610028L16Rik	Tfdp1	Fth1	Ggh	Taf15	Tcf19	Smpdl3a	Cacna1h	Airn
Macrod1	Ywhae	Dixdc1	A230058F20Rik	Ehd2	Anxa3	Lig1	Pdlim2	Rab28	Cyp4b1
Acsl1	Abhd17c	Col11a1	Topbp1	Zfp760	Pbk	Mmrn2	Airn	Tacc3	Zfp618
Olfr78	Mxra7	Gpx8	Csnk2a1	Dlg2	Ndufab1	Fzd3	Retnla	Myocd	Retnla
Abcb1a	Hnrnpl	Gli2	Slbp	Thumpd2	Parp14	Clu	Zbtb20	Tmem164	Myocd
Srsf3	Myef2	Tia1	Atp1a2	Nrp2	Ctdspl2	Snhg1	Rad54l	Ank3	Palm2
Bub1	Rasa2	Rabl3	Rai2	2610005L07Rik	Ilf3	Rad23b	Car8	Itgbl1	Tacc3
Ifi27l2a	Abca9	Gap43	Lin9	Map1lc3b	Kcnt2	Spast	Rbm24	Il33	Fam189a2
Fap	Slc16a4	Gpr56	Gbp6	Cyp2d22	Ints7	Thrap3	Arhgef15	Zfp618	Synpo2
Dna2	Suv39h1	Blm	Gli2	Wasf1	Chchd3	Atad2b	Asb10	Bves	Cdc42
Slco2b1	Cdca4	Inmt	Rhobtb3	Pnn	Coq10a	Fxyd6	C1s1	C1qtnf9	Acsl3
Hspa5	Gpr146	Myef2	Fgf1	Zfp266	Crbn	Zfp507	Hells	Cyp4b1	Ifit1
Kpnb1	Slc35e2	Abhd17c	Zfp362	Htra2	Tmem160	Aamdc	Camk2n1	Camk2d	C1qc
Rsad2	Tmcc3	Rpa3	Snhg3	Zfp383	Rtp4	Luc7l	Ryr3	Fam102b	Adamts6
Fzd3	Enpp2	Gtf2ird1	Rasl11b	Rps25	Sptbn1	Neil3	C4b	Ptn	Asb15
Zwilch	Tnrc18	Hspb3	Lrrfip1	2610317O13Rik	Shcbp1	4833414E09Rik	Ctla2b	Qk	Pxylp1
Creld2	Pygl	Prodh	Gpr146	AI607873	Fras1	Casp3	1810011O10Rik	Tes3-ps	Dmd
4921524J17Rik	Ttc9c	Ctla2a	Cep70	Mir17hg	Ckap2l	Pofut2	Cd163	Ccdc141	Nupr1
Amy1	Sfpq	Timp3	Wasf1	Cep70	Lphn1	Anxa3	Gabarap	Bend4	Grb10
Dus4l	Dgat2	2610203C20Rik	Reep4	Casp12	Eri2	Stk39	Tesc	Ccdc80	Ttk
Srsf1	Enah	Abcb1b	Txlnb	Ccng1	Tmem204	Crbn	Ctsh	Deptor	Sh3kbp1
Plk1	Zfp9	Tmem82	Cmya5	Egfl7	Psat1	Cisd1	Sgol2a	Gpx1	Cpsf6
Fras1	Chad	Ska2	Wsb1	Vrk1	Tead2	Fras1	Lrrfip1	Trim30a	Fcgr2b
Vash2	Hypk	Rab28	Bach2	Tyrobp	Evl	Shroom4	Epha7	Prc1	Rai2
Pcdh19	Kif20a	Tmem160	Bhlhb9	Mbtd1	Dock7	Snhg3	Ccnb2	Nr1d2	Sqrdl
Lrr1	Mthfd2l	Mrc1	Snhg1	Sh3kbp1	Col5a1	Anln	Osmr	Tm4sf1	Lrrfip1
Pbdc1	Hand2	Fkbp10	Rbmx	Aurkb	Osmr	Ahnak	Ttk	Lpar3	Fam107b
Mthfd2	Arl6ip6	Lcor	Slc7a5	Sptbn1	Rad18	Cachd1	Lpar3	Nupr1	Slc16a4
Gbp3	Ttyh3	Dhx36	Serpina1b	Dgkk	Senp6	Nfe2l2	Smarcc1	Rnase4	E2f7
Dnajc9	Mapk6	Rbm39	Sall1	Cbx1	Sp100	Dph3	Nasp	Tsc22d3	Cst3
Tbx18	Cdh13	Shroom4	Foxc2	Tcerg1	Iqgap3	Gtf2ird1	Tpp2	Rpl12	Irgm2
Nts	Cdca2	Dock9	Esam	Hspb3	Tsc22d2	Rps9	Nhsl1	Rbp4	Rbp4
Cyyr1	2610305J24Rik	Cenpn	Abi2	Gbp6	Nup54	Clec2d	Rai2	Timp3	Agmo
5730471H19Rik	Zfp606	Myoz2	Mtcp1	Hmgn3	Gtf2ird1	Rbmx	Chpt1	Ccnb2	Wisp1
Nasp	Acvr1	Zfp518b	Alg2	Pfkp	Arhgap11a	Mir17hg	Irgm2	Aldh18a1	Nr1d2
Prim2	Ppp2r1b	2610305J24Rik	Decr1	Timeless	Hjurp	Tanc2	Ahnak2	Nav2	2210016H18Rik
Ank3	Actl6a	Atf5	Rif1	Plek	Slc4a7	Lmnb1	Rbp4	H2-Ea-ps	C1s1
Ccne2	Rbm45	Smek1	Bag6	Zbtb34	Ankrd16	Ttyh3	Obsl1	Ldb3	C130057M05Rik
Pdia4	Maf	Parp12	Cdc7	Camk2g	Fxyd6	Acad11	C1qtnf9	Pdlim2	Tnc
Dzip1	Pirt	Pdlim2	Hypk	Taf4a	Ndufb9	Tead2	Gnas	Cd163	Clspn
Hdac2	Akap11	Apcdd1	Wdr90	B630005N14Rik	AI503316	Aar2	Col5a1	Nhsl1	D2Ertd173e
Taf4a	Eif2s1	Tmtc4	Zscan21	Spopl	Pbx1	Csnk2a1	2810417H13Rik	Adipoq	Ccdc80
Rpa3	Aamdc	Mtap	Kcnb1	Rbmxl1	Appbp2	Map1lc3a	Malat1	Cenpf	Col11a1
Cenph	Pdlim2	Tcerg1	Tex9	Wdhd1	4432414F05Rik	Zfp955b	Bub1b	Dnmt3a	Timm9
Ppp3cb	N4bp2	Iqgap3	Anln	Bhlhb9	Casp3	Lin9	Mapt	Scp2	Ifih1
Mtss1	Hmmr	Rbm45	Tppp3	Hypk	Fcgr2b	Myh14	Rbp1	Fam107b	Sox4
Top2a	Serpina1b	Rad23b	Kcnq5	Pds5a	Ppp1r3d	4432414F05Rik	Nupr1	Lrrfip1	Cdc25c
4833417J20Rik	Nol4l	Taf4a	Psrc1	Itgb1bp1	Kpnb1	Tspan4	E2f7	Cd151	Zbtb20
Plekha8	Zscan21	4930523C07Rik	Rcbtb2	Camk2a	Rell1	Trim34a	Adipoq	Epyc	Col5a1
Tlr4	Ptprc	Zc3h15	Tcerg1	Map4	4833414E09Rik	Golm1	Cdca2	Car8	Aldh2
Myoz2	Gtf2ird1	Tmcc3	Rbm45	Kcnd2	Sfrp1	Pid1	Bgn	Ifih1	C430003N24Rik
Pdk4	Cenpn	Elovl6	Synpo2	Gnas	Gpx4	Cdc7	Inmt	Agmo	Prkag2
Cdc7	Tcerg1	Sorbs1	Lss	Arsb	Tnc	Cdca5	Fam213b	E2f3	Gas5
C3	BC052040	Pfkp	Phf21a	Erbb2	Oas2	Pink1	Serf1	Sept6	Chpt1
Cygb	Zfp507	Hcfc2	Casp12	1810032O08Rik	Sulf2	Cd302	Ldb3	Pif1	Arsb
Tfdp1	Rfc3	Steap4	Ube2h	Ung	Decr1	Sord	Gpr124	C1s1	2700099C18Rik
Bex4	Sgol1	Tgif2	Khsrp	Ptprf	Plscr4	Maf	Ndufa4	Ctsh	Tmed3
Acot2	Glcci1	Acvrl1	Rasgef1b	Rasal2	Agmo	Gadd45g	Pfas	C1qc	Nrep
2810417H13Rik	Ccp110	Snhg1	Ap5m1	Als2cl	Aamdc	Serpina1b	Ddias	Clspn	Rad18
B630005N14Rik	B130021B11Rik	Ech1	Polr3g	2610028L16Rik	Camk2g	Dtymk	Acvr1b	Chchd3	Psmb9
Car2	Cotl1	Cflar	Orc6	Arl6ip6	Clec3b	Decr1	Fcgr2b	Acvr1b	Timp3
Nav3	Ralb	Enah	Phtf2	Flrt2	Flrt3	Suz12	Arsb	E2f8	Inmt
Ccnb2	Thrap3	Adrbk2	LOC552901	Prdm11	Fmn1	2410002F23Rik	Laptm5	Retnla	Agpat3
Ncbp2	Vrk1	Arl6ip6	Slc22a17	Afap1	Smc4	Knstrn	Ncapd2	C4b	Stx12
Amd1	Pid1	Plscr4	Afap1	Adamts20	Lig1	Ar	Sh3kbp1	Fas	Asb10
Kcne1	Haus6	Itih4	Hspb7	Ncapg2	Bcl6	Hspb3	Bcl11b	Ttk	Mum1l1
Eltd1	Nup54	Hmgb3	Thrap3	Acad11	Tbx18	Racgap1	C430003N24Rik	Clcn5	2610317O13Rik
Rapgef3	Hmgb3	Slitrk5	Tbl1x	Fap	Akr1c14	Spopl	Ccpg1	Ryr3	Smarcc1
Ahcy	Rbp4	Per2	Rgs18	Ccnt2	Csnk2a1	Neo1	1110006E14Rik	Rbp1	Aldh18a1
Hadhb	Lgr4	Calu	Aar2	Cenpt	Ccpg1	Agl	6030400A10Rik	Cpsf6	Slc8a1
Tvp23b	Mustn1	2410002F23Rik	Tcf19	Pcdh19	Ube2t	Rasgrf2	Maf	Cers6	Psat1
Plk4	Rpa3	Cyp4v3	Cbx3	Itih4	Mtbp	Dzip3	Clu	Fcgr2b	Cenpf
Nfyb	Pfkp	Haus4	Trappc4	Psrc1	Stmn2	Taf15	Rpl12	Ndufab1	Pbk
Fam101b	Daam1	Serinc1	Dtymk	Use1	Slitrk4	Clec3b	Fcho2	Tmem140	Ints7
Slc38a4	Fkbp10	Serpina1b	Sesn1	Col5a2	Dep1	Ilf3	Flt1	Col5a1	Car8
Tardbp	Etaa1	Mmd	Mfap2	Phf21a	Atr	Stmn1	Synpo2	2810417H13Rik	Rarres2
Eif5	Ska2	C430003N24Rik	Itpkb	Cyp51	Snrk	Ap1s2	Psmb9	E2f7	Smarca1
Armc8	Spopl	Il6ra	Heatr5b	Cdca4	Gstt1	Abtb2	Akr1c14	Tuba8	A730059M13Rik
Pola1	Bgn	D1Ertd564e	Chad	Lpin1	Pabpn1	Slitrk4	Ppp1r3d	6030400A10Rik	Rab28
Tiam1	Ttll1	Dgat2	Cav2	Sesn1	Mir99ahg	Isg20l2	Irs1	Sh3kbp1	Rpl12
Arid3b	Car8	Dhx9	Syncrip	Pah	Ccdc34	Itih4	Gstt1	Timm9	Obsl1
Wwc2	Kcnn2	Cwc22	Adam19	Orc6	Psmb9	Tmem160	Dixdc1	Ifit1	Idi1
Med19	Lin9	Hmmr	Kif5b	A230058F20Rik	Sap30	Pdss1	Tmem164	Rad54l	Camk2d
Tgfbr3	Cand2	Wsb1	Cald1	Abtb2	Htra1	Podxl	Ndc80	Fam189a2	Ppp1r9a
Ranbp2	Strbp	Slc20a1	Robo4	Neo1	Itih4	Wdr90	Ifitm3	Lta4h	Kcnt2
Fubp1	Nup160	Pbx2	Cenpt	Tgif2	Matn2	Ranbp2	Ppp1r9a	Tmcc3	Zfp711
Egfl7	Smc4	Taf1d	Rbm24	Knstrn	Inmt	Qrsl1	Rassf3	Mpc1	Serpina1b
Slfn5	Camk2d	Spopl	Myl4	Rgs18	Rai2	Htra2	Chchd3	Dsp	Cdh2
Iqgap2	Ctla2a	Hand2	Nrm	Mxra7	Atp1a2	Dzip1	Mylk4	C430003N24Rik	Cers6
Mtmr9	Ubap2	Cep44	Col18a1	Ccp110	Capn7	2410015M20Rik	Nisch	Sgol2a	Zbed6
Cklf	Tmem82	Katnal1	Ms4a6b	Rhno1	1190002F15Rik	Zscan21	Anxa3	Use1	Enah
Pde12	Steap4	Lemd3	Car4	Sgol1	Hdac2	Sqstm1	Rsad2	Rps24	Adam19
Atic	Prpf39	Zfp606	Cox15	Wdr90	Kif5b	Lss	Pirt	Gabarap	Nhsl1
Mcc	Psrc1	Eri2	Dnmt1	Ttc19	Strbp	Npc2	Rasa2	Sap30	Spc25
Meis2	Kdm2b	Col5a1	Car7	Fxyd6	Sox4	Gli2	Dkk3	Tpp2	Igfbp6
Haus4	Cyp4v3	Tubb5	Mapk6	Tgfb2	Ttyh3	Taf1d	Camk2d	Rgs4	Apod
Acyp1	Tk1	Ube2h	St8sia6	Cox15	Tmem2	Rtp4	Fam107b	Cdh2	Rgs18
Fat1	Zfp354c	Cdh2	Plod2	Ddx39b	Wnt5a	Rab6a	2810403A07Rik	Gstt1	D10Ertd709e
Ccp110	Zfp362	Snrpf	Hnrnpl	Mical1	Tspan4	Zfpm2	Rgs4	Inmt	Prc1
Pter	Khsrp	Timm9	Ccp110	Ubfd1	Nupr1	Parp14	Gpm6b	Mrc1	Hacd4
Atad2	Tspan4	Hacd1	Pde2a	Slc35e2	Ptgds	Brca1	Rbl1	Ppp1r9a	Eri2
Hip1r	Blm	Cped1	Glcci1	Ppapdc1b	Lin9	Ifi202b	Agmo	Fxyd6	Txlnb
Mlec	2610005L07Rik	Kpna2	Pltp	Prodh	Igfbp6	Igdcc4	Hbb-b2	Cdc25c	Mapt
Trim30a	Efemp1	Chad	Fxyd6	Timp2	Nipsnap1	Strn	Zbed6	Mapt	Tuba8
Rnase4	Timp2	Cilp	Strn	Rbm45	Thumpd2	Prodh	Coq10a	Ifit3	Cflar
Isyna1	Snrk	Ggnbp1	Rcor1	1110002E22Rik	Ptbp2	Atp1a2	Srek1	Emcn	Maf
Cdc14b	Cdh2	Cdca2	Use1	Pid1	Rbmx	Ttc19	Ctla2a	Ypel2	Nav2
Piga	Tes3-ps	Nrm	Sfpq	C230085N15Rik	Dtl	Ung	1190002F15Rik	Eltd1	Tes3-ps
Ddx39	Mtap	Rasgrp2	Lactb2	Ttc8	Pttg1ip	Taf4a	C130057M05Rik	Zcchc11	Ror2
2610305J24Rik	Hnrnpd	Mcam	Zfpm2	Sspn	Mtfp1	Ggh	Islr	C130057M05Rik	Lactb2
Ankrd29	Mmrn2	C130057M05Rik	Cep44	2310030G06Rik	Slc8a1	Tpm2	Hspb3	Slfn5	4632427E13Rik
Sike1	Rhou	B2m	Itgb1bp1	Dnmt1	Stx12	Ptprf	Fubp1	Phtf2	Fkbp10
Fam73a	Pvrl3	Osgepl1	Rnf125	Cwc22	Sparcl1	Blm	Ppp1cb	Smpdl3a	Tspan13
Dzip3	6030400A10Rik	Ndc1	Sucla2	Ap4s1	Irgm2	Rps25	Kcna5	Thbd	Oas2
Tcf3	Dera	Armcx1	Ifi27	Abi2	Ggh	Snrnp40	Samd9l	Bcl11b	Ept1
Lpar3	Esam	Isg20l2	Ebf2	Cd302	Cenpw	Nup205	Mum1l1	Ptgis	C130075A20Rik
Arhgef15	H2-Ab1	Soat1	2410015M20Rik	Nrm	2610317O13Rik	Ndrg4	Sap30	Daam1	E2f3
Ap1ar	Fndc5	Rgs18	4930523C07Rik	Kdm2b	Mtcp1	Slc7a5	Ube2t	Bub1b	Mylk4
Ilf3	Atad5	Ahnak	Per2	Wsb1	Myoz2	Gpr125	Ckap2l	Chpt1	Cd302
Tfam	Tgif2	Senp6	Lpl	2010109K09Rik	Adck3	Hcfc2	Tmem30a	Ttc33	Phtf2
S100a1	Alg2	Kitl	Sertad4	Trpc2	3110005L21Rik	Slc38a2	Mad2l1	Irs1	Rpgr
Jarid2	C77097	Mbtd1	Zbtb34	Neil3	Lamb1	Snrpf	Csnk2a1	Csrp1	Chad
Psmc6	Kcnd2	Myocd	Atr	Cep44	Map1lc3a	Pola1	Nfe2l2	Ndrg4	Strip2
St13	Acvr1b	Ppp2r1b	Kdm2b	Cd200	Phtf2	Mthfd2l	Camk2g	Zbed6	Mical1
Zfp451	Mmrn1	Strbp	Pds5a	Aar2	Tm2d2	D1Ertd564e	Fmn1	Ept1	4432414F05Rik
Glcci1	Ggnbp1	Ilf2	2810405F15Rik	Col4a5	Arsb	Cenpa	Gstk1	Rai2	Shcbp1
Cstf2	Ebf2	Ubfd1	Spopl	Dpy19l4	Itm2b	Stil	Hjurp	Dixdc1	Bdh1
Dbf4	Gm4354	9630010G10Rik	Cenpi	Mtss1	Igf1r	Mbp	Ahnak	Zbtb20	Tmem140
Higd1b	Rbm24	AI607873	Arl6ip6	Nusap1	Entpd2	Map1lc3b	Ttc19	Airn	Ttc33
Cetn3	Maged2	Lss	Sdk2	Gli2	Thrap3	Ckap4	Celsr1	Vwf	2810403A07Rik
Gli3	Pabpn1	Zdhhc14	Plagl2	Rcor1	Laptm5	Armcx1	Smarca1	Obsl1	Ttll1
Utp6	Cox5a	Plaa	Ccdc69	Snhg3	Ms4a6b	Tet2	Igf2r	Lrr1	Zscan21
Kctd12b	Cep44	Tsc22d3	1190002N15Rik	Cald1	Zfp606	Chad	Sp100	Camk2g	Ccdc141
Ppp1r14b	Ube2h	Lyve1	Cd200	Fgf1	Rab6a	Cdc25a	Fxyd6	Pirt	AI607873
Cpox	Sirt1	Igdcc4	Jade2	Rbp1	Tk1	Gpr116	Evl	Smarca1	Gpr124
Als2cl	Arsb	Ctdspl2	Stx3	Cit	Stil	Gsk3b	Espl1	Shprh	Serf1
Aurka	Fip1l1	Ctsh	Pcsk5	Ankrd26	Pofut2	Itm2c	Fth1	Ndufa4	Ctdspl2
Qser1	Zfp955b	Ifi202b	Knstrn	Add1	Hfe	2610305J24Rik	Cd302	Lactb2	Gstk1
Tet1	Kcne1	Hnrnpd	Pros1	Samm50	9430020K01Rik	Chka	Tk1	Clu	Bves
Kif1b	Tmed3	Zfp9	Myef2	Slc25a34	Prpf39	Ap5m1	Rhoa	Cilp	Dixdc1
Xpo1	Nusap1	Mmp14	2010109K09Rik	Rnpc3	Taf1d	Ank1	Ankrd16	Igfbp6	Itm2b
Sec62	9430020K01Rik	Strn	Zfp799	Tgfbr1	Emc10	Cit	Ptprb	Irgm2	Scp2
l7Rn6	AI607873	Knstrn	Ttc19	Psmd13	Zscan21	Ncapg2	Use1	Bcl6	Ank1
Tcf4	Lnp	Car8	Gpr22	Pltp	Kitl	Pygl	Tnrc18	Cd302	Ctsh
Ddx21	Tmtc4	Lgr4	Hmgn3	Mybpc2	Camk2a	Tln1	Mtcp1	Parp12	Irx5
Igf2r	Pamr1	Adam19	Pnn	Gpr56	Espl1	Pfkp	Nox4	Hbb-b2	Pdlim2
Psmc5	Lemd3	Col4a5	Pank3	Zfp362	Ap1s2	S100a1	Pid1	Igf2r	Irx4
Zc3hav1l	A930035D04Rik	Cand2	4921524J17Rik	Rsrc1	Dzip3	Lyve1	Adamts19	Smarcc1	Tmem204
C1qtnf1	Mlec	Gsg2	Kif23	Khsrp	Grhl1	D2Ertd173e	Mbp	Rasa2	Ahnak2
Sf3a3	Hmgcs1	Wscd1	Gnb4	Cotl1	Cklf	Cox15	Ggh	Arsb	Rbm24
Rnd3	Dixdc1	Cisd1	Tob2	Zcchc8	Tnfrsf21	Plekhb1	Pink1	5930427L02Rik	Akr1c14
H2afx	Gnl3	Rarres2	Cbr3	S100a16	Atp5g1	Slbp	Itm2b	1110006E14Rik	Mbp
Cpt1a	Pdgfra	Hmgn3	BC052040	Myl12a	Car8	Pamr1	Emc10	Itih4	Rbp1
Slc4a7	Pofut2	Zfp507	Timeless	Cep57	Rad23b	Ddt	Cdh2	2810403A07Rik	Armcx2
Golga4	Lphn1	Aamdc	Dhx9	Rev3l	Hypk	Med28	Slc8a1	Itm2b	Mtfp1
Hnrnpa1	Rnf219	D10Ertd709e	1110008F13Rik	Etaa1	Ttc33	Ctla2a	Ifit1	A730059M13Rik	Ankrd16
Tmtc4	Myl4	Zfp266	H1f0	Stx3	Cisd1	Enho	Rpl14	Gbp3	Vti1b
Fdps	Ahcy	Cep57	Abhd17c	Pamr1	Tex9	A330076H08Rik	E2f3	Arhgef15	Hmgn3
Ints3	Pafah1b3	Ubap2	Zfp760	Per2	Rif1	Irx4	Rell1	Serf1	Cd151
Drosha	Hmgn3	Pdgfra	C130075A20Rik	Idi1	Cilp	Ank2	Iqgap3	Cenpa	Aldoc
Rbmxl1	Dpy19l4	Mapk6	Rabl3	Tbx20	Mapt	Ifi44	Daam1	Mtcp1	Cyp4v3
Gna13	Lta4h	Suv39h1	Sorbs1	Abcb1b	1810032O08Rik	Fip1l1	Kif5b	Iqgap3	Ctnnal1
Zfand3	Abracl	Pcsk5	Dnajc9	Camta1	Fam189a2	Cenpi	Csrp1	Epas1	Ankrd12
Rgs9bp	Cep70	9430020K01Rik	Tbx20	Crip1	Ifi44	Psme2	Emcn	B130052P14Rik	Rasgrf2
Casp12	Wdr46	Fip1l1	Ubfd1	Xaf1	2410002F23Rik	Cdc27	Prdm5	Nasp	Rmnd1
Cdv3	Casp4	Acvr1b	Lhfpl2	Dmd	Bgn	Rif1	Nrep	Snhg3	Bub1b
Gtf3c2	Strn	Nup160	Crip1	Exosc8	Lss	Vamp5	Lrr1	Ncapd2	Tln1
Fbn2	Irgm1	Cbr3	Fli1	Ptprg	Atp1b1	Plscr4	Pole	Fubp1	Ggh
Tnni1	Topors	Daam1	Mbtd1	Aplp1	2410015M20Rik	Eml5	Mfap5	Rhoa	Ms4a6b
H19	Pdzd8	Fgl2	Lta4h	Crbn	Pid1	C130075A20Rik	Cox5a	4432414F05Rik	E2f8
Igf2bp2	D1Ertd564e	Hmgcr	B130052P14Rik	Pik3r6	Irx4	LOC552901	Ctdspl2	Ankrd16	Lpar4
Ces1d	Dtymk	Chka	Akap11	Ms4a6b	Grik3	Zfp799	Ept1	Gpr124	B130052P14Rik
AW112010	B4galt6	A930035D04Rik	AI503316	Smek1	Pkp2	Wdhd1	Qrsl1	Pbk	Tpp2
Aqp1	Zdhhc14	Shmt2	A330076H08Rik	Anp32e	Cdc25a	Dhx35	Phtf2	1810032O08Rik	Gbp6
Thrsp	Rasl11b	Dpy19l4	Suz12	Pros1	Whsc1	Prdm5	Sox4	Mum1l1	Fxyd6
Adh1	Sptbn1	Suco	Cbx1	Phgdh	Serinc3	Nkx2-5	Snhg3	Flt1	Flt1
Gda	Heatr5b	Gm4354	Ralb	Ctsb	Casp8ap2	Cand2	Limch1	D2Ertd173e	Ahnak
Xdh	Lpl	Ndufb9	Rest	Fam57b	Fam162a	Evl	Trim34a	Laptm5	Fam65b
Ect2	Cacna2d2	Pf4	Psme2	BC022960	Cd302	Tnik	Fam60a	Ppp1r3d	Scara5
Gbp2	Mif	Casp4	Emc10	Uck2	Gins1	Cep70	Fgl2	Pfdn5	H2-Ab1
C1qb	Gpr22	Abi2	Serpinb9	Ccar1	Col23a1	Rnpc3	Hmmr	AI503316	Cenpa
Cks2	Gdf10	Cdc23	Ints6	Kcnb1	Timp2	Sox12	Gtf2ird1	Islr	Clu
Mela	Efhd2	Camk2d	Plcb4	Ppp1cb	Tcf19	Idi1	Gadd45g	Ech1	Shmt2
2900092N22Rik	Tsc22d3	Mfap3l	Ddx39b	Npat	S100a10	Hrc	5730471H19Rik	C130075A20Rik	Gtf2ird1
Armcx4	Stx12	Ppp1r9a	Snrnp40	D030056L22Rik	Gpr126	AI451458	Fam162a	Serpina1b	Tet2
Kif2c	Pdlim4	Mtss1	Setd5	Optn	Nudt4	Pkp2	Srsf1	1190002F15Rik	Kcna5
Comp	Shroom4	Add1	Col2a1	Haus4	Hmgn3	Dynlt3	Entpd2	Vamp8	Atp1a2
Sepp1	Mylip	Fubp1	Ap1s2	4432414F05Rik	Snhg3	5930427L02Rik	Pbk	Ddias	Myh14
Aspm	Apaf1	Rpl12	Gadd45b	Dpp4	Nadk2	St6galnac2	Acad11	Srsf1	Gpx1
Trim7	Ero1l	Gpr146	Ablim1	Acaa2	Egfl7	Uhrf1	Hist1h1e	Sp100	Atr
Serping1	Rev3l	6030422H21Rik	Samm50	2810405F15Rik	Vamp8	Cdc42	Tcf19	Tnc	Ptbp2
Cenpe	Wscd1	Gadd45g	Plek	Htra1	Tyrobp	Pdk1	Pabpn1	Epha7	Pbx1
H2-K1	Rmdn1	Tnrc18	Myo5a	Gnb4	Slc7a5	Dlc1	Dbf4	Tyrobp	Chchd3
Rpl3l	Rap2c	Trim28	Pamr1	Upf1	C230085N15Rik	Klhl23	Casp3	Atp1b1	1110059G02Rik
Nrk	Sgce	Tes3-ps	Pspc1	Zfp280d	Smr2	H1f0	Pofut2	Bgn	Laptm5
Plet1os	Shmt1	Cep70	S100a10	Mustn1	Islr	Mustn1	Thumpd2	Enah	LOC552901
Scd1	Fbln1	Rbm25	Btg1	Usp18	Hmmr	Zcchc8	Rab6a	Coq10a	Rgs4
Cenpk	Ssbp3	Pabpn1	Eid1	Huwe1	Aar2	Pdlim4	Nup54	Mbp	Gck
Ly6e	Mcam	Ssbp3	Tmem82	Sucla2	Ttc19	Slc25a36	Strbp	Hfe	Nisch
Cdk1	Snrnp40	Ablim1	Cep57	Hacd4	Csrp1	Abi2	Gen1	Timp2	Sgol2a
Cfh	Anp32e	Cenpc1	Tet2	Sept4	Katnal1	Bcl6	Podxl	Limch1	Ctsb
Prelp	Phtf2	Sgpl1	Col4a5	Abhd17c	Bmp7	Ppt1	5930427J20Rik	Tesc	Dpysl3
Cfd	Hspb7	B930068K11Rik	Ttc8	Ifi27	Myl12a	Atr	Igfbp6	Oas2	Ldb3
C330027C09Rik	Col11a1	Tenc1	Ptbp3	Luc7l2	C130057M05Rik	Rps4l	Fam101b	Mmrn2	Dleu2
Asb14	Cbr3	Grik3	Cenpn	Psmc6	Pfdn5	Csde1	Lphn1	Kcnt2	Cald1
Snap91	Kdelc1	Dscc1	Gata6	Rps6kb1	Gabarapl1	Col23a1	Psat1	Hpgd	Ccdc69
Epb4.1l3	Kitl	Smyd1	Atad5	Srsf3	Ctla2a	Camk2a	Rps24	Itm2c	D1Ertd564e
Birc5	Gata6	Ralb	Trpc2	Kdelc1	Enah	Ptp4a2	Enah	Stx12	Tyrobp
Palld	Bmpr1a	Ebf2	Alg11	Mapk6	Huwe1	Ppp1cb	Cdca5	Med28	1810032O08Rik
Itgbl1	Epb4.1l5	Ccng1	Dzip1l	Itga7	Zfp507	Grhl1	Tnc	Nrep	Smad6
Dbp	Enpp3	Ldb3	Vsig4	Depdc1a	Adam19	Itm2b	Parp12	Fap	2610005L07Rik
Cep55	Col4a5	Nedd4	Nod1	Dazap1	Zscan18	Rgs18	9430020K01Rik	Myh14	Ncapd2
Lyz2	Tro	Gbp6	2310001H17Rik	Chka	Golm1	Fat1	Vamp8	Kcna5	Entpd2
Ephx1	Pxmp2	Mir17hg	Cdhr4	Pdgfd	Rps9	Plek	Tpi1	Celsr1	Nfe2l2
Tacc3	C130057M05Rik	Lphn1	Gpr85	Pkp2	Trim34a	Aifm1	Hacd4	Qrsl1	Tspan18
Gtsf1	Zfp799	2310001H17Rik	Arhgef4	Lpl	Tpm2	Cald1	Higd1b	Senp6	Rad54l
Pcolce2	Hmgcr	Csnk1g3	Tmem108	Alg2	AU022245	Myh7	Ypel2	Tnrc18	Tnfrsf21
Cacna1h	Ldb3	B130021B11Rik	Rhno1	Bach2	Tmsb10	Aldh2	E230008O15Rik	Nup54	Lss
2900072G11Rik	Sorbs1	B4galt6	Zfp280d	Elavl1	Mmrn2	Cbx1	Gstt2	Fth1	Pif1
C1qa	Ppp1r3d	Rhou	Gfpt1	Serpinb9	Cdca5	Cep192	Shcbp1	Abcb1a	Ifit3
Ncapg	Shprh	Rai2	Zfp955b	L3hypdh	Satb1	Casp12	Ints7	Sox4	Svip
H2-Aa	Ddx39	Rgs4	Pdlim4	Tardbp	Cenpa	Nfxl1	Shroom4	Hspb3	Ggct
Bex1	Rasgrp2	Dera	Zmym4	Casp4	Gpr125	Rcor1	5930427L02Rik	Psmb9	Ar
Hey2	Npat	Pdzd8	Dicer1	2310022B05Rik	A230058F20Rik	Magi1	4833414E09Rik	Ints6	Eppk1
Jam2	Aplp1	Cotl1	Sgpl1	Ap1s2	Suz12	Fam189a2	Oas2	Map1lc3b	1110034G24Rik
Aox1	Dnajc9	Suz12	Tenc1	Galnt15	S100a1	Cklf	Lamb1	Srek1	Igsf3
Palm2	Dicer1	Mxra7	Lpin1	Prkar2b	Pias2	Spcs1	Pttg1ip	Ctdspl2	Klf4
H2-D1	Vsig4	H1f0	Sgol1	Ccdc77	C130075A20Rik	Cops6	Map1lc3a	Cygb	Ttc19
Casc5	Bag6	Bag6	Fzd2	Hint3	Itgb1bp1	Lrrc40	N6amt2	Akr1c14	Med28
Mum1l1	Mfap2	Zscan21	Atp5e	Ttc14	Clu	Pan3	Tmem204	Slc8a1	Gpm6b
Kif20b	Il6ra	Mphosph6	Tango2	Cacna1d	D1Ertd564e	Pds5a	Csde1	Ank2	Spopl
Gas2l3	Serinc1	Prpf39	Ppapdc1b	Ptbp3	Cit	4921524J17Rik	Cisd1	Klf4	Lig1
Acsl3	Kpna2	2210016H18Rik	Hnrnpd	Msh6	Cux1	Lrp12	Sqstm1	Tspan4	Sp100
Asb10	Pold2	Afap1	Pdgfd	Upf3b	Apod	Smek1	Tspan4	Gstk1	Pah
Mis18bp1	S100a13	Ppat	Ptk7	Hspb7	Ints6	Ctsb	Dock9	Fam213b	Serpine1
Slc38a1	Calu	Ahcy	Abcb1b	Ccl27a	Grcc10	Meis1	Arhgap11a	Kitl	Errfi1
Pnisr	Rif1	Isyna1	Crbn	Hnrnpl	Map1lc3b	Myoz2	Ms4a6b	Nisch	Cpeb1
Tcap	Nop58	Etaa1	Prpf4b	H2-Ab1	Med28	Ezh2	Heatr5b	Hacd4	6030422H21Rik
Epha7	Gpr56	Heatr5b	Pafah1b3	Tia1	Ranbp2	Tbx20	Myh14	Tnik	Nlrc5
Spag5	Plod2	Kif23	Mical1	Tprgl	Gas5	Cntrob	Smc4	Dep1	Acss1
Igf2	Acyp1	Ipo5	Dynlt3	Klf6	4833439L19Rik	Adam19	Tenm4	Gen1	Ighm
Wfdc17	Rsf1	Myl4	Casp4	Melk	Gpr116	Prkag2	Psmd13	Fam162a	Thbd
Cdca3	Smarce1	Thrap3	Ung	Ptp4a2	Atad2b	Myh10	Ifit3	Pabpn1	Ptprc
Clspn	Bzw1	Atad5	Ppp2r1b	Bcl7a	Gpr146	Satb1	Ap1s2	Dmd	Ptgs2
Robo1	Ptpn18	Slc35e2	Upf1	Zfp354c	Shroom4	Adcy5	Hpgd	Sulf2	2010309G21Rik
Mki67	Ubfd1	Rap2c	Htra2	D2Ertd173e	Hrc	Pim1	Npc2	Mad2l1	D330013E07Rik
Cpxm2	Atf5	2610028L16Rik	Haus4	Atp5g1	Mlxipl	Pfdn5	Pdss1	Sqstm1	Hbb-b2
Pi16	Plagl2	Pbdc1	Spc25	Lcor	Steap4	Kif23	Dmd	Col4a4	Plek
Fam122b	Fryl	Bzw1	Grip1	Qrsl1	Strn	Kdm2b	Gpx4	Pkp2	Ptprg
Islr	Plaa	Bves	Rsrc1	Myl4	Itm2c	Tm6sf1	Pdgfd	Pdk1	Cybb
Cytl1	Slc16a6	Ankrd26	Smim13	Pde4dip	Ptp4a2	Gstt2	Kpnb1	Ahnak2	Gabarapl1
Cd163	Col5a1	Dtymk	Cst3	Acvrl1	Cachd1	Trpc2	Pkp2	Rbmx	Hmmr
Cbr2	Timm9	Nr4a2	Ssbp3	Tpi1	Reep4	Tmem82	Pfkp	4833414E09Rik	Cilp
Ms4a4d	2900018N21Rik	Myct1	Slc20a1	Svip	Arl6ip6	Smad6	5830474E16Rik	Pink1	Gca
Psmb8	Ccm2l	Jade2	Ppp1r14b	Eml5	Peli1	Katnal1	Cilp	Cachd1	Mat2a
E2f8	Dzip1l	Zfp451	Dpy19l4	Ip6k2	Ap4s1	Kank3	Mtbp	Pfas	Tex9
Ccl6	Ankrd16	Kirrel	Twf2	Itm2b	Cox6a2	Ccnt2	Kcnn2	Camta1	Ccl8
Rps4l	Csnk1g3	Purg	Pbdc1	Fkbp10	Blm	Clic5	Aar2	Ar	Serinc3
Cdc20	Elavl1	Pofut2	2310022B05Rik	Sfpq	Chka	Ptbp3	Cenpi	Prr15	Col3a1
Pxylp1	A330076H08Rik	Ccm2l	Fcna	Kif20a	Atp5e	Zscan18	Snrk	Plscr4	Lipa
Art1	Ttc8	Pank3	Tro	Fndc5	Eml5	Car8	Spcs1	Rsad2	Npc2
Kif22	Dock9	Efemp1	Pcdh12	Dph3	Heatr5b	Hypk	Tpm2	Dbf4	Smc4
Tubb2b	Ankrd26	Wt1	Ip6k2	Atp5d	Spopl	Zfp383	Spc25	Spc25	Pecam1
5330406M23Rik	Zmym2	Vsig4	Rev3l	Gstt2	Dkk3	Tipin	Cald1	Eri2	Lama4
Nupr1	Rdh11	Gpr22	Cwc22	Rbm25	St6galnac2	2610005L07Rik	Rasgrf2	Ints7	Ifit2
Ska1	Rbmx2	Rsf1	Rasgrp2	Lgr4	Nkx2-5	Topbp1	3110005L21Rik	Cisd1	B130021B11Rik
Ncaph	Rcc2	Pold2	Pln	Wwtr1	Pdlim4	Col4a4	Gca	Pid1	Emcn
Cebpd	Zfp266	Shmt1	S100a16	Dhx9	Luc7l	Ints6	Lta4h	Sptbn1	Vsig4
Hamp	Gse1	Rasa2	Gstt2	Mphosph9	Slc25a3	Reep4	Pamr1	Dpysl3	Capg
Ccdc141	Magi1	S100a16	Rps6kb1	Psme2	Cep70	Twf2	Pbx1	Gtf2ird1	Epas1
Smarcc1	Ewsr1	Setd5	Mcm5	Vamp8	Fgl2	Cyp4v3	Stx12	Vamp5	Tmcc3
S100a4	Ckap2l	Serinc3	Atp5g1	Plekhb1	Limch1	Gpr146	Senp6	Gpx4	Gtf3c1
Slc8a1	Ssb	Ckap2	Rnf219	Myef2	Fabp3	Rhno1	Cenpw	Hmmr	Nus1
Prc1	Vamp5	Nop58	Rbms3	Hnrnpd	Fap	Optn	Serinc3	Entpd2	Parp12
Laptm5	Caprin1	Pabpc1	4432414F05Rik	Prdm5	Spcs1	Afap1	Fap	Capn7	Tm4sf1
Mad2l1	Ephb1	Rell1	Dtx3l	Klhl23	Ppp4r1l-ps	Ppapdc1b	Cygb	Dyrk2	Samd9l
E2f3	C430003N24Rik	Cnot6	Wscd1	Hdac9	Kif23	Limch1	Thrap3	Neo1	Zfp292
Samd9l	Ipo5	Nhsl2	Enpp3	Pbx2	Myh14	2610028L16Rik	Map1lc3b	E230008O15Rik	Casc4
Lincpint	Ccdc58	Sgol1	Gnl3	Car2	Tcf7l2	Aurkb	Myl12a	Anxa3	Apold1
Tmem140	Fubp1	Plod2	Pm20d2	Zfhx3	Elavl1	Tm2d2	Serpina1b	Mylip	Acad11
Spsb4	Psmc6	Lactb2	Utp23	Rnf130	Cald1	Camta1	Ech1	Psat1	Nfkbia
Irx5	Dlg2	Prpf4b	Myo10	Ppip5k2	Hspb3	2310022B05Rik	Gbp6	Cdc42	Fam46c
Sqrdl	Ugdh	Ckap2l	Pim1	Bag6	Isg20l2	Map4	Wdr90	Ggh	Fcgr3
5830474E16Rik	2810455D13Rik	Tbx20	Hspb3	Vsig4	AI607873	Gca	Itih4	Idi1	Ccpg1
1110006E14Rik	Gm15417	Smc4	Fam73a	Rnf2	Cflar	Atp7a	Cdc25a	Ube2t	Cdca5
2310002L09Rik	Dscc1	Caprin1	Cflar	Akap11	Clic5	Cflar	Ifi44	Crbn	Bhlhe40
Ccl9	Acbd4	Ppapdc1b	Reep5	Zfp799	Gsk3b	Zfp266	Atr	Csnk2a1	Steap4
Pfas	Atp2a2	Txnip	Rab6a	Itm2c	Slc38a2	Vti1b	Mmp2	Dna2	Dnaja1
Smyd1	Sox12	Snrnp40	Mylip	Tango2	Rps25	Bhlhb9	Atad2	Lamb1	Per2
Tnc	Dtx3l	Dcp2	Vti1b	Cbx3	Sltm	Adamts20	Camk2a	Kif5b	Ccdc85a
Ror2	Mylk	Pter	Ccdc85a	Pdlim4	Sgce	Tnfrsf21	Ap4s1	Ccdc88a	Anln
Fas	Ilf2	Psrc1	Prox1	Limch1	Nisch	Tcf7l2	Mylip	Igsf3	D930016D06Rik
1810011O10Rik	Slc22a17	Acbd4	Ifi202b	Smarce1	2610028L16Rik	9630010G10Rik	Agl	Arhgap11a	Sqstm1
Spc25	Cfap36	Sgce	Pter	Dnajc9	Zfp518b	Rev3l	Cep95	Evl	Prkd2
Sgol2a	Suz12	Slc25a34	Vamp5	Ralb	Ap5m1	Cdca4	Hmgn3	Ppp1cb	Rora
Smad6	Pink1	Kdm2b	Fbxl20	Cntrob	Chad	Vrk1	Mmrn2	Asb10	Fam213b
C1qc	Use1	Vnn1	Zcchc8	Irx4	Afap1	H2afx	Htra1	Ndc80	Pkdcc
Bora	Ap5m1	Npat	AI607873	Twist1	Kank3	Slc35e2	Cit	Fmn1	Fech
Cyp4b1	Hacd4	Dicer1	Suv39h1	Slc43a3	Add1	Stx3	Slc38a2	Klc1	Mir99ahg
Uck2	Kif2a	Cd151	Prdm11	4930523C07Rik	8430408G22Rik	Cux1	Tyrobp	Tmem82	Gnas
Clcn5	Ints2	Tcf19	Gck	Rhobtb3	Tprgl	Anp32e	Rps9	Rassf3	Ppp1r12b
Gpr124	Rpl13a	Kif2a	Ncapg2	Syncrip	Npc2	Htra1	Aamdc	Nckap5	Rint1
Pltp	Bst2	Slitrk4	Plekhb1	Twf2	Mir17hg	B4galt6	Tbx18	Aar2	Slc25a3
Grb10	Csdc2	Tro	Atp5d	D3Ertd740e	Stmn1	Snrk	Ccdc88a	6030422H21Rik	Acvrl1
Epyc	Haus4	Tceal8	Adamtsl5	Trim37	Neil3	Serinc3	Rgs18	Hmgn3	Rapgef5
E2f7	Phf14	Rpl13a	Ctsb	Rps9	Plek	AI607873	B130021B11Rik	Maf	Ms4a6d
Srsf10	Fmod	Arid2	Tia1	Ralgps2	Ccnjl	Ska2	Pnp	Dlc1	Cxcl13
Ptbp2	Kif5b	Zbtb34	2810455D13Rik	Art5	Ifit3	Myl12a	Prdm16	Prdm16	Snrk
4632427E13Rik	Ddx39b	Fstl1	Sltm	Rabl3	Cand2	Nek8	Sulf2	Ttc19	Creg1
Cenpa	Fgf1	Cd200	Ndc1	Mpp6	Ckap4	Dyrk2	Dynlt3	Cdca2	Dock9
C1qtnf9	Nrm	Pm20d1	Sypl	Cdhr4	Stx3	Dock9	Timp2	Ahnak	Blm
Ttk	Mtf2	Rdh11	Timp2	Ccdc85a	Hfe2	Cenpn	Ilf3	Cklf	Cdk13
Cyp2e1	Ttc33	Nup54	Stx1a	Rsbn1	Cenpi	Cwc22	Igsf3	Strbp	Atrx
Pink1	Fcgr3	Sesn3	Hacd4	Sys1	Camta1	Tcerg1	Ndrg4	Psmd13	Use1
Mylk4	Pabpc1	Ddx39	Med28	Fanca	Phf14	Hand2	Rap1b	Gnb4	Mpeg1
Ints7	Irs2	Ccar1	Atpaf1	Myo5a	D2Ertd173e	Fam73a	Ank2	Pdss1	Tmem191c
Bub1b	Dhcr24	Pdlim4	Slc25a34	Ppwd1	Rsrc1	Trappc4	Gnb4	AI451458	Atp1b1
AI605517	Zmym4	Jmjd1c	Jmjd1c	Clu	Fip1l1	Vamp8	Prr15	Rab6a	Acer2
Fam107b	Rgs18	Rev3l	Yeats4	Fcna	Kcnq5	4930406D14Rik	Tead2	Tpm2	Cd53
Igsf3	Klc1	Slc36a2	Dhx35	Slc22a17	Ar	Zfp760	Luc7l	Rpgr	Cep350
Hbb-b2	Mbtd1	Tspan4	Ttc9c	Srsf6	Acad11	Col4a5	Irx4	Ung	Nedd4
Lig1	Huwe1	Ccdc58	Pdzd8	Rab6a	Tanc2	Mpp6	Plscr4	Tbx18	Col5a2
Irs1	Fam102b	Pxmp2	Sez6l2	Wdr75	Ank1	Npat	Dyrk2	Slc25a3	Nuak1
E130308A19Rik	Msrb1	Psmc6	Ap4s1	Zfp40	St8sia4	Nipsnap1	Skap2	Ifi202b	Ifi27
Cdh11	Hsf2	Dnajc9	Lemd3	Atad5	Igdcc4	Ifi27	Gabarapl1	Lphn1	A230058F20Rik
Rbl1	Wsb1	AA407331	Ccar1	Foxk2	Acaa2	D13Ertd787e	AI503316	Decr1	Serpinb9
Gins1	Gli2	Abca9	Prodh	Kat2b	Msrb1	Mansc1	Dpysl3	Arf6	Gm14057
Stil	Lrrfip1	Csdc2	Ppt1	Pcsk5	Wdr90	Lactb2	Zfp711	Ptprb	Psme2
Tox3	Fbxl20	Bst2	Kalrn	Dyrk2	Psmd13	Lgr4	Tln1	Csde1	Vgll2
Pbk	Erbb2	Prox1	Tada2a	Rnf219	Spast	Reps1	Clec2d	Chad	Casq1
C1s1	Btg1	Art5	Fhl2	Klf7	Vrk1	Slc25a3	Zfp606	Pbx1	A330075M08Rik
Fcgr2b	Zbtb4	Kcnq5	Ankrd12	Gse1	Lmnb1	Hdac9	Svip	Mir99ahg	H2-Eb1
Tm4sf1	Ndufa4	Ddx39b	1810032O08Rik	Eid1	Taf4a	Spry2	4432414F05Rik	Dph3	Rbl1
Rabl3	Zrsr2	Ugdh	Nus1	Lactb2	Magi1	Sptbn1	Cdc7	Klhl30	Podxl
Ube2t	Yeats4	Gm15417	Camk2a	Mcf2l	Zdhhc6	Fap	Cklf	Ccdc34	Tdrp
Cenpw	Ppm1g	Dennd2a	Pafah1b1	2410015M20Rik	Ttc9c	Cep95	Sumf1	Slc38a2	Rif1
Tpp2	Scaf11	2610005L07Rik	Spry2	Lhfpl2	Trim59	Gabarapl1	Tnik	Pofut2	Gpr146
Clec2d	Knstrn	BC052040	Nhsl2	Rasl11b	Rasal2	Mxra7	Nkx2-5	Fam101b	Slmap
Col4a4	Sspn	Atpaf1	Isyna1	Magi1	Twf2	Slc25a34	Cd9	Mical3	Birc6
Ahsp	Sgpl1	Lnp	Stxbp4	Aldoc	Kcnq1ot1	B630005N14Rik	Rps4l	Rcor3	Gstt2
Lyz1	Trim28	Mthfd2l	Dennd2a	Basp1	Dmd	Kidins220	Eri2	Apod	Hopx
C4b	Zc3h15	Ank3	Rbm25	Myh7	Ndufb5	Nedd4l	Plek	3110005L21Rik	Shisa5
Hspb3	Phf3	Amy1	Mtf2	Zdhhc14	Pamr1	Srebf1	Aifm1	Spcs1	Tap2
Ajuba	Yipf6	Aplp1	Wdr75	Ushbp1	Snrnp40	Phf21a	Serpinb9	Rbl1	Herpud1
Cyp2d22	Papss1	Tmem167	Rpa3	Serinc3	Synj2bp	Limd2	Myo19	Prodh	H2-M3
5930427J20Rik	Arhgap5	Mthfd2	Ywhae	2310001H17Rik	Zfp266	Arpc5l	Lin9	Rps9	Gpcpd1
Bgn	Mageh1	Mylip	Rps9	Prr3	Mical1	Elavl1	Medag	Shcbp1	Plscr4
Gstt1	Ap1ar	Bmpr1a	Cdc42	Prpf4b	Phf21a	Fgl2	Rad18	D13Ertd787e	Hspb8
Col9a1	Sept6	Fem1c	Neo1	BC003331	Spc25	Ehd2	Nckap5	Itgb1bp1	Akr1b10
Tmem164	Kirrel	Rnf125	Ptgis	Glcci1	Tspan7	Txlnb	Sltm	Prdm5	Arid4b
Fam213b	Abcb1b	Sall2	Ralgps2	Sertad4	Atp5d	Pak3	Stx3	Psme2	Atp8a1
Lrp12	Jade2	Phtf2	Rsbn1	Mbd6	Slc25a36	Zbtb34	Apod	Hdac2	Tapbp
Shcbp1	Stt3b	Srsf3	Tprgl	Fitm2	Alg2	Abhd17c	Prodh	Zfp507	Tmtc2
Gen1	Alkbh8	Zfp362	Uqcr10	A930035D04Rik	Gnb4	Psmc6	Mxra7	Zcchc8	Ppp1r3c
Bcl6	Igfbpl1	C77097	Slc16a6	Tob2	Sspn	Crip1	Dlc1	Klhl23	Htatip2
Ahnak2	Asf1a	Brd8	Ccnjl	Osgepl1	2010109K09Rik	2010109K09Rik	Lig1	Sncg	Ptprb
Wisp1	Itgb1bp1	Cklf	B4galt6	Tbl1x	Srsf3	Psrc1	D2Ertd173e	Prpf39	Tob2
Spats2	Vti1b	Fcna	Osgepl1	Purg	Ptprf	L3hypdh	Mical3	Serpinb9	Ndn
Scn7a	Ccar1	Huwe1	Hmgb3	Slc38a2	Pnn	Grcc10	Nudt4	Tmem204	Ttc39b
Ifi27	Homer2	Zfp280d	Rbbp4	BC052040	Fzd3	Serpinb9	6030422H21Rik	Agl	Ager
Psat1	Irx4	Adamtsl4	Luc7l2	Cd1d1	Prkag2	Cep44	Reep4	Casp3	Nedd9
Hmgcr	Eid1	Podxl	Chsy1	Ppp2r1b	Mbtd1	Pkdcc	Ddt	Taf15	Utrn
Rad54l	Nedd4	Fgf1	Ankrd33b	Prim1	Khsrp	Spats2	Kat2b	Cald1	Arhgap30
AI317158	Rai2	Haus6	Coq9	Tcf7l2	Pnp	Mbtd1	Ar	Tcf19	Ccdc186
Aqp4	Gpx4	Cops2	Anp32e	LOC552901	Pds5a	Peli1	Dhx35	Hjurp	Sesn1
Pdlim7	Pogz	Fam102b	Fam216a	Casd1	Kat2b	Sltm	Mex3a	Pfkp	Prune2
Cox15	Upf1	Ptprc	Mlec	Rhou	Hif1a	Prdm16	Ptprf	Dock9	Oasl2
Rpgr	D10Ertd709e	Serpinf1	Ppp1r17	Edem2	Stk39	Mrpl49	Egfl7	Espl1	Clic5
Wdhd1	Pln	Spry2	Pdk1	Farp1	Hacd4	Mmp2	Tnfrsf21	Thrap3	Dtx3l
Pde4dip	Fign	9430011C21Rik	Bst2	Fam174b	Pdgfd	Samm50	Decr1	Rap1b	Cd74
Nusap1	Cenpt	Cox5a	Nt5dc2	Ackr3	Mthfd2l	Mical1	Arpc5l	Mtbp	Bst2
Tuba8	Ccnjl	Enpp2	Slc43a3	Anxa6	Neo1	Dpy19l4	Ccnjl	2310022B05Rik	Cenpw
Adamts9	Nipa2	Rcn2	Pgam1	Naa40	Nup205	Parp12	Itgb1bp1	Tpi1	Cd52
Nhsl1	Srrm1	Prrx2	Slc35e2	Pdk1	Cbx1	Rcbtb2	Fam189a2	Atad2	Pnp
Apoe	Cstf2	Ankrd16	Soat1	Mcm5	Sqstm1	Fam135a	AI607873	Tmem2	Kitl
Tyrobp	Rcn2	Msrb1	Tyrobp	Setd5	Kdm2b	Hfe2	Knstrn	Whsc1	Hfe
Cenpi	Incenp	Pim1	Pirt	Pspc1	Erbb2	D030056L22Rik	Ung	Nfe2l2	Bik
Lrrc40	Afap1	Col3a1	Ewsr1	Smim7	Gstm1	Dazap1	Tmem160	Kidins220	Snca
S100a6	Ung	Topors	Abca9	Polb	Cd34	Rasl11b	Trappc4	AI607873	C77405
Ctla2b	Cbx1	Fat3	Adap2	Sirt1	Cdc27	Ankrd26	Wdr6	Atr	AI506816
Anln	Prodh	Vrk1	Myct1	Zfp90	Limd2	Zfp280d	Med28	Aamdc	Dnajc3
Ckap4	Setd5	Prmt1	Svip	AU022245	Pfkp	Lpin1	Kif23	Sgce	Lpcat1
Nipsnap1	Atm	Arhgap5	Psmd13	Smpd1	Arf6	Ttc8	Schip1	Npc2	Vtn
Dancr	Tex30	Hypk	Schip1	Fam135a	Cops6	4833439L19Rik	Ckap4	Wdr6	Pole
Parp14	Dennd2a	Wdr46	Rsf1	Mrps12	Wdhd1	Casc4	Txlnb	Slu7	Thrap3
Epas1	Tango2	Nol4l	Kcnd2	Trappc4	Meis1	Snhg4	Capn7	Rabac1	Klf6
Bcl11a	AU015536	Nebl	Slc25a3	Yeats2	Akr1b3	Sgk1	Pias2	Clasp1	Rap1b
Ezh2	Irx3	Ints2	B230118H07Rik	2700038G22Rik	Lca5	Hnrnpl	Sys1	Casp12	Itm2c
Meis1	2210016H18Rik	Ephb1	Phrf1	Fam189a2	Luc7l2	Pf4	Rbmx	Tmem30a	Rnf130
Smpdl3a	Mycbp2	Pak3	Cnot6	Vamp5	Dlc1	9430020K01Rik	Zfp507	Cox5a	Cd83
Pias2	Pkd1	Rif1	Ccnt2	Arl6ip1	Nfxl1	Setd3	Slitrk4	Gbp6	Igtp
Car7	Slc25a34	Prkar2b	Usp18	Fbxo5	Parp12	Tmsb10	Pfdn5	Casp8ap2	Cux1
Pik3r6	Tcf7l2	6030400A10Rik	Ugdh	Gimap8	H2-Ab1	Gpr56	Scara5	Atad2b	Rell1
Myot	Ndc1	Arsb	Psmc6	Plaa	Rhno1	Uck2	Itm2c	C230085N15Rik	Usp18
Ypel2	4930523C07Rik	Ewsr1	Tmtc4	Jade2	Smarce1	Tex9	Kidins220	Mtch2	St3gal6
Aldh2	Gck	Naa40	Eid2	Pan3	Knstrn	Fcna	Gsg2	Rps25	Lbp
Cenpn	Usp33	Homer2	Pttg1ip	Tada2a	Txlnb	Mcam	Cachd1	9430020K01Rik	Bag3
Oas2	Ppwd1	Zfp955b	Art3	Dhx35	Cenpn	Wbp5	Lpin1	Hcfc2	Medag
Ccdc88a	Mir17hg	Adamts20	Cit	Tspan7	Prdm16	Gins1	Parp14	Podxl	Tm2d2
Ank1	Utp23	Papss1	Upf3b	Dynlt3	Timeless	Tia1	Pds5a	Slc35e2	BC023969
Tk1	Yy1	Kansl1	Mif	Szt2	Atp7a	Naa40	D13Ertd787e	Cit	Tor1aip1
H2-Ea-ps	Chic1	Ero1l	Pan3	Kdm5c	Casp12	Nktr	Rmnd1	Rell1	5830474E16Rik
Mtbp	Kif23	Aldh1a2	Fitm2	Aifm1	Fcho2	Atp5d	8430408G22Rik	Cand2	Fam117b
Sp100	Birc6	Ccdc80	D2Ertd173e	Vti1b	Slitrk5	Msrb1	Immp1l	Tet2	Afmid
Igfbp6	Arhgef4	Sptbn1	Pabpc1	Utp23	Krba1	Hnrnpd	Lss	Irx5	Mmrn2
Cers6	Acsl4	Zfp292	Spcs1	Fbxl20	Rnf130	Ncapd3	Irx5	Bik	Zfp40
Rnf2	Map1lc3a	2900042E19Rik	Dnaja1	Pogz	Arpc5l	Orc6	Slc25a3	Luc7l	Bpgm
Lmnb1	Rest	Armc8	Pbx3	Med28	Uhrf1	Sgca	Fzd3	B130021B11Rik	Kcnh2
Dpysl3	Adam19	Mmrn2	Trim37	Csnk1g3	Brca1	Ggnbp1	Chad	Pias2	Pla2g16
Kcna5	Rhno1	Gck	Caprin1	Dtx3l	1110034G24Rik	Pltp	Casp12	Camk2a	Neil3
Hfe	Cdk8	Zrsr2	Myh7	Apcdd1	Maf	Aldoc	Tmem82	Cdc27	Fbxo33
Entpd2	Tcaf1	Cbx5	Mfap3l	Pdss1	Serpina1b	D3Ertd740e	Cflar	Emc10	Mylip
Mlxipl	Gimap6	Dach1	Rnf2	Rbbp4	Zfp90	Luc7l2	Cyp4v3	Tnfrsf21	R3hdm1
Bhlhb9	Timeless	Gabbr1	Camk2g	Ppt1	Myh10	Srsf3	Plekhb1	Pamr1	Luc7l2
Rarres2	Wt1	Stx3	Fanca	Cstb	Mycbp2	Rnf26	Katnal1	Irx4	Stat1
Deptor	Ldhd	Lpl	Fam135a	Car4	Sox12	Alg2	Myh7	Thumpd2	Nr4a3
Cdca5	Asph	Ttf2	AI225934	Syt7	Ung	Bgn	Nktr	Nkx2-5	Pdlim4
Smarca1	Atpaf1	Sipa1l2	Cacna1d	Lpp	Tet2	BC046401	Psme2	C80258	Shprh
Mif	Ccng1	Ptk7	Tnni2	Ablim1	Pdk1	Pnkd	Klhl23	Samd9l	Lcp1
Pygl	Tada2a	Klhl23	Pecam1	Sdccag8	Nus1	Usp8	St6galnac2	Slitrk4	Espl1
Atp1b1	Pfn1	Eif4e3	Csde1	Tufm	Hcfc2	Tln2	Csgalnact2	Adcy5	Rbbp8
Flt1	Rbm39	Usp18	Kdelc1	Ddr1	Psrc1	Bik	Prelid2	Gca	Fbxo5
Atad2b	Cdc14b	Dpp4	Nop56	Tspan17	Hdac9	Cox6a2	Zfp36l2	Ckap2l	Nampt
Zfp618	Tnni2	Tardbp	Pcnxl3	Klc1	Trpc2	Akap11	Dazap1	Hypk	Shroom4
Sox4	Thumpd2	Incenp	Ero1l	Foxp1	Zfp326	Mtss1	Hdac2	Aifm1	Desi2
Aldh18a1	Cops2	Sirt1	Syt7	Tspan18	Ttc14	Pttg1ip	Mir99ahg	Ckap4	Plxdc2
Ept1	Cenpc1	Fcgr3	Pdgfra	Car7	Abi2	Rplp0	Vrk1	Cenpw	Cox15
Timp3	Zcchc8	Cenpt	Tnik	Slc4a3	Ppap2a	Ddx39b	Atad2b	Fbxl20	Celsr1
Abhd17c	Eif4e3	Kdelc1	Asf1a	Ube2h	Wipf1	Cenpt	D3Ertd740e	Pole	Sypl
Ncapd2	Prpf4b	Khsrp	Ubap2	Tppp3	Gbp6	Sys1	Cenpa	Myrip	Ly86
Nfxl1	Crip1	Mvp	Wipf1	Plcb4	Cript	Prdm11	Mustn1	Zbtb34	Iqgap3
Nav2	Pank3	Znrf3	Exosc8	Nktr	Ncapg2	Srrm1	Cux1	Cyp4v3	Myo10
Arhgap11a	Tln1	Cybb	Plxnc1	Gstm2	Aldh2	Vsig4	Rapgef5	Tsc22d2	Tnfsf10
BC002189	Sox18	Efhd2	Sqle	Cyp4v3	Bcl7a	Huwe1	Ecscr	Spast	Mxd3
Zscan18	Usp18	Kcnn2	Aldoc	Lemd3	Lpin1	Hif1a	Vsig4	Tk1	Rabac1
Ms4a6b	Mthfd2	Fgfrl1	Zfp532	Hsd11b1	5930427L02Rik	6030422H21Rik	Akr1b3	Gstt2	Nsd1
Lamb1	Lmod3	AU015536	C230085N15Rik	Hspa12b	Zmym4	Fgf1	Tcta	Ctsb	Klhl30
Pif1	Fat4	Mydgf	Pcdh18	Csrnp2	Lamp1	Hint3	Mir17hg	Cux1	9330159M07Rik
Farp1	Zfp292	Adamts19	Klc1	Zdhhc6	Mxra7	Ddr1	C130075A20Rik	Col11a1	Hexb
Hspa12b	Fcna	Pcbp4	Prkar2b	Cenpj	Sgca	Jade2	Plxdc2	Cops6	2010109K09Rik
Cdc25c	Eid2	Supt16	Csnk1g3	Fzd2	Smad6	Cep57	Dep1	BC046401	Gnai1
Rcor1	Nr4a2	Dzip1l	Ccdc77	Plod2	Macrod1	Akap1	Clasp1	Slc4a7	Smagp
Pspc1	Pds5a	Ldhd	Pm20d1	Zmym4	Gli2	Scara5	Tmed10	Snrnp40	Smpdl3a
Kdm5a	Ly86	Erbb2	Nedd4	Ano10	Ttc8	Jmjd1c	Gpr116	Rmnd1	Arhgap11a
Srek1	Utp15	Eid1	Mtss1	Gimap6	Rasgrf2	Fbxo5	A730059M13Rik	Kdm2b	Pxmp2
Igf1r	Bai2	Stap2	Kansl1	Cops6	Ppip5k2	Pnn	Prdm11	Cep95	Psrc1
Mapt	Prkar2b	Nup93	Ddr1	Gck	Dgat2	Timeless	Zcchc8	Arpc5l	Spcs1
Lactb2	Serinc3	Cttnbp2	Cd1d1	Rpa3	Optn	Akap13	2700038G22Rik	Nudt4	Ctla2b
Tipin	Caap1	Ttc8	Etaa1	Pcnxl3	Glcci1	Ttc9c	Tspan7	Pdhb	Clasp1
Dnmt1	Tmem167	Hook1	9430076C15Rik	Arhgef4	Prdm11	Bcl7a	Gins1	Fam60a	Abcc4
Trim34a	Adamtsl4	Dock11	Rps17	Usp8	Hint3	BC022960	Snrpf	Ttyh3	Prox1
Zdhhc14	Rlf	Golim4	Capza2	Asf1a	Myh7	Dnajc9	Srsf10	Ppip5k2	Msi2
St6galnac2	Crim1	Zmym2	Optn	Nop56	Qrsl1	Fcgr3	Cand2	H2-Ab1	Casp3
Cenpf	Dynlt3	Evl	Hsd11b1	Sqstm1	Hand2	Slc20a1	Racgap1	Heatr5b	Arhgdib
Smek1	Zfp280d	C130075A20Rik	Myo1b	Polr3g	2700060E02Rik	Myo19	Golm1	Ap4s1	Dsp
Rian	Aifm1	Serpinh1	Nr4a2	Hnrnpa2b1	Zfp280d	Lemd3	Hrc	Trappc4	Ctsc
Rcbtb2	Reep4	Yy1	Ddx39	Dzip1l	Gadd45g	1110034G24Rik	Ears2	Cdc25a	BC004004
Hnrnpdl	Cbx4	Gata4	Nktr	4932433N03Rik	Synpo	Nudt4	Synj2bp	Zfp326	Map1lc3b
Mybpc2	2900042E19Rik	Ap1ar	Camta1	Rabac1	Cdc7	Erbb2	Isg20l2	Kpnb1	Optn
Whsc1	Gstcd	Plekha8	Haus6	Sltm	D13Ertd787e	Hspb7	Stmn1	Lss	Mfap3l
Capn7	5033430I15Rik	Brwd1	Dazap1	Cybb	Trappc4	Fndc5	Ccdc34	Tln1	Tesc
Snrpf	Hnrnpa1	Aifm1	Npat	Mycbp2	4930406D14Rik	Rbm45	Tex9	Myh7	Taf1d
Gstm1	Spry2	Pamr1	Pparg	Slc36a2	Zcchc8	BC003331	Sesn1	Hmgcs1	5930427L02Rik
Kpna2	Mtcp1	Slc39a10	Sdhd	Ndufb5	Ctsb	Tprgl	Adcy5	Sys1	Rlf
Clec3b	Cbx5	Angptl7	Med13	Cbr3	2610005L07Rik	Slc9a5	Eral1	Neil3	Ddias
Lta4h	Perm1	Tmpo	Csrnp2	Ncapd3	Wbp5	Prox1	Igf1r	Abtb2	Trappc4
Cdc27	Mpeg1	Optn	Immp1l	H1f0	Cd200	Ttc14	Alg2	Gadd45g	Sltm
Pid1	Rnft1	Rasgrp3	Nebl	Soat1	Htra2	Sspn	Gpr146	Plxdc2	Trim12c
Xaf1	Fibin	Exosc8	Errfi1	Ddx39	Aurkb	Homer1	Lama4	Cox15	Jade2
Il33	Optn	Iqcb1	Gse1	Pank3	Prodh	Tcta	Vamp4	Gli2	Bclaf1
Nup160	Slc36a2	2610024D14Rik	Mrpl12	Pm20d2	Pola1	Rps6kb1	Slc7a5	Slc7a5	Ddhd2
Orc6	Csnk2a1	Gpd1	Mxra7	Nedd4	Psme2	S100a10	Pcdh12	Rasgrf2	Klf7
Vwf	Dpp4	Mycbp2	Prkd2	Mmrn1	Serpinb9	Mycbp2	Ptbp2	Kcnn2	Rab8b
Scara5	Pafah1b2	Irs2	Yeats2	Stard8	Zfp362	Wsb1	1110034G24Rik	Ppt1	Ttc14
Shmt1	Cnot6	2810455D13Rik	Wac	Slc35a2	Tmem82	Rabac1	Col4a4	Klf6	Parp14
Lss	Slc25a16	Zmym4	Pogz	Esam	Ppap2b	Xaf1	Smek1	Ampd2
Ddias	Klhl23	Gars	Tspo	Pter	Abtb2	Hif3a	Sox12	Adamts19
Slbp	Nup93	Gnl3	Arpc5l	Cenpc1	Fbxl20	Tppp3	Sgk1	4833439L19Rik
Retnla	Wdr75	Hnrnpa1	Srsf3	Nudt4	Svip	Prpf4b	Cd200	Lipo1
Psmb9	Rnf125	Anp32e	Plaa	Spc24	Schip1	Ppap2b	Dock7	Aldh2
Rgs4	Igdcc4	Iws1	AU015536	Lig3	Setd3	Emc10	Lactb2	Dhx35
Spast	Cflar	Morf4l2	Stard8	Tcta	Samm50	Egfl7	Fbxo32	Stmn1
Clic5	S100b	2900018N21Rik	Tspan18	Enho	Tln1	Rnft1	Slc4a7	Pnp
Tead2	Emc10	2310022B05Rik	H2afz	Nfkbia	Clasp1	Ntmt1	Atp1b1	2810416G20Rik
Blm	Angptl7	Kcna4	Suv420h1	Pnp	Cd9	Gnb4	Ctsf	Srsf10
2900042E19Rik	Ephx2	Cnot11	Ptprc	Mtf2	Pxmp2	Fitm2	Wipf1	Cebpg
E230008O15Rik	Zfp451	1110018N20Rik	Zfp90	Dhx30	Ska2	H2-Ab1	Magi1	Arl6ip6
Nod1	Fam199x	Folr2	Sfswap	Mlec	Sypl	Foxp1	Taf1d	Htra1
Zfpm2	Luc7l	Pygl	Macf1	B930068K11Rik	Wwtr1	Tbca	Zfp955b	Ccpg1
Rbm25	Chsy1	Plekhb1	Ptprg	Ccnjl	Fndc1	Kcnd2	Pdcd10	Mycbp2
Medag	Gng11	Tnfsf10	Kdm5c	Cd14	Fbxo5	AW556556	Pkdcc	Creg1
Ifit3	Taf15	Rnf219	Tcf7l2	Rest	Ajuba	Synj2bp	Nus1	Golm1
Gsg2	Pcbp4	Alg2	Hmgcs1	Wdr46	Rnf26	Zfp362	Stmn2	Rad18
Limd2	Brix1	Mageh1	Tnfsf10	Xpot	Dazap1	Kdelc1	Hcfc2	Schip1
Ifi44	Hjurp	Tex30	Zfp9	Rnft1	Snrpf	Car4	Fastkd1	Higd1b
Serf1	Ptk7	Slc22a17	A930035D04Rik	Ttc7b	Cep192	Prim1	Rnf130	Gpm6b
Wdr6	Fam135a	3110005L21Rik	Tnrc6b	Macf1	Dhx30	Asph	Msrb1	Appbp2
Mustn1	Decr1	Ctss	Rabac1	Arpc5l	Lactb2	Gpx8	Camta1	D1Ertd564e
Pfkp	Schip1	Tnks	Arhgdib	Ppp1r14b	Ano10	Tnnt1	Mthfd2l	Ano10
Rassf3	Cenph	Usp9x	Ndufb2	Cdh13	Ntmt1	Abracl	Rps25	Ms4a6b
Tenc1	Bbx	Pcdh18	Gyg	Topors	Mylip	Nrm	Krba1	5830474E16Rik
Ppp2r1b	Tiam1	Kcnd2	Rasgrp3	Mecp2	Reps1	Ccng1	BC046401	Katnal1
Mxra7	Arid2	Wdr90	Tpbg	Tdrp	Casc4	Smim13	Tnnt2	Reep4
Ifit1	Suco	Snn	Srrm1	Wdr12	Ccnt2	Hmg20a	Sypl	Huwe1
Rad18	Plxnc1	Abtb2	Adamtsl4	Spin1	Fitm2	Dhx9	Htra2	Ube2d3
Ndc80	Tfpi	Timeless	Art5	Sez6l2	Rgs18	Mybpc2	Pf4	Cdca5
Rps24	Yipf7	Tln1	Rangap1	Tln1	Arhgef4	Egr3	Pmp22	Ccnt2
Haus6	Me3	Ttc9c	Tcf3	Atpaf1	Tmem30a	Serpine1	Ttc14	Serinc3
Acvrl1	Sbno1	Rpn1	Wdr46	4930406D14Rik	Tdrp	Pah	Ttyh3	Phf21a
Gpr125	Alg9	Rhno1	Gm11716	Cd9	Pink1	Cyfip2	Setd6	Kcnd2
Nkx2-5	Pim1	Irf2bp2	Anxa3	Cxcl12	Lrp12	Errfi1	Aldoc	Ankrd63
Obsl1	Akap13	Atxn7l3b	Sirt1	Ranbp2	Mapk6	Ptprc	2310022B05Rik	Map1lc3a
Kcnt2	Tnfsf10	Bmp5	Birc6	Spry2	Sys1	Hbb-b2	Matn2	Synj2bp
Ncapg2	Morf4l2	Eri1	Pik3r3	Cmtm6	Lipo1	Ptgs2	Srebf1	Igf1r
Rhobtb3	Fcgrt	Ssr3	Magi1	Pttg1ip	Uqcr10	Ighm	Bik	Pkdcc
Itih4	Fth1	Ccnd3	Phf14	Gnl3	D030056L22Rik	Nlrc5	1810032O08Rik	Slc47a1
Ccpg1	Wac	Sspn	Mcam	Cep95	Gap43	Gtf3c1	AU022245	Pltp
Ar	Dock11	D630045J12Rik	Nol4l	Setd6	9630010G10Rik	Acss1	Ints6	Satb1
Espl1	Cd200	Tcaf1	Dock11	Atf5	Rps4l	Cpeb1	Mturn	Smc4
2700099C18Rik	Fli1	Ppm1g	Scaf11	Prox1	Ccdc77	Lama4	1110059G02Rik	4833412C15Rik
A730059M13Rik	Sesn3	Cenpp	Tead1	Egr3	Nedd4l	Capg	Spast	Gimap6
Rnf26	Uba6	Phf14	Rpn1	Errfi1	Nrp2	Steap4	Slc25a19	B4galt6
Ndc1	Myo1b	Pkd1	L3hypdh	Cyfip2	Dhx35	Pecam1	Clic5	Mex3a
Celsr1	Emcn	Tcf12	Mllt3	Serpine1	Psmc6	Apold1	Slc25a34	Egr3
Hif1a	Rpn1	Rbms3	Nusap1	Ptgs2	Col4a5	Ccl8	Tsc22d2	Pah
Zbed6	Rasgrp3	Hirip3	Gabarap	Slc15a2	Slc20a1	2010309G21Rik	Tm2d2	Serpine1
Casp8ap2	Nid2	Arhgef4	Elavl1	Ptprc	Itga7	Cd14	Clec3b	Ptgs2
Slc25a36	Uhrf2	Isg20	Gstm2	Cited1	Prdm5	Birc6	Kcnd2	Errfi1
Etaa1	Cenpp	Ip6k2	Zmym2	Nlrc5	Tgif2	Lipa	Abcb1b	Ptprc
Abtb2	Fam98b	Atm	Brd8	Cpeb1	Racgap1	Cdh11	Mical1	Acss1
Inmt	Plekha8	Ncs1	Cd34	Lama4	Cenpj	Shisa5	4930406D14Rik	Cpeb1
Zfp326	Stap2	Cenph	Cdh13	Apold1	Ezh2	Slc30a1	Tfpi	Nlrc5
Tmem204	Il4ra	Zfp799	Arl6ip1	Acss1	Tnnt2	Pdgfd	Tet2	Srsf3
Sap30	Trim37	Map1lc3a	B930068K11Rik	Birc6	Sept4	Rint1	Casp8ap2	Fech
Hacd1	Lpin1	Gng11	Gsg2	Hbb-b2	Gca	Cytip	Snrnp40	Steap4
Coq10a	Tead1	Cbx1	Acss1	Ighm	Rev3l	Nus1	Rhno1	2010309G21Rik
Gfpt1	Naa15	Rest	1110018N20Rik	Gtf3c1	Slc35e2	Nfkbia	Rtp4	Ccl8
Hmmr	Pdk1	Vtn	Tspan7	Ccl8	Zfp40	Fech	S100a16	Tex9
Prox1	Rfx3	C730049O14Rik	Cped1	Arid4b	Utp23	Arid4b	Kcnq5	Ighm
Ctla2a	Serpinb9	Arap2	Ube2d2a	Col3a1	Gsg2	Nedd4	Egr3	Capg
Myh10	Rangap1	Hsf2	Me3	Pecam1	6030422H21Rik	Ccdc85a	Errfi1	Lama4
Mex3a	Tjp2	Lpin1	Atp5k	Capg	Rnf13	Rap1b	Pah	Gabarapl1
Rap2c	Sdpr	Emr1	Nucks1	St8sia6	Slbp	Kitl	Serpine1	Gtf3c1
Itga7	Pkn2	Alg9	LOC552909	2010309G21Rik	Cbx3	Cdh13	Ptprc	Lipa
Gars	Pnn	Lhfpl2	Irx3	Rnf125	Trim37	Usp18	Srsf3	Nus1
Dhcr24	Golim4	Mtcp1	Tmem182	2900097C17Rik	Tango2	Cybb	Cpeb1	Nuak1
Cwc22	9630010G10Rik	Cidea	Irx4	Oasl2	Rac1	Rora	Gtf3c1	Mat2a
Zbtb20	Pdss1	Sertad4	Cspp1	Scoc	Bai2	AI506816	Acss1	Cybb
Adipoq	Ptp4a2	AI503316	Serpine1	Npc2	Anln	Ostm1	Steap4	Pecam1
Ankrd26	Hook3	Ezr	Egr3	Vtn	Esam	Kcnq5	Ighm	Anln
Cdc25a	Tnrc6b	Sh3rf2	Ptgs2	Gabarapl1	Ehd2	Nebl	Nlrc5	Cd14
Rad23b	Dnm3os	Pparg	Hbb-b2	Slc30a1	Xaf1	Wdr12	Ccl8	Pdgfd
Tbca	Slitrk4	Ap5m1	Arid4b	Atrx	Pdcd10	Cd52	Ptgs2	Blm
Kcnq5	Tceal8	Scaper	Pah	Nus1	Zfp955b	Oasl2	Cd14	Fam46c
Nr1d2	Suv420h1	Txlnb	Nlrc5	Gca	Arl6ip1	Nr4a3	2010309G21Rik	Rora
Pole	Phf21a	Zfp532	2900097C17Rik	4632428N05Rik	Tcerg1	Pla2g16	Slc30a1	Fcho2
Sgce	Cct2	Rbmx2	Trdn	Lipa	Lrrc40	Rapgef5	Apold1	Nfkbia
Kif2a	Samm50	Tnrc6b	2010309G21Rik	Hnrnpr	Smim13	AU015536	Kank3	Fcgr3
Zfp518b	Pafah1b1	Ralgps2	Apold1	Bhlhe40	Zfp760	Bst2	Birc6	Shisa5
Hfe2	Tia1	Stx12	Lama4	Rint1	Spats2	Mpeg1	Mat2a	Htatip2
Dsp	Fat3	Mtf2	Gtf3c1	Nebl	Bdh1	D930016D06Rik	Cybb	Usp18
Ckap2	Serpinf1	Ssb	Ccl8	Ttc39b	Sbf2	8430408G22Rik	Fech	Kank3
Loxl2	Gm11716	Ptpn18	Col3a1	Srrm1	Mtss1	Ttc39b	Anln	Snrk
Klhl23	Ints6	Enho	Ndn	Bptf	Tipin	Rcor3	Shisa5	Apold1
Crim1	Kansl1	Cd1d1	Ighm	Tap2	Gck	Synpo	4632428N05Rik	Cd52
Cyp4v3	Prox1	Zfp503	Cpeb1	AU015536	Col4a4	Fam117b	Tap2	Ms4a6d
Isg20l2	Wdr90	Vti1b	Oasl2	Cux2	Abhd17c	Cd74	St8sia6	Hopx
Hnrnpl	Fanca	Wac	Cd14	Igtp	Tspo	Lgals3bp	Casc4	Synpo
Ptprb	Heg1	5033430I15Rik	Ttc39b	Shisa5	Cenpt	D330013E07Rik	Lipa	Acad11
Nipa2	Serpinh1	Rps25	Cd52	Lgals3	Usp18	Ppp1r12b	Blm	Slc30a1
Plaa	March7	Nipa2	Fech	Lgals3bp	Zfp799	Vtn	Cyfip2	Cyfip2
Foxc2	Scp2	Gmps	Nfkbia	Nr4a3	Myl4	Pxmp2	Kitl	Rapgef5
Naa25	Dcp2	Nek6	Slc30a1	Dusp1	Anxa6	Atrx	Ccdc85a	Kcnq5
Dhx9	D630045J12Rik	Slc7a5	Hnrnpr	AI506816	Ppapdc1b	Rnf125	Capg	Vsig4
Csdc2	Htra1	Ints6	Tap2	Mpeg1	Runx1t1	Acvrl1	Rora	Acvrl1
Slc35e2	Hsd11b1	Ubtd2	Elavl2	Perm1	4921524J17Rik	Creg1	Oasl2	H2-M3
Stmn1	Tppp3	Sox12	Lipa	Elavl2	Vsig4	Col3a1	Fam117b	Ilf3
Fndc5	Gadd45g	Nono	Mat2a	Rora	Dpy19l4	Ccdc186	Synpo	Stx3
Knstrn	Tspan18	Klc1	Npc2	Nsd1	Cep95	Ms4a6d	Fip1l1	Srrm1
Suco	Aaas	Fam135a	Atrx	Tnfsf10	Ifi27	Htatip2	Utrn	Zfp36l2
2310001H17Rik	Rbbp4	Yeats4	H2-M3	Ifi47	Cyp2d22	St8sia6	Pecam1	Rint1
Peli1	Fzd2	Usp47	Lgals3	Bst2	Zfp383	Pnp	Arid4b	Sypl
Cdc23	Exosc8	March7	Cybb	Rapgef5	Kcnd2	Scoc	Ppp1r12b	Rgs18
Rbm39	Zbtb34	Rangap1	Capg	Baz1b	Kidins220	Mat2a	Ostm1	Ccdc85a
Eri2	Ggh	Midn	Fbxo5	Fcho2	Tnfaip2	Dtx3l	Fbxo5	Oasl2
Cep57	Gata4	Pogz	Rint1	Rbbp8	Spata1	Tap2	Klf10	Lgals3bp
Fosb	Foxp1	Zfr	Cxcl12	Fam117b	Gstt2	Lpcat1	Serpinb6b	Ttc39b
Mcf2l	Rnf44	Krt7	Rapgef5	Cd52	Cntrob	Ppap2a	Rint1	Ddx5
Il4ra	Cttnbp2	Zfp760	Rora	Nt5dc2	Zbtb34	Fcho2	D330013E07Rik	Skap2
Akap11	Ptgis	Eid2	Ppap2a	Pkdcc	Cux2	Nuak1	Bst2	Kalrn
Lgr4	Tbx20	Slc16a6	Bptf	Dnaja1	Spc24	Tcf25	Wdr12	Scara5
Efhd2	Ngfrap1	Gimap6	Nsd1	Fcgr3	Atpaf1	Cep57l1	Cd52	Lcp1
Ccdc34	Cdc23	Cbx4	Wdr12	Rap1b	Pltp	Skap2	2310001H17Rik	St8sia6
Zfp383	Chaf1b	Rps6kb1	Gabarapl1	D330013E07Rik	Tia1	Plk1	Cd34	Cdh13
Car8	Pacsin3	Phc1	Vtn	Utrn	Cox7a2l	Il6ra	Sptbn1	Ttc14
Exo1	Gm20186	Slc38a3	Baz1b	H2-M3	Orc6	Esam	Rbbp8	Acot9
Eri1	Gsg2	Tcf7l2	Utrn	Ndn	D3Wsu106e	Hopx	Klf7	Dtx3l
Ilf2	Rapgef5	Naa25	Scoc	Slmap	Ifi202b	Gpcpd1	Acvrl1	Fbxo5
Ints2	Purg	Slc10a6	Zfp292	Fech	Ddx39b	H2-Eb1	Lpcat1	Sdf4
Qk	Sucla2	Rsrc1	Nr4a3	Smagp	Pdss1	Utrn	Nuak1	Pxmp2
Cenpc1	Ttc7b	Ergic1	Rap1b	Gm15417	2700038G22Rik	Gimap6	Pla2g16	Pttg1ip
Hmgb3	Cdhr4	4921519G19Rik	Cd74	Ppap2a	Sgol1	Bptf	Tob2	Cytip
Aifm1	Stx1a	Nrp	Igtp	Gimap1	Spry2	A330075M08Rik	Acer2	Sgk1
Cox7c	Per2	Sesn1	D18Ertd232e	Nuak1	Cep57	Lbp	Nebl	Ppap2a
Sez6l2	Ldlrad3	Coro6	C730049O14Rik	Vgll2	Pogz	Igtp	Rif1	Fam117b
Sgca	Stk39	Mdm2	Perm1	D18Ertd232e	Rabac1	Galnt15	Gpr56	Shroom4
Agmo	Emr1	Kif6	Icam2	R3hdm1	Uqcrq	Klf7	Srrm1	D330013E07Rik
Nup93	Cit	Gstcd	Klf7	Htatip2	Ccp110	Pcdh19	Ttc39b	Tbc1d15
Wbp5	Mbp	Tada2a	Pycr1	Smg6	Ubfd1	Tdrp	H2-Ab1	Egfl7
Exosc8	Pak3	Smarcad1	Slmap	Synpo	Nop56	Sybu	Creg1	D930016D06Rik
Hnrnpd	Galnt15	Dppa5a	Cux2	Cd34	Npat	Hnrnpr	Fcgr3	Ecscr
Pbx2	Phc1	Pdss1	Smagp	Zfp292	Rplp0	Fam78a	Nedd4	Cd83
Lin9	Paip1	Cdk8	Fcho2	A330076H08Rik	Ssh1	Kat2b	Prox1	Tmem50a
Basp1	Osgepl1	Tead1	AI506816	Heg1	Fam214a	Cd83	Cd53	Nedd4
Pm20d2	Nmd3	Hsd11b1	Cep135	Irgm1	Smek1	Gimap1	AI506816	Taf1d
Plcb4	Zfp532	Map4k2	Efna2	Rcor3	Cbr3	Vgll2	Pxmp2	Pdlim4
Ifih1	Mtx2	Rnf44	Rlf	Cd74	Scara5	Fbxo33	Nfkbia	Vgll2
Ubap2	Mydgf	Asf1a	Heg1	Crim1	Nucks1	A230058F20Rik	H2-M3	AU015536
Sgol1	Amy1	Tpr	Shisa5	Smim13	Lpp	Klf6	2900097C17Rik	Cflar
Strn	Ammecr1	Chic1	Kctd12b	Cytip	Slc25a34	Smg6	Dtx3l	Xbp1
Cnot11	Cox7c	Esam	Acin1	Gtf2a1	2310022B05Rik	Cd200	Klf6	Tenm4
Taf1d	Tardbp	Gse1	Pla1a	Tyw5	Ddhd2	Khsrp	Tnfsf10	Fam171a2
Chad	Gmps	Rnps1	Klhl40	Kctd12b	Smim7	Sdf4	Hopx	Bst2
Adrbk2	Plekhb1	Sncg	Rbbp8	Acadvl	Ctsd	Ddx5	Cep57l1	Mpeg1
Nrp2	Gstt2	Hnrnpa2b1	R3hdm1	Slc6a6	Aldoc	Fcgrt	Bhlhe40	Slc25a19
Gsk3b	Tet2	Htra2	Syngr1	Pla2g16	Zfpm2	Zfml	Ankrd40	Esam
Ubfd1	Alox5ap	S100b	Sema3g	Plekha5	Gstm2	Amz2	Fam78a	Serpinb6b
Kdelc1	Sncg	Crim1	Cytip	A130038J17Rik	Cep44	Plcb1	Pdlim4	Bpgm
Snrk	AI131651	Exo1	Ttc14	Cxcl13	Ankfy1	2810405F15Rik	Mxd3	Nr4a3
Ccdc58	Mybbp1a	Fam216a	Ets2	Mat2a	Upf3b	Slc25a19	Acot9	Rnf125
Mmrn1	Zfp760	Elavl1	Gm15417	Pla1a	Tnik	Nck1	Sep15	Cd53
Serpina1b	4921519G19Rik	Plagl2	St3gal6	Cep135	Ndufb2	Afmid	Cxcl13	Tap2
Cped1	Rps6kb1	Tor1a	Gtpbp4	Cav2	Rnpc3	St3gal6	Usp18	Ifi27
Ddr2	Prkaa1	E2f5	Scai	Cep57l1	Pbx2	Lgals3	Plekha5	Gpcpd1
Pdss1	Commd10	Sdccag8	Cd9	Ctgf	Tbca	Trim12c	Ppap2a	Pmp22
Steap4	Cnot11	Tgs1	Ankrd23	Smo	A330076H08Rik	Gnai1	E030016H06Rik	Tnfsf10
Fcgr3	Aldh1a2	Dusp4	Ecscr	Cdk13	Mmp2	Ecscr	Bptf	Jade2
Psrc1	Supt16	Cstf2	Tor1aip1	Prkd2	Med13	Rnf130	Cep350	Stil
Il6ra	Eno2	Luc7l	Fam78a	Atp8a1	D3Ertd740e	D18Ertd232e	2010109K09Rik	Nampt
Stt3b	Lsm5	Aar2	Cd300lg	Ssb	2610203C20Rik	Rbbp8	Sdf4	Clic5
Zbtb4	Dcaf15	Pds5a	Fam129a	Lbp	Pm20d2	Spc24	Rcor3	Psrc1
Dnmt3a	Spin1	Kif5b	Fam117b	Slc25a3	Pan3	Acot9	Erbb2	2010109K09Rik
Arl6ip6	Sub1	H3f3b	Galnt15	Zfp318	Sesn1	Etf1	Cdh13	Usp8
Ero1l	Stxbp4	Svip	Vgll2	Gpcpd1	Rcor3	Atp8a1	Sspn	Rnf130
Wdr46	Folr2	Akap13	Ssb	Myo10	Fgf1	Serpinb6b	Ifit2	Pla2g16
Cep44	Zbtb25	G2e3	Irgm1	Klf2	Slc43a3	Cxcl13	Cep135	Kcnh2
Pcdh12	Cdc6	Epb4.1l5	Gtf2a1	Amz2	Wdr75	Cd53	Hpcal1	Tmcc2
Casp4	Sec31a	Hcfc1	Ebf1	Sybu	Fat1	Mxd3	Ccdc186	Kctd10
Rasa2	Camk2g	Tmem168	Skap2	Acin1	Upf1	Ebf1	Psrc1	D18Ertd232e
Ly86	Exo1	Caap1	Lgals3bp	Cd83	Fcgr3	Cux2	Vgll2	Tcf25
Ppargc1a	Adam10	Taf15	Ifi47	Gtpbp4	Arpc1b	Tspan17	Lgals3bp	Sep15
2810403A07Rik	Znrf3	Reep4	Arhgap30	Fam78a	Ears2	Dnaja4	Cd47	Dnajc3
Atad5	AA407331	Cpeb3	Acot9	Tmco3	Gse1	H2-M3	Ms4a6d	Adam19
Apod	Gbp6	Adam10	Cdk13	Arhgdib	Fanca	Cd34	She	Sltm
Sgk1	Ttf2	Ddah1	Smo	Ppp1r12b	Pros1	Baz1b	Htatip2	Tmem191c
Pdlim2	Shroom3	Twf2	Fcgr3	Trim12c	Klf7	Arhgdib	Fam46c	Gnaq
Rangap1	Pan3	Tet2	Smpd1	A330075M08Rik	Lama4	Ankrd11	Rabac1	Fam78a
Brix1	Phrf1	Abracl	Gpcpd1	Tfb1m	Ppt1	Smpd1	Dzip3	Birc6
Casc4	9030617O03Rik	Birc6	Lbp	Acer2	Ypel5	Add1	Optn	Rad23b
Adamts6	Thoc1	Fbxo5	Herpud1	Il6ra	Gimap6	Nsd1	4930523C07Rik	Akr1b10
Mir17hg	Atr	Cdc6	Cd53	Ms4a6d	Myo5a	Ssb	Trim12c	Klf7
Golm1	Map3k6	Upf3b	Stmn2	Scai	Macf1	Ralgapa1	Tbc1d15	Medag
Abracl	Fgfrl1	Desi2	Map1b	D930016D06Rik	Creg1	Tsc1	Ifi27	Vtn
Mpc1	Ckap2	Vamp5	Tmco3	St3gal6	Gpr56	Klf10	9330159M07Rik	Gm14057
Cenpp	Acad11	Scfd1	Tsc1	Cenpp	Anp32e	Asf1a	Ifi47	Tdrp
Angptl7	Cklf	BC004004	Gimap1	Rlf	Ralb	Tnfsf10	Etf1	Gusb
Cdca4	Cbx3	Tmem132a	Itm2b	Spcs1	Rsbn1	Smagp	Casz1	Prdm11
Ska2	Rsbn1	Ephx2	Fbn1	Acot9	Agl	AU022245	Tdrp	Dzip3
2410002F23Rik	Tmem178	Hunk	Rnf144b	Ddx10	Cebpg	Cep350	Vtn	Ifit2
Tsc22d2	Eif5	Ltv1	Cbx5	4833439L19Rik	Slc9a5	Nampt	Bag3	Txnip
Ech1	Piga	Prdm6	Cd83	Pf4	Wscd1	Cbx3	Wwtr1	Lbp
Ccdc80	Tspan33	Mpzl1	Id4	H2-Eb1	Rps6kb1	Lcp1	Lgals3	Myo10
H2-Ab1	Tcf12	Cep170	Psmb10	Tenc1	Srrm1	Acer2	Stau2	Vegfa
Mtfp1	Hic2	Myo1b	Dnaja4	Sox18	Abcc1	Stat1	Atrx	Gnai1
Zfhx3	Rsrc1	Rnasel	Ppp1r3c	Ppat	Ank2	Ifi47	Cytip	Ctla2b
Acsl4	Gars	Piga	Cyp4v3	Mfap3l	Sfswap	Ube2d2a	Vps35	Pros1
Rdh11	Cspp1	Zdhhc20	Ostm1	Prkch	Ndrg4	Col5a2	Cyb5r4	Gpr146
Rnf219	Pecam1	Dlg5	Smg6	Nav1	Cwc22	Zdhhc6	Arhgap30	Kat2b
Gstcd	Twf2	Plek	Magi3	Skap2	Gltscr1	Akr1b10	Vamp5	Prkd2
Vrk1	Irf2bp2	Irgm1	Eif3a	Kcnh2	Topbp1	Arhgef39	Esam	A230058F20Rik
Pirt	Nudt8	Acyp1	Il6ra	Gimap5	Jmjd1c	Mcf2l	2610005L07Rik	Ostm1
Sipa1l2	Dhrs3	Mpp6	Sox18	Usp1	Klhl23	Kcnh2	Lamp1	Cyp2d22
Ppapdc1b	Brd8	Gstt2	Zfp318	Cyp1b1	Mustn1	Plekha5	Smg6	Parp14
A930035D04Rik	Tcf3	Mast4	D330013E07Rik	Efna2	Tbx20	Arf6	Ddrgk1	Sox12
Tgfbr1	Zfp191	Zcchc8	Fam189a2	Psmb10	Mrps34	Fkbp10	Jade2	Tm2d2
Tln1	Tnni3	Dcaf15	Prkch	Ostm1	Dynlt3	Cd9	Cyp2d22	Afmid
Hmgn3	Pde12	AY036118	Mpeg1	Ccdc186	LOC552906	Arhgap30	Ube2g2	Cep350
Fibin	4932433N03Rik	Kdm5c	Slc6a6	Ube2d2a	Terf1	Irgm1	Gusb	Cd9
B4galt6	Nup107	Csrnp2	Usp8	Nedd9	Cmtm6	Cyp2d22	Tmco3	AI506816
Plscr4	Slc10a6	Usp33	Nuak2	Tspo	Stk4	Acin1	Arap2	Ppp1r12b
Incenp	Taf5	Tppp3	Etf1	Gnai1	Tcta	Sep15	Add1	Fcgrt
Abca9	Fitm2	Fign	Gca	Cnn1	B230118H07Rik	BC004004	Plcb1	Wdr12
Tmem82	Smarcad1	Mettl7a1	Sybu	Mylip	Armcx1	Mylip	Ppap2b	Ap1s2
9430011C21Rik	Cenpj	Sept11	Ctgf	Syngr1	Naa40	Flrt2	Prim1	2610305J24Rik
Ifi202b	Snx4	Atp2a2	Lpcat1	Fam63b	B630005N14Rik	BC023969	Crebrf	Trim12c
Heatr5b	N6amt2	Opa1	Atp8a1	Eif3a	Nek8	Krba1	Rab8b	Optn
Senp6	Tpr	Rps17	Ms4a6d	9330159M07Rik	Klc1	Tfb1m	Mfsd6	Ebf1
Col8a1	Lef1	Snx4	Fry	Ankrd40	Edem2	Bai2	Tyw5	Zfp292
Bcl11b	Cep170	Ankrd50	Pf4	Klf10	Cox15	Gm14057	Il6ra	Desi2
Atp1a2	Csrnp2	Rmdn1	Tm2d2	Fbn1	Eid1	Zfp40	Cd83	Gpr56
Slc20a1	Chd7	Myh7	Tspan17	Sox12	Ppp6c	Scai	Rad23b	Cd47
Akr1c14	Cep83	Csnk2a1	Anxa1	Desi2	Col13a1	Slmap	4833439L19Rik	Cdc37
Hist1h1e	Ndufb5	Ccdc85a	Spc24	Cryab	Asf1a	Cep135	Usp8	6030442H21Rik
Armcx1	Edem3	C730029A08Rik	Prrc2c	Ppap2b	2810455D13Rik	Prkd2	Slmap	Lamp1
Atm	Scyl2	Dtx3l	Stat1	Tor1aip1	Rbm45	Gap43	Nop56	Ly86
Myh14	Fbxo5	Dis3	Tfb1m	Creg1	Myo19	Trim37	Ctsl	Cd200
Nid2	Npm1	Rnft1	Mmp16	Arhgap30	AI225934	Hpcal1	Gpd1l	Plgrkt
Ttf2	Cybb	Cspp1	Plgrkt	Cep350	Pak3	Zfp536	Heg1	Grcc10
Hrc	Nudcd2	Gpr85	A130038J17Rik	Lpcat1	Fxyd5	Tyw5	A330075M08Rik	Zfp536
Sorbs2	AI225934	Ndnl2	Slco2b1	Bdh1	Atad5	Nop56	Txnip	Vti1b
Irgm2	Sipa1l1	Rbbp4	Trip12	Ebf2	Capza2	Sesn1	Epn2	Cep57l1
Dtx3l	Mid1	Azin1	Tmem30a	Irf1	S100a16	Casz1	Dnajc3	Cyb5r4
Ppm1g	Ccdc77	Ppt1	Pnp	Fxyd5	Gpm6b	Pten	Cox15	Pcdh19
Tgif2	Rictor	Gm11716	Plcb1	Zfp157	Ccl27a	Zfp157	Plgrkt	Col3a1
C530008M17Rik	Fam129a	Serpine1	H2-Eb1	Sept11	Cdca4	Ankrd40	Fli1	Gimap1
Smc4	Aar2	Ighm	Stap2	Tm2d2	Rabl3	Sypl	Tmem50a	Kif23
Gpr146	Icam2	Nlrc5	Tcaf1	Tsc1	Lpl	Cyb5r4	Lbp	Zfp40
Ptprc	Stx3	Pnn	Zfml	Adk	Ccng1	Gpd1l	Rnf125	Casc4
Kcnd2	Sys1	Errfi1	Fbxo33	Nucks1	Slc22a17	Mapk6	Kcnh2	Homer1
Cilp	Maged1	Tex9	Hsph1	Isg20	Gm9222	2900097C17Rik	Vegfa	Ifi47
Katnal1	Slc7a5	Acss1	Cxcl13	Rgs7bp	Vti1b	Cyp1b1	6030442H21Rik	Utrn
Fem1c	Kdm5c	Ccl8	Map1lc3b	Zfml	Myrip	Cyp20a1	Nedd9	St3gal6
Ltv1	Slc39a6	2010309G21Rik	Sqstm1	Cd53	Pcdh19	Zmym4	Ehd2	4930406D14Rik
Slc25a34	Ndnl2	Cpeb1	Rgs7bp	Col11a1	Folr2	Zfp568	Ifitm2	Mxd3
Gnl3	B130052P14Rik	Apold1	A330075M08Rik	Clec1b	Plekhb1	Ankrd32	Acin1	Casq1
Rpl12	Hhatl	Tap2	Amz2	Nck1	Prelid2	Tspo	Myo10	Cyb5r3
Per2	Pcnxl3	Stbd1	Atp5b	Hif3a	Ccm2l	Lamp1	Smpd1	Csgalnact2
Cbr3	Igfbp2	Oasl2	Kcnh2	1110034G24Rik	Ddx5	Crem	D930016D06Rik	Arl8b
Mpeg1	Sipa1l2	Pecam1	Clip1	Sypl	Amz2	Xbp1	Pros1	Plekha5
Parp12	1110018N20Rik	Atrx	Tor3a	Pycr1	Ube2d2a	Rac1	Prune2	Nck1
Cd200	Tob2	Ms4a6d	Dusp1	Mtx2	Tppp3	Fahd1	Spc24	Tmco3
Rasgef1b	Gnb4	Ankrd23	Bcl7a	C730049O14Rik	Phrf1	Tmed10	Tspo	Dennd6a
Magi1	Smad3	Slc15a2	Slc10a6	Tpbg	Hnrnpd	Pa2g4	Tmem191c	Fip1l1
Nrm	Ablim1	Arid4b	Kat2b	Itpkb	Mpp6	Desi2	Baz1b	Atraid
AI607873	Prr3	Ptgs2	Hpcal1	Cd300lg	Car4	Mfap3l	Stil	Slmap
Col18a1	Ccnt2	Pah	Rasal2	Nceh1	Fam135a	Clasp1	Nampt	Stau2
Ptprf	Midn	Cd52	Tpi1	Arhgef39	Crip1	She	R3hdm1	Hspa4l
Snx4	Wisp2	Cd14	D930016D06Rik	Plcb1	Tfpi	Stau2	Khsrp	Erbb2
Cdk8	Ltv1	Cd74	Fxyd5	Hsph1	H3f3b	Slc43a3	Akr1b10	Ncoa7
Trim54	Rps17	Scoc	Reep3	2810408B13Rik	Tln2	Ube2d3	Gpcpd1	E030016H06Rik
Esam	Ccne2	Ttc39b	Crim1	Nampt	Akap11	Heg1	Rac1	Stat1
Rcc2	Pros1	Lgals3	Neil3	Id1	Gm19966	Psmb4	Ssfa2	Mfsd6
Ror1	Tnks2	Igtp	Mfn2	Col18a1	Bag6	Tmem191c	AU015536	Prelid2
Dcp2	2610024D14Rik	Nfkbia	Plekha5	Slc10a6	Foxk2	Dnajc3	Klhdc3	Eral1
Igfbpl1	Vmp1	Lgals3bp	Ankrd11	Ankrd11	Diap3	Rhobtb3	Nr4a3	Klhdc3
Nol4l	Tprgl	Nr4a3	Tdrp	Txlnb	Dyrk2	Ppat	Diap2	Trim37
Pkd1	Ttn	Emcn	Nceh1	Herpud1	Setd6	Cox7a2l	Ddx5	Crebrf
Stk39	Nucks1	Gtf3c1	Ago3	Tmbim1	Xpot	Crebrf	Ctsd	She
Anp32e	Med13	Sema3g	Gnai1	Dram1	Pcsk5	Dnajb9	Rnf13	Rac1
Mbtd1	Xpo1	Cdh13	Sept11	Ccm2l	Mrps12	Ctsd	Fam81a	Ifi44
Cbx5	Galnt2	Klhl40	Epha3	Tcf25	Eral1	Vps35	Herpud1	Lgals3
Hypk	Pik3r3	Perm1	Ddx5	Synj2bp	Irx3	Tmco3	Plk1	Arhgdib
Mapk6	Plvap	Ifi47	Gusb	Gpr22	Ndufa1	Isg20	Vti1b	Coro1a
Clu	Abcc1	Mpeg1	Cd274	2700049A03Rik	Mybpc2	Ccm2l	Arpc1b	Stmn2
Prkaa1	Ccnc	Rora	Desi2	Ctsd	Herpud1	Gm15417	Smim13	Tcf7l2
Maf	Fem1c	Cytip	Cyb561	BC004004	Smpd1	Ip6k2	Amz2	Pten
Atp7a	H1f0	Lpcat1	Klf6	Ppara	4833412C15Rik	Wwtr1	Cyp26b1	Gstm2
Smarca2	Ttc19	Smagp	4833439L19Rik	Ankrd32	Setd5	Fam81a	Ctsz	Rab8b
Calu	Yaf2	H2-Eb1	Bclaf1	Ebf1	Hnrnpl	Gnaq	Gimap1	Acin1
Rbp1	Tcf4	H2-M3	BC004004	Zfp36l2	D130084N16Rik	Fcer1g	Timeless	Amz2
Chsy1	Htra2	Mt2	Chchd3	Hpcal1	Vamp5	Gimap5	Gm14057	Sesn1
Myocd	Fam174b	Pdgfd	Nampt	Sdf4	Myo10	Prkch	Sybu	Atp11c
Cdh13	Ubtd2	D18Ertd232e	Clec1b	Cyp20a1	Etaa1	Ednrb	Tm9sf3	Skil
Ralb	Asxl2	Lama4	Cyp20a1	Me3	Kdelc1	Arl8b	Homer1	Cyp26b1
Cdca2	Sept11	Pla1a	Arap2	Tor3a	Tob2	Cript	Cd74	Mapk6
Cotl1	Nfkbia	Vgll2	Tln1	Pcdh18	Polb	Ppp6c	A230058F20Rik	Tspo
Nop58	Rbm14	Colec11	Prim1	Glrb	Ankrd26	Bpgm	2700049A03Rik	Nek7
Mettl6	Pprc1	Lipa	Zfp568	Incenp	Acss1	2610024D14Rik	Timp1	Sspn
Nup107	Zfp566	Serpinb9	Fam171a2	Magi3	Mcam	Tmem50a	Zfp106	Per2
Tmsb10	Bcl2l11	Tob2	Dnajc3	Hras	Ints8	2810408B13Rik	Ptrf	Tbx20
Chpt1	Greb1l	Capg	Limch1	Pde2a	Mansc1	2310001H17Rik	Tor1aip1	Cntrob
Cybb	Eprs	Gca	Slc39a6	BC023969	Pdlim7	Tor1aip1	Tcf25	Tspan17
Ezr	Ddr1	Heg1	Cep350	Stat1	Pkdcc	Id1	Ebf1	Adamts1
Folr2	Pgbd5	Sox18	Vamp8	Prrc2c	2310030G06Rik	Fxyd5	Xbp1	Zfp955b
Pdzd8	Abhd5	Ly86	Cdon	Jdp2	Errfi1	Ctgf	Afmid	Tmed10
Ggnbp1	Hint3	Fam129a	Htatip2	Cox7a2l	Egr3	Prune2	Pa2g4	Smagp
Hook1	AI503316	Rapgef5	Nuak1	Pten	Serpine1	Zswim7	Cdc37	Rps5
Soat1	Plekha4	Prkd2	Ppat	Lamp1	Ptprc	R3hdm1	C730049O14Rik	Ifitm2
Ctsh	Tor1a	Elavl2	Cep57l1	Rnf144b	Pah	Tob2	Nek7	Arhgap30
Lemd3	Eri1	Baz1b	Sox17	Uqcr10	Ptgs2	Perm1	Desi2	Scarb2
Ssb	Sec61a1	R3hdm1	Pkn2	Ddhd2	Gtf3c1	Tenc1	Tfb1m	Rif1
Thbd	Rbms3	Mir99ahg	Ndufs2	H2afz	Ighm	Clec1b	Bcl7a	Id3
Cand2	Luc7l2	Arhgap30	Nav1	Cbx5	Cpeb1	Per2	Trim37	Tmod3
Sdccag8	Atxn2	3222402N08Rik	Ppap2b	Nhsl2	Birc6	Tmcc2	Gimap6	Cdk13
Rbmx2	Prmt1	A330075M08Rik	Tyw5	Crebrf	Arid4b	4930523C07Rik	Fcgrt	Dock1
Hcfc2	L3hypdh	D930016D06Rik	Ifit2	Ankrd23	Nlrc5	Gusb	Coro1a	Lpcat1
Gemin6	Cped1	Cd300lg	Isg20	E030016H06Rik	Capg	Nucks1	Zfand2a	Tapbp
Tubb5	Atp2c1	Mtx2	Trim12c	1110008F13Rik	Slc15a2	Scarb2	Mpeg1	Tob2
Naa40	Ddr2	Gimap1	Ppp6c	Krba1	2900097C17Rik	Anxa6	Fahd1	Il6ra
Kif23	Acaa2	A130038J17Rik	Usp1	Ets2	Shisa5	Fgfr3	Id3	Guk1
Sirt1	Nop56	Slc43a3	Hras	Fcgrt	Mat2a	Pros1	Nsd1	Dab2
Zfp606	Notch4	St3gal6	Dscc1	Stau2	Hbb-b2	Zmynd11	Ttc9c	Zfp606
Rev3l	Mical1	Galnt15	Grcc10	Grcc10	2010309G21Rik	Slc10a6	Cox7a2l	Acer2
Tenm4	Ttll4	Tmem182	Gimap5	Adam33	Ccl8	Nek7	Scarb2	H2-Eb1
Irx4	Upf3b	Sephs1	Ctss	Atp5e	Apold1	Skil	Gnaq	Tcta
Casp3	Sntb2	Acad11	Csgalnact2	Abracl	Rint1	Ppargc1b	Eif3a	Txlnb
Rbm45	Pf4	Helz2	Ngfrap1	Mcl1	Pecam1	Tmem30a	Frzb	St6galnac2
Iqgap3	Sbf2	Rapgef3	Pdcd10	2610019N06Rik	Nfkbia	Psmb10	Ube2d3	Nedd9
Schip1	Hook1	Gtpbp4	Zdhhc6	Pa2g4	Slc30a1	Phf14	Eif3b	Ddrgk1
Arid2	Rfx7	2900097C17Rik	Cops6	Ecscr	Nedd4	Rest	Tmsb10	Galnt15
Camk2d	Trpm7	Rint1	Gcnt2	Dscc1	AI506816	2700060E02Rik	Tmod3	Fam81a
Ewsr1	Serpine1	Rbbp8	Jdp2	Atp8b1	Wdr12	Kcnb1	Ids	Gpd1l
Aamdc	Errfi1	Csrp2	2810408B13Rik	5930427L02Rik	Ccdc85a	Eral1	Klhl30	Twf2
Pamr1	Ighm	Ifit2	BC022960	Bpgm	Bptf	Kif20a	Reep3	Lrrc8a
Jade2	Nlrc5	Fbn1	Nqo1	Fez2	Lipa	6030442H21Rik	Zfp318	Rlf
Ergic1	Tex9	Srrm1	Itm2c	Loxl2	Ms4a6d	Myl4	Cyb5r3	2700049A03Rik
Dgat2	2010309G21Rik	Ttc3	Txnip	B230118H07Rik	Cyfip2	Rps5	Atp8a1	Nsd1
Tcf7l2	Apold1	Icam2	Irx2	Prelid2	Nebl	C730049O14Rik	Ctsb	Prox1
Enpp2	Ccl8	Slmap	Ddx10	Cript	Rapgef5	Zfp292	Pdhb	Dad1
4921519G19Rik	Arid4b	Htatip2	Greb1l	Mxd3	Cd14	Oxa1l	Ppt1	D17Wsu92e
Fcgrt	Acss1	Ecscr	Kif20a	Gpd1l	Rnf125	Ypel5	Tsc1	Atp8a1
Spopl	Col1a1	Dram1	Bpgm	Sdk2	Nsd1	Zfp36l2	Snca	Klf10
Gpx8	Gtf3c1	Kctd12b	Acer2	Arap2	Nuak1	Serpinh1	Ralgapa1	Lrp1
Alg9	Atrx	Cd53	Per3	Phf14	Atrx	B230118H07Rik	4930506M07Rik	Spty2d1
Supt16	Cd52	Rlf	Ppp1r12b	Mettl1	Cdh11	Ly86	Rest	Gdi2
Phtf2	Cd14	Abcc4	Ndufv1	Bag3	Ttc39b	Mtx2	Prkd2	Ankrd11
Tmem168	Cpeb1	Arhgdib	Kdr	Zmynd11	Utrn	Gck	Cdk13	2310001H17Rik
Naa15	Cytip	Tor3a	Afmid	Vps35	Cybb	Pik3r6	Crim1	Samm50
Nmd3	Tap2	Gimap5	Trak2	Prune2	Fam117b	Bdh1	Smagp	Fkbp10
Shroom2	Ttc39b	Cd274	2610024D14Rik	Ly86	Cytip	Pea15a	Neil3	Magi3
Dock7	Sema3g	Mat2a	Cidea	2610024D14Rik	Acot9	Arpc1b	Adamts1	2610005L07Rik
Sorbs1	Scoc	2010109K09Rik	Pla2g16	Zfp568	Nedd9	Sept11	Slc43a3	Arid4b
5033430I15Rik	Oasl2	Luc7l2	Msi2	Ndufs2	St8sia6	Rab8b	Atp11c	Oxa1l
Tmpo	D18Ertd232e	Efna2	Cript	Coro1a	Rora	Rapgef3	Mgst1	Irgm1
Slc16a6	Pla1a	Shprh	Tyms	2610020H08Rik	Tap2	Vps37c	Dennd6a	Gpr116
Setd5	2900097C17Rik	Sybu	Tcta	Bri3bp	Fech	Plgrkt	Magi3	Clec2d
Tro	Plek	AI314604	5930405F01Rik	Ppp1r3c	Cdh13	Stc1	Arf6	Slc43a3
Rragd	Ms4a6d	Ptprg	Ly86	Ralgapa1	Rbbp8	Zfp318	Dusp1	Tmsb10
Satb1	Ptgs2	Nsd1	Dnpep	Plgrkt	AU015536	Ebf2	Ly86	Crem
Cpsf2	H2-M3	Klf7	Pa2g4	Fli1	Flrt2	Fis1	Amy1	Rapgef2
Dicer1	Vtn	Stc1	Mtx2	Sema3g	Tmco3	Wisp2	Gnai1	Rbbp8
Ccnjl	Gca	Cd83	Zfp462	Yipf7	Acvrl1	Ankrd63	Rapgef2	Zmym4
Desi2	Lama4	Cyb561	Zfp157	Stc1	4632428N05Rik	Klhl30	Scoc	Heg1
Wscd1	Pah	Gstm2	Nck1	Tmod3	Klf6	Klhdc3	App	Ptpn18
Arhgap5	Ifi47	Trdn	Endou	Amy1	Scoc	Ifitm2	Asb13	Eif3b
Tm6sf1	Podxl	Fxyd6	Ttc3	Fam129a	Pla2g16	2700038G22Rik	Cbx3	Ccm2l
Sesn3	Ccdc85a	Cd9	Tmbim1	Bdp1	Dtx3l	Dbndd2	Samm50	Tsc1
Kdm2b	Capg	Tspan17	Dbndd2	Ier3ip1	Gpc6	Cd47	Cntrob	BC022960
Tjp2	Cd74	Eif4g1	Fam63b	Clip1	Cep135	Herpud1	Mcf2l	Gck
Eprs	Nr4a3	Slc30a1	Gpd1l	Zfp536	D330013E07Rik	Pmp22	D17Wsu92e	Mcl1
Wt1	Lgals3bp	Tef	Fgfr2	Diap2	Ppp1r12b	Adk	Ndufb9	Prim1
Fgf1	Lgals3	Vma21	Ubtf	Tsc22d1	Oasl2	Tspan7	Gli2	Timeless
Fxyd6	Ets2	Wdr12	1110034G24Rik	Dbndd2	Ctgf	Cyb561	Vps37c	Atrx
Chd7	Polr3k	Anxa1	Bdh1	Zfp644	Atp8a1	Tmbim1	Irgm1	Stc1
Hand2	Gtpbp4	P2ry6	Mid1	Lbh	Smagp	Gstm1	Rlf	Cript
2310057M21Rik	Mat2a	Greb1l	Creg1	Endou	Acin1	Clip1	Cyp1b1	Larp4
Fam199x	Coro1a	Lpp	Ppp1r13b	Icam2	Cd52	Tra2b	Lamp2	Bcl7a
Slc16a4	Cyp1b1	Parp9	Helz2	Ptrf	Slmap	Cdc37	Tmcc2	Ears2
AU015536	Nsd1	Yipf7	Alox5ap	Rbms3	Cep57l1	Adamts1	Lipo1	Arpc1b
Ncs1	Smagp	Use1	Wisp2	Sh3gl3	Klf10	Mlec	Nck1	BC004004
BC052040	Kctd12b	Fam117b	Rnf130	Top2b	H2-M3	Per3	St3gal6	Capza2
Ugdh	Lipa	Prdm11	Fez2	Rnf13	Plekha5	C77405	Me1	Casz1
Emr1	Prkd2	Pycr1	Cyb5r4	Tcf21	Smg6	Arl6ip1	Asf1a	Wdr90
Atf5	Gnas	Cxcl13	Rapgef3	Nanp	Htatip2	Apcdd1	Mettl1	Psmb10
Zfp9	Rbbp8	Ncl	Bag3	Haus6	Bhlhe40	Bhlhe40	8430401P03Rik	Ypel5
Lpl	Rint1	Fam78a	Igf1	Gpsm2	Lpcat1	Tor3a	D18Ertd232e	Alg2
Kitl	C730049O14Rik	Coro1a	Tcf21	Dab2	Vtn	Bag3	Sept4	Ssr4
Gpr22	Cd83	Gnai1	Dram1	Lipe	Lgals3bp	Mmp16	Znrf2	Igtp
Ebf2	Cux2	Rcan2	Ube2d3	Nqo1	Magi3	Dock1	Tmbim1	Pa2g4
Klc1	Baz1b	Ggh	Ralgapa1	Casz1	Fam78a	Ears2	Ppp6c	4930506M07Rik
Tia1	Cd34	Pkn2	Ctr9	Tmem30a	Zfml	2610019N06Rik	2810408B13Rik	2810410L24Rik
Vma21	Rora	Syngr1	Arhgap6	Cd47	Prox1	Szt2	Ankfy1	C730049O14Rik
Pi4k2b	Ankrd23	Rcc2	Bdp1	Tmem182	Pmp22	Cdk13	Arhgef3
Tesc	R3hdm1	Endou	Tcf25	Cenph	Tor1aip1	Fam171a2	Per2
Abi2	Gimap1	Rnf144b	Vps72	Ankfy1	Lcp1	Dab2	Fgfr3
Rai2	Ahr	Scp2	Fcgrt	Ppp6c	Scai	8430401P03Rik	Uba7
Rpl13a	Bptf	Car4	Incenp	Capza2	Ostm1	Abcc4	Bpgm
Gstk1	Efna2	Tcf21	Ager	Bik	Ecscr	Mphosph9	Casp4
Tyms	Slmap	Nuak2	Zmynd11	Rapgef6	Mcf2l	Rlf	Ppfia4
Sulf2	Fam78a	Herpud1	Sdc1	Id4	Fam171a2	Gdi2	Ntmt1
Xpot	Slc30a1	Fgfr2	Anxa6	Pmp22	Dnajc3	Mtf2	Grcc10
Snx12	Syngr1	4632418H02Rik	Klf10	Cd274	Baz1b	Ddrgk1	Hsd17b11
Cap2	E030016H06Rik	D330013E07Rik	Ntmt1	Cyb561	Bst2	Ncoa7	Mapk6
Mageh1	Cdk13	Lbp	Myo1c	Bclaf1	Sdf4	Prelid2	Ctgf
Gap43	Ptger4	Naa35	Hif3a	Afmid	Plcb1	Tenm3	Zfml
Fbxo5	Igtp	Tmbim1	Rnf13	Anxa1	Ebf1	Gtpbp4	Cript
Elavl1	A330075M08Rik	Zbtb4	2610020H08Rik	Rac1	Cxcl13	Hras	Zmym4
Rnf44	Zfp568	Cdk13	Ctsd	Gli3	Cryab	Cenpp	Fis1
Ctdspl2	Gpcpd1	Tfb1m	Pkdcc	Clasp1	Ube2g2	Cd274	Lima1
B2m	Elavl2	Emc10	Sipa1l1	Lipo1	Prim1	Ampd2	Twf2
Gdf10	Ifit2	Smo	Diap2	Ahr	Ralgapa1	Ddhd2	Kctd12b
Pabpn1	Lpp	Kdr	5430421B17	Ube2d3	Skap2	Dram1	Unc50
3110021A11Rik	D930016D06Rik	Tdrp	2700049A03Rik	Ddx5	Lgals3	Pank1	Dzip1
Lrpprc	Utrn	Gpcpd1	Tmem88	Maff	Cd47	Cbx5	Ncoa7
Pgbd5	Cd9	Mybbp1a	Chd4	Zfp148	Ctsz	Tbl1x	Ypel5
Chic1	Ptprg	Gpsm2	Pdss1	Serpinh1	Mpeg1		Anxa5
Strbp	Col3a1	Ttc33	Pea15a	Rasgrp3	Plk1		Igtp
Zfp507	Ecscr	Bcl7a	Ephx2	Ppp4r1l-ps	Igtp		Ppp1r13b
Med17	Isg20	Nqo1	Nav3	Ggnbp1	A330075M08Rik		Kctd10
Shmt2	Tfb1m	Cux2	4930406D14Rik	Dnaja4	Jade2		Fitm2
1110018N20Rik	Prune2	Abcc1	Lpp	Cdon	Rab8b		Pea15a
2810455D13Rik	Arhgap6	Hhatl	Wwtr1	Gdf10	2810408B13Rik		Calu
Ldhd	Mir99ahg	Pcm1	Zfp644	Npdc1	Kcnj3		Cops6
Tspan33	Ctgf	Me3	Pten	Ntmt1	Ifi47		Zswim7
Cachd1	Mfap3l	Fli1	Cenpc1	Sep15	Fcgrt		Ssr4
Slitrk5	H2-Eb1	Tmtc1	Zfp148	Tcaf1	Stat1		A130038J17Rik
Eif4e3	Cd300lg	Gpx1	Vwa1	Rfc3	1110059G02Rik		Zbtb7a
Ank2	Fam117b	Fitm2	Cox7a2l	C77370	Kcnh2		Man1a
Rasgrp2	Wdr12	Bcl6b	Cenpp	Tro	Dusp1		Cd274
Vsig4	A130038J17Rik	Ahr	Zfp647	Tmem191c	Hif3a		Fam171a2
Ssr3	Eif3a	Neil3	Cttnbp2	Rapgef3	Tmbim1		Ankrd11
Prmt3	Dram1	Dctd	Cntrob	Tmem141	Cdk13		Adam19
Rps25	Parp9	Pacsin3	Nedd9	Chtf18	Usp8		Tprgl
Mmrn2	Plcb1	Kcnj8	Bhlhe40	Sephs1	Nr4a3		Prkch
Zmym2	Shisa5	Casq1	AU022245	Ttc3	St3gal6		Syngr1
Pim1	Tmem182	Ets2	Rcc2	Akr1b10	Cep350		Lrrc8a
Htra2	Ppp1r3c	H2afz	Kdm5b	Zfp647	Gimap1		Cux2
Adprh	Bves	Prim1	Ptpn18	Lcp1	Pa2g4		Fbn1
Dennd2a	AI314604	Appl2	Naa30	Ifit2	Prkd2		Mcl1
Tnfsf10	Trdn	A230058F20Rik	Abl1	Diap3	Vgll2		Fkbp10
Yipf6	P2ry6	Myo10	Ier3ip1	Wisp2	2310001H17Rik		Fam174a
Brd8	Sybu	Ung	Cd302	Sorbs1	D930016D06Rik		Fxyd5
Abce1	Per3	Bptf	AU021092	Oxa1l	Ankrd40		Hspa4l
Stap2	St3gal6	Kalrn	Bcl6b	Abl1	Zfp36l2		Dock1
Midn	Gimap5	Mfn2	Zswim7	Ppp1r13b	Tmed10		Erdr1
Ebf1	Tmbim1	Tcta	Synj2bp	Ears2	Cyb5r4		Ppp1r2
Ints6	Arhgap30	Gpx4	Uqcrq	Tbc1d15	Psmb4		Sh3bgrl2
Ezh1	Klf7	Icam1	Zc3h15	Dnajb9	Smo		Crem
Kirrel	Smo	Dnaja4	Abcc4	Fam171a2	Irgm1		Spty2d1
Fam98b	Npc2	Cbx3	Vps35	Reep3	Dennd6a		Car7
Smarcad1	Rabac1	Rapgef1	Lipo1	Pkn2	Stau2		Pten
Pdlim4	Cxcl13	Gm20748	Nop58		Il6ra		Fras1
Tead1	BC004004	Ppp1r3c	Tnfrsf21		Desi2		Lpp
March7	Col5a2	Wisp2	H3f3b		Adk		Fosl2
Ahnak	Fcer1g	Psmb10	Ndufa9		Mfap3l		C030011G24Rik
2810474O19Rik	Pycr1	Zfp568	Serpinh1		Icam2		Zfp157
Zbtb25	Cd53	Skap2	Lims1		Tnfsf10		Cltb
Hspa4	Dusp1	Prkch	Yipf7		Syngr1		Id1
Adcy7	Lpcat1	Alpl	Stau2		R3hdm1		Ank1
Atpaf1	Colec11	2810405F15Rik	Parp9		Rest		Tspan17
Snrnp40	Arhgdib	Med6	Pmp22		Id1		Stc1
Acvr1b	Ccdc69	Ddhd2	Tmem141		Casz1		Sdc4
Ube2h	Ncl	Relb	Zbtb4		Tyw5		C77405
3110073H01Rik	Zfp157	Scai	Stc1		Gpcpd1		Rapgef3
Ppp1r3d	Trip12	Fcer1g	Mtap		Zfp292		Esrra
Zfp354c	Itm2b	Prune2	Sephs1		Acer2		Pcdh19
Hic2	Id4	Tcf15	Diap3		Slc25a19		Clip1
Car3	Skap2	Cdon	Zfp106		Clip1		Eml5
Ccdc3	Tspan17	Slfn2	S100a13		D17Wsu92e		Arhgef39
Tspan13	Sox6	Vwa1	Mybbp1a		2810405F15Rik		Zfp568
Zcchc8	Psme2	Spc24	Oxa1l		Msi2		Cebpb
Scaf11	Plgrkt	Itgb2	Dennd6a		Acadvl
Ttll1	Psmb10	Jdp2	Lipe		Cd74
Kif6	Limch1	Cd34	Cyp1b1		Tcf25
Tnks	5430421B17	Ube2d2a	Dkk3		Cd53
Ndnl2	Ppap2a	Clip1	1700025G04Rik		Akr1b10
Bag6	Magohb	Tubb1	Rapgef1		Tmem191c
Rad51	Rcan2	Zc3hav1l	Slc16a12		Mtf2
Sephs1	Tor3a	Myl9	Casz1		Zfp318
Gng11	Rapgef3	Bmf	Rfc3		Rgs7bp
Yy1	Ube2d2a	Sdk2	Ctsf		Perm1
Gtf2ird1	2010109K09Rik	Pros1	Gnaq		BC004004
1810032O08Rik	Bcl7a	Per3	Rcor3		Dock1
Tes3-ps	Clip1	Trappc4	Coro1a		Bag3
Asna1	Vgll2	Cracr2b	Cast		2700049A03Rik
Ap5m1	Tcta	Sox6	Maf		Ddx10
Crebzf	Sephs1	Lipe			Tsc1
Mthfd2l	Slc43a3	D930001B02			Clec1b
Rpn1	Cep135	Hpcal1			Skil
Caprin1	Kcnj8	Utrn			BC003331
Ptprd	Htatip2	2810408B13Rik			Tmod3
Cnot6	Fzd1	Nus1			Kcnb1
Perm1	Dctd	Jmy			Nampt
Nup54	Anxa1	Adk			Fli1
Timm9	Helz2	AI506816			Fkbp10
Snhg3	Fxyd5	Kcnmb4			Zfp157
Ago2	Cul4b	Cyp1b1			Rlf
[truncated: 797 more rows]

## Sheet: Unique DEGs
Table S9. Uniquely differential expressed genes (DEGs) at each developmental time point
E10.5			E11.5			E12.5			E13.5			E14.5			E15.5			E16.5			E17.5			E18.5			E19.5
Symbol	Name	GeneID	Slamf9	SLAM family member 9	98365	Mt2	metallothionein 2	17750	Fry	furry homolog (Drosophila)	320365	Klf2	Kruppel-like factor 2 (lung)	16598	Gpc6	glypican 6	23888	Mrpl49	mitochondrial ribosomal protein L49	18120	Nox4	NADPH oxidase 4	50490	Slu7	SLU7 splicing factor homolog (S. cerevisiae)	193116	Hspb8	heat shock protein 8	80888
C230007H23Rik	RIKEN cDNA C230007H23 gene	319341	Thsd7a	thrombospondin, type I, domain containing 7A	330267	Dach1	dachshund 1 (Drosophila)	13134	Reep5	receptor accessory protein 5	13476	Tufm	Tu translation elongation factor, mitochondrial	233870	Kcnj3	potassium inwardly-rectifying channel, subfamily J, member 3	16519	Snhg4	small nucleolar RNA host gene 4	100503380	Tm9sf3	transmembrane 9 superfamily member 3	107358	Guk1	guanylate kinase 1	14923	Hexb	hexosaminidase B	15212
Smarca2	SWI/SNF related, matrix associated, actin dependent regulator of chromatin, subfamily a, member 2	67155	Abhd5	abhydrolase domain containing 5	67469	Gm20748	predicted gene, 20748	545261	Trak2	trafficking protein, kinesin binding 2	70827	Maff	v-maf musculoaponeurotic fibrosarcoma oncogene family, protein F (avian)	17133	Litaf	LPS-induced TN factor	56722	Pnkd	paroxysmal nonkinesiogenic dyskinesia	56695	Sumf1	sulfatase modifying factor 1	58911	2810416G20Rik	RIKEN cDNA 2810416G20 gene	100040353	Ctsc	cathepsin C	13032
3110021A11Rik	RIKEN cDNA 3110021A11 gene	67289	Nr3c2	nuclear receptor subfamily 3, group C, member 2	110784	Tubb1	tubulin, beta 1 class VI	545486	Fhl2	four and a half LIM domains 2	14200	Srsf6	serine/arginine-rich splicing factor 6	67996	Axl	AXL receptor tyrosine kinase	26362	Akap1	A kinase (PRKA) anchor protein 1	11640	Timp1	tissue inhibitor of metalloproteinase 1	21857	C80258	expressed sequence C80258	97540	Ggct	gamma-glutamyl cyclotransferase	110175
Ezh1	enhancer of zeste homolog 1 (Drosophila)	14055	Ubxn6	UBX domain protein 6	66530	Ampd3	adenosine monophosphate deaminase 3	11717	Tmem88	transmembrane protein 88	67020	Mbd6	methyl-CpG binding domain protein 6	110962	Prkrir	protein-kinase, interferon-inducible double stranded RNA dependent inhibitor, repressor of (P58 repressor)	72981	AW556556	expressed sequence AW556556	106817	Mgst1	microsomal glutathione S-transferase 1	56615	Larp4	La ribonucleoprotein domain family, member 4	207214	Agpat3	1-acylglycerol-3-phosphate O-acyltransferase 3	28169
Mtmr11	myotubularin related protein 11	194126	Sntb2	syntrophin, basic 2	20650	Tmod4	tropomodulin 4	50874	Sdhd	succinate dehydrogenase complex, subunit D, integral membrane protein	66925	Casd1	CAS1 domain containing 1	213819	Mrps18a	mitochondrial ribosomal protein S18A	68565	Hmg20a	high mobility group 20A	66867	Lamp2	lysosomal-associated membrane protein 2	16784	Slc47a1	solute carrier family 47, member 1	67473	Ctnnal1	catenin (cadherin associated protein), alpha-like 1	54366
2810474O19Rik	RIKEN cDNA 2810474O19 gene	67246	Uhrf2	ubiquitin-like, containing PHD and RING finger domains 2	109113	Mettl7a1	methyltransferase like 7A1	70152	Mrpl12	mitochondrial ribosomal protein L12	56282	Sh3gl3	SH3-domain GRB2-like 3	20408	Parm1	prostate androgen-regulated mucin-like protein 1	231440				Me1	malic enzyme 1, NADP(+)-dependent, cytosolic	17436				Lpar4	lysophosphatidic acid receptor 4	78134
Adcy7	adenylate cyclase 7	11513	Ldlrad3	low density lipoprotein receptor class A domain containing 3	241576	C730029A08Rik	RIKEN cDNA C730029A08 gene	320926	Lims1	LIM and senescent cell antigen-like domains 1	110829	Slc35a2	solute carrier family 35 (UDP-galactose transporter), member A2	22232	Gm10336	predicted gene 10336	328186				Znrf2	zinc and ring finger 2	387524				Eppk1	epiplakin 1	223650
Ccdc3	coiled-coil domain containing 3	74186	Crebbp	CREB binding protein	12914	Atf3	activating transcription factor 3	11910	Atp5k	ATP synthase, H+ transporting, mitochondrial F1F0 complex, subunit E	11958	Lig3	ligase III, DNA, ATP-dependent	16882	Rtn2	reticulon 2 (Z-band associated protein)	20167				Arhgef3	Rho guanine nucleotide exchange factor (GEF) 3	71704
Nckap1l	NCK associated protein 1 like	105855	AI131651	expressed sequence AI131651	98858	Socs3	suppressor of cytokine signaling 3	12702	Cast	calpastatin	12380	Mecp2	methyl CpG binding protein 2	17257	Tnfaip2	tumor necrosis factor, alpha-induced protein 2	21928				Hsd17b11	hydroxysteroid (17-beta) dehydrogenase 11	114664
Sept8	septin 8	20362	Eno2	enolase 2, gamma neuronal	13807	3222402N08Rik	RIKEN cDNA 3222402N08 gene	74021	Gadd45b	growth arrest and DNA-damage-inducible 45 beta	17873				Dym	dymeclin	69190				Vamp4	vesicle-associated membrane protein 4	53330
Camk1d	calcium/calmodulin-dependent protein kinase ID	227541	Shroom3	shroom family member 3	27428	Mmp14	matrix metallopeptidase 14 (membrane-inserted)	17387	5930405F01Rik	RIKEN cDNA 5930405F01 gene	320550				Kras	v-Ki-ras2 Kirsten rat sarcoma viral oncogene homolog	16653				Lima1	LIM domain and actin binding 1	65970
Plxdc1	plexin domain containing 1	72324	Gcc2	GRIP and coiled-coil domain containing 2	70297	Fstl1	follistatin-like 1	14314	Chd4	chromodomain helicase DNA binding protein 4	107932				Atp5a1	ATP synthase, H+ transporting, mitochondrial F1 complex, alpha subunit 1	11946				Unc50	unc-50 homolog (C. elegans)	67387
Doc2g	double C2, gamma	60425	Dnajb12	DnaJ (Hsp40) homolog, subfamily B, member 12	56709	Snn	stannin	20621	9430076C15Rik	RIKEN cDNA 9430076C15 gene	320189				Cpe	carboxypeptidase E	12876				Fbxo32	F-box protein 32	67731
Per1	period circadian clock 1	18626	Cd2ap	CD2-associated protein	12488	Atxn7l3b	ataxin 7-like 3B	382423	Kdm5b	lysine (K)-specific demethylase 5B	75605				Trp53inp2	transformation related protein 53 inducible nuclear protein 2	68728				Anxa5	annexin A5	11747
Slfn8	schlafen 8	276950	Taf5	TAF5 RNA polymerase II, TATA box binding protein (TBP)-associated factor	226182	Zfp503	zinc finger protein 503	218820	LOC552909	uncharacterized LOC552909	552909				Yipf1	Yip1 domain family, member 1	230584				Man1a	mannosidase 1, alpha	17155
Retn	resistin	57264	Scyl2	SCY1-like 2 (S. cerevisiae)	213326	Nek6	NIMA (never in mitosis gene a)-related expressed kinase 6	59126							Atp5g3	ATP synthase, H+ transporting, mitochondrial F0 complex, subunit C3 (subunit 9)	228033				Fam174a	family with sequence similarity 174, member A	67698
Sema3b	sema domain, immunoglobulin domain (Ig), short basic domain, secreted, (semaphorin) 3B	20347	Caprin2	caprin family member 2	232560	Bmf	BCL2 modifying factor	171543							Mgea5	meningioma expressed antigen 5 (hyaluronidase)	76055				Sh3bgrl2	SH3 domain binding glutamic acid-rich protein like 2	212531
Stom	stomatin	13830	Smad3	SMAD family member 3	17127	Nrp	neural regeneration protein	654309							Plekha3	pleckstrin homology domain-containing, family A (phosphoinositide binding specific) member 3	83435				Mturn	maturin, neural progenitor differentiation regulator homolog (Xenopus)	68235
Fam124a	family with sequence similarity 124, member A	629059	Tnks2	tankyrase, TRF1-interacting ankyrin-related ADP-ribose polymerase 2	74493	Kcnmb4	potassium large conductance calcium-activated channel, subfamily M, beta member 4	58802							Cox7a2	cytochrome c oxidase subunit VIIa 2	12866				Cebpb	CCAAT/enhancer binding protein (C/EBP), beta	12608
Rab3d	RAB3D, member RAS oncogene family	19340	Vmp1	vacuole membrane protein 1	75909	Prdm6	PR domain containing 6	225518							Exoc8	exocyst complex component 8	102058				Ppfia4	protein tyrosine phosphatase, receptor type, f polypeptide (PTPRF), interacting protein (liprin), alpha 4	68507
Pcdhb16	protocadherin beta 16	93887	Galnt2	UDP-N-acetyl-alpha-D-galactosamine:polypeptide N-acetylgalactosaminyltransferase 2	108148	Dlg5	discs, large homolog 5 (Drosophila)	71228							Mrps34	mitochondrial ribosomal protein S34	79044				Fastkd1	FAST kinase domains 1	320720
Ahsg	alpha-2-HS-glycoprotein	11625	Asxl2	additional sex combs like 2 (Drosophila)	75302	Ankrd50	ankyrin repeat domain 50	99696							Rhpn2	rhophilin, Rho GTPase binding protein 2	52428				C030011G24Rik	RIKEN cDNA C030011G24 gene	77330
Ramp3	receptor (calcitonin) activity modifying protein 3	56089	Zfp566	zinc finger protein 566	72556										Scn4b	sodium channel, type IV, beta	399548				Esrra	estrogen related receptor, alpha	26379
Lama2	laminin, alpha 2	16773	Sec61a1	Sec61 alpha 1 subunit (S. cerevisiae)	53421										Eif1	eukaryotic translation initiation factor 1	20918
Kmt2e	lysine (K)-specific methyltransferase 2E	69188													B930025B16Rik	RIKEN cDNA B930025B16 gene	503851
Slc9a3r2	solute carrier family 9 (sodium/hydrogen exchanger), member 3 regulator 2	65962													Wdfy1	WD repeat and FYVE domain containing 1	69368
Ifitm1	interferon induced transmembrane protein 1	68713													Cbll1	Casitas B-lineage lymphoma-like 1	104836
Tns1	tensin 1	21961													Glrx5	glutaredoxin 5 homolog (S. cerevisiae)	73046
Edn3	endothelin 3	13616													Ndufa1	NADH dehydrogenase (ubiquinone) 1 alpha subcomplex, 1	54405
Apobec1	apolipoprotein B mRNA editing enzyme, catalytic polypeptide 1	11810													Ahcyl1	S-adenosylhomocysteine hydrolase-like 1	229709
Slc27a1	solute carrier family 27 (fatty acid transporter), member 1	26457													Rps4x	ribosomal protein S4, X-linked	20102
Igh-VJ558	immunoglobulin heavy chain (J558 family)	16061													Anxa2	annexin A2	12306
Sh2d6	SH2 domain containing 6	71130													Suclg1	succinate-CoA ligase, GDP-forming, alpha subunit	56451
Card10	caspase recruitment domain family, member 10	105844													Akap10	A kinase (PRKA) anchor protein 10	56697
Ebf3	early B cell factor 3	13593													Zfp386	zinc finger protein 386 (Kruppel-like)	56220
Cds2	CDP-diacylglycerol synthase (phosphatidate cytidylyltransferase) 2	110911													Spata1	spermatogenesis associated 1	70951
Col15a1	collagen, type XV, alpha 1	12819													D3Wsu106e	DNA segment, Chr 3, Wayne State University 106, expressed	28011
Kcnh3	potassium voltage-gated channel, subfamily H (eag-related), member 3	16512													Ssh1	slingshot homolog 1 (Drosophila)	231637
Bmp6	bone morphogenetic protein 6	12161													Fam214a	family with sequence similarity 214, member A	235493
Notch3	notch 3	18131													Pcgf2	polycomb group ring finger 2	22658
Kif26a	kinesin family member 26A	668303													Celf2	CUGBP, Elav-like family member 2	14007
Ncf1	neutrophil cytosolic factor 1	17969													Gltscr1	glioma tumor suppressor candidate region gene 1	243842
Smim14	small integral membrane protein 14	68552													C030044O21Rik	RIKEN cDNA C030044O21 gene	320796
Kif1c	kinesin family member 1C	16562													LOC552906	uncharacterized LOC552906	552906
Pou6f1	POU domain, class 6, transcription factor 1	19009													Terf1	telomeric repeat binding factor 1	21749
Itpripl2	inositol 1,4,5-triphosphate receptor interacting protein-like 2	319622													Stk4	serine/threonine kinase 4	58231
Plxna2	plexin A2	18845													Gm9222	predicted gene 9222	668525
Shank3	SH3/ankyrin domain gene 3	58234													Rpl41	ribosomal protein L41	67945
BB166591	expressed sequence BB166591	99458													Gm19966	predicted gene, 19966	100503921
Ier3	immediate early response 3	15937													D130084N16Rik	RIKEN cDNA D130084N16 gene	403348
Ace	angiotensin I converting enzyme (peptidyl-dipeptidase A) 1	11421													5330421C15Rik	RIKEN cDNA 5330421C15 gene	78279
Irf7	interferon regulatory factor 7	54123													Ints8	integrator complex subunit 8	72656
Klf3	Kruppel-like factor 3 (basic)	16599
Anxa4	annexin A4	11746
Crat	carnitine acetyltransferase	12908
Gm20559	predicted gene, 20559	330256
Ahsp	alpha hemoglobin stabilizing protein	170812
Mettl6	methyltransferase like 6	67011
Gemin6	gem (nuclear organelle) associated protein 6	67242
Shroom2	shroom family member 2	110380
Rragd	Ras-related GTP binding D	52187
Cpsf2	cleavage and polyadenylation specific factor 2	51786
Gmnn	geminin	57441
2310057M21Rik	RIKEN cDNA 2310057M21 gene	68277
Snx12	sorting nexin 12	55988
Cap2	CAP, adenylate cyclase-associated protein, 2 (yeast)	67252
Itgb3bp	integrin beta 3 binding protein (beta3-endonexin)	67733
Lrpprc	leucine-rich PPR-motif containing	72416
Med17	mediator complex subunit 17	234959
Prmt3	protein arginine N-methyltransferase 3	71974
Adprh	ADP-ribosylarginine hydrolase	11544
Abce1	ATP-binding cassette, sub-family E (OABP), member 1	24015
Hspa4	heat shock protein 4	15525
3110073H01Rik	RIKEN cDNA 3110073H01 gene	73201
Rad51	RAD51 homolog	19361
Asna1	arsA arsenite transporter, ATP-binding, homolog 1 (bacterial)	56495
Crebzf	CREB/ATF bZIP transcription factor	233490
Ago2	argonaute RISC catalytic subunit 2	239528
Pgam5	phosphoglycerate mutase family member 5	72542
Rpf2	ribosome production factor 2 homolog (S. cerevisiae)	67239
Rnf38	ring finger protein 38	73469
Nln	neurolysin (metallopeptidase M3 family)	75805
Ufl1	UFM1 specific ligase 1	67490
Txlng	taxilin gamma	353170
Slc37a3	solute carrier family 37 (glycerol-3-phosphate transporter), member 3	72144
Pacrgl	PARK2 co-regulated-like	66768
Cul2	cullin 2	71745
Zfp280b	zinc finger protein 280B	64453
Nup62	nucleoporin 62	18226
Paxip1	PAX interacting (with transcription-activation domain) protein 1	55982
Wrnip1	Werner helicase interacting protein 1	78903
Rars	arginyl-tRNA synthetase	104458
Smc3	structural maintenance of chromosomes 3	13006
Supv3l1	suppressor of var1, 3-like 1 (S. cerevisiae)	338359
Lrig1	leucine-rich repeats and immunoglobulin-like domains 1	16206
Nfya	nuclear transcription factor-Y alpha	18044
Snapc3	small nuclear RNA activating complex, polypeptide 3	77634
Synrg	synergin, gamma	217030
Kntc1	kinetochore associated 1	208628
Exosc7	exosome component 7	66446
Zfp322a	zinc finger protein 322A	218100
Pard6b	par-6 family cell polarity regulator beta	58220
Hspb11	heat shock protein family B (small), member 11	72938
Tfrc	transferrin receptor	22042
Kif4	kinesin family member 4	16571
Mrps22	mitochondrial ribosomal protein S22	64655
Ednra	endothelin receptor type A	13617
Osgin2	oxidative stress induced growth inhibitor family member 2	209212
BC055324	cDNA sequence BC055324	381306
C1galt1	core 1 synthase, glycoprotein-N-acetylgalactosamine 3-beta-galactosyltransferase, 1	94192
Abhd10	abhydrolase domain containing 10	213012
Zdbf2	zinc finger, DBF-type containing 2	73884
Mis18a	MIS18 kinetochore protein homolog A (S. pombe)	66578
Stam	signal transducing adaptor molecule (SH3 domain and ITAM motif) 1	20844
Plp2	proteolipid protein 2	18824
Tmem183a	transmembrane protein 183A	57439
Ssr1	signal sequence receptor, alpha	107513
Rfc5	replication factor C (activator 1) 5	72151
G3bp1	GTPase activating protein (SH3 domain) binding protein 1	27041
P3h2	prolyl 3-hydroxylase 2	210530
C81608	expressed sequence C81608	97314
Thsd4	thrombospondin, type I, domain containing 4	207596
Vwa9	von Willebrand factor A domain containing 9	69882
Tubg1	tubulin, gamma 1	103733
Mapre1	microtubule-associated protein, RP/EB family, member 1	13589
Trmt10a	tRNA methyltransferase 10A	108943
C230091D08Rik	RIKEN cDNA C230091D08 gene	330544
Prmt6	protein arginine N-methyltransferase 6	99890
Tars	threonyl-tRNA synthetase	110960
Dsn1	DSN1, MIND kinetochore complex component, homolog (S. cerevisiae)	66934
Sass6	spindle assembly 6 homolog (C. elegans)	72776
Ccnh	cyclin H	66671
Dbt	dihydrolipoamide branched chain transacylase E2	13171
Ppp1r3b	protein phosphatase 1, regulatory (inhibitor) subunit 3B	244416
Zfp770	zinc finger protein 770	228491
Cblb	Casitas B-lineage lymphoma b	208650
Rprd1b	regulation of nuclear pre-mRNA domain containing 1B	70470
Zfp334	zinc finger protein 334	228876
Ahctf1	AT hook containing transcription factor 1	226747
4833422B07Rik	RIKEN cDNA 4833422B07 gene	74587
Wdr1	WD repeat domain 1	22388
Slc16a1	solute carrier family 16 (monocarboxylic acid transporters), member 1	20501
Dnaaf5	dynein, axonemal, assembly factor 5	433956
Pard3	par-3 family cell polarity regulator	93742
Cct6a	chaperonin containing Tcp1, subunit 6a (zeta)	12466
Rae1	RAE1 RNA export 1 homolog (S. pombe)	66679
D5Wsu152e	DNA segment, Chr 5, Wayne State University 152, expressed	28022
Chd1	chromodomain helicase DNA binding protein 1	12648
Hus1	Hus1 homolog (S. pombe)	15574
Abcb7	ATP-binding cassette, sub-family B (MDR/TAP), member 7	11306
Smarca5	SWI/SNF related, matrix associated, actin dependent regulator of chromatin, subfamily a, member 5	93762
Psmg2	proteasome (prosome, macropain) assembly chaperone 2	107047
Efnb3	ephrin B3	13643
Serbp1	serpine1 mRNA binding protein 1	66870
Mrps5	mitochondrial ribosomal protein S5	77721
Gtf2a2	general transcription factor II A, 2	235459
Gart	phosphoribosylglycinamide formyltransferase	14450
Cdkn3	cyclin-dependent kinase inhibitor 3	72391
Cstf3	cleavage stimulation factor, 3' pre-RNA, subunit 3	228410
Foxn2	forkhead box N2	14236
Ak2	adenylate kinase 2	11637
Ints5	integrator complex subunit 5	109077
Zmym1	zinc finger, MYM domain containing 1	68310
Cdc123	cell division cycle 123	98828
2210016F16Rik	RIKEN cDNA 2210016F16 gene	70153
Klhl7	kelch-like 7	52323
Shoc2	soc-2 (suppressor of clear) homolog (C. elegans)	56392
Cpeb2	cytoplasmic polyadenylation element binding protein 2	231207
Smtnl2	smoothelin-like 2	276829
Tubb6	tubulin, beta 6 class V	67951
Dcps	decapping enzyme, scavenger	69305
Fus	fused in sarcoma	233908
Thoc3	THO complex 3	73666
Prkar1a	protein kinase, cAMP dependent regulatory, type I, alpha	19084
Csnk1d	casein kinase 1, delta	104318
Usp32	ubiquitin specific peptidase 32	237898
Orc4	origin recognition complex, subunit 4	26428
Pnpt1	polyribonucleotide nucleotidyltransferase 1	71701
Zmynd19	zinc finger, MYND domain containing 19	67187
Ccnf	cyclin F	12449
Tram1l1	translocation associated membrane protein 1-like 1	229801
Idh3a	isocitrate dehydrogenase 3 (NAD+) alpha	67834
Bcor	BCL6 interacting corepressor	71458
Map2k1	mitogen-activated protein kinase kinase 1	26395
Tmem11	transmembrane protein 11	216821
Pvrl2	poliovirus receptor-related 2	19294
Gtpbp10	GTP-binding protein 10 (putative)	207704
Zdhhc21	zinc finger, DHHC domain containing 21	68268
Tmed9	transmembrane emp24 protein transport domain containing 9	67511
Tmtc3	transmembrane and tetratricopeptide repeat containing 3	237500
Usp22	ubiquitin specific peptidase 22	216825
Ppp1r12a	protein phosphatase 1, regulatory (inhibitor) subunit 12A	17931
Ywhag	tyrosine 3-monooxygenase/tryptophan 5-monooxygenase activation protein, gamma polypeptide	22628
Fam83d	family with sequence similarity 83, member D	71878
Qtrtd1	queuine tRNA-ribosyltransferase domain containing 1	106248
Adam12	a disintegrin and metallopeptidase domain 12 (meltrin alpha)	11489
Ppp1r8	protein phosphatase 1, regulatory (inhibitor) subunit 8	100336
3110043O21Rik	RIKEN cDNA 3110043O21 gene	73205
Slc30a5	solute carrier family 30 (zinc transporter), member 5	69048
Hyls1	hydrolethalus syndrome 1	76832
Lsm8	LSM8 homolog, U6 small nuclear RNA associated (S. cerevisiae)	76522
Utp18	UTP18, small subunit (SSU) processome component, homolog (yeast)	217109
Fam76b	family with sequence similarity 76, member B	72826
Srek1ip1	splicing regulatory glutamine/lysine-rich protein 1interacting protein 1	67288
Nupl1	nucleoporin like 1	71844
Pdxp	pyridoxal (pyridoxine, vitamin B6) phosphatase	57028
Ccdc8	coiled-coil domain containing 8	434130
Rbbp7	retinoblastoma binding protein 7	245688
Ptpn13	protein tyrosine phosphatase, non-receptor type 13	19249
Cnot7	CCR4-NOT transcription complex, subunit 7	18983
Zfp422	zinc finger protein 422	67255
Btbd10	BTB (POZ) domain containing 10	68815
Snhg6	small nucleolar RNA host gene 6	73824
Cdkn2d	cyclin-dependent kinase inhibitor 2D (p19, inhibits CDK4)	12581
Pgm3	phosphoglucomutase 3	109785
Sdf2l1	stromal cell-derived factor 2-like 1	64136
A930004D18Rik	RIKEN cDNA A930004D18 gene	77940
Acta2	actin, alpha 2, smooth muscle, aorta	11475
Sec23b	SEC23B (S. cerevisiae)	27054
Actc1	actin, alpha, cardiac muscle 1	11464
Casp2	caspase 2	12366
Prkci	protein kinase C, iota	18759
Lig4	ligase IV, DNA, ATP-dependent	319583
Dctpp1	dCTP pyrophosphatase 1	66422
Asf1b	anti-silencing function 1B histone chaperone	66929
Tsen15	tRNA splicing endonuclease 15 homolog (S. cerevisiae)	66637
Ccdc50	coiled-coil domain containing 50	67501
Mex3d	mex3 homolog D (C. elegans)	237400
Slmo2	slowmo homolog 2 (Drosophila)	66390
Rbbp5	retinoblastoma binding protein 5	213464
Pcbd1	pterin 4 alpha carbinolamine dehydratase/dimerization cofactor of hepatocyte nuclear factor 1 alpha (TCF1) 1	13180
Inafm2	InaF motif containing 2	100043272
Eno1	enolase 1, alpha non-neuron	13806
Copg1	coatomer protein complex, subunit gamma 1	54161
Mdc1	mediator of DNA damage checkpoint 1	240087
Tspan3	tetraspanin 3	56434
Alkbh1	alkB, alkylation repair homolog 1 (E. coli)	211064
Mob4	MOB family member 4, phocein	19070
Slc43a1	solute carrier family 43, member 1	72401
C1galt1c1	C1GALT1-specific chaperone 1	59048
Rnf145	ring finger protein 145	74315
Zdhhc13	zinc finger, DHHC domain containing 13	243983
Cbl	Casitas B-lineage lymphoma	12402
Bag4	BCL2-associated athanogene 4	67384
Nova1	neuro-oncological ventral antigen 1	664883
Sco1	SCO cytochrome oxidase deficient homolog 1 (yeast)	52892
Itpa	inosine triphosphatase (nucleoside triphosphate pyrophosphatase)	16434
Txnrd1	thioredoxin reductase 1	50493
Hsd17b7	hydroxysteroid (17-beta) dehydrogenase 7	15490
5430440L12Rik	RIKEN cDNA 5430440L12 gene	71384
Spdl1	spindle apparatus coiled-coil protein 1	70385
Galnt11	UDP-N-acetyl-alpha-D-galactosamine:polypeptide N-acetylgalactosaminyltransferase 11	231050
