# Supplementary material for: Parallel Genome-wide Profiling of Coding and Non-coding RNAs to Identify Novel Regulatory Elements in Embryonic and Maturated Heart
Source: Mol Ther Nucleic Acids. 2018 May 4;12:158–73. doi: 10.1016/j.omtn.2018.04.018 (PMC6023836; doi:10.1016/j.omtn.2018.04.018)
Supplement: Table S10. Unique DemiRNAs for Each Developmental Time Point versus the Other Developmental Time Points [file mmc11.xls]

## Sheet: Non-Unique DEmiRs
Table S10. Non-unique differentially expressed miRNAs (DemiRNAs) for each developmental time point vs the other developmental time points
E10.5	E11.5	E12.5	E13.5	E14.5	E15.5	E16.5	E17.5	E18.5	E19.5
mmu-miR-292-3p	mmu-miR-150-5p	mmu-let-7b-5p	mmu-let-7b-5p	mmu-miR-292-3p	mmu-miR-292-3p	mmu-miR-292-3p	mmu-miR-292-3p	mmu-miR-293-3p	mmu-miR-292-3p
mmu-miR-293-3p	mmu-miR-292-5p	mmu-miR-150-5p	mmu-miR-292-5p	mmu-miR-293-3p	mmu-miR-302d-3p	mmu-miR-302d-3p	mmu-miR-293-3p	mmu-miR-292-3p	mmu-miR-293-3p
mmu-miR-302d-3p	mmu-miR-302d-3p	mmu-miR-292-3p	mmu-miR-292-3p	mmu-miR-302d-3p	mmu-miR-293-3p	mmu-miR-293-3p	mmu-miR-302d-3p	mmu-miR-302d-3p	mmu-miR-302d-3p
mmu-miR-490-3p	mmu-miR-293-3p	mmu-miR-290a-5p	mmu-miR-293-3p	mmu-let-7b-5p	mmu-let-7b-5p	mmu-let-7b-5p	mmu-let-7b-5p	mmu-let-7b-5p	mmu-miR-490-3p
mmu-let-7b-5p	mmu-miR-292-3p	mmu-miR-292-5p	mmu-miR-302d-3p	mmu-miR-292-5p	mmu-miR-490-3p	mmu-miR-292-5p	mmu-miR-292-5p	mmu-miR-490-3p	mmu-let-7b-5p
mmu-miR-292-5p	mmu-let-7b-5p	mmu-miR-302d-3p	mmu-miR-490-3p	mmu-miR-490-3p	mmu-miR-292-5p	mmu-miR-490-3p	mmu-miR-490-3p	mmu-miR-292-5p	mmu-miR-292-5p
mmu-miR-290a-5p	mmu-miR-212-3p	mmu-miR-293-3p	mmu-miR-290a-5p	mmu-miR-290a-5p	mmu-miR-98-5p	mmu-miR-290a-5p	mmu-miR-290a-5p	mmu-miR-290a-5p	mmu-miR-290a-5p
mmu-miR-412-5p	mmu-miR-490-3p	mmu-miR-215-5p	mmu-miR-150-5p	mmu-let-7f-5p	mmu-let-7f-5p	mmu-miR-150-5p	mmu-miR-150-5p	mmu-miR-182-5p	mmu-miR-412-5p
mmu-miR-187-3p	mmu-miR-34b-3p	mmu-miR-490-3p	mmu-miR-98-5p	mmu-miR-98-5p	mmu-miR-290a-5p	mmu-miR-146a-5p	mmu-miR-412-5p	mmu-miR-412-5p	mmu-miR-187-3p
mmu-miR-412-3p	mmu-miR-412-5p	mmu-miR-679-5p	mmu-let-7f-5p	mmu-miR-146a-5p	mmu-miR-146a-5p	mmu-let-7f-5p	mmu-miR-200c-3p	mmu-miR-150-5p	mmu-miR-412-3p
mmu-miR-3472	mmu-miR-412-3p	mmu-miR-182-5p	mmu-miR-1843a-5p	mmu-miR-212-3p	mmu-miR-5119	mmu-miR-187-3p	mmu-miR-187-3p	mmu-miR-92a-1-5p	mmu-miR-3472
mmu-let-7f-5p	mmu-miR-200c-3p	mmu-miR-412-5p	mmu-miR-212-3p	mmu-miR-5119	mmu-let-7i-5p	mmu-miR-10a-5p	mmu-miR-182-5p	mmu-miR-187-3p	mmu-let-7f-5p
mmu-miR-433-3p	mmu-miR-495-3p	mmu-miR-412-3p	mmu-let-7i-5p	mmu-miR-10a-5p	mmu-let-7g-5p	mmu-miR-679-5p	mmu-miR-146a-5p	mmu-let-7f-5p	mmu-miR-433-3p
mmu-miR-139-5p	mmu-miR-409-3p	mmu-miR-200c-3p	mmu-miR-187-3p	mmu-let-7i-5p	mmu-miR-150-5p	mmu-miR-212-3p	mmu-let-7f-5p	mmu-miR-200c-3p	mmu-miR-139-5p
mmu-miR-409-3p	mmu-miR-290a-5p	mmu-miR-34b-3p	mmu-miR-146a-5p	mmu-let-7g-5p	mmu-miR-10a-5p	mmu-miR-98-5p	mmu-miR-5119	mmu-miR-3472	mmu-miR-409-3p
mmu-miR-146a-5p	mmu-miR-139-5p	mmu-miR-92a-1-5p	mmu-miR-412-5p	mmu-let-7d-5p	mmu-miR-187-3p	mmu-let-7i-5p	mmu-miR-212-3p	mmu-miR-212-3p	mmu-miR-146a-5p
mmu-miR-679-5p	mmu-miR-92a-1-5p	mmu-miR-495-3p	mmu-miR-412-3p	mmu-miR-132-3p	mmu-miR-200c-3p	mmu-miR-412-5p	mmu-miR-139-5p	mmu-miR-146a-5p	mmu-miR-679-5p
mmu-miR-150-5p	mmu-miR-30e-5p	mmu-miR-31-3p	mmu-miR-31-3p	mmu-miR-150-5p	mmu-let-7d-5p	mmu-let-7g-5p	mmu-miR-412-3p	mmu-miR-5119	mmu-miR-150-5p
mmu-miR-5115	mmu-miR-543-3p	mmu-miR-34c-5p	mmu-miR-670-5p	mmu-miR-187-3p	mmu-miR-212-3p	mmu-let-7d-5p	mmu-miR-679-5p	mmu-miR-139-5p	mmu-miR-5115
mmu-miR-1983	mmu-miR-1983	mmu-miR-301b-5p	mmu-miR-433-3p	mmu-miR-3096b-3p	mmu-miR-215-5p	mmu-miR-215-5p	mmu-miR-1843a-5p	mmu-miR-132-3p	mmu-miR-1983
mmu-miR-98-5p	mmu-miR-34c-5p	mmu-miR-1188-5p	mmu-miR-495-3p	mmu-let-7a-5p	mmu-miR-679-5p	mmu-miR-139-5p	mmu-let-7i-5p	mmu-miR-1188-5p	mmu-miR-98-5p
mmu-miR-495-3p	mmu-miR-221-3p	mmu-miR-139-5p	mmu-miR-431-5p	mmu-miR-412-3p	mmu-miR-1949	mmu-miR-132-3p	mmu-miR-25-5p	mmu-miR-1983	mmu-miR-495-3p
mmu-miR-212-3p	mmu-miR-1188-5p	mmu-miR-433-3p	mmu-miR-487b-3p	mmu-miR-431-5p	mmu-let-7a-5p	mmu-miR-1843a-5p	mmu-miR-92a-1-5p	mmu-miR-34c-5p	mmu-miR-212-3p
mmu-miR-132-3p	mmu-miR-433-3p	mmu-miR-409-3p	mmu-miR-29a-3p	mmu-miR-487b-3p	mmu-miR-132-3p	mmu-miR-3470a	mmu-miR-98-5p	mmu-miR-679-5p	mmu-miR-132-3p
mmu-miR-744-5p	mmu-miR-18a-3p	mmu-miR-218-5p	mmu-miR-409-3p	mmu-miR-433-3p	mmu-miR-431-5p	mmu-miR-25-5p	mmu-miR-409-3p	mmu-miR-409-3p	mmu-miR-744-5p
mmu-miR-30e-5p	mmu-miR-466a-3p	mmu-miR-543-3p	mmu-miR-29c-3p	mmu-miR-29a-3p	mmu-miR-29a-3p	mmu-miR-221-3p	mmu-let-7d-5p	mmu-let-7i-5p	mmu-miR-30e-5p
mmu-miR-215-5p	mmu-miR-222-3p	mmu-miR-3472	mmu-miR-1983	mmu-miR-29c-3p	mmu-miR-487b-3p	mmu-miR-200c-3p	mmu-miR-215-5p	mmu-miR-495-3p	mmu-miR-215-5p
mmu-miR-543-3p	mmu-miR-369-5p	mmu-miR-744-5p	mmu-miR-130b-3p	mmu-miR-1983	mmu-miR-433-3p	mmu-let-7a-5p	mmu-miR-132-3p	mmu-miR-30e-5p	mmu-miR-543-3p
mmu-miR-3470a	mmu-miR-670-5p	mmu-miR-18a-3p	mmu-miR-351-5p	mmu-miR-409-3p	mmu-miR-29c-3p	mmu-miR-34b-3p	mmu-miR-3472	mmu-miR-221-3p	mmu-miR-3470a
mmu-miR-221-3p	mmu-miR-744-5p	mmu-miR-1983	mmu-miR-298-5p	mmu-miR-130b-3p	mmu-miR-130b-3p	mmu-miR-431-5p	mmu-let-7g-5p	mmu-miR-301b-5p	mmu-miR-221-3p
mmu-miR-200c-3p	mmu-miR-679-5p	mmu-miR-431-5p	mmu-miR-409-5p	mmu-miR-351-5p	mmu-miR-1983	mmu-miR-29a-3p	mmu-miR-1983	mmu-let-7g-5p	mmu-miR-200c-3p
mmu-let-7i-5p	mmu-miR-696	mmu-miR-487b-3p	mmu-miR-29b-3p	mmu-miR-298-5p	mmu-miR-351-5p	mmu-miR-487b-3p	mmu-miR-495-3p	mmu-let-7d-5p	mmu-let-7i-5p
hp_mmu-mir-1983	mmu-miR-487b-3p	mmu-miR-29a-3p	mmu-miR-329-3p	mmu-miR-409-5p	mmu-miR-29b-3p	mmu-miR-29c-3p	mmu-miR-3096b-3p	mmu-miR-25-5p	hp_mmu-mir-1983
mmu-let-7g-5p	mmu-miR-511-3p	mmu-miR-29c-3p	mmu-miR-301b-3p	mmu-miR-29b-3p	mmu-miR-409-3p	mmu-miR-433-3p	mmu-miR-221-3p	mmu-miR-3090-5p	mmu-let-7g-5p
mmu-miR-3090-5p	mmu-miR-431-5p	mmu-miR-130b-3p	mmu-miR-369-5p	mmu-miR-412-5p	mmu-miR-298-5p	mmu-miR-301b-3p	mmu-miR-30e-5p	mmu-miR-1949	mmu-miR-3090-5p
mmu-miR-92a-1-5p	mmu-miR-29c-3p	mmu-miR-298-5p	mmu-miR-431-3p	mmu-miR-301b-3p	mmu-miR-301b-3p	mmu-miR-130b-3p	mmu-miR-34b-3p	mmu-miR-215-5p	mmu-miR-92a-1-5p
mmu-miR-25-5p	mmu-miR-29a-3p	mmu-miR-351-5p	mmu-miR-541-5p	mmu-miR-329-3p	mmu-miR-409-5p	mmu-miR-351-5p	mmu-miR-431-5p	mmu-miR-5115	mmu-miR-25-5p
mmu-miR-1843a-5p	mmu-miR-130b-3p	mmu-miR-409-5p	mmu-miR-675-3p	mmu-miR-222-3p	mmu-miR-503-5p	mmu-miR-1983	mmu-miR-29a-3p	mmu-miR-139-3p	mmu-miR-1843a-5p
mmu-miR-134-5p	mmu-miR-298-5p	mmu-miR-431-3p	mmu-miR-376b-3p	mmu-miR-541-5p	mmu-miR-5102	mmu-miR-298-5p	mmu-miR-29c-3p	mmu-miR-543-3p	mmu-miR-134-5p
mmu-miR-18a-3p	mmu-miR-409-5p	mmu-miR-29b-3p	mmu-miR-351-3p	mmu-miR-495-3p	mmu-miR-412-5p	mmu-miR-409-3p	mmu-miR-487b-3p	mmu-miR-1843a-5p	mmu-miR-18a-3p
mmu-miR-540-3p	mmu-miR-351-5p	mmu-miR-329-3p	mmu-miR-411-3p	mmu-miR-351-3p	mmu-miR-369-5p	mmu-miR-29b-3p	mmu-miR-433-3p	mmu-miR-433-3p	mmu-miR-540-3p
mmu-miR-487b-3p	mmu-miR-329-3p	mmu-miR-541-5p	mmu-miR-503-5p	mmu-miR-369-5p	mmu-miR-351-3p	mmu-miR-409-5p	mmu-miR-351-5p	mmu-miR-34b-3p	mmu-miR-487b-3p
mmu-miR-380-5p	mmu-miR-431-3p	mmu-miR-351-3p	mmu-miR-540-3p	mmu-miR-503-5p	mmu-miR-541-5p	mmu-miR-503-5p	mmu-miR-298-5p	mmu-miR-412-3p	mmu-miR-380-5p
mmu-miR-301b-5p	mmu-miR-675-3p	mmu-miR-540-3p	mmu-miR-434-3p	mmu-miR-675-3p	mmu-miR-222-3p	mmu-miR-322-3p	mmu-miR-130b-3p	mmu-miR-31-3p	mmu-miR-301b-5p
mmu-miR-466a-3p	mmu-miR-541-5p	mmu-miR-675-3p	mmu-miR-382-5p	mmu-miR-381-3p	mmu-miR-29b-2-5p	mmu-miR-208b-3p	mmu-miR-301b-3p	mmu-miR-431-5p	mmu-miR-466a-3p
mmu-let-7d-5p	mmu-miR-540-3p	mmu-miR-369-5p	mmu-miR-381-3p	mmu-miR-3107-3p	mmu-miR-450b-3p	mmu-miR-351-3p	mmu-miR-29b-3p	mmu-miR-29a-3p	mmu-let-7d-5p
mmu-miR-370-3p	mmu-miR-29b-3p	mmu-miR-376b-3p	mmu-miR-222-3p	mmu-miR-434-3p	mmu-miR-486-3p	mmu-miR-376b-3p	mmu-miR-503-5p	mmu-miR-487b-3p	mmu-miR-370-3p
mmu-miR-139-3p	mmu-miR-411-3p	mmu-miR-382-5p	mmu-miR-380-5p	mmu-miR-497-5p	mmu-miR-431-3p	mmu-miR-675-3p	mmu-miR-409-5p	mmu-miR-29c-3p	mmu-miR-139-3p
mmu-miR-421-3p	mmu-miR-376b-3p	mmu-miR-301b-3p	mmu-miR-18a-5p	mmu-miR-382-5p	mmu-miR-675-3p	mmu-miR-542-5p	mmu-miR-351-3p	mmu-miR-298-5p	mmu-miR-421-3p
mmu-miR-675-3p	mmu-miR-382-5p	mmu-miR-503-5p	mmu-miR-675-5p	mmu-miR-431-3p	mmu-miR-329-3p	mmu-miR-329-3p	mmu-miR-322-3p	mmu-miR-351-5p	mmu-miR-675-3p
mmu-miR-497-5p	mmu-miR-434-3p	mmu-miR-222-3p	mmu-miR-92a-1-5p	mmu-miR-450b-3p	mmu-miR-322-3p	mmu-miR-381-3p	mmu-miR-542-5p	mmu-miR-29b-3p	mmu-miR-497-5p
mmu-miR-3470b	mmu-miR-301b-3p	mmu-miR-411-3p	mmu-miR-543-3p	mmu-miR-411-3p	mmu-miR-381-3p	mmu-miR-301a-3p	mmu-miR-222-3p	mmu-miR-301b-3p	mmu-miR-3470b
mmu-miR-541-5p	mmu-miR-351-3p	mmu-miR-134-5p	mmu-miR-486-3p	mmu-miR-18a-5p	mmu-miR-434-3p	mmu-miR-369-5p	mmu-miR-208b-3p	mmu-miR-130b-3p	mmu-miR-541-5p
mmu-miR-5119	mmu-miR-503-5p	mmu-miR-434-3p	mmu-miR-322-3p	mmu-miR-5102	mmu-miR-3107-3p	mmu-miR-675-5p	mmu-miR-18a-5p	mmu-miR-503-5p	mmu-miR-34b-3p
mmu-miR-10a-5p	mmu-miR-381-3p	mmu-miR-380-5p	mmu-miR-3107-3p	mmu-miR-540-3p	mmu-miR-497-5p	mmu-miR-495-3p	mmu-miR-541-5p	mmu-miR-409-5p	mmu-miR-222-3p
mmu-miR-3096b-3p	mmu-miR-134-5p	mmu-miR-381-3p	mmu-miR-497-5p	mmu-miR-486-3p	mmu-miR-495-3p	mmu-miR-541-5p	mmu-miR-675-5p	mmu-miR-542-5p	mmu-miR-369-5p
mmu-let-7a-5p	mmu-miR-380-5p	mmu-miR-5102	mmu-miR-134-5p	mmu-miR-29b-2-5p	mmu-miR-18a-5p	mmu-miR-431-3p	mmu-miR-29b-2-5p	mmu-miR-29b-2-5p	mmu-miR-670-5p
mmu-miR-1949	mmu-miR-421-3p	mmu-miR-18a-5p	mmu-miR-195a-5p	mmu-miR-376b-3p	mmu-miR-542-5p	mmu-miR-222-3p	mmu-miR-381-3p	mmu-miR-351-3p	mmu-miR-696
mmu-miR-182-5p	mmu-miR-18a-5p	mmu-miR-675-5p	mmu-miR-450b-3p	mmu-miR-195a-5p	mmu-miR-540-3p	mmu-miR-501-5p	mmu-miR-450b-3p	mmu-miR-222-3p	mmu-miR-511-3p
mmu-miR-1188-5p	mmu-miR-146a-5p	mmu-miR-221-3p	mmu-miR-503-3p	mmu-miR-380-5p	mmu-miR-382-5p	mmu-miR-18a-5p	mmu-miR-675-3p	mmu-miR-208b-3p	mmu-miR-182-5p
mmu-miR-34c-5p	mmu-miR-675-5p	mmu-miR-497-5p	mmu-miR-29b-2-5p	mmu-miR-675-5p	mmu-miR-411-3p	mmu-miR-3107-3p	mmu-miR-501-5p	mmu-miR-322-3p	mmu-miR-218-5p
mmu-miR-431-5p	mmu-miR-335-5p	mmu-miR-421-3p	mmu-miR-421-3p	mmu-miR-322-3p	mmu-miR-376b-3p	mmu-miR-434-3p	mmu-miR-376b-3p	mmu-miR-376b-3p	mmu-miR-29a-3p
mmu-miR-130b-3p	mmu-miR-5102	mmu-miR-450b-3p	mmu-miR-335-5p	mmu-miR-672-5p	mmu-miR-675-5p	mmu-miR-450b-3p	mmu-miR-299a-5p	mmu-miR-18a-5p	mmu-miR-431-5p
mmu-miR-29a-3p	mmu-miR-299a-5p	mmu-miR-485-5p	mmu-miR-299a-5p	mmu-miR-335-5p	mmu-miR-335-5p	mmu-miR-540-3p	mmu-miR-431-3p	mmu-miR-541-5p	mmu-miR-29c-3p
mmu-miR-298-5p	mmu-miR-450b-3p	mmu-miR-299a-5p	mmu-miR-672-5p	mmu-miR-421-3p	mmu-miR-195a-5p	mmu-miR-299a-5p	mmu-miR-301a-3p	mmu-miR-299a-5p	mmu-miR-298-5p
mmu-miR-29c-3p	mmu-miR-300-3p	mmu-miR-195a-5p	mmu-miR-5102	mmu-miR-543-3p	mmu-miR-672-5p	mmu-miR-411-3p	mmu-miR-540-3p	mmu-miR-301a-3p	mmu-miR-29b-3p
mmu-miR-409-5p	mmu-miR-410-3p	mmu-miR-335-5p	mmu-miR-299a-5p	mmu-miR-708-3p	mmu-miR-501-5p	mmu-miR-382-5p	mmu-miR-369-5p	mmu-miR-540-3p	mmu-miR-301b-3p
mmu-miR-18a-5p	mmu-miR-485-5p	mmu-miR-486-3p	mmu-miR-410-3p	mmu-miR-503-3p	mmu-miR-208b-3p	mmu-miR-672-5p	mmu-miR-5102	mmu-miR-381-3p	mmu-miR-351-5p
mmu-miR-351-5p	mmu-miR-29b-2-5p	mmu-miR-299a-5p	mmu-miR-501-5p	mmu-miR-134-5p	mmu-miR-299a-5p	mmu-miR-486-3p	mmu-miR-329-3p	mmu-miR-501-5p	mmu-miR-130b-3p
mmu-miR-431-3p	mmu-miR-665-3p	mmu-miR-146a-5p	mmu-miR-221-3p	mmu-miR-208b-3p	mmu-miR-380-5p	mmu-miR-708-3p	mmu-miR-500-5p	mmu-miR-450b-3p	mmu-miR-503-5p
mmu-miR-222-3p	mmu-miR-296-3p	mmu-miR-672-5p	mmu-miR-300-3p	mmu-miR-501-5p	mmu-miR-421-3p	mmu-miR-5102	mmu-miR-296-3p	mmu-miR-431-3p	mmu-miR-409-5p
mmu-miR-351-3p	mmu-miR-434-5p	mmu-miR-3107-3p	mmu-miR-434-5p	mmu-miR-221-3p	mmu-miR-708-3p	mmu-miR-29b-2-5p	mmu-miR-672-5p	mmu-miR-675-5p	mmu-miR-208b-3p
mmu-miR-376b-3p	mmu-miR-497-5p	mmu-miR-296-3p	mmu-miR-485-5p	mmu-miR-542-5p	mmu-miR-543-3p	mmu-miR-376a-3p	mmu-miR-708-3p	mmu-miR-329-3p	mmu-miR-542-5p
mmu-miR-329-3p	mmu-miR-3107-3p	mmu-miR-665-3p	mmu-miR-708-3p	mmu-miR-300-3p	mmu-miR-489-3p	mmu-miR-195a-5p	mmu-miR-434-3p	mmu-miR-675-3p	mmu-miR-351-3p
mmu-miR-5102	mmu-miR-195a-5p	mmu-miR-300-3p	mmu-miR-296-3p	mmu-miR-299a-5p	mmu-miR-296-3p	mmu-miR-503-3p	mmu-miR-486-3p	mmu-miR-296-3p	mmu-miR-301a-3p
mmu-miR-29b-3p	mmu-miR-322-3p	mmu-miR-434-5p	mmu-miR-379-5p	mmu-miR-296-3p	mmu-miR-221-3p	mmu-miR-434-5p	mmu-miR-501-3p	mmu-miR-434-3p	mmu-miR-322-3p
mmu-miR-503-5p	mmu-miR-5097	mmu-miR-503-3p	mmu-miR-665-3p	mmu-miR-299a-5p	mmu-miR-134-5p	mmu-miR-501-3p	mmu-miR-411-3p	mmu-miR-382-5p	mmu-miR-18a-5p
mmu-miR-382-5p	mmu-miR-486-3p	mmu-miR-322-3p	mmu-miR-542-5p	mmu-miR-24-1-5p	mmu-miR-300-3p	mmu-miR-296-3p	mmu-miR-382-5p	mmu-miR-501-3p	mmu-miR-450b-3p
mmu-miR-301b-3p	mmu-miR-299a-5p	mmu-miR-29b-2-5p	mmu-miR-208b-3p	mmu-miR-434-5p	mmu-miR-503-3p	mmu-miR-335-5p	mmu-miR-22-5p	mmu-miR-369-5p	mmu-miR-29b-2-5p
mmu-miR-369-5p	mmu-miR-503-3p	mmu-miR-379-5p	mmu-miR-411-3p	mmu-miR-379-5p	mmu-miR-301a-3p	mmu-miR-380-5p	mmu-miR-3107-3p	mmu-miR-503-3p	mmu-miR-501-5p
mmu-miR-411-3p	mmu-miR-376a-3p	mmu-miR-410-3p	mmu-miR-127-3p	mmu-miR-670-5p	mmu-miR-501-3p	mmu-miR-421-3p	mmu-miR-134-5p	mmu-miR-486-3p	mmu-miR-376b-3p
mmu-miR-434-3p	mmu-miR-672-5p	mmu-miR-127-3p	mmu-miR-376a-3p	mmu-miR-665-3p	mmu-miR-434-5p	mmu-miR-543-3p	mmu-miR-195a-5p	mmu-miR-3107-3p	mmu-miR-431-3p
mmu-miR-335-5p	mmu-miR-379-5p	mmu-miR-501-5p	mmu-miR-500-5p	mmu-miR-5115	mmu-miR-299a-5p	mmu-miR-299a-5p	mmu-miR-503-3p	mmu-miR-672-5p	mmu-miR-486-3p
mmu-miR-381-3p	mmu-miR-501-5p	mmu-miR-542-5p	mmu-miR-301a-3p	mmu-miR-92a-1-5p	mmu-miR-92a-1-5p	mmu-miR-134-5p	mmu-miR-380-5p	mmu-miR-411-3p	mmu-miR-381-3p
mmu-miR-296-3p	mmu-miR-127-3p	mmu-miR-708-3p	mmu-miR-337-5p	mmu-miR-127-3p	mmu-miR-665-3p	mmu-miR-670-5p	mmu-miR-497-5p	mmu-miR-380-5p	mmu-miR-299a-5p
mmu-miR-3107-3p	mmu-miR-337-5p	mmu-miR-337-5p	mmu-miR-154-5p	mmu-miR-410-3p	mmu-miR-127-3p	mmu-miR-300-3p	mmu-miR-421-3p	mmu-miR-708-3p	mmu-miR-376a-3p
mmu-miR-665-3p	mmu-miR-542-5p	mmu-miR-670-5p	mmu-miR-3064-5p	mmu-miR-22-5p	mmu-miR-379-5p	mmu-miR-22-5p	mmu-miR-543-3p	mmu-miR-434-5p	mmu-miR-3107-3p
mmu-miR-300-3p	mmu-miR-370-3p	hp_mmu-mir-5115	mmu-miR-370-3p	mmu-miR-411-3p	mmu-miR-410-3p	mmu-miR-411-3p	mmu-miR-720	mmu-miR-134-5p	mmu-miR-329-3p
mmu-miR-675-5p	mmu-miR-411-3p	mmu-miR-451a	hp_mmu-mir-5115	mmu-miR-501-3p	mmu-miR-5115	mmu-miR-500-5p	mmu-miR-434-5p	mmu-miR-195a-5p	mmu-miR-675-5p
mmu-miR-299a-5p	mmu-miR-5115	mmu-miR-134-3p	mmu-miR-501-3p	mmu-miR-485-5p	mmu-miR-5097	mmu-miR-92a-1-5p	mmu-miR-300-3p	mmu-miR-411-3p	mmu-miR-434-3p
mmu-miR-485-5p	mmu-miR-24-1-5p	mmu-miR-370-3p	mmu-miR-5097	mmu-miR-489-3p	mmu-miR-500-5p	mmu-miR-5097	mmu-miR-411-3p	mmu-miR-300-3p	mmu-miR-501-3p
mmu-miR-29b-2-5p	hp_mmu-mir-5115	mmu-miR-376a-3p	mmu-miR-5115	mmu-miR-3064-5p	mmu-miR-3064-5p	mmu-miR-451a	mmu-miR-127-3p	mmu-miR-379-5p	mmu-miR-296-3p
mmu-miR-410-3p	mmu-miR-154-5p	mmu-miR-5115	mmu-miR-301b-5p	mmu-miR-301a-3p	mmu-miR-24-1-5p	mmu-miR-665-3p	mmu-miR-379-5p	mmu-miR-489-3p	mmu-miR-434-5p
mmu-miR-379-5p	mmu-miR-99b-3p	mmu-miR-411-3p	mmu-miR-3107-5p	hp_mmu-mir-5115	mmu-miR-411-3p	mmu-miR-379-5p	mmu-miR-489-3p	mmu-miR-127-3p	mmu-miR-500-5p
mmu-miR-337-5p	mmu-miR-500-5p	mmu-miR-99b-3p	mmu-miR-486-5p	mmu-miR-376a-3p	mmu-miR-670-5p	mmu-miR-127-3p	mmu-miR-451a	mmu-miR-665-3p	mmu-miR-335-5p
mmu-miR-106a-5p	mmu-miR-493-3p	mmu-miR-24-1-5p	mmu-miR-99b-3p	mmu-miR-500-5p	mmu-miR-22-5p	mmu-miR-497-5p	mmu-miR-5097	mmu-miR-500-5p	mmu-miR-382-5p
mmu-miR-5097	mmu-miR-3064-5p	mmu-miR-3107-5p	mmu-miR-22-5p	mmu-miR-337-5p	mmu-miR-485-5p	hp_mmu-mir-5115	mmu-miR-376a-3p	mmu-miR-497-5p	mmu-miR-503-3p
mmu-miR-299a-5p	mmu-miR-134-3p	mmu-miR-154-5p	mmu-miR-679-5p	mmu-miR-3473a	mmu-miR-376a-3p	mmu-miR-410-3p	mmu-miR-3473a	mmu-miR-376a-3p	mmu-miR-411-3p
mmu-miR-486-3p	mmu-miR-451a	mmu-miR-486-5p	mmu-miR-106a-5p	mmu-miR-154-5p	hp_mmu-mir-5115	mmu-miR-720	hp_mmu-mir-5115	mmu-miR-421-3p	mmu-miR-411-3p
mmu-miR-195a-5p	mmu-miR-669p-5p	mmu-miR-208b-3p	mmu-miR-489-3p	mmu-miR-3107-5p	mmu-miR-337-5p	mmu-miR-5115	mmu-miR-5115	mmu-miR-299a-5p	mmu-miR-708-3p
mmu-miR-127-3p	mmu-miR-22-5p	mmu-miR-500-5p	mmu-miR-134-3p	mmu-miR-106a-5p	mmu-miR-3473a	mmu-miR-3064-5p	mmu-miR-3064-5p	mmu-miR-5102	mmu-miR-379-5p
mmu-miR-434-5p	mmu-miR-106a-5p	mmu-miR-22-5p	mmu-miR-24-1-5p	mmu-miR-5097	mmu-miR-532-5p	mmu-miR-485-5p	mmu-miR-532-5p	mmu-miR-3064-5p	mmu-miR-672-5p
mmu-miR-322-3p	mmu-miR-501-3p	mmu-miR-5097	mmu-miR-467a-3p	mmu-miR-486-5p	mmu-miR-1902	mmu-miR-362-3p	mmu-miR-665-3p	mmu-miR-485-5p	mmu-miR-300-3p
mmu-miR-24-1-5p	mmu-miR-467a-3p	mmu-miR-501-3p	mmu-miR-493-3p	mmu-miR-99b-3p	mmu-miR-154-5p	mmu-miR-489-3p	mmu-miR-362-5p	mmu-miR-335-5p	mmu-miR-127-3p
hp_mmu-mir-5115	mmu-miR-208b-3p	mmu-miR-30e-5p	mmu-miR-3473a	mmu-miR-493-3p	mmu-miR-486-5p	mmu-miR-3473a	mmu-miR-670-5p	mmu-miR-532-5p	mmu-miR-489-3p
mmu-miR-411-3p	mmu-miR-486-5p	mmu-miR-106a-5p	mmu-miR-18a-3p	mmu-miR-370-3p	mmu-miR-1843a-5p	mmu-miR-1966-5p	mmu-miR-299a-5p	mmu-miR-203-3p	mmu-miR-195a-5p
mmu-miR-672-5p	mmu-miR-3473a	mmu-miR-467a-3p	mmu-miR-669p-5p	mmu-miR-451a	mmu-miR-99b-3p	mmu-miR-467a-3p	mmu-miR-335-5p	mmu-miR-410-3p	mmu-miR-720
mmu-miR-450b-3p	mmu-miR-3107-5p	mmu-miR-24-2-5p	mmu-miR-451a	mmu-miR-711	mmu-miR-106a-5p	mmu-miR-337-5p	mmu-miR-485-5p	mmu-miR-134-3p	mmu-miR-362-5p
mmu-miR-467a-3p	mmu-miR-1902	mmu-miR-489-3p	mmu-miR-669a-5p	mmu-miR-24-2-5p	mmu-miR-711	mmu-miR-154-5p	mmu-miR-203-3p	mmu-miR-362-5p	mmu-miR-665-3p
mmu-miR-451a	mmu-miR-301b-5p	mmu-miR-301a-3p	mmu-miR-24-2-5p	mmu-miR-134-3p	mmu-miR-3107-5p	mmu-miR-532-5p	mmu-miR-410-3p	mmu-miR-337-5p	mmu-miR-299a-5p
mmu-miR-99b-3p	mmu-miR-678	mmu-miR-3064-5p	mmu-miR-678	mmu-miR-1902	mmu-miR-370-3p	mmu-miR-532-3p	mmu-miR-532-3p	mmu-miR-720	mmu-miR-532-5p
mmu-miR-501-5p	mmu-miR-669a-5p	mmu-miR-3090-5p	mmu-miR-139-5p	mmu-miR-532-5p	mmu-miR-362-5p	mmu-miR-24-1-5p	mmu-miR-337-5p	mmu-miR-532-3p	mmu-miR-3064-5p
mmu-miR-500-5p	mmu-miR-24-2-5p	mmu-miR-669a-5p	mmu-miR-30e-5p	mmu-miR-301b-5p	mmu-miR-467a-3p	mmu-miR-362-5p	mmu-miR-467a-3p	mmu-miR-22-5p	mmu-miR-24-1-5p
mmu-miR-134-3p	mmu-miR-301a-3p	mmu-miR-493-3p	mmu-miR-532-5p	mmu-miR-346-3p	mmu-miR-24-2-5p	mmu-miR-486-5p	mmu-miR-99b-3p	mmu-miR-154-5p	mmu-miR-22-5p
mmu-miR-493-3p	mmu-miR-342-3p	mmu-miR-1902	mmu-miR-342-3p	mmu-miR-466a-3p	mmu-miR-493-3p	mmu-miR-301b-5p	mmu-miR-106a-5p	mmu-miR-24-1-5p	mmu-miR-485-5p
mmu-miR-301a-3p	mmu-miR-218-5p	mmu-miR-1843a-5p	mmu-miR-3099-3p	mmu-miR-467a-3p	mmu-miR-532-3p	mmu-miR-99b-3p	mmu-miR-154-5p	mmu-miR-155-5p	mmu-miR-210-3p
mmu-miR-20b-5p	mmu-let-7f-5p	mmu-miR-669p-5p	mmu-miR-181d-5p	mmu-miR-218-5p	mmu-miR-720	mmu-miR-106a-5p	mmu-miR-362-3p	mmu-miR-467a-3p	mmu-miR-337-5p
mmu-miR-669p-5p	mmu-miR-505-5p	mmu-miR-505-5p	mmu-miR-466a-3p	mmu-miR-669a-5p	mmu-miR-5132-5p	mmu-miR-3107-5p	mmu-miR-711	mmu-miR-490-5p	mmu-miR-362-3p
mmu-miR-503-3p	mmu-miR-20b-5p	mmu-miR-3099-3p	mmu-miR-1839-3p	mmu-miR-1839-3p	mmu-miR-1839-3p	mmu-miR-346-3p	mmu-miR-134-3p	mmu-miR-106a-5p	mmu-miR-500-3p
mmu-miR-203-3p	mmu-miR-5099	mmu-miR-678	mmu-miR-184-3p	mmu-miR-122-5p	mmu-miR-451a	mmu-miR-1839-3p	mmu-miR-490-5p	mmu-miR-99b-3p	mmu-miR-155-5p
mmu-miR-542-5p	hp_mmu-mir-675	mmu-miR-3473a	mmu-miR-652-3p	mmu-miR-181d-5p	mmu-miR-346-3p	mmu-miR-490-5p	mmu-miR-1a-3p	mmu-miR-451a	mmu-miR-532-3p
mmu-miR-501-3p	mmu-miR-708-3p	mmu-miR-342-3p	mmu-miR-505-5p	mmu-miR-669p-5p	mmu-miR-669p-5p	mmu-miR-711	mmu-miR-24-1-5p	mmu-miR-500-3p	mmu-miR-410-3p
mmu-miR-208b-3p	mmu-miR-668-3p	mmu-miR-20b-5p	mmu-miR-1902	mmu-miR-5132-5p	mmu-miR-412-3p	mmu-miR-669p-5p	mmu-miR-188-5p	mmu-miR-670-5p	mmu-miR-106a-5p
mmu-miR-669a-5p	mmu-miR-770-5p	mmu-miR-184-3p	hp_mmu-mir-675	mmu-miR-679-5p	mmu-miR-669a-5p	mmu-miR-5132-5p	mmu-miR-155-5p	mmu-miR-210-3p	mmu-miR-711
mmu-miR-3064-5p	mmu-miR-139-3p	mmu-miR-711	mmu-miR-3090-5p	mmu-miR-532-3p	mmu-miR-678	mmu-miR-18a-3p	mmu-miR-1839-3p	mmu-miR-184-3p	mmu-miR-203-3p
mmu-miR-489-3p	mmu-miR-17-5p	mmu-miR-22-3p	mmu-miR-20b-5p	mmu-miR-30e-5p	mmu-miR-181d-5p	mmu-miR-24-2-5p	mmu-miR-184-3p	mmu-miR-362-3p	mmu-miR-490-5p
mmu-miR-22-5p	mmu-miR-494-3p	mmu-miR-17-5p	mmu-miR-218-5p	mmu-miR-18a-3p	mmu-miR-22-3p	mmu-miR-134-3p	mmu-miR-5135	mmu-miR-1902	mmu-miR-10a-5p
mmu-miR-376a-3p	mmu-miR-10a-5p	mmu-miR-532-5p	mmu-miR-17-5p	mmu-miR-342-3p	mmu-miR-342-3p	mmu-miR-3096b-3p	mmu-miR-500-3p	mmu-miR-138-5p	mmu-miR-127-5p
mmu-miR-678	mmu-miR-182-5p	mmu-miR-346-3p	mmu-miR-744-5p	mmu-miR-652-3p	mmu-miR-362-3p	mmu-miR-188-5p	mmu-miR-486-5p	mmu-miR-3473a	mmu-miR-188-5p
mmu-miR-505-5p	mmu-miR-3096b-3p	mmu-miR-181d-5p	mmu-miR-344g-5p	mmu-miR-17-5p	mmu-miR-1843b-5p	mmu-miR-181d-5p	mmu-miR-1902	hp_mmu-mir-5115	hp_mmu-mir-675
mmu-miR-3096-3p	mmu-miR-344g-5p	mmu-miR-214-5p	mmu-miR-378a-5p	mmu-miR-184-3p	mmu-miR-5128	mmu-miR-127-5p	mmu-miR-3107-5p	mmu-miR-127-5p	mmu-miR-154-5p
mmu-miR-1902	mmu-miR-652-3p	mmu-miR-378a-5p	mmu-miR-770-5p	mmu-miR-3099-3p	mmu-miR-18a-3p	mmu-miR-20b-5p	mmu-miR-24-2-5p	mmu-miR-188-5p	mmu-miR-184-3p
mmu-miR-154-5p	mmu-miR-711	mmu-miR-652-3p	mmu-miR-149-5p	mmu-miR-505-5p	mmu-miR-218-5p	mmu-miR-370-3p	mmu-miR-669p-5p	mmu-miR-330-3p	mmu-miR-138-5p
mmu-miR-3107-5p	mmu-miR-92a-3p	mmu-miR-93-3p	mmu-miR-5132-5p	mmu-miR-20b-5p	mmu-miR-184-3p	mmu-miR-1946b	mmu-miR-181d-5p	mmu-miR-3096b-3p	mmu-miR-467a-3p
mmu-miR-711	mmu-miR-3096-3p	mmu-miR-770-5p	mmu-miR-22-3p	mmu-miR-22-3p	mmu-miR-1946a	mmu-miR-184-3p	mmu-miR-330-3p	mmu-miR-210-5p	mmu-miR-486-5p
mmu-miR-122-5p	mmu-miR-378a-5p	mmu-miR-511-3p	mmu-miR-346-3p	mmu-miR-362-5p	mmu-miR-3099-3p	mmu-miR-330-3p	mmu-miR-138-5p	mmu-miR-505-5p	mmu-miR-3107-5p
mmu-miR-3473a	mmu-miR-22-3p	hp_mmu-mir-675	mmu-miR-122-5p	hp_mmu-mir-675	mmu-miR-301b-5p	mmu-miR-669a-5p	mmu-miR-370-3p	mmu-miR-370-3p	mmu-miR-99b-3p
mmu-miR-486-5p	mmu-miR-203-3p	mmu-miR-532-3p	mmu-miR-127-5p	mmu-miR-324-5p	mmu-miR-20b-5p	mmu-miR-500-3p	mmu-miR-17-5p	mmu-miR-3107-5p	mmu-miR-3096b-3p
mmu-miR-24-2-5p	mmu-miR-181d-5p	mmu-let-7f-5p	mmu-miR-330-3p	mmu-miR-3090-5p	mmu-miR-652-3p	mmu-miR-1902	mmu-miR-1946b	mmu-miR-486-5p	mmu-miR-31-3p
mmu-miR-17-5p	mmu-miR-1940	mmu-miR-5132-5p	mmu-miR-532-3p	mmu-miR-139-5p	mmu-miR-1946b	mmu-miR-19a-3p	mmu-miR-127-5p	mmu-miR-1a-3p	mmu-miR-712-5p
mmu-miR-5099	mmu-miR-532-5p	mmu-miR-466a-3p	mmu-miR-711	mmu-miR-1946a	mmu-miR-330-3p	mmu-miR-5128	mmu-miR-5132-5p	mmu-miR-711	mmu-miR-451a
mmu-miR-346-3p	mmu-miR-341-3p	mmu-miR-330-3p	mmu-miR-1a-3p	mmu-miR-330-3p	mmu-miR-134-3p	mmu-miR-504-5p	mmu-miR-106b-3p	mmu-miR-20b-5p	mmu-miR-484
mmu-miR-1843b-5p	mmu-miR-149-5p	mmu-miR-5099	mmu-miR-3096-3p	mmu-miR-1946b	mmu-miR-324-5p	mmu-miR-155-5p	mmu-miR-5128	mmu-miR-181d-5p	mmu-miR-3099-3p
mmu-miR-532-5p	mmu-miR-184-3p	mmu-miR-106b-3p	mmu-miR-3096b-3p	mmu-miR-106b-3p	mmu-miR-505-5p	mmu-miR-210-5p	mmu-miR-20b-5p	mmu-miR-712-5p	mmu-miR-181d-5p
mmu-miR-342-3p	mmu-miR-339-3p	mmu-miR-3075-5p	mmu-miR-362-5p	hp_mmu-mir-692-2	mmu-miR-17-5p	hp_mmu-mir-675	mmu-miR-504-5p	hp_mmu-mir-675	mmu-miR-324-5p
mmu-miR-20a-5p	mmu-miR-3081-5p	mmu-miR-1934-3p	mmu-miR-5099	mmu-miR-3075-5p	mmu-miR-339-3p	mmu-miR-138-5p	mmu-miR-505-5p	mmu-miR-3099-3p	mmu-miR-341-3p
mmu-miR-664-5p	mmu-miR-489-3p	mmu-miR-3096b-3p	mmu-miR-93-3p	mmu-miR-744-5p	mmu-miR-127-5p	mmu-miR-342-3p	mmu-miR-1931	mmu-miR-10a-5p	mmu-miR-181c-3p
mmu-miR-770-5p	mmu-miR-30a-5p	mmu-miR-92a-3p	mmu-miR-139-3p	mmu-miR-504-5p	mmu-miR-500-3p	mmu-miR-3099-3p	hp_mmu-mir-692-2	mmu-miR-504-5p	mmu-miR-3096-3p
mmu-miR-92a-3p	mmu-miR-532-3p	mmu-miR-668-3p	mmu-miR-668-3p	mmu-miR-93-3p	mmu-miR-106b-3p	mmu-miR-1a-3p	mmu-miR-5100	mmu-miR-484
mmu-miR-138-5p	mmu-miR-20a-5p	mmu-miR-138-5p	mmu-miR-324-5p	mmu-miR-127-5p	mmu-miR-490-5p	mmu-miR-1946a	mmu-miR-342-3p	mmu-miR-668-3p
mmu-miR-494-3p	mmu-miR-3099-3p	mmu-miR-362-5p	mmu-miR-214-5p	mmu-miR-1843a-5p	mmu-miR-30e-5p	mmu-miR-5135	mmu-miR-3099-3p	mmu-miR-24-2-5p
mmu-miR-19a-3p	mmu-miR-5135	mmu-miR-30a-5p	mmu-miR-341-3p	mmu-miR-484	mmu-miR-3090-5p	mmu-miR-652-3p	mmu-miR-712-5p	mmu-miR-125b-2-3p
mmu-miR-3099-3p	mmu-miR-1839-3p	mmu-miR-324-5p	mmu-miR-210-5p	mmu-miR-668-3p	mmu-miR-504-5p	mmu-miR-17-5p	mmu-miR-31-3p	mmu-miR-324-5p
mmu-miR-106b-3p	mmu-miR-93-3p	mmu-miR-1967	mmu-miR-106b-3p	mmu-miR-181b-5p	mmu-miR-491-5p	mmu-miR-3075-5p	hp_mmu-mir-675
mmu-miR-3075-5p	mmu-miR-98-5p	mmu-miR-1839-3p	mmu-miR-5128	mmu-miR-31-3p	hp_mmu-mir-675	mmu-miR-106b-3p	mmu-miR-146b-5p
mmu-miR-3067-3p	mmu-miR-1843a-5p	mmu-miR-1966-5p	mmu-miR-138-5p	mmu-miR-125b-2-3p	mmu-miR-31-3p	mmu-miR-324-5p	mmu-miR-484
mmu-miR-532-3p	mmu-miR-362-5p	mmu-miR-125b-1-3p	mmu-miR-181b-5p	mmu-miR-155-5p	mmu-miR-140-5p	hp_mmu-mir-5122	mmu-miR-10a-5p
mmu-miR-344g-5p	mmu-miR-1934-3p	mmu-miR-149-5p	mmu-miR-20a-5p	mmu-miR-140-5p	mmu-miR-770-5p	mmu-miR-1931	mmu-miR-668-3p
mmu-miR-19b-3p	mmu-miR-1967	mmu-miR-341-3p	mmu-miR-484	mmu-miR-770-5p	mmu-miR-668-3p	mmu-miR-412-3p	mmu-miR-324-5p
mmu-miR-5132-5p	mmu-miR-1966-5p	mmu-miR-1249-5p	mmu-miR-504-5p		mmu-miR-484	mmu-miR-505-5p	mmu-miR-181c-3p
mmu-miR-670-5p	mmu-miR-106b-3p	mmu-miR-20a-5p	mmu-miR-155-5p		mmu-miR-744-5p	mmu-miR-218-5p	mmu-miR-181b-5p
mmu-miR-125b-2-3p	mmu-miR-674-3p	mmu-miR-504-5p	mmu-miR-1931		mmu-miR-181b-5p	mmu-miR-493-3p	mmu-miR-140-5p
mmu-miR-652-3p	mmu-miR-3075-5p	mmu-miR-1940	mmu-miR-125b-1-3p		mmu-miR-3473d	mmu-miR-484	mmu-miR-3096-3p
mmu-miR-149-5p	mmu-miR-181b-5p	mmu-miR-181b-5p	mmu-miR-181a-1-3p		mmu-miR-1943-5p	mmu-miR-31-3p
mmu-miR-1934-3p	mmu-miR-214-5p	mmu-miR-1a-3p	mmu-miR-667-3p		mmu-miR-5099	mmu-miR-181a-1-3p
mmu-miR-341-3p	mmu-miR-187-3p	mmu-miR-127-5p				mmu-miR-668-3p
mmu-miR-1966-5p	mmu-miR-1a-3p	mmu-miR-203-3p				mmu-miR-181b-5p
mmu-miR-100-5p	hp_mmu-mir-139	mmu-miR-210-5p				mmu-miR-22-3p
mmu-miR-362-5p	mmu-miR-138-5p	mmu-miR-10a-5p
mmu-miR-1967	mmu-miR-146b-5p	mmu-miR-25-5p
hp_mmu-mir-337	mmu-miR-5132-5p	mmu-miR-1843b-5p
mmu-miR-1982-5p	mmu-miR-330-3p	mmu-miR-667-3p
mmu-miR-378a-5p	mmu-miR-324-5p	mmu-miR-484
mmu-miR-652-5p	mmu-miR-3067-3p	mmu-miR-3096-3p
mmu-miR-668-3p	mmu-miR-127-5p	mmu-miR-494-3p
mmu-miR-93-3p	mmu-miR-712-5p	mmu-miR-770-3p
mmu-miR-1940	mmu-miR-132-3p
mmu-miR-674-3p	mmu-miR-16-1-3p
mmu-miR-511-3p	mmu-miR-1843b-5p
mmu-miR-1a-3p	mmu-miR-484
mmu-miR-5135	mmu-miR-667-3p
mmu-miR-499-5p	mmu-miR-504-5p
mmu-miR-184-3p	mmu-miR-125b-2-3p
mmu-miR-872-3p	mmu-miR-27a-3p
mmu-miR-30a-5p	mmu-miR-770-3p
mmu-miR-330-3p	mmu-miR-25-5p
hp_mmu-mir-5122
mmu-miR-17-3p
mmu-miR-1186b
mmu-miR-324-5p
hp_mmu-mir-675
mmu-miR-3081-5p
mmu-miR-181d-5p
mmu-miR-708-3p
mmu-miR-1981-5p
mmu-miR-22-3p
mmu-miR-181b-5p
hp_mmu-mir-682
mmu-miR-770-3p
mmu-miR-127-5p
mmu-miR-146b-5p
mmu-miR-667-3p
mmu-miR-31-3p
mmu-miR-504-5p

## Sheet: Unique DEmiRs
Table S10. Unique differentially expressed miRNAs (DemiRNAs) for each developmental time point vs the other developmental time points
E10.5	E11.5	E12.5	E13.5	E14.5	E15.5	E16.5	E17.5	E18.5	E19.5
mmu-miR-664-5p	mmu-miR-27a-3p	mmu-miR-1249-5p	-	-	mmu-miR-3473d	-	mmu-miR-5100	-	-
mmu-miR-100-5p	hp_mmu-mir-139				mmu-miR-491-5p
mmu-miR-1982-5p	mmu-miR-16-1-3p				mmu-miR-1943-5p
mmu-miR-499-5p
mmu-miR-1186b
hp_mmu-mir-682
mmu-miR-19b-3p
hp_mmu-mir-337
mmu-miR-652-5p
mmu-miR-872-3p
mmu-miR-17-3p
mmu-miR-1981-5p
