# Supplementary material for: Parallel Genome-wide Profiling of Coding and Non-coding RNAs to Identify Novel Regulatory Elements in Embryonic and Maturated Heart
Source: Mol Ther Nucleic Acids. 2018 May 4;12:158–73. doi: 10.1016/j.omtn.2018.04.018 (PMC6023836; doi:10.1016/j.omtn.2018.04.018)
Supplement: Table S11. miRs Profile — Differentially expressed miRs from our study have been profiled with regard to expression regulation in adult and respective expression values, number of targets, number of differentially expressed targets, number of the differentially expressed targets that are anti-correlation and functional annotation of target genes. [file mmc12.xls]

## Sheet: miRs_Profile_V3
Table S11. miRs profile. Differentially expressed miRs from our study have been profiled with regard to expression regulation in adult and respective expression values, number of targets, number of differentially expressed targets, number of the differentially expressed targets that are anti-correlation and functional annotation of target genes.
Following abbreviation were used: HD heart - development, TF - transcription factor
Affy_ID	miRBase	miRID	miRID_2	Regulation	TG	DETG	DETGNC	Ratio	DETGNC_HD	Symbol_HD	GeneID_HD	DETGNC_TF	Symbol_TF	GeneID_TF	DETGNC_HD_TF	Symbol_HD_TF	GeneID_HD_TF
mmu-let-7i_st	MIMAT0000122	mmu-let-7i-5p	let-7i-5p	+	265	75	62	0.826667	2	Casp3, Tgfbr1	12367, 21812	6	Ahctf1, E2f5, Foxp2, Hmga2, Pbx3, Plagl2	226747, 13559, 114142, 15364, 18516, 54711	0	NA	NA
mmu-miR-132_st	MIMAT0000144	mmu-miR-132-3p	miR-132-3p	+	357	111	84	0.756757	5	Adamts6, Isl1, Nek8, Twist1, Wt1	108154, 16392, 140859, 22160, 22431	11	Foxo3, Foxp2, Fubp1, Hmga2, Isl1, Meis1, Nfya, Runx1t1, Taf4a, Twist1, Wt1	56484, 114142, 51886, 15364, 16392, 17268, 18044, 12395, 228980, 22160, 22431	3	Isl1, Twist1, Wt1	16392, 22160, 22431
mmu-miR-292-5p_st	MIMAT0000369	mmu-miR-292-5p	miR-292-5p	-	201	56	20	0.357143	0	NA	NA	1	Hlf	217082	0	NA	NA
mmu-miR-31-star_st	MIMAT0004634	mmu-miR-31-3p	miR-31-3p	+	70	17	4	0.235294	1	Myocd	214384	1	Myocd	214384	1	Myocd	214384
mmu-miR-3470a_st	MIMAT0015640	mmu-miR-3470a	miR-3470a	+	188	52	42	0.807692	1	Tead1	21676	3	Rfx7, Tead1, Zfp292	319758, 21676, 30046	1	Tead1	21676
mmu-miR-3472_st	MIMAT0015643	mmu-miR-3472	miR-3472	+	87	24	19	0.791667	2	Foxc1, Smad3	17300, 17127	2	Foxc1, Smad3	17300, 17127	2	Foxc1, Smad3	17300, 17127
mmu-miR-106a_st	MIMAT0000385	mmu-miR-106a-5p	miR-106a-5p	-	582	150	52	0.346667	4	Heg1, Nrp2, Pkd1, Vegfa	77446, 18187, 18763, 22339	5	Ar, Hlf, Klf9, Stat3, Zbtb4	11835, 217082, 16601, 20848, 75580	0	NA	NA
mmu-miR-106b-star_st	MIMAT0004582	mmu-miR-106b-3p	miR-106b-3p	-	7	1	NA	0	0	NA	NA	0	NA	NA	0	NA	NA
mmu-miR-1188_st	MIMAT0005843	mmu-miR-1188-5p	miR-1188-5p	-	119	46	8	0.173913	0	NA	NA	0	NA	NA	0	NA	NA
mmu-miR-122_st	MIMAT0000246	mmu-miR-122-5p	miR-122-5p	-	209	61	21	0.344262	2	Bmpr1a, Sox4	12166, 20677	3	Bmpr1a, Klf6, Sox4	12166, 23849, 20677	2	Bmpr1a, Sox4	12166, 20677
mmu-miR-125b-1-3p_st	MIMAT0004669	mmu-miR-125b-1-3p	miR-125b-1-3p	-	10	4	NA	0	0	NA	NA	0	NA	NA	0	NA	NA
mmu-miR-127_st	MIMAT0000139	mmu-miR-127-3p	miR-127-3p	-	19	3	2	0.666667	1	Acacb	100705	0	NA	NA	0	NA	NA
mmu-miR-127-star_st	MIMAT0004530	mmu-miR-127-5p	miR-127-5p	-	123	45	16	0.355556	0	NA	NA	1	Tef	21685	0	NA	NA
mmu-miR-130b_st	MIMAT0000387	mmu-miR-130b-3p	miR-130b-3p	-	385	114	31	0.27193	1	Heg1	77446	4	Mecp2, Meox2, Pparg, Zbtb4	17257, 17286, 19016, 75580	0	NA	NA
mmu-miR-134_st	MIMAT0000146	mmu-miR-134-5p	miR-134-5p	-	124	37	12	0.324324	1	Fgf1	14164	0	NA	NA	0	NA	NA
mmu-miR-138_st	MIMAT0000150	mmu-miR-138-5p	miR-138-5p	-	687	179	60	0.335196	4	Heg1, Myh11, Pde2a, Stk4	77446, 17880, 207728, 58231	5	Dach1, Epas1, Nfix, Tcf4, Zbtb4	13134, 13819, 18032, 21413, 75580	0	NA	NA
mmu-miR-154_st	MIMAT0000164	mmu-miR-154-5p	miR-154-5p	-	93	35	9	0.257143	0	NA	NA	1	Klf6	23849	0	NA	NA
mmu-miR-17-star_st	MIMAT0000650	mmu-miR-17-3p	miR-17-3p	-	208	51	16	0.313725	1	Fgf1	14164	1	Ebf1	13591	0	NA	NA
mmu-miR-17_st	MIMAT0000649	mmu-miR-17-5p	miR-17-5p	-	739	213	75	0.352113	6	Heg1, Id1, Nrp2, Osr1, Pkd1, Ppp3r1	77446, 15901, 18187, 23967, 18763, 19058	8	Bcl6, Crebrf, Hlf, Id1, Klf9, Nfia, Tfe3, Zbtb4	12053, 77128, 217082, 15901, 16601, 18027, 209446, 75580	1	Id1	15901
mmu-miR-181b_st	MIMAT0000673	mmu-miR-181b-5p	miR-181b-5p	-	560	158	29	0.183544	1	Cxadr	13052	4	Hlf, Klf6, Nr1d2, Zbtb4	217082, 23849, 353187, 75580	0	NA	NA
mmu-miR-181d_st	MIMAT0004324	mmu-miR-181d-5p	miR-181d-5p	-	609	166	41	0.246988	1	Cxadr	13052	5	Ar, Hlf, Klf6, Nr1d2, Zbtb4	11835, 217082, 23849, 353187, 75580	0	NA	NA
mmu-miR-182_st	MIMAT0000211	mmu-miR-182-5p	miR-182-5p	-	825	246	67	0.272358	2	Gli2, Myocd	14633, 214384	9	Ebf1, Ebf2, Ebf3, Epas1, Gli2, Hlf, Maf, Myocd, Nr1d2	13591, 13592, 13593, 13819, 14633, 217082, 17132, 214384, 353187	2	Gli2, Myocd	14633, 214384
mmu-miR-1839-3p_st	MIMAT0009457	mmu-miR-1839-3p	miR-1839-3p	-	51	13	4	0.307692	0	NA	NA	1	Hlf	217082	0	NA	NA
mmu-miR-184_st	MIMAT0000213	mmu-miR-184-3p	miR-184-3p	-	31	9	4	0.444444	0	NA	NA	0	NA	NA	0	NA	NA
mmu-miR-188-5p_st	MIMAT0000217	mmu-miR-188-5p	miR-188-5p	-	259	60	37	0.616667	0	NA	NA	1	Esrrg	26381	0	NA	NA
mmu-miR-18a-star_st	MIMAT0004626	mmu-miR-18a-3p	miR-18a-3p	-	194	41	17	0.414634	2	Kcnj8, Pkd1	16523, 18763	2	Klf9, Tef	16601, 21685	0	NA	NA
mmu-miR-18a_st	MIMAT0000528	mmu-miR-18a-5p	miR-18a-5p	-	177	38	13	0.342105	2	Fgf1, Stk4	14164, 58231	3	Klf6, Zbtb20, Zbtb4	23849, 56490, 75580	0	NA	NA
mmu-miR-1981_st	MIMAT0009458	mmu-miR-1981-5p	miR-1981-5p	-	277	86	24	0.27907	2	Sox17, Sox18	20671, 20672	4	Nfia, Sox17, Sox18, Tead4	18027, 20671, 20672, 21679	2	Sox17, Sox18	20671, 20672
mmu-miR-1983_st	MIMAT0009455	mmu-miR-1983	miR-1983	-	123	34	3	0.0882353	0	NA	NA	1	Klf6	23849	0	NA	NA
mmu-miR-19a_st	MIMAT0000651	mmu-miR-19a-3p	miR-19a-3p	-	677	184	53	0.288043	4	Acadm, Dlc1, Heg1, Nox4	11364, 50768, 77446, 50490	7	Ar, Ebf2, Foxp2, Hlf, Ppara, Zbtb20, Zbtb4	11835, 13592, 114142, 217082, 19013, 56490, 75580	0	NA	NA
mmu-miR-19b_st	MIMAT0000513	mmu-miR-19b-3p	miR-19b-3p	-	624	175	62	0.354286	4	Acadm, Heg1, Nox4, Sgcb	11364, 77446, 50490, 24051	1	Zbtb4	75580	0	NA	NA
mmu-miR-206_st	MIMAT0000239	mmu-miR-206-3p	miR-206-3p	-	306	88	48	0.545455	2	Rarb, Stk4	218772, 58231	5	Bach2, E2f5, Jarid2, Nucks1, Rarb	12014, 13559, 16468, 98415, 218772	1	Rarb	218772
mmu-miR-208b_st	MIMAT0004939	mmu-miR-208b-3p	miR-208b-3p	-	58	16	11	0.6875	0	NA	NA	2	Lcor, Pbx2	212391, 18515	0	NA	NA
mmu-miR-20a_st	MIMAT0000529	mmu-miR-20a-5p	miR-20a-5p	-	539	138	43	0.311594	6	Cxadr, Heg1, Id1, Mapk14, Nrp2, Pkd1	13052, 77446, 15901, 26416, 18187, 18763	5	Hlf, Id1, Klf9, Ppara, Zbtb4	217082, 15901, 16601, 19013, 75580	1	Id1	15901
mmu-miR-20b_st	MIMAT0003187	mmu-miR-20b-5p	miR-20b-5p	-	520	129	39	0.302326	3	Heg1, Nrp2, Pkd1	77446, 18187, 18763	3	Hlf, Klf9, Zbtb4	217082, 16601, 75580	0	NA	NA
mmu-miR-210_st	MIMAT0000658	mmu-miR-210-3p	miR-210-3p	-	64	20	12	0.6	3	Fgfrl1, Hif1a, Pdlim3	116701, 15251, 53318	3	Arid3b, Hif1a, Rfx7	56380, 15251, 319758	1	Hif1a	15251
mmu-miR-214-star_st	MIMAT0004664	mmu-miR-214-5p	miR-214-5p	-	80	19	4	0.210526	0	NA	NA	1	Zbtb4	75580	0	NA	NA
mmu-miR-218_st	MIMAT0000663	mmu-miR-218-5p	miR-218-5p	-	522	147	36	0.244898	1	Slc8a1	20541	7	Ebf3, Hlf, Klf9, Npas2, Nr1d2, Tcf4, Zfp449	13593, 217082, 16601, 18143, 353187, 21413, 78619	0	NA	NA
mmu-miR-290-5p_st	MIMAT0000366	mmu-miR-290a-5p	miR-290a-5p	-	232	73	26	0.356164	0	NA	NA	1	Elf1	13709	0	NA	NA
mmu-miR-292-3p_st	MIMAT0000370	mmu-miR-292-3p	miR-292-3p	-	257	68	18	0.264706	0	NA	NA	2	Nfia, Ppara	18027, 19013	0	NA	NA
mmu-miR-293_st	MIMAT0000371	mmu-miR-293-3p	miR-293-3p	-	11	5	NA	0	0	NA	NA	0	NA	NA	0	NA	NA
mmu-miR-296-3p_st	MIMAT0004576	mmu-miR-296-3p	miR-296-3p	-	541	132	34	0.257576	0	NA	NA	3	Klf9, Tef, Zbtb20	16601, 21685, 56490	0	NA	NA
mmu-miR-298_st	MIMAT0000376	mmu-miR-298-5p	miR-298-5p	-	532	119	40	0.336134	1	Fadd	14082	3	Tef, Zfp191, Zfp444	21685, 59057, 72667	0	NA	NA
mmu-miR-299-star_st	MIMAT0000377	mmu-miR-299a-5p	miR-299a-5p	-	100	18	7	0.388889	0	NA	NA	0	NA	NA	0	NA	NA
mmu-miR-300_st	MIMAT0000378	mmu-miR-300-3p	miR-300-3p	-	127	28	7	0.25	1	Mef2a	17258	1	Mef2a	17258	1	Mef2a	17258
mmu-miR-301a_st	MIMAT0000379	mmu-miR-301a-3p	miR-301a-3p	-	405	119	78	0.655462	7	Acvr1, Dicer1, Heg1, Nox4, Pcsk5, Pdgfra, Tgfb2	11477, 192119, 77446, 50490, 18552, 18595, 21808	3	Ar, Fubp1, Runx1t1	11835, 51886, 12395	0	NA	NA
mmu-miR-301b_st	MIMAT0004186	mmu-miR-301b-3p	miR-301b-3p	-	565	169	92	0.544379	5	Atf2, Cdc42, Heg1, Nox4, Sorbs2	11909, 12540, 77446, 50490, 234214	7	Atf2, Klf9, Meox1, Meox2, Pparg, Zbtb4, Zfp217	11909, 16601, 17285, 17286, 19016, 75580, 228913	1	Atf2	11909
mmu-miR-302d_st	MIMAT0003377	mmu-miR-302d-3p	miR-302d-3p	-	376	93	30	0.322581	0	NA	NA	4	Bcl6, Hlf, Nfia, Zbtb4	12053, 217082, 18027, 75580	0	NA	NA
mmu-miR-3099_st	MIMAT0014816	mmu-miR-3099-3p	miR-3099-3p	-	96	20	4	0.2	0	NA	NA	0	NA	NA	0	NA	NA
mmu-miR-322-star_st	MIMAT0000549	mmu-miR-322-3p	miR-322-3p	-	316	93	49	0.526882	3	1190002N15Rik, Hif1a, Pdgfra	68861, 15251, 18595	5	Hif1a, Mycn, Nucks1, Rfx7, Tcf4	15251, 18109, 98415, 319758, 21413	1	Hif1a	15251
mmu-miR-324-5p_st	MIMAT0000555	mmu-miR-324-5p	miR-324-5p	-	319	78	24	0.307692	3	Dlc1, Heg1, Mmp2	50768, 77446, 17390	2	Nfix, Ppara	18032, 19013	0	NA	NA
mmu-miR-329_st	MIMAT0000567	mmu-miR-329-3p	miR-329-3p	-	550	155	53	0.341935	0	NA	NA	4	Ebf2, Ikzf2, Zbtb7b, Zxdc	13592, 22779, 22724, 80292	0	NA	NA
mmu-miR-330-star_st	MIMAT0000569	mmu-miR-330-3p	miR-330-3p	-	493	131	35	0.267176	1	Nrp2	18187	2	Meox2, Ppara	17286, 19013	0	NA	NA
mmu-miR-335-5p_st	MIMAT0000766	mmu-miR-335-5p	miR-335-5p	-	184	44	14	0.318182	0	NA	NA	0	NA	NA	0	NA	NA
mmu-miR-337-5p_st	MIMAT0004644	mmu-miR-337-5p	miR-337-5p	-	14	5	1	0.2	0	NA	NA	0	NA	NA	0	NA	NA
mmu-miR-342-3p_st	MIMAT0000590	mmu-miR-342-3p	miR-342-3p	-	340	101	32	0.316832	2	Col5a1, Stk4	12831, 58231	3	Aff1, Ets1, Klf6	17355, 23871, 23849	0	NA	NA
mmu-miR-34c_st	MIMAT0000381	mmu-miR-34c-5p	miR-34c-5p	-	330	87	26	0.298851	0	NA	NA	1	Bcl6	12053	0	NA	NA
mmu-miR-351_st	MIMAT0000609	mmu-miR-351-5p	miR-351-5p	-	348	64	22	0.34375	0	NA	NA	1	Stat1	20846	0	NA	NA
mmu-miR-362-3p_st	MIMAT0004684	mmu-miR-362-3p	miR-362-3p	-	641	175	99	0.565714	7	Cdc42, Heg1, Mef2a, Nfatc4, Nrp2, Smarca4, Wnt5a	12540, 77446, 17258, 73181, 18187, 20586, 22418	12	Ebf2, Egr1, Esrrg, Foxn3, Gmeb1, Hivep3, Mef2a, Nfatc4, Six4, Ss18l1, Tardbp, Wnt5a	13592, 13653, 26381, 71375, 56809, 16656, 17258, 73181, 20474, 269397, 230908, 22418	3	Mef2a, Nfatc4, Wnt5a	17258, 73181, 22418
mmu-miR-362-5p_st	MIMAT0000706	mmu-miR-362-5p	miR-362-5p	-	369	105	63	0.6	5	Adam19, Bmp2, Id2, Isl1, Pofut1	11492, 12156, 15902, 16392, 140484	2	Isl1, Plagl2	16392, 54711	1	Isl1	16392
mmu-miR-369-5p_st	MIMAT0003185	mmu-miR-369-5p	miR-369-5p	-	14	7	2	0.285714	0	NA	NA	0	NA	NA	0	NA	NA
mmu-miR-370_st	MIMAT0001095	mmu-miR-370-3p	miR-370-3p	-	236	54	14	0.259259	0	NA	NA	0	NA	NA	0	NA	NA
mmu-miR-376a_st	MIMAT0000740	mmu-miR-376a-3p	miR-376a-3p	-	14	4	2	0.5	0	NA	NA	0	NA	NA	0	NA	NA
mmu-miR-376b_st	MIMAT0001092	mmu-miR-376b-3p	miR-376b-3p	-	156	50	15	0.3	2	Cxadr, Nrp1	13052, 18186	3	Crebzf, Ebf2, Klf9	233490, 13592, 16601	0	NA	NA
mmu-miR-379_st	MIMAT0000743	mmu-miR-379-5p	miR-379-5p	-	45	13	5	0.384615	0	NA	NA	0	NA	NA	0	NA	NA
mmu-miR-380-5p_st	MIMAT0000744	mmu-miR-380-5p	miR-380-5p	-	133	37	18	0.486486	0	NA	NA	1	Nfia	18027	0	NA	NA
mmu-miR-381_st	MIMAT0000746	mmu-miR-381-3p	miR-381-3p	-	265	79	16	0.202532	0	NA	NA	2	Klf9, Meox2	16601, 17286	0	NA	NA
mmu-miR-382_st	MIMAT0000747	mmu-miR-382-5p	miR-382-5p	-	115	35	9	0.257143	0	NA	NA	2	Dach1, Nfia	13134, 18027	0	NA	NA
mmu-miR-409-3p_st	MIMAT0001090	mmu-miR-409-3p	miR-409-3p	-	174	60	18	0.3	3	Cpe, Cxadr, Nrp2	12876, 13052, 18187	0	NA	NA	0	NA	NA
mmu-miR-409-5p_st	MIMAT0004746	mmu-miR-409-5p	miR-409-5p	-	99	26	5	0.192308	0	NA	NA	1	Ppara	19013	0	NA	NA
mmu-miR-410_st	MIMAT0001091	mmu-miR-410-3p	miR-410-3p	-	253	77	22	0.285714	0	NA	NA	1	Klf6	23849	0	NA	NA
mmu-miR-411-star_st	MIMAT0001093	mmu-miR-411-3p	miR-411-3p	-	140	32	3	0.09375	0	NA	NA	0	NA	NA	0	NA	NA
mmu-miR-412-3p_st	MIMAT0001094	mmu-miR-412-3p	miR-412-3p	-	120	33	4	0.121212	0	NA	NA	3	Crebzf, Elf1, Klf6	233490, 13709, 23849	0	NA	NA
mmu-miR-421_st	MIMAT0004869	mmu-miR-421-3p	miR-421-3p	-	212	52	10	0.192308	1	Ly6e	17069	1	Klf6	23849	0	NA	NA
mmu-miR-431-star_st	MIMAT0004753	mmu-miR-431-3p	miR-431-3p	-	6	1	NA	0	0	NA	NA	0	NA	NA	0	NA	NA
mmu-miR-431_st	MIMAT0001418	mmu-miR-431-5p	miR-431-5p	-	95	31	4	0.129032	0	NA	NA	0	NA	NA	0	NA	NA
mmu-miR-433_st	MIMAT0001420	mmu-miR-433-3p	miR-433-3p	-	145	34	3	0.0882353	0	NA	NA	0	NA	NA	0	NA	NA
mmu-miR-434-3p_st	MIMAT0001422	mmu-miR-434-3p	miR-434-3p	-	104	31	8	0.258065	0	NA	NA	0	NA	NA	0	NA	NA
mmu-miR-434-5p_st	MIMAT0001421	mmu-miR-434-5p	miR-434-5p	-	13	7	4	0.571429	0	NA	NA	0	NA	NA	0	NA	NA
mmu-miR-450b-3p_st	MIMAT0003512	mmu-miR-450b-3p	miR-450b-3p	-	368	111	37	0.333333	2	Crkl, Nox4	12929, 50490	3	Klf4, Tcf4, Zbtb4	16600, 21413, 75580	0	NA	NA
mmu-miR-466a-3p_st	MIMAT0002107	mmu-miR-466a-3p	miR-466a-3p	-	690	220	48	0.218182	1	Nrp2	18187	5	Hlf, Klf6, Stat1, Tcf4, Tsc22d3	217082, 23849, 20846, 21413, 14605	0	NA	NA
mmu-miR-467a_st	MIMAT0002108	mmu-miR-467a-3p	miR-467a-3p	-	750	222	51	0.22973	4	Cdc42, Cxadr, Nox4, Pkd1	12540, 13052, 50490, 18763	3	Dach1, Klf6, Meox2	13134, 23849, 17286	0	NA	NA
mmu-miR-485_st	MIMAT0003128	mmu-miR-485-5p	miR-485-5p	-	270	58	24	0.413793	2	Cxadr, Sgcg	13052, 24053	1	Maf	17132	0	NA	NA
mmu-miR-487b_st	MIMAT0003184	mmu-miR-487b-3p	miR-487b-3p	-	7	4	NA	0	0	NA	NA	0	NA	NA	0	NA	NA
mmu-miR-489_st	MIMAT0003112	mmu-miR-489-3p	miR-489-3p	-	167	49	15	0.306122	0	NA	NA	0	NA	NA	0	NA	NA
mmu-miR-493_st	MIMAT0004888	mmu-miR-493-3p	miR-493-3p	-	96	25	10	0.4	1	Col5a1	12831	1	Klf6	23849	0	NA	NA
mmu-miR-494_st	MIMAT0003182	mmu-miR-494-3p	miR-494-3p	-	262	78	21	0.269231	1	Cxadr	13052	2	Hlf, Nr1d2	217082, 353187	0	NA	NA
mmu-miR-495_st	MIMAT0003456	mmu-miR-495-3p	miR-495-3p	-	738	242	49	0.202479	3	Myocd, Nrp2, Sirt6	214384, 18187, 50721	9	Cebpg, Dach1, Ebf2, Fli1, Myocd, Nfe2l2, Preb, Tcf4, Tsc22d3	12611, 13134, 13592, 14247, 214384, 18024, 50907, 21413, 14605	1	Myocd	214384
mmu-miR-500_st	MIMAT0003507	mmu-miR-500-3p	miR-500-3p	-	94	28	19	0.678571	0	NA	NA	4	Cux1, Fos, Mycn, Nr1d2	13047, 14281, 18109, 353187	0	NA	NA
mmu-miR-501-3p_st	MIMAT0003509	mmu-miR-501-3p	miR-501-3p	-	172	50	29	0.58	0	NA	NA	4	Fos, Foxp2, Mycn, Nr1d2	14281, 114142, 18109, 353187	0	NA	NA
mmu-miR-501-5p_st	MIMAT0003508	mmu-miR-501-5p	miR-501-5p	-	311	102	33	0.323529	2	Foxc1, Itga4	17300, 16401	1	Foxc1	17300	1	Foxc1	17300
mmu-miR-503-star_st	MIMAT0004790	mmu-miR-503-3p	miR-503-3p	-	65	23	7	0.304348	1	Ttn	22138	0	NA	NA	0	NA	NA
mmu-miR-503_st	MIMAT0003188	mmu-miR-503-5p	miR-503-5p	-	134	38	8	0.210526	0	NA	NA	0	NA	NA	0	NA	NA
mmu-miR-504_st	MIMAT0004889	mmu-miR-504-5p	miR-504-5p	-	139	29	10	0.344828	0	NA	NA	1	Cebpd	12609	0	NA	NA
mmu-miR-532-3p_st	MIMAT0004781	mmu-miR-532-3p	miR-532-3p	-	459	108	40	0.37037	4	Dhrs3, Heg1, Nrp2, Tcap	20148, 77446, 18187, 21393	1	Zbtb4	75580	0	NA	NA
mmu-miR-532-5p_st	MIMAT0002889	mmu-miR-532-5p	miR-532-5p	-	243	61	25	0.409836	4	Bmpr1a, Twist1, Vcan, Yap1	12166, 22160, 13003, 22601	3	Bmpr1a, Sub1, Twist1	12166, 20024, 22160	2	Bmpr1a, Twist1	12166, 22160
mmu-miR-540-3p_st	MIMAT0003167	mmu-miR-540-3p	miR-540-3p	-	484	131	40	0.305344	4	Cxadr, Heg1, Nrp2, Ttn	13052, 77446, 18187, 22138	0	NA	NA	0	NA	NA
mmu-miR-541_st	MIMAT0003170	mmu-miR-541-5p	miR-541-5p	-	290	89	28	0.314607	1	Ndrg4	234593	3	Klf7, Nfe2l1, Zbtb4	93691, 18023, 75580	0	NA	NA
mmu-miR-542-5p_st	MIMAT0003171	mmu-miR-542-5p	miR-542-5p	-	63	14	8	0.571429	1	Heg1	77446	1	Fosb	14282	0	NA	NA
mmu-miR-543_st	MIMAT0003168	mmu-miR-543-3p	miR-543-3p	-	302	93	22	0.236559	0	NA	NA	3	Bcl6, Klf6, Nr1d2	12053, 23849, 353187	0	NA	NA
mmu-miR-652_st	MIMAT0003711	mmu-miR-652-3p	miR-652-3p	-	6	1	NA	0	0	NA	NA	0	NA	NA	0	NA	NA
mmu-miR-665_st	MIMAT0003733	mmu-miR-665-3p	miR-665-3p	-	430	100	42	0.42	0	NA	NA	1	Zfp444	72667	0	NA	NA
mmu-miR-668_st	MIMAT0003732	mmu-miR-668-3p	miR-668-3p	-	85	23	7	0.304348	1	Mmp2	17390	0	NA	NA	0	NA	NA
mmu-miR-669a-5p_st	MIMAT0003477	mmu-miR-669a-5p	miR-669a-5p	-	72	22	8	0.363636	0	NA	NA	0	NA	NA	0	NA	NA
mmu-miR-670_st	MIMAT0003736	mmu-miR-670-5p	miR-670-5p	-	257	65	22	0.338462	1	Myh11	17880	0	NA	NA	0	NA	NA
mmu-miR-672_st	MIMAT0003735	mmu-miR-672-5p	miR-672-5p	-	70	25	8	0.32	1	Nrp2	18187	0	NA	NA	0	NA	NA
mmu-miR-674-star_st	MIMAT0003741	mmu-miR-674-3p	miR-674-3p	-	199	56	17	0.303571	0	NA	NA	0	NA	NA	0	NA	NA
mmu-miR-675-3p_st	MIMAT0003726	mmu-miR-675-3p	miR-675-3p	-	120	32	12	0.375	0	NA	NA	2	Dach1, Pura	13134, 19290	0	NA	NA
mmu-miR-675-5p_st	MIMAT0003725	mmu-miR-675-5p	miR-675-5p	-	81	18	10	0.555556	0	NA	NA	1	Ebf3	13593	0	NA	NA
mmu-miR-679-5p_st	MIMAT0003455	mmu-miR-679-5p	miR-679-5p	-	103	33	9	0.272727	0	NA	NA	0	NA	NA	0	NA	NA
mmu-miR-708_st	MIMAT0003498	mmu-miR-708-3p	miR-708-3p	-	166	52	20	0.384615	0	NA	NA	1	Dach1	13134	0	NA	NA
mmu-miR-720_st	MIMAT0003484	mmu-miR-720	miR-720	-	65	22	13	0.590909	1	Twist1	22160	3	Klf6, Tardbp, Twist1	23849, 230908, 22160	1	Twist1	22160
mmu-miR-744_st	MIMAT0004187	mmu-miR-744-5p	miR-744-5p	-	39	7	2	0.285714	0	NA	NA	0	NA	NA	0	NA	NA
mmu-miR-770-3p_st	MIMAT0003891	mmu-miR-770-3p	miR-770-3p	-	498	96	47	0.489583	3	Ly6e, Nrp1, Nrp2	17069, 18186, 18187	1	Nr1d2	353187	0	NA	NA
mmu-miR-770-5p_st	MIMAT0004822	mmu-miR-770-5p	miR-770-5p	-	433	110	32	0.290909	1	Col5a1	12831	1	Maf	17132	0	NA	NA
mmu-miR-872-star_st	MIMAT0004935	mmu-miR-872-3p	miR-872-3p	-	77	18	11	0.611111	0	NA	NA	2	Dach1, Klf4	13134, 16600	0	NA	NA
mmu-miR-92a_st	MIMAT0000539	mmu-miR-92a-3p	miR-92a-3p	-	276	82	26	0.317073	0	NA	NA	3	Klf4, Klf6, Tef	16600, 23849, 21685	0	NA	NA
mmu-miR-93-star_st	MIMAT0004636	mmu-miR-93-3p	miR-93-3p	-	199	51	12	0.235294	1	Nrp1	18186	0	NA	NA	0	NA	NA
mmu-miR-99b-star_st	MIMAT0004525	mmu-miR-99b-3p	miR-99b-3p	-	7	4	NA	0	0	NA	NA	0	NA	NA	0	NA	NA
mmu-let-7b_st	MIMAT0000522	mmu-let-7b-5p	let-7b-5p	+	478	155	121	0.780645	6	Casp3, Dusp6, Itga4, Prickle1, Tgfbr1, Thbs1	12367, 67603, 16401, 106042, 21812, 21825	13	Ahctf1, Crem, Csrnp2, E2f5, Foxp2, Hif3a, Hmga2, Lcor, Meis2, Pbx1, Pbx3, Plagl2, Zfp12	226747, 12916, 207785, 13559, 114142, 53417, 15364, 212391, 17536, 18514, 18516, 54711, 231866	0	NA	NA
mmu-let-7f_st	MIMAT0000525	mmu-let-7f-5p	let-7f-5p	+	270	74	62	0.837838	2	Casp3, Tgfbr1	12367, 21812	8	Ahctf1, E2f5, Foxp2, Hmga2, Pbx1, Pbx3, Plagl2, Sub1	226747, 13559, 114142, 15364, 18514, 18516, 54711, 20024	0	NA	NA
mmu-let-7g_st	MIMAT0000121	mmu-let-7g-5p	let-7g-5p	+	270	72	60	0.833333	2	Casp3, Tgfbr1	12367, 21812	7	Ahctf1, E2f5, Foxp2, Hmga2, Pbx1, Pbx3, Plagl2	226747, 13559, 114142, 15364, 18514, 18516, 54711	0	NA	NA
mmu-miR-100_st	MIMAT0000655	mmu-miR-100-5p	miR-100-5p	+	20	6	3	0.5	0	NA	NA	0	NA	NA	0	NA	NA
mmu-miR-10a_st	MIMAT0000648	mmu-miR-10a-5p	miR-10a-5p	+	306	88	65	0.738636	2	Gata3, Ltbp1	14462, 268977	3	Bach2, Cbfa2t2, Gata3	12014, 12396, 14462	1	Gata3	14462
mmu-miR-125b-2-3p_st	MIMAT0004529	mmu-miR-125b-2-3p	miR-125b-2-3p	+	184	53	44	0.830189	3	Adamts6, Flrt3, Tgfb2	108154, 71436, 21808	2	Nfyb, Zfp354c	18045, 30944	0	NA	NA
mmu-miR-139-3p_st	MIMAT0004662	mmu-miR-139-3p	miR-139-3p	+	232	64	39	0.609375	5	Dicer1, Ednra, Hdac9, Nedd4, Sox11	192119, 13617, 79221, 17999, 20666	3	Camta1, Sox11, Zfp334	100072, 20666, 228876	1	Sox11	20666
mmu-miR-139-5p_st	MIMAT0000656	mmu-miR-139-5p	miR-139-5p	+	469	155	108	0.696774	6	Casp3, Cdc42, Col11a1, Flrt3, Wt1, Yap1	12367, 12540, 12814, 71436, 22431, 22601	10	Bach2, Fos, Foxp2, Hnrnpab, Lcor, Meis2, Nfxl1, Plagl1, Rfx7, Wt1	12014, 14281, 114142, 15384, 212391, 17536, 100978, 22634, 319758, 22431	1	Wt1	22431
mmu-miR-146a_st	MIMAT0000158	mmu-miR-146a-5p	miR-146a-5p	+	314	88	61	0.693182	3	Hey2, Smyd1, Vcan	15214, 12180, 13003	5	Camta1, Esrrg, Hey2, Lcor, Rfx7	100072, 26381, 15214, 212391, 319758	1	Hey2	15214
mmu-miR-149_st	MIMAT0000159	mmu-miR-149-5p	miR-149-5p	+	579	157	97	0.617834	5	Foxc1, Frem2, Gab1, Lox, Pdgfra	17300, 242022, 14388, 16948, 18595	4	Foxc1, Tcerg1, Ybx1, Zfp354c	17300, 56070, 22608, 30944	1	Foxc1	17300
mmu-miR-150_st	MIMAT0000160	mmu-miR-150-5p	miR-150-5p	+	408	110	78	0.709091	4	Asxl2, Erbb2, Fzd1, Prkar1a	75302, 13866, 14362, 19084	7	Bach2, Egr2, Hmga2, Prdm5, Tardbp, Tcf12, Zfp711	12014, 13654, 15364, 70779, 230908, 21406, 245595	0	NA	NA
mmu-miR-155_st	MIMAT0000165	mmu-miR-155-5p	miR-155-5p	+	386	121	39	0.322314	2	Hdac9, Sorbs2	79221, 234214	9	Camta1, Dach1, Jarid2, Meis1, Nfia, Tcf4, Tcf7l2, Tle4, Zbtb20	100072, 13134, 16468, 17268, 18027, 21413, 21416, 21888, 56490	0	NA	NA
mmu-miR-187_st	MIMAT0000216	mmu-miR-187-3p	miR-187-3p	+	42	12	9	0.75	1	Flrt2	399558	0	NA	NA	0	NA	NA
mmu-miR-1902_st	MIMAT0007863	mmu-miR-1902	miR-1902	+	95	17	12	0.705882	2	Hdac9, Yap1	79221, 22601	0	NA	NA	0	NA	NA
mmu-miR-1931_st	MIMAT0009394	mmu-miR-1931	miR-1931	+	128	36	21	0.583333	2	Fat4, Flrt3	329628, 71436	2	Nfia, Zfp937	18027, 245174	0	NA	NA
mmu-miR-1946a_st	MIMAT0009412	mmu-miR-1946a	miR-1946a	+	70	22	12	0.545455	0	NA	NA	3	Bach2, Meis2, Mga	12014, 17536, 29808	0	NA	NA
mmu-miR-1946b_st	MIMAT0009443	mmu-miR-1946b	miR-1946b	+	26	7	4	0.571429	0	NA	NA	1	Meis2	17536	0	NA	NA
mmu-miR-195_st	MIMAT0000225	mmu-miR-195a-5p	miR-195a-5p	+	630	165	125	0.757576	5	Flrt3, Has2, Map2k1, Vegfa, Wisp1	71436, 15117, 26395, 22339, 22402	8	Bcl11b, Camta1, E2f7, Lcor, Nfia, Pbx3, Taf5, Zfp40	58208, 100072, 52679, 212391, 18027, 18516, 226182, 22700	0	NA	NA
mmu-miR-1966_st	MIMAT0009439	mmu-miR-1966-5p	miR-1966-5p	+	183	35	18	0.514286	1	Pdlim3	53318	2	Creb3l2, Egr1	208647, 13653	0	NA	NA
mmu-miR-1967_st	MIMAT0009440	mmu-miR-1967	miR-1967	+	61	15	11	0.733333	0	NA	NA	2	Arid3b, Pbx1	56380, 18514	0	NA	NA
mmu-miR-1982-star_st	MIMAT0009459	mmu-miR-1982-5p	miR-1982-5p	+	326	68	45	0.661765	6	Asxl2, Ednra, Gpc3, Isl1, Tead1, Whsc1	75302, 13617, 14734, 16392, 21676, 107823	6	Arid3b, Esrrg, Hcfc1, Isl1, Plagl2, Tead1	56380, 26381, 15161, 16392, 54711, 21676	2	Isl1, Tead1	16392, 21676
mmu-miR-1a_st	MIMAT0000123	mmu-miR-1a-3p	miR-1a-3p	+	448	126	92	0.730159	8	Foxp1, Gata6, Hand2, Myocd, Rarb, Slc8a1, Srf, Vegfa	108655, 14465, 15111, 214384, 218772, 20541, 20807, 22339	18	Bach2, Bcl11a, E2f5, Fosb, Foxp1, Fubp1, Gata6, Hand2, Jarid2, Lcor, Meis1, Myocd, Pbx1, Rarb, Srf, Tcf7l2, Zfp280d, Zfp40	12014, 14025, 13559, 14282, 108655, 51886, 14465, 15111, 16468, 212391, 17268, 214384, 18514, 218772, 20807, 21416, 235469, 22700	6	Foxp1, Gata6, Hand2, Myocd, Rarb, Srf	108655, 14465, 15111, 214384, 218772, 20807
mmu-miR-203_st	MIMAT0000236	mmu-miR-203-3p	miR-203-3p	+	355	108	73	0.675926	3	Adamts6, Camk2d, Vcan	108154, 108058, 13003	7	Crebzf, Csrnp2, Ebf3, Rfx7, Sub1, Tardbp, Zfp292	233490, 207785, 13593, 319758, 20024, 230908, 30046	0	NA	NA
mmu-miR-22_st	MIMAT0000531	mmu-miR-22-3p	miR-22-3p	+	621	135	90	0.666667	5	Erbb3, Foxp1, Hey2, Prox1, Tgfbr1	13867, 108655, 15214, 19130, 21812	15	Arid3b, Csrnp2, Foxp1, Hey2, Hmga2, Jarid2, Mecp2, Meis2, Nfya, Nfyb, Plagl2, Prox1, Rcor1, Rfx7, Zscan18	56380, 207785, 108655, 15214, 15364, 16468, 17257, 17536, 18044, 18045, 54711, 19130, 217864, 319758, 232875	3	Foxp1, Hey2, Prox1	108655, 15214, 19130
mmu-miR-22-star_st	MIMAT0004629	mmu-miR-22-5p	miR-22-5p	+	132	30	21	0.7	5	Gata4, Map2k1, Tbx20, Tead1, Wt1	14463, 26395, 57246, 21676, 22431	6	Camta1, Gata4, Grhl1, Tbx20, Tead1, Wt1	100072, 14463, 195733, 57246, 21676, 22431	4	Gata4, Tbx20, Tead1, Wt1	14463, 57246, 21676, 22431
mmu-miR-221_st	MIMAT0000669	mmu-miR-221-3p	miR-221-3p	+	304	91	72	0.791209	4	Bmpr1a, Foxp1, Gata5, Zfpm2	12166, 108655, 14464, 22762	15	Bmpr1a, Crebzf, Csrnp2, Fos, Foxp1, Foxp2, Gata5, Nfyb, Rfx3, Rfx7, Six4, Tcf12, Yy1, Zfp606, Zfpm2	12166, 233490, 207785, 14281, 108655, 114142, 14464, 18045, 19726, 319758, 20474, 21406, 22632, 67370, 22762	4	Bmpr1a, Foxp1, Gata5, Zfpm2	12166, 108655, 14464, 22762
mmu-miR-222_st	MIMAT0000670	mmu-miR-222-3p	miR-222-3p	+	318	101	79	0.782178	3	Bmpr1a, Chd7, Zfpm2	12166, 320790, 22762	13	Arid3b, Bmpr1a, Camta1, Crebzf, Fos, Meis2, Nfyb, Pbx3, Rfx3, Rfx7, Tcf12, Tcf7l2, Zfpm2	56380, 12166, 100072, 233490, 14281, 17536, 18045, 18516, 19726, 319758, 21406, 21416, 22762	2	Bmpr1a, Zfpm2	12166, 22762
mmu-miR-24-1-star_st	MIMAT0000218	mmu-miR-24-1-5p	miR-24-1-5p	+	71	21	15	0.714286	1	Foxp1	108655	3	Foxp1, Ndn, Rfx7	108655, 17984, 319758	1	Foxp1	108655
mmu-miR-24-2-star_st	MIMAT0005440	mmu-miR-24-2-5p	miR-24-2-5p	+	69	20	16	0.8	1	Foxp1	108655	3	Foxp1, Ndn, Rfx7	108655, 17984, 319758	1	Foxp1	108655
mmu-miR-29a_st	MIMAT0000535	mmu-miR-29a-3p	miR-29a-3p	+	580	195	134	0.687179	15	Adam19, Col11a1, Col2a1, Col3a1, Col5a1, Dicer1, Fbn1, Isl1, Lox, Pdgfra, Rest, Robo1, Tgfb2, Vegfa, Wisp1	11492, 12814, 12824, 12825, 12831, 192119, 14118, 16392, 16948, 18595, 19712, 19876, 21808, 22339, 22402	14	Bach2, Camta1, Csrnp2, Fos, Fubp1, Isl1, Jarid2, Mycn, Nfia, Rcor1, Rest, Rfx7, Taf5, Zfp191	12014, 100072, 207785, 14281, 51886, 16392, 16468, 18109, 18027, 217864, 19712, 319758, 226182, 59057	2	Isl1, Rest	16392, 19712
mmu-miR-29b_st	MIMAT0000127	mmu-miR-29b-3p	miR-29b-3p	+	442	152	114	0.75	11	Adam19, Col11a1, Col2a1, Col3a1, Dicer1, Lox, Pdgfra, Robo1, Tgfb2, Vegfa, Wisp1	11492, 12814, 12824, 12825, 192119, 16948, 18595, 19876, 21808, 22339, 22402	8	Bach2, Bcl11b, Fubp1, Jarid2, Mycn, Nfia, Rfx7, Taf5	12014, 58208, 51886, 16468, 18109, 18027, 319758, 226182	0	NA	NA
mmu-miR-29c_st	MIMAT0000536	mmu-miR-29c-3p	miR-29c-3p	+	367	129	93	0.72093	11	Adam19, Col11a1, Col2a1, Col3a1, Dicer1, Lox, Pdgfra, Robo1, Tgfb2, Vegfa, Wisp1	11492, 12814, 12824, 12825, 192119, 16948, 18595, 19876, 21808, 22339, 22402	6	Bach2, Fubp1, Jarid2, Mycn, Rfx7, Taf5	12014, 51886, 16468, 18109, 319758, 226182	0	NA	NA
mmu-miR-30a_st	MIMAT0000128	mmu-miR-30a-5p	miR-30a-5p	+	587	180	148	0.822222	13	Actc1, Acvr1, Adam19, Adamts6, Camk2d, Chd7, Ednra, Gli2, Hdac9, Lox, Ncam1, Nedd4, Wisp1	11464, 11477, 11492, 108154, 108058, 320790, 13617, 14633, 79221, 16948, 17967, 17999, 22402	11	Camta1, Gli2, Grhl1, Jarid2, Meis2, Nfyb, Plagl2, Rfx7, Yy1, Zfp280b, Zfp770	100072, 14633, 195733, 16468, 17536, 18045, 54711, 319758, 22632, 64453, 228491	1	Gli2	14633
mmu-miR-30e_st	MIMAT0000248	mmu-miR-30e-5p	miR-30e-5p	+	769	249	196	0.787149	18	1190002N15Rik, Actc1, Acvr1, Adam19, Adamts6, Arid1a, Camk2d, Chd7, Ednra, Gli2, Hdac9, Lox, Ncam1, Nedd4, Ppp3cb, Sox4, Wisp1, Zfp36l1	68861, 11464, 11477, 11492, 108154, 93760, 108058, 320790, 13617, 14633, 79221, 16948, 17967, 17999, 19056, 20677, 22402, 12192	14	Camta1, Gli2, Grhl1, Lcor, Meis2, Mycn, Nfib, Nfyb, Rfx7, Sox12, Sox4, Zfp280b, Zfp711, Zfp770	100072, 14633, 195733, 212391, 17536, 18109, 18028, 18045, 319758, 20667, 20677, 64453, 245595, 228491	2	Gli2, Sox4	14633, 20677
mmu-miR-339-3p_st	MIMAT0004649	mmu-miR-339-3p	miR-339-3p	+	102	22	17	0.772727	2	Myocd, Ndrg4	214384, 234593	3	Myocd, Pbx3, Zfp711	214384, 18516, 245595	1	Myocd	214384
mmu-miR-3470b_st	MIMAT0015641	mmu-miR-3470b	miR-3470b	+	208	55	39	0.709091	1	Asxl2	75302	2	Egr1, Zfp334	13653, 228876	0	NA	NA
mmu-miR-3473_st	MIMAT0015645	mmu-miR-3473a	miR-3473a	+	381	92	62	0.673913	6	Aldh1a2, Camk2d, Col11a1, Prox1, Tead1, Vegfa	19378, 108058, 12814, 19130, 21676, 22339	10	Bcl11b, Creb3l2, Hcfc1, Hmga2, Pbx1, Pbx2, Prox1, Rcor1, Tead1, Zfp354c	58208, 208647, 15161, 15364, 18514, 18515, 19130, 217864, 21676, 30944	2	Prox1, Tead1	19130, 21676
mmu-miR-378-star_st	MIMAT0000742	mmu-miR-378a-5p	miR-378a-5p	+	142	29	18	0.62069	2	Bmp2, Whsc1	12156, 107823	0	NA	NA	0	NA	NA
mmu-miR-451_st	MIMAT0001632	mmu-miR-451a	miR-451a	+	76	26	15	0.576923	0	NA	NA	0	NA	NA	0	NA	NA
mmu-miR-490-3p_st	MIMAT0003780	mmu-miR-490-3p	miR-490-3p	+	248	71	52	0.732394	5	1190002N15Rik, Fzd2, Gli2, Prox1, Tgfbr1	68861, 57265, 14633, 19130, 21812	7	Ahctf1, Camta1, Csrnp2, Gli2, Hnrnpab, Prox1, Rfx7	226747, 100072, 207785, 14633, 15384, 19130, 319758	2	Gli2, Prox1	14633, 19130
mmu-miR-499_st	MIMAT0003482	mmu-miR-499-5p	miR-499-5p	+	222	67	56	0.835821	4	Myh10, Ppp3cb, Sox6, Tgfbr1	77579, 19056, 20679, 21812	7	Foxp2, Lcor, Nucks1, Pbx2, Sox6, Zfp191, Zfp711	114142, 212391, 98415, 18515, 20679, 59057, 245595	1	Sox6	20679
mmu-miR-678_st	MIMAT0003452	mmu-miR-678	miR-678	+	82	23	18	0.782609	1	Adamts6	108154	0	NA	NA	0	NA	NA
mmu-miR-696_st	MIMAT0003483	mmu-miR-696	miR-696	+	109	25	6	0.24	1	Ncam1	17967	1	Fli1	14247	0	NA	NA
mmu-miR-711_st	MIMAT0003501	mmu-miR-711	miR-711	+	64	20	12	0.6	0	NA	NA	0	NA	NA	0	NA	NA
mmu-miR-98_st	MIMAT0000545	mmu-miR-98-5p	miR-98-5p	+	266	71	59	0.830986	2	Casp3, Tgfbr1	12367, 21812	8	Ahctf1, E2f5, Foxp2, Hmga2, Meis2, Pbx1, Pbx3, Plagl2	226747, 13559, 114142, 15364, 17536, 18514, 18516, 54711	0	NA	NA
