# Supplementary material for: Parallel Genome-wide Profiling of Coding and Non-coding RNAs to Identify Novel Regulatory Elements in Embryonic and Maturated Heart
Source: Mol Ther Nucleic Acids. 2018 May 4;12:158–73. doi: 10.1016/j.omtn.2018.04.018 (PMC6023836; doi:10.1016/j.omtn.2018.04.018)
Supplement: Table S12. Differentially Expressed miR Targets’ Interactions — Table containing differentially expressed miRNA-target gene interactions with a differentially expression values higher than log fold change of 2 and references to literature if existing. [file mmc13.xls]

## Sheet: Tabelle1
Table S12. Differentially expressed miR targets interactions. Table containing differentially expressed miRNA-target gene interactions with a differentially expression values higher than log fold change of 2 and references to literature if existing.
miRs	(up/down)	PubmedID	GeneSymbol
mmu-miR-132-3p	+	23011132	Twist1
mmu-miR-3470a	+	-	Tead1
mmu-miR-3472	+	-	Smad3
mmu-let-7b-5p	+	24284400	Itga4, Prickle1, Tgfbr1, Dusp6, Casp3
mmu-let-7f-5p	+	24284400	Tgfbr1, Casp3
mmu-let-7g-5p	+	24284400	Tgfbr1, Casp3
mmu-miR-139-3p	+	-	Dicer1, Nedd4, Sox11, Ednra
mmu-miR-139-5p	+	-	Yap1, Casp3, Wt1
mmu-miR-146a-5p	+	-	Vcan
mmu-miR-149-5p	+	-	Gab1
mmu-miR-1902	+	-	Yap1
mmu-miR-195a-5p	+	23974704, 25953925	Has2
mmu-miR-1982-5p	+	-	Tead1, Whsc1, Ednra
mmu-miR-221-3p	+	27374153	Foxp1, Bmpr1a
mmu-miR-222-3p	+	25863248	Bmpr1a
mmu-miR-22-3p	+	23974704	Tgfbr1, Foxp1
mmu-miR-22-5p	+	23974704	Tbx20, Gata4
mmu-miR-24-1-5p	+	25352422	Foxp1
mmu-miR-24-2-5p	+	25352422	Foxp1
mmu-miR-29b-3p	+	18511432	Col11a1
mmu-miR-29c-3p	+	27423422	Dicer1, Robo1, Tgfb2, Col2a1
mmu-miR-30a-5p	+	27072074	Nedd4, Acvr1, Actc1, Adam19, Ednra
mmu-miR-30e-5p	+	27072074	Nedd4, 1190002N15Rik, Zfp36l1, Acvr1, Ppp3cb, Actc1, Adam19, Ednra
mmu-miR-3473a	+	-	Tead1
mmu-miR-378a-5p	+	24068033	Bmp2, Whsc1
mmu-miR-490-3p	+	-	Tgfbr1, 1190002N15Rik
mmu-miR-499-5p	+	19922871, 22539765, 23974704	Sox6, Tgfbr1, Myh10, Ppp3cb
mmu-miR-98-5p	+	21183740	Tgfbr1
mmu-miR-106a-5p	-	27565029	Nrp2, Heg1
mmu-miR-127-3p	-	-	Acacb
mmu-miR-130b-3p	-	18511432	Heg1
mmu-miR-17-5p	-	23575307, 23974704, 25953925	Nrp2, Heg1
mmu-miR-181b-5p	-	-	Cxadr
mmu-miR-1981-5p	-	-	Sox17
mmu-miR-20a-5p	-	27543062	Nrp2, Heg1, Cxadr
mmu-miR-20b-5p	-	27543062	Nrp2, Heg1
mmu-miR-301a-3p	-	-	Nox4
mmu-miR-301b-3p	-	-	Cdc42, Nox4
mmu-miR-362-3p	-	-	Smarca4, Cdc42
mmu-miR-362-5p	-	-	Id2, Pofut1, Adam19
mmu-miR-376b-3p	-	-	Nrp1
mmu-miR-409-3p	-	-	Nrp2, Cxadr
mmu-miR-421-3p	-	-	Ly6e
mmu-miR-466a-3p	-	-	Nrp2
mmu-miR-467a-3p	-	-	Cxadr
mmu-miR-485-5p	-	-	Cxadr
mmu-miR-495-3p	-	-	Nrp2
mmu-miR-540-3p	-	-	Nrp2, Cxadr, Heg1, Ttn
mmu-miR-672-5p	-	-	Nrp2
mmu-miR-770-3p	-	-	Nrp2, Ly6e, Nrp1
mmu-miR-93-3p	-	27119510	Nrp1
